# Supplementary material for: A metabolic and physiological design study of Pseudomonas putida KT2440 capable of anaerobic respiration
Source: BMC Microbiol. 2021 Jan 6;21:9. doi: 10.1186/s12866-020-02058-1 (PMC7789669; doi:10.1186/s12866-020-02058-1)
Supplement: Supplementary file 1 — Additional file 1: Table S1. Bacterial strains and plasmids used in this study .xlsx file with bacterial strains and plasmids listed, including references or sources [file 12866_2020_2058_MOESM1_ESM.xlsx]

## Sheet: Sheet1
Bacterial strain or plasmid	Relevant characteristicsa	Source or references
Pseudomonas putida
KT2440	Wild-type strain, restriction-minus derivative (hsdR1) of strain mt-2 cured of the TOL-plasmid pWW0	\cite{bagdasarian_specific-purpose_1981}
Plasmid
pSEVA2213Fb	Expression vector; oriV(RK2), PEM7→EcFbFP; KmR	\cite{silva-rocha_standard_2013,martinez-garcia_seva_2015}
pS2213·ackA	Derivative of pSEVA2213F carrying ackA from Escherichia coli	\cite{Kampers et al. 2019}
pS2213·pyrK-pyrD B	Derivative of pSEVA2213F carrying pyrK-pyrDB from Lactococcus lactis	\cite{Kampers et al. 2019}
pS2213·nrdD-nrdG	Derivative of pSEVA2213F carrying nrdD-nrdG from Lactococcus lactis	\cite{Kampers et al. 2019}
pS2213 ackA-(pyrK-pyrD B)-(nrdD-nrdG)	Derivative of pSEVA2213F carrying ackA, pyrK-pyrDB, and nrdD-nrdG	\cite{Kampers et al. 2019}
a Antibiotic marker: Km, kanamycin.
b Plasmids belonging to the SEVA (Standard European Vector Architecture, \cite{silva-rocha_standard_2013,martinez-garcia_seva_2015}) collection.
