# Supplementary material for: A metabolic and physiological design study of Pseudomonas putida KT2440 capable of anaerobic respiration
Source: BMC Microbiol. 2021 Jan 6;21:9. doi: 10.1186/s12866-020-02058-1 (PMC7789669; doi:10.1186/s12866-020-02058-1)
Supplement: Supplementary file 7 — Additional file 7: Data S1. With anaerobic cultivation Analysis 1. [file 12866_2020_2058_MOESM7_ESM.xlsx]

## Sheet: Survivalexp RAW 30May-..Jun
Survival experiment
Subject:		Anaerobic survival after aerobic inoculation of recombinant strains									Technical replicates
		DeBont+Gluconic Acid - Kanamycin only in 2213-/A/APR									Biological replicates
Inoculation date		30may'17
Inoculated		Blank	KT2440 WT	2213F -		2213F A		2213F APR
				p+0	p+3	p+0	p+3	p+0		p+3
T0	2017-05-30
Sample	Dilution:		1					AVERAGE	Stdev	0.1					AVERAGE	Stdev	0.01					AVERAGE	Stdev	0.001					AVERAGE	Stdev	0.0001					AVERAGE	Stdev	1e-05					AVERAGE	Stdev
Blank	1		0	0	0	0	0	0	0	0	0	0	0	0	0	0	0	0	0	0	0	0	0	0	0	0	0	0	0	0	0	0	0	0	0	0	0	0	0	0	0	0	0	0
	2		0	0	0	0	0	0	0	0	0	0	0	0	0	0	0	0	0	0	0	0	0	0	0	0	0	0	0	0	0	0	0	0	0	0	0	0	0	0	0	0	0	0
	3		0	0	0	0	0	0	0	0	0	0	0	0	0	0	0	0	0	0	0	0	0	0	0	0	0	0	0	0	0	0	0	0	0	0	0	0	0	0	0	0	0	0
								0							0							0							0							0							0
								0							0							0							0							0							0
WT	1		NA	NA	NA	NA	NA	#DIV/0!	#DIV/0!	NA	NA	NA	NA	NA	#DIV/0!	#DIV/0!	NA	NA	NA	NA	NA	#DIV/0!	#DIV/0!	NA	NA	NA	NA	NA	#DIV/0!	#DIV/0!	14	13	12.2	12.2	10	12.28	1.47377	0	1	1	1	1	0.8	0.447214
	2		NA	NA	NA	NA	NA	#DIV/0!	#DIV/0!	NA	NA	NA	NA	NA	#DIV/0!	#DIV/0!	NA	NA	NA	NA	NA	#DIV/0!	#DIV/0!	NA	NA	NA	NA	NA	#DIV/0!	#DIV/0!	12	11	27	35	NA	21.25	11.7296	2	1	1	2	0	1.2	0.83666
	3		NA	NA	NA	NA	NA	#DIV/0!	#DIV/0!	NA	NA	NA	NA	NA	#DIV/0!	#DIV/0!	NA	NA	NA	NA	NA	#DIV/0!	#DIV/0!	NA	NA	NA	NA	NA	#DIV/0!	#DIV/0!	9	14	11.8	8	15	11.56	3.04434	1	0	2	0	0	0.6	0.894427
average								#DIV/0!							#DIV/0!							#DIV/0!							#DIV/0!							15.03							0.866667
stdev								#DIV/0!							#DIV/0!							#DIV/0!							#DIV/0!							16.2477							2.1783
2213F -	1		NA	NA	NA	NA	NA	#DIV/0!	#DIV/0!	NA	NA	NA	NA	NA	#DIV/0!	#DIV/0!	NA	NA	NA	NA	NA	#DIV/0!	#DIV/0!	NA	NA	NA	NA	NA	#DIV/0!	#DIV/0!	16	19	11	12	13	14.2	3.27109	0	0	4	2	3	1.8	1.78885
p+0	2		NA	NA	NA	NA	NA	#DIV/0!	#DIV/0!	NA	NA	NA	NA	NA	#DIV/0!	#DIV/0!	NA	NA	NA	NA	NA	#DIV/0!	#DIV/0!	NA	NA	NA	NA	NA	#DIV/0!	#DIV/0!	17	14	10	7	11	11.8	3.83406	1	2	2	0	2	1.4	0.894427
	3		NA	NA	NA	NA	NA	#DIV/0!	#DIV/0!	NA	NA	NA	NA	NA	#DIV/0!	#DIV/0!	NA	NA	NA	NA	NA	#DIV/0!	#DIV/0!	NA	NA	NA	NA	NA	#DIV/0!	#DIV/0!	5	5	7	14	6	7.4	3.78153	0	2	0	3	1	1.2	1.30384
average								#DIV/0!							#DIV/0!							#DIV/0!							#DIV/0!							11.1333							1.46667
stdev								#DIV/0!							#DIV/0!							#DIV/0!							#DIV/0!							10.8867							3.98712
p+3	1		NA	NA	NA	NA	NA	#DIV/0!	#DIV/0!	NA	NA	NA	NA	NA	#DIV/0!	#DIV/0!	NA	NA	NA	NA	NA	#DIV/0!	#DIV/0!	NA	NA	NA	NA	NA	#DIV/0!	#DIV/0!	15	3	9	7	10	8.8	4.38178	1	1	0	2	1	1	0.707107
	2		NA	NA	NA	NA	NA	#DIV/0!	#DIV/0!	NA	NA	NA	NA	NA	#DIV/0!	#DIV/0!	NA	NA	NA	NA	NA	#DIV/0!	#DIV/0!	33	29	14	28	48	30.4	12.1778	6	8	3	11	4	6.4	3.20936	1	1	0	2	0	0.8	0.83666
	3		NA	NA	NA	NA	NA	#DIV/0!	#DIV/0!	NA	NA	NA	NA	NA	#DIV/0!	#DIV/0!	NA	NA	NA	NA	NA	#DIV/0!	#DIV/0!	NA	NA	NA	NA	NA	#DIV/0!	#DIV/0!	11	10	7	10	10	9.6	1.51658	2	0	3	3	1	1.8	1.30384
average								#DIV/0!							#DIV/0!							#DIV/0!							30.4							8.26667							1.2
stdev								#DIV/0!							#DIV/0!							#DIV/0!							#DIV/0!							9.10772							2.84761
2213F A	1		NA	NA	NA	NA	NA	#DIV/0!	#DIV/0!	NA	NA	NA	NA	NA	#DIV/0!	#DIV/0!	NA	NA	NA	NA	NA	#DIV/0!	#DIV/0!	40	45	39	40	43	41.4	2.50998	5	7	9	6	10	7.4	2.07364	0	0	2	1	1	0.8	0.83666
p+0	2		NA	NA	NA	NA	NA	#DIV/0!	#DIV/0!	NA	NA	NA	NA	NA	#DIV/0!	#DIV/0!	NA	NA	NA	NA	NA	#DIV/0!	#DIV/0!	46	43	37	36	45	41.4	4.61519	2	4	5	5	9	5	2.54951	1	1	0	2	2	1.2	0.83666
	3		NA	NA	NA	NA	NA	#DIV/0!	#DIV/0!	NA	NA	NA	NA	NA	#DIV/0!	#DIV/0!	NA	NA	NA	NA	NA	#DIV/0!	#DIV/0!	47	36	NA	NA	NA	41.5	7.77817	10	10	NA	NA	NA	10	0	1	0	1	0	1	0.6	0.547723
average								#DIV/0!							#DIV/0!							#DIV/0!							41.4333							7.46667							0.866667
stdev								#DIV/0!							#DIV/0!							#DIV/0!							14.9033							4.62315							2.22104
p+3	1		NA	NA	NA	NA	NA	#DIV/0!	#DIV/0!	NA	NA	NA	NA	NA	#DIV/0!	#DIV/0!	NA	NA	NA	NA	NA	#DIV/0!	#DIV/0!	NA	NA	NA	NA	NA	#DIV/0!	#DIV/0!	4	NA	NA	2	3	3	1	0	2	1	0	0	0.6	0.894427
	2		NA	NA	NA	NA	NA	#DIV/0!	#DIV/0!	NA	NA	NA	NA	NA	#DIV/0!	#DIV/0!	NA	NA	NA	NA	NA	#DIV/0!	#DIV/0!	NA	NA	NA	NA	NA	#DIV/0!	#DIV/0!	4	3	NA	2	7	4	2.16025	1	1	0	0	0	0.4	0.547723
	3		NA	NA	NA	NA	NA	#DIV/0!	#DIV/0!	NA	NA	NA	NA	NA	#DIV/0!	#DIV/0!	NA	NA	NA	NA	NA	#DIV/0!	#DIV/0!	NA	NA	NA	NA	NA	#DIV/0!	#DIV/0!	5	NA	NA	7	6	6	1	0	0	0	3	0	0.6	1.34164
average								#DIV/0!							#DIV/0!							#DIV/0!							#DIV/0!							4.33333							0.533333
stdev								#DIV/0!							#DIV/0!							#DIV/0!							#DIV/0!							4.16025							2.78379
2213F APR	1		NA	NA	NA	NA	NA	#DIV/0!	#DIV/0!	NA	NA	NA	NA	NA	#DIV/0!	#DIV/0!	NA	NA	NA	NA	NA	#DIV/0!	#DIV/0!	NA	NA	NA	NA	NA	#DIV/0!	#DIV/0!	5	4	NA	6	6	5.25	0.957427	0	0	1	1	1	0.6	0.547723
p+0	2		NA	NA	NA	NA	NA	#DIV/0!	#DIV/0!	NA	NA	NA	NA	NA	#DIV/0!	#DIV/0!	NA	NA	NA	NA	NA	#DIV/0!	#DIV/0!	NA	NA	NA	NA	NA	#DIV/0!	#DIV/0!	3	1	4	1	2	2.2	1.30384	1	0	1	0	0	0.4	0.547723
	3		NA	NA	NA	NA	NA	#DIV/0!	#DIV/0!	NA	NA	NA	NA	NA	#DIV/0!	#DIV/0!	NA	NA	NA	NA	NA	#DIV/0!	#DIV/0!	NA	NA	NA	NA	NA	#DIV/0!	#DIV/0!	3	1	2	4	4	2.8	1.30384	1	0	0	0	1	0.4	0.547723
average								#DIV/0!							#DIV/0!							#DIV/0!							#DIV/0!							3.41667							0.466667
stdev								#DIV/0!							#DIV/0!							#DIV/0!							#DIV/0!							3.56511							1.64317
p+3	1		NA	NA	NA	NA	NA	#DIV/0!	#DIV/0!	NA	NA	NA	NA	NA	#DIV/0!	#DIV/0!	NA	NA	NA	NA	NA	#DIV/0!	#DIV/0!	NA	NA	NA	NA	NA	#DIV/0!	#DIV/0!	8	9	6	8	12	8.6	2.19089	0	0	1	1	3	1	1.22474
	2		NA	NA	NA	NA	NA	#DIV/0!	#DIV/0!	NA	NA	NA	NA	NA	#DIV/0!	#DIV/0!	NA	NA	NA	NA	NA	#DIV/0!	#DIV/0!	59	NA	NA	NA	NA	59	#DIV/0!	6	8	NA	NA	NA	7	1.41421	2	1	1	2	0	1.2	0.83666
	3		NA	NA	NA	NA	NA	#DIV/0!	#DIV/0!	NA	NA	NA	NA	NA	#DIV/0!	#DIV/0!	NA	NA	NA	NA	NA	#DIV/0!	#DIV/0!	NA	NA	NA	NA	NA	#DIV/0!	#DIV/0!	9	NA	NA	NA	NA	9	#DIV/0!	3	3	1	1	1	1.8	1.09545
average								#DIV/0!							#DIV/0!							#DIV/0!							59							8.2							1.33333
stdev								#DIV/0!							#DIV/0!							#DIV/0!							#DIV/0!							#DIV/0!							3.15685
T2	2017-06-01
Sample	Dilution:		1					AVERAGE	Stdev	0.1					AVERAGE	Stdev	0.01					AVERAGE	Stdev	0.001					AVERAGE	Stdev	0.0001					AVERAGE	Stdev	1e-05					AVERAGE	Stdev
Blank	1		0	0	0	0	0	0	0	0	0	0	0	0	0	0	0	0	0	0	0	0	0	0	0	0	0	0	0	0	0	0	0	0	0	0	0	0	0	0	0	0	0	0
	2		0	0	0	0	0	0	0	0	0	0	0	0	0	0	0	0	0	0	0	0	0	0	0	0	0	0	0	0	0	0	0	0	0	0	0	0	0	0	0	0	0	0
	3		0	0	0	0	0	0	0	0	0	0	0	0	0	0	0	0	0	0	0	0	0	0	0	0	0	0	0	0	0	0	0	0	0	0	0	0	0	0	0	0	0	0
								0							0							0							0							0							0
								0							0							0							0							0							0
WT	1		NA	NA	NA	NA	NA	#DIV/0!	#DIV/0!	NA	NA	NA	NA	NA	#DIV/0!	#DIV/0!	NA	NA	NA	NA	NA	#DIV/0!	#DIV/0!	NA	NA	NA	NA	NA	#DIV/0!	#DIV/0!	NA	NA	NA	NA	NA	#DIV/0!	#DIV/0!	78.2	78.2	78.2	78.2	78.2	78.2	0
	2		NA	NA	NA	NA	NA	#DIV/0!	#DIV/0!	NA	NA	NA	NA	NA	#DIV/0!	#DIV/0!	NA	NA	NA	NA	NA	#DIV/0!	#DIV/0!	NA	NA	NA	NA	NA	#DIV/0!	#DIV/0!	NA	NA	NA	NA	NA	#DIV/0!	#DIV/0!	67.6	67.6	67.6	67.6	67.6	67.6	0
	3		NA	NA	NA	NA	NA	#DIV/0!	#DIV/0!	NA	NA	NA	NA	NA	#DIV/0!	#DIV/0!	NA	NA	NA	NA	NA	#DIV/0!	#DIV/0!	NA	NA	NA	NA	NA	#DIV/0!	#DIV/0!	NA	NA	NA	NA	NA	#DIV/0!	#DIV/0!	NA	NA	NA	NA	NA	#DIV/0!	#DIV/0!
average								#DIV/0!							#DIV/0!							#DIV/0!							#DIV/0!							#DIV/0!							72.9
stdev								#DIV/0!							#DIV/0!							#DIV/0!							#DIV/0!							#DIV/0!							#DIV/0!
2213F -	1		NA	NA	NA	NA	NA	#DIV/0!	#DIV/0!	NA	NA	NA	NA	NA	#DIV/0!	#DIV/0!	NA	NA	NA	NA	NA	#DIV/0!	#DIV/0!	NA	NA	NA	NA	NA	#DIV/0!	#DIV/0!	NA	NA	NA	NA	NA	#DIV/0!	#DIV/0!	26.6	26.6	26.6	26.6	26.6	26.6	0
p+0	2		NA	NA	NA	NA	NA	#DIV/0!	#DIV/0!	NA	NA	NA	NA	NA	#DIV/0!	#DIV/0!	NA	NA	NA	NA	NA	#DIV/0!	#DIV/0!	NA	NA	NA	NA	NA	#DIV/0!	#DIV/0!	NA	NA	NA	NA	NA	#DIV/0!	#DIV/0!	30	30	30	30	30	30	0
	3		NA	NA	NA	NA	NA	#DIV/0!	#DIV/0!	NA	NA	NA	NA	NA	#DIV/0!	#DIV/0!	NA	NA	NA	NA	NA	#DIV/0!	#DIV/0!	NA	NA	NA	NA	NA	#DIV/0!	#DIV/0!	NA	NA	NA	NA	NA	#DIV/0!	#DIV/0!	40.6	40.6	40.6	40.6	40.6	40.6	0
average								#DIV/0!							#DIV/0!							#DIV/0!							#DIV/0!							#DIV/0!							32.4
stdev								#DIV/0!							#DIV/0!							#DIV/0!							#DIV/0!							#DIV/0!							0
p+3	1		NA	NA	NA	NA	NA	#DIV/0!	#DIV/0!	NA	NA	NA	NA	NA	#DIV/0!	#DIV/0!	NA	NA	NA	NA	NA	#DIV/0!	#DIV/0!	NA	NA	NA	NA	NA	#DIV/0!	#DIV/0!	NA	NA	NA	NA	NA	#DIV/0!	#DIV/0!	NA	NA	NA	NA	NA	#DIV/0!	#DIV/0!
	2		NA	NA	NA	NA	NA	#DIV/0!	#DIV/0!	NA	NA	NA	NA	NA	#DIV/0!	#DIV/0!	NA	NA	NA	NA	NA	#DIV/0!	#DIV/0!	NA	NA	NA	NA	NA	#DIV/0!	#DIV/0!	NA	NA	NA	NA	NA	#DIV/0!	#DIV/0!	87.2	87.2	87.2	87.2	87.2	87.2	0
	3		NA	NA	NA	NA	NA	#DIV/0!	#DIV/0!	NA	NA	NA	NA	NA	#DIV/0!	#DIV/0!	NA	NA	NA	NA	NA	#DIV/0!	#DIV/0!	NA	NA	NA	NA	NA	#DIV/0!	#DIV/0!	NA	NA	NA	NA	NA	#DIV/0!	#DIV/0!	64	64	64	64	64	64	0
average								#DIV/0!							#DIV/0!							#DIV/0!							#DIV/0!							#DIV/0!							75.6
stdev								#DIV/0!							#DIV/0!							#DIV/0!							#DIV/0!							#DIV/0!							#DIV/0!
2213F A	1		NA	NA	NA	NA	NA	#DIV/0!	#DIV/0!	NA	NA	NA	NA	NA	#DIV/0!	#DIV/0!	NA	NA	NA	NA	NA	#DIV/0!	#DIV/0!	NA	NA	NA	NA	NA	#DIV/0!	#DIV/0!	NA	NA	NA	NA	NA	#DIV/0!	#DIV/0!	45.4	45.4	45.4	45.4	45.4	45.4	0
p+0	2		NA	NA	NA	NA	NA	#DIV/0!	#DIV/0!	NA	NA	NA	NA	NA	#DIV/0!	#DIV/0!	NA	NA	NA	NA	NA	#DIV/0!	#DIV/0!	NA	NA	NA	NA	NA	#DIV/0!	#DIV/0!	NA	NA	NA	NA	NA	#DIV/0!	#DIV/0!	40	40	40	40	40	40	0
	3		NA	NA	NA	NA	NA	#DIV/0!	#DIV/0!	NA	NA	NA	NA	NA	#DIV/0!	#DIV/0!	NA	NA	NA	NA	NA	#DIV/0!	#DIV/0!	NA	NA	NA	NA	NA	#DIV/0!	#DIV/0!	NA	NA	NA	NA	NA	#DIV/0!	#DIV/0!	30.2	30.2	30.2	30.2	30.2	30.2	0
average								#DIV/0!							#DIV/0!							#DIV/0!							#DIV/0!							#DIV/0!							38.5333
stdev								#DIV/0!							#DIV/0!							#DIV/0!							#DIV/0!							#DIV/0!							0
p+3	1		NA	NA	NA	NA	NA	#DIV/0!	#DIV/0!	NA	NA	NA	NA	NA	#DIV/0!	#DIV/0!	NA	NA	NA	NA	NA	#DIV/0!	#DIV/0!	NA	NA	NA	NA	NA	#DIV/0!	#DIV/0!	NA	NA	NA	NA	NA	#DIV/0!	#DIV/0!	44.6	44.6	44.6	44.6	44.6	44.6	0
	2		NA	NA	NA	NA	NA	#DIV/0!	#DIV/0!	NA	NA	NA	NA	NA	#DIV/0!	#DIV/0!	NA	NA	NA	NA	NA	#DIV/0!	#DIV/0!	NA	NA	NA	NA	NA	#DIV/0!	#DIV/0!	NA	NA	NA	NA	NA	#DIV/0!	#DIV/0!	52.2	52.2	52.2	52.2	52.2	52.2	0
	3		NA	NA	NA	NA	NA	#DIV/0!	#DIV/0!	NA	NA	NA	NA	NA	#DIV/0!	#DIV/0!	NA	NA	NA	NA	NA	#DIV/0!	#DIV/0!	NA	NA	NA	NA	NA	#DIV/0!	#DIV/0!	NA	NA	NA	NA	NA	#DIV/0!	#DIV/0!	45.2	45.2	45.2	45.2	45.2	45.2	0
average								#DIV/0!							#DIV/0!							#DIV/0!							#DIV/0!							#DIV/0!							47.3333
stdev								#DIV/0!							#DIV/0!							#DIV/0!							#DIV/0!							#DIV/0!							0
2213F APR	1		NA	NA	NA	NA	NA	#DIV/0!	#DIV/0!	NA	NA	NA	NA	NA	#DIV/0!	#DIV/0!	NA	NA	NA	NA	NA	#DIV/0!	#DIV/0!	NA	NA	NA	NA	NA	#DIV/0!	#DIV/0!	NA	NA	NA	NA	NA	#DIV/0!	#DIV/0!	53	53	53	53	53	53	0
p+0	2		NA	NA	NA	NA	NA	#DIV/0!	#DIV/0!	NA	NA	NA	NA	NA	#DIV/0!	#DIV/0!	NA	NA	NA	NA	NA	#DIV/0!	#DIV/0!	NA	NA	NA	NA	NA	#DIV/0!	#DIV/0!	NA	NA	NA	NA	NA	#DIV/0!	#DIV/0!	68.8	68.8	68.8	68.8	68.8	68.8	0
	3		NA	NA	NA	NA	NA	#DIV/0!	#DIV/0!	NA	NA	NA	NA	NA	#DIV/0!	#DIV/0!	NA	NA	NA	NA	NA	#DIV/0!	#DIV/0!	NA	NA	NA	NA	NA	#DIV/0!	#DIV/0!	NA	NA	NA	NA	NA	#DIV/0!	#DIV/0!	43.4	43.4	43.4	43.4	43.4	43.4	0
average								#DIV/0!							#DIV/0!							#DIV/0!							#DIV/0!							#DIV/0!							55.0667
stdev								#DIV/0!							#DIV/0!							#DIV/0!							#DIV/0!							#DIV/0!							0
p+3	1		NA	NA	NA	NA	NA	#DIV/0!	#DIV/0!	NA	NA	NA	NA	NA	#DIV/0!	#DIV/0!	NA	NA	NA	NA	NA	#DIV/0!	#DIV/0!	NA	NA	NA	NA	NA	#DIV/0!	#DIV/0!	NA	NA	NA	NA	NA	#DIV/0!	#DIV/0!	50.2	50.2	50.2	50.2	50.2	50.2	0
	2		NA	NA	NA	NA	NA	#DIV/0!	#DIV/0!	NA	NA	NA	NA	NA	#DIV/0!	#DIV/0!	NA	NA	NA	NA	NA	#DIV/0!	#DIV/0!	NA	NA	NA	NA	NA	#DIV/0!	#DIV/0!	NA	NA	NA	NA	NA	#DIV/0!	#DIV/0!	90.8	90.8	90.8	90.8	90.8	90.8	0
	3		NA	NA	NA	NA	NA	#DIV/0!	#DIV/0!	NA	NA	NA	NA	NA	#DIV/0!	#DIV/0!	NA	NA	NA	NA	NA	#DIV/0!	#DIV/0!	NA	NA	NA	NA	NA	#DIV/0!	#DIV/0!	NA	NA	NA	NA	NA	#DIV/0!	#DIV/0!	59.6	59.6	59.6	59.6	59.6	59.6	0
average								#DIV/0!							#DIV/0!							#DIV/0!							#DIV/0!							#DIV/0!							66.8667
stdev								#DIV/0!							#DIV/0!							#DIV/0!							#DIV/0!							#DIV/0!							0
T4	2017-06-03
Sample	Dilution:		1					AVERAGE	Stdev	0.1					AVERAGE	Stdev	0.01					AVERAGE	Stdev	0.001					AVERAGE	Stdev	0.0001					AVERAGE	Stdev	1e-05					AVERAGE	Stdev
Blank	1		0	0	0	0	0	0	0	0	0	0	0	0	0	0	0	0	0	0	0	0	0	0	0	0	0	0	0	0	0	0	0	0	0	0	0	0	0	0	0	0	0	0
	2		0	0	0	0	0	0	0	0	0	0	0	0	0	0	0	0	0	0	0	0	0	0	0	0	0	0	0	0	0	0	0	0	0	0	0	0	0	0	0	0	0	0
	3		0	0	0	0	0	0	0	0	0	0	0	0	0	0	0	0	0	0	0	0	0	0	0	0	0	0	0	0	0	0	0	0	0	0	0	0	0	0	0	0	0	0
								0							0							0							0							0							0
								0							0							0							0							0							0
WT	1		NA	NA	NA	NA	NA	#DIV/0!	#DIV/0!	NA	NA	NA	NA	NA	#DIV/0!	#DIV/0!	NA	NA	NA	NA	NA	#DIV/0!	#DIV/0!	NA	NA	NA	NA	NA	#DIV/0!	#DIV/0!	NA	NA	NA	NA	NA	#DIV/0!	#DIV/0!	66	64	65	65	42	60.4	10.3102
	2		NA	NA	NA	NA	NA	#DIV/0!	#DIV/0!	NA	NA	NA	NA	NA	#DIV/0!	#DIV/0!	NA	NA	NA	NA	NA	#DIV/0!	#DIV/0!	NA	NA	NA	NA	NA	#DIV/0!	#DIV/0!	NA	NA	NA	NA	NA	#DIV/0!	#DIV/0!	76	52	62	66	51	61.4	10.3827
	3		NA	NA	NA	NA	NA	#DIV/0!	#DIV/0!	NA	NA	NA	NA	NA	#DIV/0!	#DIV/0!	NA	NA	NA	NA	NA	#DIV/0!	#DIV/0!	NA	NA	NA	NA	NA	#DIV/0!	#DIV/0!	NA	NA	NA	NA	NA	#DIV/0!	#DIV/0!	12	13	14	16	15	14	1.58114
average								#DIV/0!							#DIV/0!							#DIV/0!							#DIV/0!							#DIV/0!							45.2667
stdev								#DIV/0!							#DIV/0!							#DIV/0!							#DIV/0!							#DIV/0!							22.274
2213F -	1		NA	NA	NA	NA	NA	#DIV/0!	#DIV/0!	NA	NA	NA	NA	NA	#DIV/0!	#DIV/0!	NA	NA	NA	NA	NA	#DIV/0!	#DIV/0!	NA	NA	NA	NA	NA	#DIV/0!	#DIV/0!	45	47	48	43	41	44.8	2.86356	6	10	12	3	6	7.4	3.57771
p+0	2		NA	NA	NA	NA	NA	#DIV/0!	#DIV/0!	NA	NA	NA	NA	NA	#DIV/0!	#DIV/0!	NA	NA	NA	NA	NA	#DIV/0!	#DIV/0!	NA	NA	NA	NA	NA	#DIV/0!	#DIV/0!	NA	NA	NA	NA	NA	#DIV/0!	#DIV/0!	8	13	12	7	15	11	3.39116
	3		NA	NA	NA	NA	NA	#DIV/0!	#DIV/0!	NA	NA	NA	NA	NA	#DIV/0!	#DIV/0!	NA	NA	NA	NA	NA	#DIV/0!	#DIV/0!	NA	NA	NA	NA	NA	#DIV/0!	#DIV/0!	NA	NA	NA	NA	NA	#DIV/0!	#DIV/0!	11	7	14	8	8	9.6	2.88097
average								#DIV/0!							#DIV/0!							#DIV/0!							#DIV/0!							44.8							9.33333
stdev								#DIV/0!							#DIV/0!							#DIV/0!							#DIV/0!							#DIV/0!							9.84985
p+3	1		NA	NA	NA	NA	NA	#DIV/0!	#DIV/0!	NA	NA	NA	NA	NA	#DIV/0!	#DIV/0!	NA	NA	NA	NA	NA	#DIV/0!	#DIV/0!	NA	NA	NA	NA	NA	#DIV/0!	#DIV/0!	NA	NA	NA	NA	NA	#DIV/0!	#DIV/0!	7	18	9	9	10	10.6	4.27785
	2		NA	NA	NA	NA	NA	#DIV/0!	#DIV/0!	NA	NA	NA	NA	NA	#DIV/0!	#DIV/0!	NA	NA	NA	NA	NA	#DIV/0!	#DIV/0!	NA	NA	NA	NA	NA	#DIV/0!	#DIV/0!	NA	NA	NA	NA	NA	#DIV/0!	#DIV/0!	NA	NA	NA	NA	NA	#DIV/0!	#DIV/0!
	3		NA	NA	NA	NA	NA	#DIV/0!	#DIV/0!	NA	NA	NA	NA	NA	#DIV/0!	#DIV/0!	NA	NA	NA	NA	NA	#DIV/0!	#DIV/0!	NA	NA	NA	NA	NA	#DIV/0!	#DIV/0!	NA	NA	NA	NA	NA	#DIV/0!	#DIV/0!	10	9	8	10	8	9	1
average								#DIV/0!							#DIV/0!							#DIV/0!							#DIV/0!							#DIV/0!							9.8
stdev								#DIV/0!							#DIV/0!							#DIV/0!							#DIV/0!							#DIV/0!							#DIV/0!
2213F A	1		NA	NA	NA	NA	NA	#DIV/0!	#DIV/0!	NA	NA	NA	NA	NA	#DIV/0!	#DIV/0!	NA	NA	NA	NA	NA	#DIV/0!	#DIV/0!	NA	NA	NA	NA	NA	#DIV/0!	#DIV/0!	47	49	47	57	44	48.8	4.91935	7	15	3	6	5	7.2	4.60435
p+0	2		NA	NA	NA	NA	NA	#DIV/0!	#DIV/0!	NA	NA	NA	NA	NA	#DIV/0!	#DIV/0!	NA	NA	NA	NA	NA	#DIV/0!	#DIV/0!	NA	NA	NA	NA	NA	#DIV/0!	#DIV/0!	NA	NA	NA	NA	NA	#DIV/0!	#DIV/0!	11	5	5	9	9	7.8	2.68328
	3		NA	NA	NA	NA	NA	#DIV/0!	#DIV/0!	NA	NA	NA	NA	NA	#DIV/0!	#DIV/0!	NA	NA	NA	NA	NA	#DIV/0!	#DIV/0!	NA	NA	NA	NA	NA	#DIV/0!	#DIV/0!	NA	NA	NA	NA	NA	#DIV/0!	#DIV/0!	9	9	5	4	4	6.2	2.58844
average								#DIV/0!							#DIV/0!							#DIV/0!							#DIV/0!							48.8							7.06667
stdev								#DIV/0!							#DIV/0!							#DIV/0!							#DIV/0!							#DIV/0!							9.87606
p+3	1		NA	NA	NA	NA	NA	#DIV/0!	#DIV/0!	NA	NA	NA	NA	NA	#DIV/0!	#DIV/0!	NA	NA	NA	NA	NA	#DIV/0!	#DIV/0!	NA	NA	NA	NA	NA	#DIV/0!	#DIV/0!	NA	NA	NA	NA	NA	#DIV/0!	#DIV/0!	18	19	15	16	24	18.4	3.50714
	2		NA	NA	NA	NA	NA	#DIV/0!	#DIV/0!	NA	NA	NA	NA	NA	#DIV/0!	#DIV/0!	NA	NA	NA	NA	NA	#DIV/0!	#DIV/0!	NA	NA	NA	NA	NA	#DIV/0!	#DIV/0!	NA	NA	NA	NA	NA	#DIV/0!	#DIV/0!	NA	NA	NA	NA	NA	#DIV/0!	#DIV/0!
	3		NA	NA	NA	NA	NA	#DIV/0!	#DIV/0!	NA	NA	NA	NA	NA	#DIV/0!	#DIV/0!	NA	NA	NA	NA	NA	#DIV/0!	#DIV/0!	NA	NA	NA	NA	NA	#DIV/0!	#DIV/0!	NA	NA	NA	NA	NA	#DIV/0!	#DIV/0!	15	15	15	14	12	14.2	1.30384
average								#DIV/0!							#DIV/0!							#DIV/0!							#DIV/0!							#DIV/0!							16.3
stdev								#DIV/0!							#DIV/0!							#DIV/0!							#DIV/0!							#DIV/0!							#DIV/0!
2213F APR	1		NA	NA	NA	NA	NA	#DIV/0!	#DIV/0!	NA	NA	NA	NA	NA	#DIV/0!	#DIV/0!	NA	NA	NA	NA	NA	#DIV/0!	#DIV/0!	NA	NA	NA	NA	NA	#DIV/0!	#DIV/0!	NA	NA	NA	NA	NA	#DIV/0!	#DIV/0!	38	29	20	17	20	24.8	8.64292
p+0	2		NA	NA	NA	NA	NA	#DIV/0!	#DIV/0!	NA	NA	NA	NA	NA	#DIV/0!	#DIV/0!	NA	NA	NA	NA	NA	#DIV/0!	#DIV/0!	NA	NA	NA	NA	NA	#DIV/0!	#DIV/0!	NA	NA	NA	NA	NA	#DIV/0!	#DIV/0!	12	18	6	10	18	12.8	5.21536
	3		NA	NA	NA	NA	NA	#DIV/0!	#DIV/0!	NA	NA	NA	NA	NA	#DIV/0!	#DIV/0!	NA	NA	NA	NA	NA	#DIV/0!	#DIV/0!	NA	NA	NA	NA	NA	#DIV/0!	#DIV/0!	103	113	102	NA	NA	106	6.08276	11	18	17	8	16	14	4.30116
average								#DIV/0!							#DIV/0!							#DIV/0!							#DIV/0!							106							17.2
stdev								#DIV/0!							#DIV/0!							#DIV/0!							#DIV/0!							#DIV/0!							18.1594
p+3	1		NA	NA	NA	NA	NA	#DIV/0!	#DIV/0!	NA	NA	NA	NA	NA	#DIV/0!	#DIV/0!	NA	NA	NA	NA	NA	#DIV/0!	#DIV/0!	NA	NA	NA	NA	NA	#DIV/0!	#DIV/0!	NA	NA	NA	NA	NA	#DIV/0!	#DIV/0!	23	28	24	16	19	22	4.63681
	2		NA	NA	NA	NA	NA	#DIV/0!	#DIV/0!	NA	NA	NA	NA	NA	#DIV/0!	#DIV/0!	NA	NA	NA	NA	NA	#DIV/0!	#DIV/0!	NA	NA	NA	NA	NA	#DIV/0!	#DIV/0!	NA	NA	NA	NA	NA	#DIV/0!	#DIV/0!	47	44	58	46	84	55.8	16.6793
	3		NA	NA	NA	NA	NA	#DIV/0!	#DIV/0!	NA	NA	NA	NA	NA	#DIV/0!	#DIV/0!	NA	NA	NA	NA	NA	#DIV/0!	#DIV/0!	NA	NA	NA	NA	NA	#DIV/0!	#DIV/0!	NA	NA	NA	NA	NA	#DIV/0!	#DIV/0!	32	27	35	36	32	32.4	3.50714
average								#DIV/0!							#DIV/0!							#DIV/0!							#DIV/0!							#DIV/0!							36.7333
stdev								#DIV/0!							#DIV/0!							#DIV/0!							#DIV/0!							#DIV/0!							24.8233
T7	2017-06-05
Sample	Dilution:		1					AVERAGE	Stdev	0.1					AVERAGE	Stdev	0.01					AVERAGE	Stdev	0.001					AVERAGE	Stdev	0.0001					AVERAGE	Stdev	1e-05					AVERAGE	Stdev
Blank	1		0	0	0	0	0	0	0	0	0	0	0	0	0	0	0	0	0	0	0	0	0	0	0	0	0	0	0	0	0	0	0	0	0	0	0	0	0	0	0	0	0	0
	2		0	0	0	0	0	0	0	0	0	0	0	0	0	0	0	0	0	0	0	0	0	0	0	0	0	0	0	0	0	0	0	0	0	0	0	0	0	0	0	0	0	0
	3		0	0	0	0	0	0	0	0	0	0	0	0	0	0	0	0	0	0	0	0	0	0	0	0	0	0	0	0	0	0	0	0	0	0	0	0	0	0	0	0	0	0
								0							0							0							0							0							0
								0							0							0							0							0							0
WT	1		NA	NA	NA	NA	NA	#DIV/0!	#DIV/0!	NA	NA	NA	NA	NA	#DIV/0!	#DIV/0!	NA	NA	NA	NA	NA	#DIV/0!	#DIV/0!	NA	NA	NA	NA	NA	#DIV/0!	#DIV/0!	NA	NA	NA	NA	NA	#DIV/0!	#DIV/0!	NA	NA	NA	NA	NA	#DIV/0!	#DIV/0!
	2		NA	NA	NA	NA	NA	#DIV/0!	#DIV/0!	NA	NA	NA	NA	NA	#DIV/0!	#DIV/0!	NA	NA	NA	NA	NA	#DIV/0!	#DIV/0!	NA	NA	NA	NA	NA	#DIV/0!	#DIV/0!	27	39	34	35	35	34	4.3589	3	4	3	4	5	3.8	0.83666
	3		NA	NA	NA	NA	NA	#DIV/0!	#DIV/0!	NA	NA	NA	NA	NA	#DIV/0!	#DIV/0!	NA	NA	NA	NA	NA	#DIV/0!	#DIV/0!	NA	NA	NA	NA	NA	#DIV/0!	#DIV/0!	24	23	40	24	10	24.2	10.6395	3	3	2	1	1	2	1
average								#DIV/0!							#DIV/0!							#DIV/0!							#DIV/0!							29.1							2.9
stdev								#DIV/0!							#DIV/0!							#DIV/0!							#DIV/0!							#DIV/0!							#DIV/0!
2213F -	1		NA	NA	NA	NA	NA	#DIV/0!	#DIV/0!	NA	NA	NA	NA	NA	#DIV/0!	#DIV/0!	NA	NA	NA	NA	NA	#DIV/0!	#DIV/0!	34	33	24	39	31	32.2	5.44977	2	7	5	5	4	4.6	1.81659	0	1	0	1	1	0.6	0.547723
p+0	2		NA	NA	NA	NA	NA	#DIV/0!	#DIV/0!	NA	NA	NA	NA	NA	#DIV/0!	#DIV/0!	NA	NA	NA	NA	NA	#DIV/0!	#DIV/0!	16	31	19	26	22	22.8	5.89067	4	5	2	1	0	2.4	2.07364	0	0	0	0	0	0	0
	3		NA	NA	NA	NA	NA	#DIV/0!	#DIV/0!	NA	NA	NA	NA	NA	#DIV/0!	#DIV/0!	73	82	61	60	67	68.6	9.12688	8	11	9	13	12	10.6	2.07364	2	0	2	0	1	1	1	0	0	0	0	0	0	0
average								#DIV/0!							#DIV/0!							68.6							21.8667							2.66667							0.2
stdev								#DIV/0!							#DIV/0!							#DIV/0!							13.4141							4.89023							0.547723
p+3	1		NA	NA	NA	NA	NA	#DIV/0!	#DIV/0!	NA	NA	NA	NA	NA	#DIV/0!	#DIV/0!	52	55	52	66	52	55.4	6.0663	4	8	7	4	7	6	1.87083	0	1	1	1	1	0.8	0.447214	0	0	0	0	0	0	0
	2		NA	NA	NA	NA	NA	#DIV/0!	#DIV/0!	NA	NA	NA	NA	NA	#DIV/0!	#DIV/0!	45	38	54	37	42	43.2	6.83374	2	4	4	1	7	3.6	2.30217	1	2	0	0	0	0.6	0.894427	0	0	0	0	0	0	0
	3		NA	NA	NA	NA	NA	#DIV/0!	#DIV/0!	NA	NA	NA	NA	NA	#DIV/0!	#DIV/0!	26	28	19	22	29	24.8	4.20714	3	3	2	2	1	2.2	0.83666	0	0	0	0	1	0.2	0.447214	0	0	0	0	0	0	0
average								#DIV/0!							#DIV/0!							41.1333							3.93333							0.533333							0
stdev								#DIV/0!							#DIV/0!							17.1072							5.00966							1.78885							0
2213F A	1		NA	NA	NA	NA	NA	#DIV/0!	#DIV/0!	NA	NA	NA	NA	NA	#DIV/0!	#DIV/0!	72	79	76	81	79	77.4	3.50714	5	9	9	10	7	8	2	2	3	1	1	3	2	1	0	0	0	0	0	0	0
p+0	2		NA	NA	NA	NA	NA	#DIV/0!	#DIV/0!	NA	NA	NA	NA	NA	#DIV/0!	#DIV/0!	45	36	49	39	46	43	5.33854	5	7	8	3	5	5.6	1.94936	2	1	0	0	1	0.8	0.83666	1	0	0	0	0	0.2	0.447214
	3		NA	NA	NA	NA	NA	#DIV/0!	#DIV/0!	NA	NA	NA	NA	NA	#DIV/0!	#DIV/0!	48	42	55	45	41	46.2	5.63028	3	4	1	4	7	3.8	2.16795	0	0	0	0	1	0.2	0.447214	0	0	0	0	0	0	0
average								#DIV/0!							#DIV/0!							55.5333							5.8							1							0.0666667
stdev								#DIV/0!							#DIV/0!							14.476							6.11731							2.28387							0.447214
p+3	1		NA	NA	NA	NA	NA	#DIV/0!	#DIV/0!	NA	NA	NA	NA	NA	#DIV/0!	#DIV/0!	54	44	41	54	54	49.4	6.38749	5	4	9	2	5	5	2.54951	2	3	0	0	2	1.4	1.34164	0	0	1	0	0	0.2	0.447214
	2		NA	NA	NA	NA	NA	#DIV/0!	#DIV/0!	NA	NA	NA	NA	NA	#DIV/0!	#DIV/0!	42	45	41	47	46	44.2	2.58844	7	8	7	4	7	6.6	1.51658	0	3	0	0	1	0.8	1.30384	0	0	0	0	0	0	0
	3		NA	NA	NA	NA	NA	#DIV/0!	#DIV/0!	NA	NA	NA	NA	NA	#DIV/0!	#DIV/0!	34	34	27	34	35	32.8	3.27109	3	3	5	5	2	3.6	1.34164	0	0	1	0	0	0.2	0.447214	0	0	0	0	0	0	0
average								#DIV/0!							#DIV/0!							42.1333							5.06667							0.8							0.0666667
stdev								#DIV/0!							#DIV/0!							12.247							5.40773							3.09269							0.447214
2213F APR	1		NA	NA	NA	NA	NA	#DIV/0!	#DIV/0!	NA	NA	NA	NA	NA	#DIV/0!	#DIV/0!	NA	NA	NA	NA	NA	#DIV/0!	#DIV/0!	NA	NA	NA	NA	NA	#DIV/0!	#DIV/0!	45	55	44	57	47	49.6	5.98331	12	7	6	8	2	7	3.60555
p+0	2		NA	NA	NA	NA	NA	#DIV/0!	#DIV/0!	NA	NA	NA	NA	NA	#DIV/0!	#DIV/0!	NA	NA	NA	NA	NA	#DIV/0!	#DIV/0!	NA	NA	NA	NA	NA	#DIV/0!	#DIV/0!	32	39	24	29	48	34.4	9.34345	4	4	4	2	2	3.2	1.09545
	3		NA	NA	NA	NA	NA	#DIV/0!	#DIV/0!	NA	NA	NA	NA	NA	#DIV/0!	#DIV/0!	NA	NA	NA	NA	NA	#DIV/0!	#DIV/0!	NA	NA	NA	NA	NA	#DIV/0!	#DIV/0!	38	40	43	42	48	42.2	3.76829	2	5	4	6	2	3.8	1.78885
average								#DIV/0!							#DIV/0!							#DIV/0!							#DIV/0!							42.0667							4.66667
stdev								#DIV/0!							#DIV/0!							#DIV/0!							#DIV/0!							19.095							6.48985
p+3	1		NA	NA	NA	NA	NA	#DIV/0!	#DIV/0!	NA	NA	NA	NA	NA	#DIV/0!	#DIV/0!	NA	NA	NA	NA	NA	#DIV/0!	#DIV/0!	NA	NA	NA	NA	NA	#DIV/0!	#DIV/0!	66	62	57	56	45	57.2	7.91833	3	7	4	9	4	5.4	2.50998
	2		NA	NA	NA	NA	NA	#DIV/0!	#DIV/0!	NA	NA	NA	NA	NA	#DIV/0!	#DIV/0!	NA	NA	NA	NA	NA	#DIV/0!	#DIV/0!	NA	NA	NA	NA	NA	#DIV/0!	#DIV/0!	47	54	47	48	41	47.4	4.61519	3	4	10	5	3	5	2.91548
	3		NA	NA	NA	NA	NA	#DIV/0!	#DIV/0!	NA	NA	NA	NA	NA	#DIV/0!	#DIV/0!	NA	NA	NA	NA	NA	#DIV/0!	#DIV/0!	NA	NA	NA	NA	NA	#DIV/0!	#DIV/0!	81	65	80	73	61	72	8.88819	8	6	8	11	9	8.4	1.81659
average								#DIV/0!							#DIV/0!							#DIV/0!							#DIV/0!							58.8667							6.26667
stdev								#DIV/0!							#DIV/0!							#DIV/0!							#DIV/0!							21.4217							7.24205
T9	2017-06-07
Sample	Dilution:		1					AVERAGE	Stdev	0.1					AVERAGE	Stdev	0.01					AVERAGE	Stdev	0.001					AVERAGE	Stdev	0.0001					AVERAGE	Stdev	1e-05					AVERAGE	Stdev
Blank	1		0	0	0	0	0	0	0	0	0	0	0	0	0	0	0	0	0	0	0	0	0	0	0	0	0	0	0	0	0	0	0	0	0	0	0	0	0	0	0	0	0	0
	2		0	0	0	0	0	0	0	0	0	0	0	0	0	0	0	0	0	0	0	0	0	0	0	0	0	0	0	0	0	0	0	0	0	0	0	0	0	0	0	0	0	0
	3		0	0	0	0	0	0	0	0	0	0	0	0	0	0	0	0	0	0	0	0	0	0	0	0	0	0	0	0	0	0	0	0	0	0	0	0	0	0	0	0	0	0
								0							0							0							0							0							0
								0							0							0							0							0							0
WT	1		NA	NA	NA	NA	NA	#DIV/0!	#DIV/0!	NA	NA	NA	NA	NA	#DIV/0!	#DIV/0!	NA	NA	NA	NA	NA	#DIV/0!	#DIV/0!	NA	NA	NA	NA	NA	#DIV/0!	#DIV/0!	30	29	NA	NA	NA	29.5	0.707107	0	3	3	3	2	2.2	1.30384
	2		NA	NA	NA	NA	NA	#DIV/0!	#DIV/0!	NA	NA	NA	NA	NA	#DIV/0!	#DIV/0!	NA	NA	NA	NA	NA	#DIV/0!	#DIV/0!	NA	NA	NA	NA	59	59	#DIV/0!	12	103	84	60	9	53.6	42.2054	0	0	1	0	2	0.6	0.894427
	3		NA	NA	NA	NA	NA	#DIV/0!	#DIV/0!	NA	NA	NA	NA	NA	#DIV/0!	#DIV/0!	NA	NA	NA	NA	NA	#DIV/0!	#DIV/0!	29	81	NA	34	28	43	25.4689	2	4	7	1	2	3.2	2.38747	0	0	1	0	0	0.2	0.447214
average								#DIV/0!							#DIV/0!							#DIV/0!							51							28.4							0.4
stdev								#DIV/0!							#DIV/0!							#DIV/0!							#DIV/0!							45.3							2.64548
2213F -	1		NA	NA	NA	NA	NA	#DIV/0!	#DIV/0!	NA	NA	NA	NA	NA	#DIV/0!	#DIV/0!	63	83	76	67	73	72.4	7.79744	10	9	12	7	8	9.2	1.92354	0	0	1	0	0	0.2	0.447214	1	0	0	0	0	0.2	0.447214
p+0	2		NA	NA	NA	NA	NA	#DIV/0!	#DIV/0!	NA	NA	NA	NA	NA	#DIV/0!	#DIV/0!	47	129	117	82	55	86	36.428	9	3	5	8	7	6.4	2.40832	0	0	0	1	0	0.2	0.447214	0	0	0	0	0	0	0
	3		NA	NA	NA	NA	NA	#DIV/0!	#DIV/0!	NA	NA	NA	NA	NA	#DIV/0!	#DIV/0!	15	21	17	17	17	17.4	2.19089	2	1	0	0	0	0.6	0.894427	0	0	0	0	0	0	0	0	0	0	0	0	0	0
average								#DIV/0!							#DIV/0!							58.6							5.4							0.133333							0.0666667
stdev								#DIV/0!							#DIV/0!							46.4163							5.22628							0.894427							0.447214
p+3	1		NA	NA	NA	NA	NA	#DIV/0!	#DIV/0!	58	73	87	67	86	74.2	12.4378	10	9	12	5	9	9	2.54951	3	0	2	0	1	1.2	1.30384	0	0	0	0	0	0	0	0	0	0	0	0	0	0
	2		NA	NA	NA	NA	NA	#DIV/0!	#DIV/0!	49	70	69	48	59	59	10.5119	7	9	5	5	6	6.4	1.67332	3	3	0	2	0	1.6	1.51658	0	0	0	0	0	0	0	0	0	0	0	0	0	0
	3		NA	NA	NA	NA	NA	#DIV/0!	#DIV/0!	33	42	59	49	23	41.2	13.9356	3	1	8	5	5	4.4	2.60768	0	0	0	1	1	0.4	0.547723	0	0	0	0	0	0	0	0	0	0	0	0	0	0
average								#DIV/0!							58.1333							6.6							1.06667							0							0
stdev								#DIV/0!							36.8853							6.83051							3.36814							0							0
2213F A	1		NA	NA	NA	NA	NA	#DIV/0!	#DIV/0!	NA	NA	NA	NA	NA	#DIV/0!	#DIV/0!	29	22	20	19	25	23	4.06202	3	3	0	3	4	2.6	1.51658	0	0	0	0	0	0	0	0	0	0	0	1	0.2	0.447214
p+0	2		NA	NA	NA	NA	NA	#DIV/0!	#DIV/0!	NA	NA	NA	NA	NA	#DIV/0!	#DIV/0!	8	13	11	7	7	9.2	2.68328	1	0	0	0	4	1	1.73205	0	0	0	0	0	0	0	0	0	0	0	0	0	0
	3		NA	NA	NA	NA	NA	#DIV/0!	#DIV/0!	NA	NA	NA	NA	NA	#DIV/0!	#DIV/0!	9	24	NA	NA	8	13.6667	8.96289	1	1	0	20	0	4.4	8.73499	0	0	0	1	0	0.2	0.447214	0	0	0	0	0	0	0
average								#DIV/0!							#DIV/0!							15.2889							2.66667							0.0666667							0.0666667
stdev								#DIV/0!							#DIV/0!							15.7082							11.9836							0.447214							0.447214
p+3	1		NA	NA	NA	NA	NA	#DIV/0!	#DIV/0!	51	59	49	65	62	57.2	6.94262	6	4	6	15	8	7.8	4.26615	1	0	1	0	4	1.2	1.64317	0	0	0	0	0	0	0	0	0	0	0	0	0	0
	2		NA	NA	NA	NA	NA	#DIV/0!	#DIV/0!	42	29	29	31	30	32.2	5.54076	2	4	5	3	4	3.6	1.14018	1	0	0	1	1	0.6	0.547723	0	0	0	0	0	0	0	0	0	0	0	0	0	0
	3		NA	NA	NA	NA	NA	#DIV/0!	#DIV/0!	35	41	65	50	48	47.8	11.3004	8	5	35	8	5	12.2	12.8335	1	0	1	0	0	0.4	0.547723	0	0	0	1	1	0.4	0.547723	0	0	0	0	0	0	0
average								#DIV/0!							45.7333							7.86667							0.733333							0.133333							0
stdev								#DIV/0!							23.7838							18.2399							2.73861							0.547723							0
2213F APR	1		NA	NA	NA	NA	NA	#DIV/0!	#DIV/0!	NA	NA	NA	NA	NA	#DIV/0!	#DIV/0!	NA	NA	NA	NA	NA	#DIV/0!	#DIV/0!	74	87	88	73	73	79	7.77817	16	16	21	21	13	17.4	3.50714	2	4	2	2	2	2.4	0.894427
p+0	2		NA	NA	NA	NA	NA	#DIV/0!	#DIV/0!	NA	NA	NA	NA	NA	#DIV/0!	#DIV/0!	NA	NA	NA	NA	NA	#DIV/0!	#DIV/0!	NA	NA	NA	NA	NA	#DIV/0!	#DIV/0!	16	17	14	13	18	15.6	2.07364	1	3	1	0	0	1	1.22474
	3		NA	NA	NA	NA	NA	#DIV/0!	#DIV/0!	NA	NA	NA	NA	NA	#DIV/0!	#DIV/0!	NA	NA	NA	NA	NA	#DIV/0!	#DIV/0!	NA	NA	NA	NA	NA	#DIV/0!	#DIV/0!	25	24	20	23	30	24.4	3.64692	1	4	2	4	1	2.4	1.51658
average								#DIV/0!							#DIV/0!							#DIV/0!							79							19.1333							1.93333
stdev								#DIV/0!							#DIV/0!							#DIV/0!							#DIV/0!							9.2277							3.63575
p+3	1		NA	NA	NA	NA	NA	#DIV/0!	#DIV/0!	NA	NA	NA	NA	NA	#DIV/0!	#DIV/0!	NA	NA	NA	NA	NA	#DIV/0!	#DIV/0!	NA	NA	NA	NA	NA	#DIV/0!	#DIV/0!	36	38	19	34	39	33.2	8.16701	3	7	5	3	2	4	2
	2		NA	NA	NA	NA	NA	#DIV/0!	#DIV/0!	NA	NA	NA	NA	NA	#DIV/0!	#DIV/0!	NA	NA	NA	NA	NA	#DIV/0!	#DIV/0!	NA	NA	NA	NA	NA	#DIV/0!	#DIV/0!	31	24	24	22	28	25.8	3.63318	4	2	3	4	4	3.4	0.894427
	3		NA	NA	NA	NA	NA	#DIV/0!	#DIV/0!	NA	NA	NA	NA	NA	#DIV/0!	#DIV/0!	NA	NA	NA	NA	NA	#DIV/0!	#DIV/0!	NA	NA	NA	NA	NA	#DIV/0!	#DIV/0!	39	36	35	26	32	33.6	4.9295	2	7	6	4	8	5.4	2.40832
average								#DIV/0!							#DIV/0!							#DIV/0!							#DIV/0!							30.8667							4.26667
stdev								#DIV/0!							#DIV/0!							#DIV/0!							#DIV/0!							16.7297							5.30275
WT	1		NA	NA	NA	NA	NA	#DIV/0!	#DIV/0!	NA	NA	NA	NA	NA	#DIV/0!	#DIV/0!	NA	NA	NA	NA	NA	#DIV/0!	#DIV/0!	NA	NA	NA	NA	NA	#DIV/0!	#DIV/0!	9	NA	NA	NA	58	33.5	34.6482	0	7	0	0	0	1.4	3.1305
	2		NA	NA	NA	NA	NA	#DIV/0!	#DIV/0!	NA	NA	NA	NA	NA	#DIV/0!	#DIV/0!	NA	NA	NA	NA	NA	#DIV/0!	#DIV/0!	NA	NA	NA	NA	59	59	#DIV/0!	2	NA	NA	NA	0	1	1.41421	0	0	0	0	0	0	0
	3		NA	NA	NA	NA	NA	#DIV/0!	#DIV/0!	NA	NA	NA	NA	NA	#DIV/0!	#DIV/0!	NA	NA	NA	NA	NA	#DIV/0!	#DIV/0!	27	NA	NA	NA	22	24.5	3.53553	2	5	10	4	9	6	3.39116	0	1	0	0	0	0.2	0.447214
average								#DIV/0!							#DIV/0!							#DIV/0!							41.75							3.5							0.1
stdev								#DIV/0!							#DIV/0!							#DIV/0!							#DIV/0!							39.4536							3.57771
2213F -	1		NA	NA	NA	NA	NA	#DIV/0!	#DIV/0!	NA	NA	NA	NA	NA	#DIV/0!	#DIV/0!	23	22	22	15	25	21.4	3.78153	3	2	4	1	2	2.4	1.14018	0	0	0	0	1	0.2	0.447214	0	0	0	0	0	0	0
p+0	2		NA	NA	NA	NA	NA	#DIV/0!	#DIV/0!	NA	NA	NA	NA	NA	#DIV/0!	#DIV/0!	47	129	117	82	55	86	36.428	10	0	-	-	-	5	7.07107	28	8	144	0	0	36	61.4492	0	0	0	0	0	0	0
	3		NA	NA	NA	NA	NA	#DIV/0!	#DIV/0!	71	64	60	74	68	67.4	5.54977	5	10	8	8	5	7.2	2.16795	2	0	1	1	1	1	0.707107	0	0	0	0	0	0	0	0	0	0	0	0	0	0
average								#DIV/0!							67.4							14.3							1.7							0.1							0
stdev								#DIV/0!							#DIV/0!							42.3775							8.91835							61.8964							0
p+3	1		NA	NA	NA	NA	NA	#DIV/0!	#DIV/0!	21	30	23	32	27	26.6	4.61519	6	3	4	4	7	4.8	1.64317	1	0	1	1	1	0.8	0.447214	0	0	0	0	0	0	0	0	0	0	0	0	0	0
	2		NA	NA	NA	NA	NA	#DIV/0!	#DIV/0!	7	8	2	0	0	3.4	3.84708	0	0	0	1	2	0.6	0.894427	0	0	0	0	0	0	0	0	0	0	0	0	0	0	0	0	0	0	0	0	0
	3		NA	NA	NA	NA	NA	#DIV/0!	#DIV/0!	33	42	59	49	23	41.2	13.9356	3	1	8	5	5	4.4	2.60768	0	0	0	1	1	0.4	0.547723	0	0	0	0	0	0	0	0	0	0	0	0	0	0
average								#DIV/0!							26.6							4.8							0.8							0							0
stdev								#DIV/0!							22.3978							5.14528							0.994936							0							0
2213F A	1		NA	NA	NA	NA	NA	#DIV/0!	#DIV/0!	64	65	48	51	55	56.6	7.63544	7	10	8	10	4	7.8	2.48998	0	0	0	0	0	0	0	0	0	0	0	0	0	0	0	0	0	0	0	0	0
p+0	2		NA	NA	NA	NA	NA	#DIV/0!	#DIV/0!	30	22	33	15	27	25.4	7.09225	4	5	4	2	3	3.6	1.14018	0	1	0	1	0	0.4	0.547723	0	0	0	0	0	0	0	0	0	0	0	0	0	0
	3		NA	NA	NA	NA	NA	#DIV/0!	#DIV/0!	42	45	36	30	38	38.2	5.76194	5	7	4	2	3	4.2	1.92354	0	0	0	1	0	0.2	0.447214	0	0	0	0	0	0	0	0	0	0	0	0	0	0
average								#DIV/0!							40.0667							5.2							0.2							0							0
stdev								#DIV/0!							20.4896							5.55369							0.994936							0							0
p+3	1		NA	NA	NA	NA	NA	#DIV/0!	#DIV/0!	62	60	59	57	57	59	2.12132	10	7	7	7	7	7.6	1.34164	0	0	0	0	0	0	0	0	0	0	0	0	0	0	0	0	0	0	0	0	0
	2		NA	NA	NA	NA	NA	#DIV/0!	#DIV/0!	38	44	42	38	42	40.8	2.68328	6	5	5	6	4	5.2	0.83666	0	3	0	0	0	0.6	1.34164	0	0	0	0	0	0	0	0	0	0	0	0	0	0
	3		NA	NA	NA	NA	NA	#DIV/0!	#DIV/0!	24	30	37	35	34	32	5.14782	4	3	4	2	3	3.2	0.83666	0	0	0	1	0	0.2	0.447214	0	0	0	0	0	0	0	0	0	0	0	0	0	0
average								#DIV/0!							43.9333							5.33333							0.266667							0							0
stdev								#DIV/0!							9.95242							3.01496							1.78885							0							0
2213F APR	1		NA	NA	NA	NA	NA	#DIV/0!	#DIV/0!	NA	NA	NA	NA	NA	#DIV/0!	#DIV/0!	NA	NA	NA	NA	NA	#DIV/0!	#DIV/0!	49	31	40	33	40	38.6	7.09225	7	10	7	9	3	7.2	2.68328	1	0	3	1	1	1.2	1.09545
p+0	2		NA	NA	NA	NA	NA	#DIV/0!	#DIV/0!	NA	NA	NA	NA	NA	#DIV/0!	#DIV/0!	NA	NA	NA	NA	NA	#DIV/0!	#DIV/0!	40	62	43	40	45	46	9.19239	10	13	8	7	10	9.6	2.30217	0	0	0	0	2	0.4	0.894427
	3		NA	NA	NA	NA	NA	#DIV/0!	#DIV/0!	NA	NA	NA	NA	NA	#DIV/0!	#DIV/0!	NA	NA	NA	NA	NA	#DIV/0!	#DIV/0!	42	50	35	44	39	42	5.61249	7	5	6	11	13	8.4	3.43511	0	0	2	1	1	0.8	0.83666
average								#DIV/0!							#DIV/0!							#DIV/0!							42.2							8.4							0.8
stdev								#DIV/0!							#DIV/0!							#DIV/0!							21.8971							8.42057							2.82653
p+3	1		NA	NA	NA	NA	NA	#DIV/0!	#DIV/0!	NA	NA	NA	NA	NA	#DIV/0!	#DIV/0!	NA	NA	NA	NA	NA	#DIV/0!	#DIV/0!	NA	NA	NA	NA	NA	#DIV/0!	#DIV/0!	19	26	22	24	29	24	3.80789	7	1	3	1	2	2.8	2.48998
	2		NA	NA	NA	NA	NA	#DIV/0!	#DIV/0!	NA	NA	NA	NA	NA	#DIV/0!	#DIV/0!	NA	NA	NA	NA	NA	#DIV/0!	#DIV/0!	NA	NA	NA	NA	NA	#DIV/0!	#DIV/0!	15	16	17	12	19	15.8	2.58844	4	2	2	0	4	2.4	1.67332
	3		NA	NA	NA	NA	NA	#DIV/0!	#DIV/0!	NA	NA	NA	NA	NA	#DIV/0!	#DIV/0!	NA	NA	NA	NA	NA	#DIV/0!	#DIV/0!	NA	NA	NA	NA	NA	#DIV/0!	#DIV/0!	6	11	8	16	14	11	4.12311	1	0	0	0	0	0.2	0.447214
average								#DIV/0!							#DIV/0!							#DIV/0!							#DIV/0!							16.9333							1.8
stdev								#DIV/0!							#DIV/0!							#DIV/0!							#DIV/0!							10.5194							4.61051
2213F A	1		NA	NA	NA	NA	NA	#DIV/0!	#DIV/0!	21	20	14	9	26	18	6.59545	1	4	3	3	2	2.6	1.14018	0	0	0	0	0	0	0	0	0	0	0	0	0	0	0	0	0	0	0	0	0
p+0	2		NA	NA	NA	NA	NA	#DIV/0!	#DIV/0!	15	23	24	13	15	18	5.09902	2	1	1	1	1	1.2	0.447214	0	0	0	0	0	0	0	0	0	0	0	0	0	0	0	0	0	0	0	0	0
	3		NA	NA	NA	NA	NA	#DIV/0!	#DIV/0!	19	15	19	18	19	18	1.73205	1	0	1	3	0	1	1.22474	0	0	0	0	0	0	0	0	0	0	0	0	0	0	0	0	0	0	0	0	0
average								#DIV/0!							18							1.6							0							0							0
stdev								#DIV/0!							13.4265							2.81213							0							0							0
p+3	1		NA	NA	NA	NA	NA	#DIV/0!	#DIV/0!	21	19	21	27	23	22.2	3.03315	2	2	0	0	1	1	1	0	0	0	0	0	0	0	0	0	0	0	0	0	0	0	0	0	0	0	0	0
	2		NA	NA	NA	NA	NA	#DIV/0!	#DIV/0!	22	21	18	16	24	20.2	3.19374	2	2	1	0	0	1	1	0	3	0	0	0	0.6	1.34164	0	0	0	0	0	0	0	0	0	0	0	0	0	0
	3		NA	NA	NA	NA	NA	#DIV/0!	#DIV/0!	6	6	12	7	8	7.8	2.48998	0	0	0	2	0	0.4	0.894427	0	0	0	1	0	0.2	0.447214	0	0	0	0	0	0	0	0	0	0	0	0	0	0
average								#DIV/0!							16.7333							0.8							0.266667							0							0
stdev								#DIV/0!							8.71687							2.89443							1.78885							0							0
2213F APR	1		NA	NA	NA	NA	NA	#DIV/0!	#DIV/0!	NA	NA	NA	NA	NA	#DIV/0!	#DIV/0!	20	12	18	15	18	16.6	3.1305	3	3	2	0	0	1.6	1.51658	1	1	1	0	0	0.6	0.547723	0	0	0	0	0	0	0
p+0	2		NA	NA	NA	NA	NA	#DIV/0!	#DIV/0!	NA	NA	NA	NA	NA	#DIV/0!	#DIV/0!	31	39	51	39	49	41.8	8.19756	2	2	3	1	1	1.8	0.83666	1	0	2	1	1	1	0.707107	0	0	0	0	0	0	0
	3		NA	NA	NA	NA	NA	#DIV/0!	#DIV/0!	NA	NA	NA	NA	NA	#DIV/0!	#DIV/0!	35	27	37	37	20	31.2	7.49667	3	2	1	3	3	2.4	0.894427	1	0	0	0	1	0.4	0.547723	0	0	0	0	0	0	0
average								#DIV/0!							#DIV/0!							29.8667							1.93333							0.666667							0
stdev								#DIV/0!							#DIV/0!							18.8247							3.24766							1.80255							0
p+3	1		NA	NA	NA	NA	NA	#DIV/0!	#DIV/0!	NA	NA	NA	NA	NA	#DIV/0!	#DIV/0!	NA	NA	NA	NA	NA	#DIV/0!	#DIV/0!	17	13	12	6	16	12.8	4.32435	1	1	1	0	0	0.6	0.547723	0	0	0	0	0	0	0
	2		NA	NA	NA	NA	NA	#DIV/0!	#DIV/0!	NA	NA	NA	NA	NA	#DIV/0!	#DIV/0!	35	34	35	31	44	35.8	4.86826	3	4	2	6	2	3.4	1.67332	0	1	1	1	0	0.6	0.547723	0	0	0	0	0	0	0
	3		NA	NA	NA	NA	NA	#DIV/0!	#DIV/0!	NA	NA	NA	NA	NA	#DIV/0!	#DIV/0!	32	37	41	41	36	37.4	3.78153	3	3	5	3	1	3	1.41421	1	0	0	1	1	0.6	0.547723	0	0	0	0	0	0	0
average								#DIV/0!							#DIV/0!							36.6							6.4							0.6							0
stdev								#DIV/0!							#DIV/0!							#DIV/0!							7.41188							1.64317							0

## Sheet: Survivalexp results
Survival experiment
Subject:		Anaerobic survival after aerobic inoculation of recombinant strains
		DeBont+Gluconic Acid - Kanamycin only in 2213-/A/APR
Inoculation date		30may'17
Inoculated		Blank	KT2440 WT	2213F -		2213F A		2213F APR
			dilution
			T0								T2								T4								T7								T9								T11
		Sample	1	0.1	0.01	0.001	0.0001	1e-05	Average nr of bacteria	stdev	1	0.1	0.01	0.001	0.0001	1e-05	Average nr of bacteria	stdev	1	0.1	0.01	0.001	0.0001	1e-05	Average nr of bacteria	stdev	1	0.1	0.01	0.001	0.0001	1e-05	Average nr of bacteria	stdev	1	0.1	0.01	0.001	0.0001	1e-05	Average nr of bacteria	stdev	1	0.1	0.01	0.001	0.0001	1e-05	Average nr of bacteria
		Blank	0	0	0	0	0	0			0	0	0	0	0	0			0	0	0	0	0	0			0	0	0	0	0	0			0	0	0	0	0	0			#REF!	#REF!	#REF!	#REF!	#REF!	#REF!
		stdev	0	0	0	0	0	0			0	0	0	0	0	0			0	0	0	0	0	0			0	0	0	0	0	0			0	0	0	0	0	0			#REF!	#REF!	#REF!	#REF!	#REF!	#REF!
	est. nr of bacteria		0	0	0	0	0	0	0	0	0	0	0	0	0	0	0	0	0	0	0	0	0	0	0	0	0	0	0	0	0	0	0	0	0	0	0	0	0	0	0	0	#REF!	#REF!	#REF!	#REF!	#REF!	#REF!	#REF!
		stdev	0	0	0	0	0	0			0	0	0	0	0	0											0	0	0	0	0	0			0	0	0	0	0	0			#REF!	#REF!	#REF!	#REF!	#REF!	#REF!
		WT	#DIV/0!	#DIV/0!	#DIV/0!	#DIV/0!	15.03	0.866667			#DIV/0!	#DIV/0!	#DIV/0!	#DIV/0!	#DIV/0!	72.9			#DIV/0!	#DIV/0!	#DIV/0!	#DIV/0!	#DIV/0!	45.2667			#DIV/0!	#DIV/0!	#DIV/0!	#DIV/0!	29.1	2.9			#DIV/0!	#DIV/0!	#DIV/0!	51	28.4	0.4			#DIV/0!	#DIV/0!	#DIV/0!	41.75	3.5	0
		stdev	#DIV/0!	#DIV/0!	#DIV/0!	#DIV/0!	16.2477	2.1783			#DIV/0!	#DIV/0!	#DIV/0!	#DIV/0!	#DIV/0!	#DIV/0!			#DIV/0!	#DIV/0!	#DIV/0!	#DIV/0!	#DIV/0!	22.274			#DIV/0!	#DIV/0!	#DIV/0!	#DIV/0!	#DIV/0!	#DIV/0!			#DIV/0!	#DIV/0!	#DIV/0!	#DIV/0!	45.3	2.64548			#DIV/0!	#DIV/0!	#DIV/0!	#DIV/0!	39.4536	0
	est. nr of bacteria		#DIV/0!	#DIV/0!	#DIV/0!	#DIV/0!	150300	86666.7	150300	162477	#DIV/0!	#DIV/0!	#DIV/0!	#DIV/0!	#DIV/0!	7290000	7290000	#DIV/0!	#DIV/0!	#DIV/0!	#DIV/0!	#DIV/0!	#DIV/0!	4.52667e+06	4.52667e+06	2.2274e+06	#DIV/0!	#DIV/0!	#DIV/0!	#DIV/0!	291000	290000	290500	#DIV/0!	#DIV/0!	#DIV/0!	#DIV/0!	51000	284000	40000	40000	264548	#DIV/0!	#DIV/0!	#DIV/0!	41750	35000	0	35000
		stdev	#DIV/0!	#DIV/0!	#DIV/0!	#DIV/0!	162477	217830			#DIV/0!	#DIV/0!	#DIV/0!	#DIV/0!	#DIV/0!	#DIV/0!			#DIV/0!	#DIV/0!	#DIV/0!	#DIV/0!	#DIV/0!	2.2274e+06			#DIV/0!	#DIV/0!	#DIV/0!	#DIV/0!	#DIV/0!	#DIV/0!			#DIV/0!	#DIV/0!	#DIV/0!	#DIV/0!	453000	264548			#DIV/0!	#DIV/0!	#DIV/0!	#DIV/0!	394536	0
	2213F -	p+0	#DIV/0!	#DIV/0!	#DIV/0!	#DIV/0!	11.1333	1.46667			#DIV/0!	#DIV/0!	#DIV/0!	#DIV/0!	#DIV/0!	32.4			#DIV/0!	#DIV/0!	#DIV/0!	#DIV/0!	44.8	9.33333			#DIV/0!	#DIV/0!	68.6	21.8667	2.66667	0.2			#DIV/0!	#DIV/0!	58.6	5.4	0.133333	0.0666667			#DIV/0!	67.4	14.3	1.7	0.1	0
		stdev	#DIV/0!	#DIV/0!	#DIV/0!	#DIV/0!	10.8867	3.98712			#DIV/0!	#DIV/0!	#DIV/0!	#DIV/0!	#DIV/0!	0			#DIV/0!	#DIV/0!	#DIV/0!	#DIV/0!	#DIV/0!	9.84985			#DIV/0!	#DIV/0!	#DIV/0!	13.4141	4.89023	0.547723			#DIV/0!	#DIV/0!	46.4163	5.22628	0.894427	0.447214			#DIV/0!	#DIV/0!	42.3775	8.91835	61.8964	0
	est. nr of bacteria		#DIV/0!	#DIV/0!	#DIV/0!	#DIV/0!	111333	146667	111333	108867	#DIV/0!	#DIV/0!	#DIV/0!	#DIV/0!	#DIV/0!	3.24e+06	3.24e+06	0	#DIV/0!	#DIV/0!	#DIV/0!	#DIV/0!	448000	933333	933333	984985	#DIV/0!	#DIV/0!	6860	21866.7	26666.7	20000	21866.7	13414.1	#DIV/0!	#DIV/0!	5860	5400	1333.33	6666.67	5860	4641.63	#DIV/0!	674	1430	1700	1000	0	1430
		stdev	#DIV/0!	#DIV/0!	#DIV/0!	#DIV/0!	108867	398712			#DIV/0!	#DIV/0!	#DIV/0!	#DIV/0!	#DIV/0!	0			#DIV/0!	#DIV/0!	#DIV/0!	#DIV/0!	#DIV/0!	984985			#DIV/0!	#DIV/0!	#DIV/0!	13414.1	48902.3	54772.3			#DIV/0!	#DIV/0!	4641.63	5226.28	8944.27	44721.4			#DIV/0!	#DIV/0!	4237.75	8918.35	618964	0
		p+3	#DIV/0!	#DIV/0!	#DIV/0!	30.4	8.26667	1.2			#DIV/0!	#DIV/0!	#DIV/0!	#DIV/0!	#DIV/0!	75.6			#DIV/0!	#DIV/0!	#DIV/0!	#DIV/0!	#DIV/0!	9.8			#DIV/0!	#DIV/0!	41.1333	3.93333	0.533333	0			#DIV/0!	58.1333	6.6	1.06667	0	0			#DIV/0!	26.6	4.8	0.8	0	0
		stdev	#DIV/0!	#DIV/0!	#DIV/0!	#DIV/0!	9.10772	2.84761			#DIV/0!	#DIV/0!	#DIV/0!	#DIV/0!	#DIV/0!	#DIV/0!			#DIV/0!	#DIV/0!	#DIV/0!	#DIV/0!	#DIV/0!	#DIV/0!			#DIV/0!	#DIV/0!	17.1072	5.00966	1.78885	0			#DIV/0!	36.8853	6.83051	3.36814	0	0			#DIV/0!	22.3978	5.14528	0.994936	0	0
	est. nr of bacteria		#DIV/0!	#DIV/0!	#DIV/0!	30400	82666.7	120000	82666.7	91077.2	#DIV/0!	#DIV/0!	#DIV/0!	#DIV/0!	#DIV/0!	7.56e+06	7.56e+06	#DIV/0!	#DIV/0!	#DIV/0!	#DIV/0!	#DIV/0!	#DIV/0!	980000	980000	#DIV/0!	#DIV/0!	#DIV/0!	4113.33	3933.33	5333.33	0	4113.33	1710.72	#DIV/0!	581.333	660	1066.67	0	0	581.333	368.853	#DIV/0!	266	480	800	0	0	266
		stdev	#DIV/0!	#DIV/0!	#DIV/0!	#DIV/0!	91077.2	284761			#DIV/0!	#DIV/0!	#DIV/0!	#DIV/0!	#DIV/0!	#DIV/0!			#DIV/0!	#DIV/0!	#DIV/0!	#DIV/0!	#DIV/0!	#DIV/0!			#DIV/0!	#DIV/0!	1710.72	5009.66	17888.5	0			#DIV/0!	368.853	683.051	3368.14	0	0			#DIV/0!	223.978	514.528	994.936	0	0
	2213F A	p+0	#DIV/0!	#DIV/0!	#DIV/0!	41.4333	7.46667	0.866667			#DIV/0!	#DIV/0!	#DIV/0!	#DIV/0!	#DIV/0!	38.5333			#DIV/0!	#DIV/0!	#DIV/0!	#DIV/0!	48.8	7.06667			#DIV/0!	#DIV/0!	55.5333	5.8	1	0.0666667			#DIV/0!	#DIV/0!	15.2889	2.66667	0.0666667	0.0666667			#DIV/0!	40.0667	5.2	0.2	0	0
		stdev	#DIV/0!	#DIV/0!	#DIV/0!	14.9033	4.62315	2.22104			#DIV/0!	#DIV/0!	#DIV/0!	#DIV/0!	#DIV/0!	0			#DIV/0!	#DIV/0!	#DIV/0!	#DIV/0!	#DIV/0!	9.87606			#DIV/0!	#DIV/0!	14.476	6.11731	2.28387	0.447214			#DIV/0!	#DIV/0!	15.7082	11.9836	0.447214	0.447214			#DIV/0!	20.4896	5.55369	0.994936	0	0
	est. nr of bacteria		#DIV/0!	#DIV/0!	#DIV/0!	41433.3	74666.7	86666.7	41433.3	14903.3	#DIV/0!	#DIV/0!	#DIV/0!	#DIV/0!	#DIV/0!	3.85333e+06	3.85333e+06	0	#DIV/0!	#DIV/0!	#DIV/0!	#DIV/0!	488000	706667	706667	987606	#DIV/0!	#DIV/0!	5553.33	5800	10000	6666.67	5553.33	1447.6	#DIV/0!	#DIV/0!	1528.89	2666.67	666.667	6666.67	1528.89	1570.82	#DIV/0!	400.667	520	200	0	0	400.667
		stdev	#DIV/0!	#DIV/0!	#DIV/0!	14903.3	46231.5	222104			#DIV/0!	#DIV/0!	#DIV/0!	#DIV/0!	#DIV/0!	0			#DIV/0!	#DIV/0!	#DIV/0!	#DIV/0!	#DIV/0!	987606			#DIV/0!	#DIV/0!	1447.6	6117.31	22838.7	44721.4			#DIV/0!	#DIV/0!	1570.82	11983.6	4472.14	44721.4			#DIV/0!	204.896	555.369	994.936	0	0
		p+3	#DIV/0!	#DIV/0!	#DIV/0!	#DIV/0!	4.33333	0.533333			#DIV/0!	#DIV/0!	#DIV/0!	#DIV/0!	#DIV/0!	47.3333			#DIV/0!	#DIV/0!	#DIV/0!	#DIV/0!	#DIV/0!	16.3			#DIV/0!	#DIV/0!	42.1333	5.06667	0.8	0.0666667			#DIV/0!	45.7333	7.86667	0.733333	0.133333	0			#DIV/0!	43.9333	5.33333	0.266667	0	0
		stdev	#DIV/0!	#DIV/0!	#DIV/0!	#DIV/0!	4.16025	2.78379			#DIV/0!	#DIV/0!	#DIV/0!	#DIV/0!	#DIV/0!	0			#DIV/0!	#DIV/0!	#DIV/0!	#DIV/0!	#DIV/0!	#DIV/0!			#DIV/0!	#DIV/0!	12.247	5.40773	3.09269	0.447214			#DIV/0!	23.7838	18.2399	2.73861	0.547723	0			#DIV/0!	9.95242	3.01496	1.78885	0	0
	est. nr of bacteria		#DIV/0!	#DIV/0!	#DIV/0!	#DIV/0!	43333.3	53333.3	43333.3	41602.5	#DIV/0!	#DIV/0!	#DIV/0!	#DIV/0!	#DIV/0!	4.73333e+06	4.73333e+06	0	#DIV/0!	#DIV/0!	#DIV/0!	#DIV/0!	#DIV/0!	1.63e+06	1.63e+06	#DIV/0!	#DIV/0!	#DIV/0!	4213.33	5066.67	8000	6666.67	4213.33	1224.7	#DIV/0!	457.333	786.667	733.333	1333.33	0	457.333	237.838	#DIV/0!	439.333	533.333	266.667	0	0	439.333
		stdev	#DIV/0!	#DIV/0!	#DIV/0!	#DIV/0!	41602.5	278379			#DIV/0!	#DIV/0!	#DIV/0!	#DIV/0!	#DIV/0!	0			#DIV/0!	#DIV/0!	#DIV/0!	#DIV/0!	#DIV/0!	#DIV/0!			#DIV/0!	#DIV/0!	1224.7	5407.73	30926.9	44721.4			#DIV/0!	237.838	1823.99	2738.61	5477.23	0			#DIV/0!	99.5242	301.496	1788.85	0	0
	2213F APR	p+0	#DIV/0!	#DIV/0!	#DIV/0!	#DIV/0!	3.41667	0.466667			#DIV/0!	#DIV/0!	#DIV/0!	#DIV/0!	#DIV/0!	55.0667			#DIV/0!	#DIV/0!	#DIV/0!	#DIV/0!	106	17.2			#DIV/0!	#DIV/0!	#DIV/0!	#DIV/0!	42.0667	4.66667			#DIV/0!	#DIV/0!	#DIV/0!	79	19.1333	1.93333			#DIV/0!	#DIV/0!	#DIV/0!	42.2	8.4	0.8
		stdev	#DIV/0!	#DIV/0!	#DIV/0!	#DIV/0!	3.56511	1.64317			#DIV/0!	#DIV/0!	#DIV/0!	#DIV/0!	#DIV/0!	0			#DIV/0!	#DIV/0!	#DIV/0!	#DIV/0!	#DIV/0!	18.1594			#DIV/0!	#DIV/0!	#DIV/0!	#DIV/0!	19.095	6.48985			#DIV/0!	#DIV/0!	#DIV/0!	#DIV/0!	9.2277	3.63575			#DIV/0!	#DIV/0!	#DIV/0!	21.8971	8.42057	2.82653
	est. nr of bacteria		#DIV/0!	#DIV/0!	#DIV/0!	#DIV/0!	34166.7	46666.7	34166.7	35651.1	#DIV/0!	#DIV/0!	#DIV/0!	#DIV/0!	#DIV/0!	5.50667e+06	5.50667e+06	0	#DIV/0!	#DIV/0!	#DIV/0!	#DIV/0!	1060000	1.72e+06	1.72e+06	1.81594e+06	#DIV/0!	#DIV/0!	#DIV/0!	#DIV/0!	420667	466667	420667	190950	#DIV/0!	#DIV/0!	#DIV/0!	79000	191333	193333	191333	92277	#DIV/0!	#DIV/0!	#DIV/0!	42200	84000	80000	42200
		stdev	#DIV/0!	#DIV/0!	#DIV/0!	#DIV/0!	35651.1	164317			#DIV/0!	#DIV/0!	#DIV/0!	#DIV/0!	#DIV/0!	0			#DIV/0!	#DIV/0!	#DIV/0!	#DIV/0!	#DIV/0!	1.81594e+06			#DIV/0!	#DIV/0!	#DIV/0!	#DIV/0!	190950	648985			#DIV/0!	#DIV/0!	#DIV/0!	#DIV/0!	92277	363575			#DIV/0!	#DIV/0!	#DIV/0!	21897.1	84205.7	282653
		p+3	#DIV/0!	#DIV/0!	#DIV/0!	59	8.2	1.33333			#DIV/0!	#DIV/0!	#DIV/0!	#DIV/0!	#DIV/0!	66.8667			#DIV/0!	#DIV/0!	#DIV/0!	#DIV/0!	#DIV/0!	36.7333			#DIV/0!	#DIV/0!	#DIV/0!	#DIV/0!	58.8667	6.26667			#DIV/0!	#DIV/0!	#DIV/0!	#DIV/0!	30.8667	4.26667			#DIV/0!	#DIV/0!	#DIV/0!	#DIV/0!	16.9333	1.8
		stdev	#DIV/0!	#DIV/0!	#DIV/0!	#DIV/0!	#DIV/0!	3.15685			#DIV/0!	#DIV/0!	#DIV/0!	#DIV/0!	#DIV/0!	0			#DIV/0!	#DIV/0!	#DIV/0!	#DIV/0!	#DIV/0!	24.8233			#DIV/0!	#DIV/0!	#DIV/0!	#DIV/0!	21.4217	7.24205			#DIV/0!	#DIV/0!	#DIV/0!	#DIV/0!	16.7297	5.30275			#DIV/0!	#DIV/0!	#DIV/0!	#DIV/0!	10.5194	4.61051
	est. nr of bacteria		#DIV/0!	#DIV/0!	#DIV/0!	59000	82000	133333	133333	315685	#DIV/0!	#DIV/0!	#DIV/0!	#DIV/0!	#DIV/0!	6.68667e+06	6.68667e+06	0	#DIV/0!	#DIV/0!	#DIV/0!	#DIV/0!	#DIV/0!	3.67333e+06	3.67333e+06	2.48233e+06	#DIV/0!	#DIV/0!	#DIV/0!	#DIV/0!	588667	626667	588667	214217	#DIV/0!	#DIV/0!	#DIV/0!	#DIV/0!	308667	426667	308667	167297	#DIV/0!	#DIV/0!	#DIV/0!	#DIV/0!	169333	180000	169333
		stdev	#DIV/0!	#DIV/0!	#DIV/0!	#DIV/0!	#DIV/0!	315685			#DIV/0!	#DIV/0!	#DIV/0!	#DIV/0!	#DIV/0!	0			#DIV/0!	#DIV/0!	#DIV/0!	#DIV/0!	#DIV/0!	2.48233e+06			#DIV/0!	#DIV/0!	#DIV/0!	#DIV/0!	214217	724205			#DIV/0!	#DIV/0!	#DIV/0!	#DIV/0!	167297	530275			#DIV/0!	#DIV/0!	#DIV/0!	#DIV/0!	105194	461051
				0	2	4	7	9	11	17	STDEV		0	2	4	7	9	11	17
		Numbers	Blank	0	0	0	0	0	0	#REF!	Numbers	Blank	0	0	0	0	0	#REF!	#REF!
			KT2440 WT	150300	7290000	4.52667e+06	290500	40000	35000	#REF!		KT2440 WT	162477	#DIV/0!	2.2274e+06	#DIV/0!	264548	394536	#REF!
			2213F - p+0	111333	3.24e+06	933333	21866.7	5860	1430	#REF!		2213F - p+0	108867	0	984985	13414.1	4641.63	4237.75	#REF!
			2213F - p+6	82666.7	7.56e+06	980000	4113.33	581.333	266	#REF!		2213F - p+6	91077.2	#DIV/0!	#DIV/0!	1710.72	368.853	223.978	#REF!
			2213F A p+0	41433.3	3.85333e+06	706667	5553.33	1528.89	400.667	180		2213F A p+0	14903.3	0	987606	1447.6	1570.82	204.896	134.265
			2213F A p+6	43333.3	4.73333e+06	1.63e+06	4213.33	457.333	439.333	167.333		2213F A p+6	41602.5	0	#DIV/0!	1224.7	237.838	99.5242	87.1687
			2213F APR p+0	34166.7	5.50667e+06	1.72e+06	420667	191333	42200	2986.67		2213F APR p+0	35651.1	0	1.81594e+06	190950	92277	21897.1	1882.47
			2213F APR p+6	133333	6.68667e+06	3.67333e+06	588667	308667	169333	6400		2213F APR p+6	315685	0	2.48233e+06	214217	167297	105194	7411.88
				0	2	4	7	9	11	17	STDEV		0	2	4	7	9	11	17
		Percentages	Blank	0	0	0	0	0	0	#REF!	Percentages	Blank	0	0	0	0	0	0	#REF!
			KT2440 WT	2.06173	100	62.0942	3.98491	0.548697	0.48011	#REF!		KT2440 WT	2.22877	#DIV/0!	30.5542	#DIV/0!	3.62892	5.41202	#REF!
			2213F - p+0	3.43621	100	28.8066	0.674897	0.180864	0.0441358	#REF!		2213F - p+0	3.36009	0	30.4008	0.414015	0.14326	0.130795	#REF!
			2213F - p+3	1.09347	100	12.963	0.0544092	0.00768959	0.00351852	#REF!		2213F - p+3	1.20472	#DIV/0!	#DIV/0!	0.0226285	0.00487901	0.00296268	#REF!
			2213F A p+0	1.07526	100	18.3391	0.144118	0.039677	0.0103979	0.00467128		2213F A p+0	0.386765	0	25.6299	0.0375673	0.0407652	0.00531738	0.00348439
			2213F A p+3	0.915493	100	34.4366	0.0890141	0.00966197	0.00928169	0.00353521		2213F A p+3	0.878925	0	#DIV/0!	0.025874	0.00502475	0.00210262	0.00184159
			2213F APR p+0	0.62046	100	31.2349	7.63923	3.47458	0.766344	0.0542373		2213F APR p+0	0.647417	0	32.9772	3.46762	1.67573	0.397648	0.0341853
			2213F APR p+3	1.99402	100	54.9352	8.80359	4.61615	2.5324	0.0957129		2213F APR p+3	4.72111	0	37.1235	3.20365	2.50195	1.57319	0.110846
[truncated: 9 more columns]
