# Supplementary material for: A metabolic and physiological design study of Pseudomonas putida KT2440 capable of anaerobic respiration
Source: BMC Microbiol. 2021 Jan 6;21:9. doi: 10.1186/s12866-020-02058-1 (PMC7789669; doi:10.1186/s12866-020-02058-1)
Supplement: Supplementary file 8 — Additional file 8: Data S2. With anaerobic cultivation Analysis 2. [file 12866_2020_2058_MOESM8_ESM.xlsx]

## Sheet: Survivalexp RAW 30May-..Jun
Survival experiment											Averages/Stdev Technical replicates
Subject:		Anaerobic survival after aerobic inoculation of recombinant strains									Averages/stdev Biological replicates
		DeBont+Gluconic Acid - Kanamycin only in 2213-/A/APR
Inoculation date		2017-06-25	Still resazurin blue colour at 26Jun2017, T0 taken at that timepoint
Inoculation OD600		0.035
Inoculated		Blank	KT2440 WT	2213F -		2213F A		2213F APR
				p+0	p+3	p+0	p+3	p+0		p+3
T0	2017-06-26
Sample	Dilution:		1					AVERAGE	STDEV	0.1					AVERAGE	STDEV	0.01					AVERAGE	STDEV	0.001					AVERAGE	STDEV	0.0001					AVERAGE	STDEV	1e-05					AVERAGE	STDEV	1e-06
Blank	1		0	0	0	0	0	0	0	0	0	0	0	0	0	0	0	0	0	0	0	0	0	0	0	0	0	0	0	0	0	0	0	0	0	0	0	0	0	0	0	0	0	0	0	0	0	0	0
	2		NA	NA	NA	NA	NA	#DIV/0!	#DIV/0!	NA	NA	NA	NA	NA	#DIV/0!	#DIV/0!	NA	NA	NA	NA	NA	#DIV/0!	#DIV/0!	0	0	0	0	0	0	0	0	0	0	0	0	0	0	0	0	0	0	0	0	0	0	0	0	0	0
	3		0	0	0	0	0	0	0	0	0	0	0	0	0	0	0	0	0	0	0	0	0	0	0	0	0	0	0	0	0	0	0	0	0	0	0	0	0	0	0	0	0	0	0	0	0	0	0
								#DIV/0!							#DIV/0!							#DIV/0!							0							0							0
								#DIV/0!							#DIV/0!							#DIV/0!							0							0							0
WT	1		NA	NA	NA	NA	NA	#DIV/0!	#DIV/0!	NA	NA	NA	NA	NA	#DIV/0!	#DIV/0!	NA	NA	NA	NA	NA	#DIV/0!	#DIV/0!	NA	NA	NA	NA	NA	#DIV/0!	#DIV/0!	NA	NA	NA	NA	NA	#DIV/0!	#DIV/0!	22	37	16	26	17	23.6	8.50294	1	2	0	2	3
	2		NA	NA	NA	NA	NA	#DIV/0!	#DIV/0!	NA	NA	NA	NA	NA	#DIV/0!	#DIV/0!	NA	NA	NA	NA	NA	#DIV/0!	#DIV/0!	NA	NA	NA	NA	NA	#DIV/0!	#DIV/0!	NA	NA	NA	NA	NA	#DIV/0!	#DIV/0!	17	14	16	20	14	16.2	2.48998	3	1	2	1	2
	3		NA	NA	NA	NA	NA	#DIV/0!	#DIV/0!	NA	NA	NA	NA	NA	#DIV/0!	#DIV/0!	NA	NA	NA	NA	NA	#DIV/0!	#DIV/0!	NA	NA	NA	NA	NA	#DIV/0!	#DIV/0!	NA	NA	NA	NA	NA	#DIV/0!	#DIV/0!	20	15	24	NA	15	18.5	4.3589	2	2	2	2	1
average								#DIV/0!							#DIV/0!							#DIV/0!							#DIV/0!							#DIV/0!							19.4333
stdev								#DIV/0!							#DIV/0!							#DIV/0!							#DIV/0!							#DIV/0!							15.3518
2213F -	1		NA	NA	NA	NA	NA	#DIV/0!	#DIV/0!	NA	NA	NA	NA	NA	#DIV/0!	#DIV/0!	NA	NA	NA	NA	NA	#DIV/0!	#DIV/0!	NA	NA	NA	NA	NA	#DIV/0!	#DIV/0!	NA	NA	NA	NA	NA	#DIV/0!	#DIV/0!	18	25	15	23	27	21.6	4.97996	0	2	3	1	1
p+0	2		NA	NA	NA	NA	NA	#DIV/0!	#DIV/0!	NA	NA	NA	NA	NA	#DIV/0!	#DIV/0!	NA	NA	NA	NA	NA	#DIV/0!	#DIV/0!	NA	NA	NA	NA	NA	#DIV/0!	#DIV/0!	NA	NA	NA	NA	NA	#DIV/0!	#DIV/0!	13	11	18	12	12	13.2	2.77489	2	2	1	2	0
	3		NA	NA	NA	NA	NA	#DIV/0!	#DIV/0!	NA	NA	NA	NA	NA	#DIV/0!	#DIV/0!	NA	NA	NA	NA	NA	#DIV/0!	#DIV/0!	NA	NA	NA	NA	NA	#DIV/0!	#DIV/0!	NA	NA	NA	NA	NA	#DIV/0!	#DIV/0!	18	18	12	16	18	16.4	2.60768	3	0	2	1	2
average								#DIV/0!							#DIV/0!							#DIV/0!							#DIV/0!							#DIV/0!							17.0667
stdev								#DIV/0!							#DIV/0!							#DIV/0!							#DIV/0!							#DIV/0!							10.3625
p+3	1		NA	NA	NA	NA	NA	#DIV/0!	#DIV/0!	NA	NA	NA	NA	NA	#DIV/0!	#DIV/0!	NA	NA	NA	NA	NA	#DIV/0!	#DIV/0!	NA	NA	NA	NA	NA	#DIV/0!	#DIV/0!	NA	NA	NA	NA	NA	#DIV/0!	#DIV/0!	22	24	38	35	33	30.4	7.0214	2	3	1	2	6
	2		NA	NA	NA	NA	NA	#DIV/0!	#DIV/0!	NA	NA	NA	NA	NA	#DIV/0!	#DIV/0!	NA	NA	NA	NA	NA	#DIV/0!	#DIV/0!	NA	NA	NA	NA	NA	#DIV/0!	#DIV/0!	NA	NA	NA	NA	NA	#DIV/0!	#DIV/0!	20	26	18	22	15	20.2	4.14729	5	6	3	2	1
	3		NA	NA	NA	NA	NA	#DIV/0!	#DIV/0!	NA	NA	NA	NA	NA	#DIV/0!	#DIV/0!	NA	NA	NA	NA	NA	#DIV/0!	#DIV/0!	NA	NA	NA	NA	NA	#DIV/0!	#DIV/0!	NA	NA	NA	NA	NA	#DIV/0!	#DIV/0!	40	36	36	45	35	38.4	4.15933	1	2	5	6	5
average								#DIV/0!							#DIV/0!							#DIV/0!							#DIV/0!							#DIV/0!							29.6667
stdev								#DIV/0!							#DIV/0!							#DIV/0!							#DIV/0!							#DIV/0!							15.328
2213F A	1		NA	NA	NA	NA	NA	#DIV/0!	#DIV/0!	NA	NA	NA	NA	NA	#DIV/0!	#DIV/0!	NA	NA	NA	NA	NA	#DIV/0!	#DIV/0!	NA	NA	NA	NA	NA	#DIV/0!	#DIV/0!	NA	NA	NA	NA	NA	#DIV/0!	#DIV/0!	9	4	5	8	10	7.2	2.58844	0	0	1	0	1
p+0	2		NA	NA	NA	NA	NA	#DIV/0!	#DIV/0!	NA	NA	NA	NA	NA	#DIV/0!	#DIV/0!	NA	NA	NA	NA	NA	#DIV/0!	#DIV/0!	NA	NA	NA	NA	NA	#DIV/0!	#DIV/0!	NA	NA	NA	NA	NA	#DIV/0!	#DIV/0!	19	14	14	15	9	14.2	3.56371	0	1	0	2	1
	3		NA	NA	NA	NA	NA	#DIV/0!	#DIV/0!	NA	NA	NA	NA	NA	#DIV/0!	#DIV/0!	NA	NA	NA	NA	NA	#DIV/0!	#DIV/0!	NA	NA	NA	NA	NA	#DIV/0!	#DIV/0!	NA	NA	NA	NA	NA	#DIV/0!	#DIV/0!	9	10	12	11	14	11.2	1.92354	0	3	1	0	3
average								#DIV/0!							#DIV/0!							#DIV/0!							#DIV/0!							#DIV/0!							10.8667
stdev								#DIV/0!							#DIV/0!							#DIV/0!							#DIV/0!							#DIV/0!							8.07568
p+3	1		NA	NA	NA	NA	NA	#DIV/0!	#DIV/0!	NA	NA	NA	NA	NA	#DIV/0!	#DIV/0!	NA	NA	NA	NA	NA	#DIV/0!	#DIV/0!	NA	NA	NA	NA	NA	#DIV/0!	#DIV/0!	Na	NA	NA	NA	NA	#DIV/0!	#DIV/0!	25	30	22	23	23	24.6	3.20936	4	2	3	2	0
	2		NA	NA	NA	NA	NA	#DIV/0!	#DIV/0!	NA	NA	NA	NA	NA	#DIV/0!	#DIV/0!	NA	NA	NA	NA	NA	#DIV/0!	#DIV/0!	NA	NA	NA	NA	NA	#DIV/0!	#DIV/0!	NA	NA	NA	NA	NA	#DIV/0!	#DIV/0!	55	53	47	50	47	50.4	3.57771	6	7	6	9	6
	3		NA	NA	NA	NA	NA	#DIV/0!	#DIV/0!	NA	NA	NA	NA	NA	#DIV/0!	#DIV/0!	NA	NA	NA	NA	NA	#DIV/0!	#DIV/0!	NA	NA	NA	NA	NA	#DIV/0!	#DIV/0!	NA	NA	NA	NA	NA	#DIV/0!	#DIV/0!	20	42	NA	19	22	25.75	10.9049	3	11	7	3	1
average								#DIV/0!							#DIV/0!							#DIV/0!							#DIV/0!							#DIV/0!							33.5833
stdev								#DIV/0!							#DIV/0!							#DIV/0!							#DIV/0!							#DIV/0!							17.692
2213F APR	1		NA	NA	NA	NA	NA	#DIV/0!	#DIV/0!	NA	NA	NA	NA	NA	#DIV/0!	#DIV/0!	NA	NA	NA	NA	NA	#DIV/0!	#DIV/0!	NA	NA	NA	NA	NA	#DIV/0!	#DIV/0!	Na	NA	NA	NA	NA	#DIV/0!	#DIV/0!	22	28	18	17	20	21	4.3589	2	1	1	2	2
p+0	2		NA	NA	NA	NA	NA	#DIV/0!	#DIV/0!	NA	NA	NA	NA	NA	#DIV/0!	#DIV/0!	NA	NA	NA	NA	NA	#DIV/0!	#DIV/0!	NA	NA	NA	NA	NA	#DIV/0!	#DIV/0!	NA	NA	NA	NA	NA	#DIV/0!	#DIV/0!	26	35	35	26	29	30.2	4.54973	4	3	1	3	3
	3		NA	NA	NA	NA	NA	#DIV/0!	#DIV/0!	NA	NA	NA	NA	NA	#DIV/0!	#DIV/0!	NA	NA	NA	NA	NA	#DIV/0!	#DIV/0!	NA	NA	NA	NA	NA	#DIV/0!	#DIV/0!	NA	NA	NA	NA	NA	#DIV/0!	#DIV/0!	8	9	5	8	4	6.8	2.16795	3	1	0	1	0
average								#DIV/0!							#DIV/0!							#DIV/0!							#DIV/0!							#DIV/0!							19.3333
stdev								#DIV/0!							#DIV/0!							#DIV/0!							#DIV/0!							#DIV/0!							11.0766
p+3	1		NA	NA	NA	NA	NA	#DIV/0!	#DIV/0!	NA	NA	NA	NA	NA	#DIV/0!	#DIV/0!	NA	NA	NA	NA	NA	#DIV/0!	#DIV/0!	NA	NA	NA	NA	NA	#DIV/0!	#DIV/0!	NA	NA	NA	NA	NA	#DIV/0!	#DIV/0!	29	32	31	37	19	29.6	6.61816	4	5	6	3	3
	2		NA	NA	NA	NA	NA	#DIV/0!	#DIV/0!	NA	NA	NA	NA	NA	#DIV/0!	#DIV/0!	NA	NA	NA	NA	NA	#DIV/0!	#DIV/0!	59	NA	NA	NA	NA	59	#DIV/0!	NA	NA	NA	NA	NA	#DIV/0!	#DIV/0!	15	18	21	31	15	20	6.63325	5	4	2	4	2
	3		NA	NA	NA	NA	NA	#DIV/0!	#DIV/0!	NA	NA	NA	NA	NA	#DIV/0!	#DIV/0!	NA	NA	NA	NA	NA	#DIV/0!	#DIV/0!	NA	NA	NA	NA	NA	#DIV/0!	#DIV/0!	NA	NA	NA	NA	NA	#DIV/0!	#DIV/0!	33	31	36	34	32	33.2	1.92354	1	4	7	5	5
average								#DIV/0!							#DIV/0!							#DIV/0!							59							#DIV/0!							27.6
stdev								#DIV/0!							#DIV/0!							#DIV/0!							#DIV/0!							#DIV/0!							15.1749
T2	2017-06-28
Sample	Dilution:		1					AVERAGE		0.1					AVERAGE		0.01					AVERAGE		0.001					AVERAGE		0.0001					AVERAGE		1e-05					AVERAGE		1e-05
Blank	1		0	0	0	0	0	0	0	0	0	0	0	0	0	0	0	0	0	0	0	0	0	0	0	0	0	0	0	0	0	0	0	0	0	0	0	0	0	0	0	0	0	0	0	0	0	0	0
	2		0	0	0	0	0	0	0	0	0	0	0	0	0	0	0	0	0	0	0	0	0	0	0	0	0	0	0	0	0	0	0	0	0	0	0	0	0	0	0	0	0	0	0	0	0	0	0
	3		0	0	0	0	0	0	0	0	0	0	0	0	0	0	0	0	0	0	0	0	0	0	0	0	0	0	0	0	0	0	0	0	0	0	0	0	0	0	0	0	0	0	0	0	0	0	0
								0							0							0							0							0							0
								0							0							0							0							0							0
WT	1		NA	NA	NA	NA	NA	#DIV/0!	#DIV/0!	NA	NA	NA	NA	NA	#DIV/0!	#DIV/0!	NA	NA	NA	NA	NA	#DIV/0!	#DIV/0!	NA	NA	NA	NA	NA	#DIV/0!	#DIV/0!	NA	NA	NA	NA	NA	#DIV/0!	#DIV/0!	26	NA	NA	NA	42	34	11.3137	2	NA	NA	NA	2
	2		NA	NA	NA	NA	NA	#DIV/0!	#DIV/0!	NA	NA	NA	NA	NA	#DIV/0!	#DIV/0!	NA	NA	NA	NA	NA	#DIV/0!	#DIV/0!	NA	NA	NA	NA	NA	#DIV/0!	#DIV/0!	NA	NA	NA	NA	NA	#DIV/0!	#DIV/0!	22	48	NA	NA	34	34.6667	13.0128	1	6	NA	NA	2
	3		NA	NA	NA	NA	NA	#DIV/0!	#DIV/0!	NA	NA	NA	NA	NA	#DIV/0!	#DIV/0!	NA	NA	NA	NA	NA	#DIV/0!	#DIV/0!	NA	NA	NA	NA	NA	#DIV/0!	#DIV/0!	NA	NA	NA	NA	NA	#DIV/0!	#DIV/0!	14	NA	NA	NA	NA	14	#DIV/0!	6	NA	NA	NA	NA
average								#DIV/0!							#DIV/0!							#DIV/0!							#DIV/0!							#DIV/0!							34.3333
stdev								#DIV/0!							#DIV/0!							#DIV/0!							#DIV/0!							#DIV/0!							24.3265
2213F -	1		NA	NA	NA	NA	NA	#DIV/0!	#DIV/0!	NA	NA	NA	NA	NA	#DIV/0!	#DIV/0!	NA	NA	NA	NA	NA	#DIV/0!	#DIV/0!	NA	NA	NA	NA	NA	#DIV/0!	#DIV/0!	NA	NA	NA	NA	NA	#DIV/0!	#DIV/0!	20	10	14	15	20	15.8	4.26615	2	1	3	2	0
p+0	2		NA	NA	NA	NA	NA	#DIV/0!	#DIV/0!	NA	NA	NA	NA	NA	#DIV/0!	#DIV/0!	NA	NA	NA	NA	NA	#DIV/0!	#DIV/0!	NA	NA	NA	NA	NA	#DIV/0!	#DIV/0!	NA	NA	NA	NA	NA	#DIV/0!	#DIV/0!	14	23	20	18	19	18.8	3.27109	0	3	0	0	3
	3		NA	NA	NA	NA	NA	#DIV/0!	#DIV/0!	NA	NA	NA	NA	NA	#DIV/0!	#DIV/0!	NA	NA	NA	NA	NA	#DIV/0!	#DIV/0!	NA	NA	NA	NA	NA	#DIV/0!	#DIV/0!	NA	NA	NA	NA	NA	#DIV/0!	#DIV/0!	NA	NA	NA	NA	NA	#DIV/0!	#DIV/0!	NA	NA	NA	NA	NA
average								#DIV/0!							#DIV/0!							#DIV/0!							#DIV/0!							#DIV/0!							17.3
stdev								#DIV/0!							#DIV/0!							#DIV/0!							#DIV/0!							#DIV/0!							7.53723
p+3	1		NA	NA	NA	NA	NA	#DIV/0!	#DIV/0!	NA	NA	NA	NA	NA	#DIV/0!	#DIV/0!	NA	NA	NA	NA	NA	#DIV/0!	#DIV/0!	NA	NA	NA	NA	NA	#DIV/0!	#DIV/0!	NA	NA	NA	NA	NA	#DIV/0!	#DIV/0!	22	20	21	18	24	21	2.23607	3	3	1	2	3
	2		NA	NA	NA	NA	NA	#DIV/0!	#DIV/0!	NA	NA	NA	NA	NA	#DIV/0!	#DIV/0!	NA	NA	NA	NA	NA	#DIV/0!	#DIV/0!	NA	NA	NA	NA	NA	#DIV/0!	#DIV/0!	NA	NA	NA	NA	NA	#DIV/0!	#DIV/0!	26	NA	NA	NA	30	28	2.82843	2	NA	0	NA	21
	3		NA	NA	NA	NA	NA	#DIV/0!	#DIV/0!	NA	NA	NA	NA	NA	#DIV/0!	#DIV/0!	NA	NA	NA	NA	NA	#DIV/0!	#DIV/0!	NA	NA	NA	NA	NA	#DIV/0!	#DIV/0!	NA	NA	NA	NA	NA	#DIV/0!	#DIV/0!	27	50	50	28	31	37.2	11.7771	6	2	6	2	1
average								#DIV/0!							#DIV/0!							#DIV/0!							#DIV/0!							#DIV/0!							32.6
stdev								#DIV/0!							#DIV/0!							#DIV/0!							#DIV/0!							#DIV/0!							5.0645
2213F A	1		NA	NA	NA	NA	NA	#DIV/0!	#DIV/0!	NA	NA	NA	NA	NA	#DIV/0!	#DIV/0!	NA	NA	NA	NA	NA	#DIV/0!	#DIV/0!	NA	NA	NA	NA	NA	#DIV/0!	#DIV/0!	NA	NA	NA	NA	NA	#DIV/0!	#DIV/0!	11	12	11	8	16	11.6	2.88097	0	2	2	0	0
p+0	2		NA	NA	NA	NA	NA	#DIV/0!	#DIV/0!	NA	NA	NA	NA	NA	#DIV/0!	#DIV/0!	NA	NA	NA	NA	NA	#DIV/0!	#DIV/0!	NA	NA	NA	NA	NA	#DIV/0!	#DIV/0!	NA	NA	NA	NA	NA	#DIV/0!	#DIV/0!	18	15	17	14	23	17.4	3.50714	3	0	2	0	2
	3		NA	NA	NA	NA	NA	#DIV/0!	#DIV/0!	NA	NA	NA	NA	NA	#DIV/0!	#DIV/0!	NA	NA	NA	NA	NA	#DIV/0!	#DIV/0!	NA	NA	NA	NA	NA	#DIV/0!	#DIV/0!	NA	NA	NA	NA	NA	#DIV/0!	#DIV/0!	14	22	13	13	11	14.6	4.27785	0	3	2	0	1
average								#DIV/0!							#DIV/0!							#DIV/0!							#DIV/0!							#DIV/0!							14.5333
stdev								#DIV/0!							#DIV/0!							#DIV/0!							#DIV/0!							#DIV/0!							6.38811
p+3	1		NA	NA	NA	NA	NA	#DIV/0!	#DIV/0!	NA	NA	NA	NA	NA	#DIV/0!	#DIV/0!	NA	NA	NA	NA	NA	#DIV/0!	#DIV/0!	NA	NA	NA	NA	NA	#DIV/0!	#DIV/0!	NA	NA	NA	NA	NA	#DIV/0!	#DIV/0!	29	31	28	22	26	27.2	3.42053	2	3	1	3	3
	2		NA	NA	NA	NA	NA	#DIV/0!	#DIV/0!	NA	NA	NA	NA	NA	#DIV/0!	#DIV/0!	NA	NA	NA	NA	NA	#DIV/0!	#DIV/0!	NA	NA	NA	NA	NA	#DIV/0!	#DIV/0!	NA	NA	NA	NA	NA	#DIV/0!	#DIV/0!	31	41	46	28	29	35	8.03119	2	2	4	4	4
	3		NA	NA	NA	NA	NA	#DIV/0!	#DIV/0!	NA	NA	NA	NA	NA	#DIV/0!	#DIV/0!	NA	NA	NA	NA	NA	#DIV/0!	#DIV/0!	NA	NA	NA	NA	NA	#DIV/0!	#DIV/0!	NA	NA	NA	NA	NA	#DIV/0!	#DIV/0!	26	21	49	34	17	29.4	12.661	1	4	5	0	5
average								#DIV/0!							#DIV/0!							#DIV/0!							#DIV/0!							#DIV/0!							30.5333
stdev								#DIV/0!							#DIV/0!							#DIV/0!							#DIV/0!							#DIV/0!							11.4517
2213F APR	1		NA	NA	NA	NA	NA	#DIV/0!	#DIV/0!	NA	NA	NA	NA	NA	#DIV/0!	#DIV/0!	NA	NA	NA	NA	NA	#DIV/0!	#DIV/0!	NA	NA	NA	NA	NA	#DIV/0!	#DIV/0!	NA	NA	NA	NA	NA	#DIV/0!	#DIV/0!	25	27	NA	NA	21	24.3333	3.05505	0	4	7	1	0
p+0	2		NA	NA	NA	NA	NA	#DIV/0!	#DIV/0!	NA	NA	NA	NA	NA	#DIV/0!	#DIV/0!	NA	NA	NA	NA	NA	#DIV/0!	#DIV/0!	NA	NA	NA	NA	NA	#DIV/0!	#DIV/0!	NA	NA	NA	NA	NA	#DIV/0!	#DIV/0!	22	52	74	81	16	49	29.4788	4	4	2	1	2
	3		NA	NA	NA	NA	NA	#DIV/0!	#DIV/0!	NA	NA	NA	NA	NA	#DIV/0!	#DIV/0!	NA	NA	NA	NA	NA	#DIV/0!	#DIV/0!	NA	NA	NA	NA	NA	#DIV/0!	#DIV/0!	NA	NA	NA	NA	NA	#DIV/0!	#DIV/0!	22	24	26	20	19	22.2	2.86356	2	3	3	9	3
average								#DIV/0!							#DIV/0!							#DIV/0!							#DIV/0!							#DIV/0!							31.8444
stdev								#DIV/0!							#DIV/0!							#DIV/0!							#DIV/0!							#DIV/0!							32.5339
p+3	1		NA	NA	NA	NA	NA	#DIV/0!	#DIV/0!	NA	NA	NA	NA	NA	#DIV/0!	#DIV/0!	NA	NA	NA	NA	NA	#DIV/0!	#DIV/0!	NA	NA	NA	NA	NA	#DIV/0!	#DIV/0!	NA	NA	NA	NA	NA	#DIV/0!	#DIV/0!	30	30	29	27	26	28.4	1.81659	5	2	1	4	3
	2		NA	NA	NA	NA	NA	#DIV/0!	#DIV/0!	NA	NA	NA	NA	NA	#DIV/0!	#DIV/0!	NA	NA	NA	NA	NA	#DIV/0!	#DIV/0!	NA	NA	NA	NA	NA	#DIV/0!	#DIV/0!	NA	NA	NA	NA	NA	#DIV/0!	#DIV/0!	NA	NA	NA	18	13	15.5	3.53553	2	1	4	2	4
	3		NA	NA	NA	NA	NA	#DIV/0!	#DIV/0!	NA	NA	NA	NA	NA	#DIV/0!	#DIV/0!	NA	NA	NA	NA	NA	#DIV/0!	#DIV/0!	NA	NA	NA	NA	NA	#DIV/0!	#DIV/0!	NA	NA	NA	NA	NA	#DIV/0!	#DIV/0!	27	NA	NA	NA	NA	27	#DIV/0!	2	2	3	4	2
average								#DIV/0!							#DIV/0!							#DIV/0!							#DIV/0!							#DIV/0!							23.6333
stdev								#DIV/0!							#DIV/0!							#DIV/0!							#DIV/0!							#DIV/0!							5.35212
T3	2017-06-29
Sample	Dilution:		1					AVERAGE		0.1					AVERAGE		0.01					AVERAGE		0.001					AVERAGE		0.0001					AVERAGE		1e-05					AVERAGE		1e-05
Blank	1		0	0	0	0	0	0	0	0	0	0	0	0	0	0	0	0	0	0	0	0	0	0	0	0	0	0	0	0	0	0	0	0	0	0	0	0	0	0	0	0	0	0	0	0	0	0	0
	2		0	0	0	0	0	0	0	0	0	0	0	0	0	0	0	0	0	0	0	0	0	0	0	0	0	0	0	0	0	0	0	0	0	0	0	0	0	0	0	0	0	0	0	0	0	0	0
	3		0	0	0	0	0	0	0	0	0	0	0	0	0	0	0	0	0	0	0	0	0	0	0	0	0	0	0	0	0	0	0	0	0	0	0	0	0	0	0	0	0	0	0	0	0	0	0
								0							0							0							0							0							0
								0							0							0							0							0							0
WT	1		NA	NA	NA	NA	NA	#DIV/0!	#DIV/0!	NA	NA	NA	NA	NA	#DIV/0!	#DIV/0!	NA	NA	NA	NA	NA	#DIV/0!	#DIV/0!	NA	NA	NA	NA	NA	#DIV/0!	#DIV/0!	NA	NA	NA	NA	NA	#DIV/0!	#DIV/0!	19	22	21	19	17	19.6	1.94936	5	2	3	3	1
	2		NA	NA	NA	NA	NA	#DIV/0!	#DIV/0!	NA	NA	NA	NA	NA	#DIV/0!	#DIV/0!	NA	NA	NA	NA	NA	#DIV/0!	#DIV/0!	NA	NA	NA	NA	NA	#DIV/0!	#DIV/0!	NA	NA	NA	NA	NA	#DIV/0!	#DIV/0!	8	11	14	22	9	12.8	5.63028	3	2	2	3	1
	3		NA	NA	NA	NA	NA	#DIV/0!	#DIV/0!	NA	NA	NA	NA	NA	#DIV/0!	#DIV/0!	NA	NA	NA	NA	NA	#DIV/0!	#DIV/0!	NA	NA	NA	NA	NA	#DIV/0!	#DIV/0!	49	41	40	47	46	44.6	3.91152	4	6	3	2	10	5	3.16228	0	0	0	1	0
average								#DIV/0!							#DIV/0!							#DIV/0!							#DIV/0!							44.6							12.4667
stdev								#DIV/0!							#DIV/0!							#DIV/0!							#DIV/0!							3.91152							7.57963
2213F -	1		NA	NA	NA	NA	NA	#DIV/0!	#DIV/0!	NA	NA	NA	NA	NA	#DIV/0!	#DIV/0!	NA	NA	NA	NA	NA	#DIV/0!	#DIV/0!	NA	NA	NA	NA	NA	#DIV/0!	#DIV/0!	NA	NA	NA	NA	NA	#DIV/0!	#DIV/0!	10	35	96	25	18	36.8	34.3468	2	7	1	4	2
p+0	2		NA	NA	NA	NA	NA	#DIV/0!	#DIV/0!	NA	NA	NA	NA	NA	#DIV/0!	#DIV/0!	NA	NA	NA	NA	NA	#DIV/0!	#DIV/0!	NA	NA	NA	NA	NA	#DIV/0!	#DIV/0!	NA	NA	NA	NA	NA	#DIV/0!	#DIV/0!	NA	NA	NA	NA	6	6	#DIV/0!	NA	0	NA	0	3
	3		NA	NA	NA	NA	NA	#DIV/0!	#DIV/0!	NA	NA	NA	NA	NA	#DIV/0!	#DIV/0!	NA	NA	NA	NA	NA	#DIV/0!	#DIV/0!	NA	NA	NA	NA	NA	#DIV/0!	#DIV/0!	64	73	64	58	64	64.6	5.36656	7	13	13	9	9	10.2	2.68328	0	1	0	0	0
average								#DIV/0!							#DIV/0!							#DIV/0!							#DIV/0!							64.6							17.6667
stdev								#DIV/0!							#DIV/0!							#DIV/0!							#DIV/0!							5.36656							37.03
p+3	1		NA	NA	NA	NA	NA	#DIV/0!	#DIV/0!	NA	NA	NA	NA	NA	#DIV/0!	#DIV/0!	NA	NA	NA	NA	NA	#DIV/0!	#DIV/0!	NA	NA	NA	NA	NA	#DIV/0!	#DIV/0!	113	111	118	120	NA	115.5	4.20317	29	11	18	14	NA	18	7.87401	1	0	4	3	NA
	2		NA	NA	NA	NA	NA	#DIV/0!	#DIV/0!	NA	NA	NA	NA	NA	#DIV/0!	#DIV/0!	NA	NA	NA	NA	NA	#DIV/0!	#DIV/0!	NA	NA	NA	NA	NA	#DIV/0!	#DIV/0!	NA	NA	NA	NA	NA	#DIV/0!	#DIV/0!	10	52	NA	68	14	36	28.519	2	0	6	11	2
	3		NA	NA	NA	NA	NA	#DIV/0!	#DIV/0!	NA	NA	NA	NA	NA	#DIV/0!	#DIV/0!	NA	NA	NA	NA	NA	#DIV/0!	#DIV/0!	NA	NA	NA	NA	NA	#DIV/0!	#DIV/0!	NA	NA	NA	NA	NA	#DIV/0!	#DIV/0!	34	NA	NA	NA	33	33.5	0.707107	0	NA	2	2	2
average								#DIV/0!							#DIV/0!							#DIV/0!							#DIV/0!							115.5							25.75
stdev								#DIV/0!							#DIV/0!							#DIV/0!							#DIV/0!							4.20317							36.393
2213F A	1		NA	NA	NA	NA	NA	#DIV/0!	#DIV/0!	NA	NA	NA	NA	NA	#DIV/0!	#DIV/0!	NA	NA	NA	NA	NA	#DIV/0!	#DIV/0!	NA	NA	NA	NA	NA	#DIV/0!	#DIV/0!	22	18	25	30	19	22.8	4.86826	3	2	3	3	3	2.8	0.447214	1	0	1	0	1
p+0	2		NA	NA	NA	NA	NA	#DIV/0!	#DIV/0!	NA	NA	NA	NA	NA	#DIV/0!	#DIV/0!	NA	NA	NA	NA	NA	#DIV/0!	#DIV/0!	NA	NA	NA	NA	NA	#DIV/0!	#DIV/0!	39	35	46	38	39	39.4	4.03733	7	4	2	4	3	4	1.87083	1	1	0	2	0
	3		NA	NA	NA	NA	NA	#DIV/0!	#DIV/0!	NA	NA	NA	NA	NA	#DIV/0!	#DIV/0!	NA	NA	NA	NA	NA	#DIV/0!	#DIV/0!	NA	NA	NA	NA	NA	#DIV/0!	#DIV/0!	26	34	41	43	36	36	6.67083	2	0	NA	22	1	6.25	10.5317	0	0	0	1	1
average								#DIV/0!							#DIV/0!							#DIV/0!							#DIV/0!							22.8							4.35
stdev								#DIV/0!							#DIV/0!							#DIV/0!							#DIV/0!							15.5764							2.31804
p+3	1		NA	NA	NA	NA	NA	#DIV/0!	#DIV/0!	NA	NA	NA	NA	NA	#DIV/0!	#DIV/0!	NA	NA	NA	NA	NA	#DIV/0!	#DIV/0!	NA	NA	NA	NA	NA	#DIV/0!	#DIV/0!	88	105	107	85	90	95	10.2225	10	17	19	12	11	13.8	3.96232	0	1	0	2	0
	2		NA	NA	NA	NA	NA	#DIV/0!	#DIV/0!	NA	NA	NA	NA	NA	#DIV/0!	#DIV/0!	NA	NA	NA	NA	NA	#DIV/0!	#DIV/0!	NA	NA	NA	NA	NA	#DIV/0!	#DIV/0!	NA	NA	NA	NA	NA	#DIV/0!	#DIV/0!	19	14	19	8	18	15.6	4.72229	0	0	0	1	3
	3		NA	NA	NA	NA	NA	#DIV/0!	#DIV/0!	NA	NA	NA	NA	NA	#DIV/0!	#DIV/0!	NA	NA	NA	NA	NA	#DIV/0!	#DIV/0!	NA	NA	NA	NA	NA	#DIV/0!	#DIV/0!	66	68	87	77	78	75.2	8.46759	18	8	13	14	12	13	3.60555	1	2	1	3	0
average								#DIV/0!							#DIV/0!							#DIV/0!							#DIV/0!							85.1							13.4
stdev								#DIV/0!							#DIV/0!							#DIV/0!							#DIV/0!							18.6901							8.68461
2213F APR	1		NA	NA	NA	NA	NA	#DIV/0!	#DIV/0!	NA	NA	NA	NA	NA	#DIV/0!	#DIV/0!	NA	NA	NA	NA	NA	#DIV/0!	#DIV/0!	NA	NA	NA	NA	NA	#DIV/0!	#DIV/0!	49	62	65	81	79	67.2	13.1605	12	15	5	9	16	11.4	4.50555	2	1	3	2	3
p+0	2		NA	NA	NA	NA	NA	#DIV/0!	#DIV/0!	NA	NA	NA	NA	NA	#DIV/0!	#DIV/0!	NA	NA	NA	NA	NA	#DIV/0!	#DIV/0!	NA	NA	NA	NA	NA	#DIV/0!	#DIV/0!	87	77	85	73	93	83	8	14	18	22	12	15	16.2	3.89872	0	0	0	1	2
	3		NA	NA	NA	NA	NA	#DIV/0!	#DIV/0!	NA	NA	NA	NA	NA	#DIV/0!	#DIV/0!	NA	NA	NA	NA	NA	#DIV/0!	#DIV/0!	NA	NA	NA	NA	NA	#DIV/0!	#DIV/0!	66	57	59	66	56	60.8	4.86826	13	10	25	13	5	13.2	7.36206	3	0	7	0	1
average								#DIV/0!							#DIV/0!							#DIV/0!							#DIV/0!							60.8							13.6
stdev								#DIV/0!							#DIV/0!							#DIV/0!							#DIV/0!							26.0288							8.40427
p+3	1		NA	NA	NA	NA	NA	#DIV/0!	#DIV/0!	NA	NA	NA	NA	NA	#DIV/0!	#DIV/0!	NA	NA	NA	NA	NA	#DIV/0!	#DIV/0!	NA	NA	NA	NA	NA	#DIV/0!	#DIV/0!	85	82	97	74	85	84.6	8.26438	9	16	16	21	17	15.8	4.32435	2	2	3	3	2
	2		NA	NA	NA	NA	NA	#DIV/0!	#DIV/0!	NA	NA	NA	NA	NA	#DIV/0!	#DIV/0!	NA	NA	NA	NA	NA	#DIV/0!	#DIV/0!	NA	NA	NA	NA	NA	#DIV/0!	#DIV/0!	55	57	56	59	44	54.2	5.89067	8	4	5	10	10	7.4	2.79285	0	0	2	2	1
	3		NA	NA	NA	NA	NA	#DIV/0!	#DIV/0!	NA	NA	NA	NA	NA	#DIV/0!	#DIV/0!	NA	NA	NA	NA	NA	#DIV/0!	#DIV/0!	NA	NA	NA	NA	NA	#DIV/0!	#DIV/0!	NA	NA	NA	NA	NA	#DIV/0!	#DIV/0!	28	26	27	31	22	26.8	3.27109	8	3	1	3	3
average								#DIV/0!							#DIV/0!							#DIV/0!							#DIV/0!							69.4							16.6667
stdev								#DIV/0!							#DIV/0!							#DIV/0!							#DIV/0!							14.1551							7.1172
T4	2017-06-30
Sample	Dilution:		1					AVERAGE		0.1					AVERAGE		0.01					AVERAGE		0.001					AVERAGE		0.0001					AVERAGE		1e-05					AVERAGE		1e-05
Blank	1		0	0	0	0	0	0	0	0	0	0	0	0	0	0	0	0	0	0	0	0	0	0	0	0	0	0	0	0	0	0	0	0	0	0	0	0	0	0	0	0	0	0	0	0	0	0	0
	2		0	0	0	0	0	0	0	0	0	0	0	0	0	0	0	0	0	0	0	0	0	0	0	0	0	0	0	0	0	0	0	0	0	0	0	0	0	0	0	0	0	0	0	0	0	0	0
	3		0	0	0	0	0	0	0	0	0	0	0	0	0	0	0	0	0	0	0	0	0	0	0	0	0	0	0	0	0	0	0	0	0	0	0	0	0	0	0	0	0	0	0	0	0	0	0
								0							0							0							0							0							0
								0							0							0							0							0							0
WT	1		NA	NA	NA	NA	NA	#DIV/0!	#DIV/0!	NA	NA	NA	NA	NA	#DIV/0!	#DIV/0!	NA	NA	NA	NA	NA	#DIV/0!	#DIV/0!	NA	NA	NA	NA	NA	#DIV/0!	#DIV/0!	100	90	86	86	87	89.8	5.93296	12	12	16	18	16	14.8	2.68328	1	3	4	3	1
	2		NA	NA	NA	NA	NA	#DIV/0!	#DIV/0!	NA	NA	NA	NA	NA	#DIV/0!	#DIV/0!	NA	NA	NA	NA	NA	#DIV/0!	#DIV/0!	NA	NA	NA	NA	NA	#DIV/0!	#DIV/0!	51	53	48	42	49	48.6	4.15933	10	9	12	10	5	9.2	2.58844	2	1	1	1	2
	3		NA	NA	NA	NA	NA	#DIV/0!	#DIV/0!	NA	NA	NA	NA	NA	#DIV/0!	#DIV/0!	NA	NA	NA	NA	NA	#DIV/0!	#DIV/0!	NA	NA	NA	NA	NA	#DIV/0!	#DIV/0!	16	30	18	21	21	21.2	5.35724	2	3	2	6	0	2.6	2.19089	0	0	0	1	0
average								#DIV/0!							#DIV/0!							#DIV/0!							#DIV/0!							34.9							5.9
stdev								#DIV/0!							#DIV/0!							#DIV/0!							#DIV/0!							15.4495							5.27172
2213F -	1		NA	NA	NA	NA	NA	#DIV/0!	#DIV/0!	NA	NA	NA	NA	NA	#DIV/0!	#DIV/0!	NA	NA	NA	NA	NA	#DIV/0!	#DIV/0!	NA	NA	NA	NA	NA	#DIV/0!	#DIV/0!	51	54	51	45	49	50	3.31662	6	10	8	8	9	8.2	1.48324	0	0	3	1	1
p+0	2		NA	NA	NA	NA	NA	#DIV/0!	#DIV/0!	NA	NA	NA	NA	NA	#DIV/0!	#DIV/0!	NA	NA	NA	NA	NA	#DIV/0!	#DIV/0!	NA	NA	NA	NA	NA	#DIV/0!	#DIV/0!	33	38	32	40	38	36.2	3.49285	5	4	1	6	3	3.8	1.92354	1	0	0	0	1
	3		NA	NA	NA	NA	NA	#DIV/0!	#DIV/0!	NA	NA	NA	NA	NA	#DIV/0!	#DIV/0!	NA	NA	NA	NA	NA	#DIV/0!	#DIV/0!	NA	NA	NA	NA	NA	#DIV/0!	#DIV/0!	36	42	36	32	43	37.8	4.60435	11	5	4	3	4	5.4	3.20936	1	0	4	0	1
average								#DIV/0!							#DIV/0!							#DIV/0!							#DIV/0!							41.3333							5.8
stdev								#DIV/0!							#DIV/0!							#DIV/0!							#DIV/0!							11.4138							3.40678
p+3	1		NA	NA	NA	NA	NA	#DIV/0!	#DIV/0!	NA	NA	NA	NA	NA	#DIV/0!	#DIV/0!	NA	NA	NA	NA	NA	#DIV/0!	#DIV/0!	NA	NA	NA	NA	NA	#DIV/0!	#DIV/0!	NA	NA	NA	NA	NA	#DIV/0!	#DIV/0!	27	17	0	0	0	8.8	12.5579	0	0	0	0	0
	2		NA	NA	NA	NA	NA	#DIV/0!	#DIV/0!	NA	NA	NA	NA	NA	#DIV/0!	#DIV/0!	NA	NA	NA	NA	NA	#DIV/0!	#DIV/0!	NA	NA	NA	NA	NA	#DIV/0!	#DIV/0!	66	80	84	67	84	76.2	9.0111	9	9	10	13	15	11.2	2.68328	2	1	3	1	1
	3		NA	NA	NA	NA	NA	#DIV/0!	#DIV/0!	NA	NA	NA	NA	NA	#DIV/0!	#DIV/0!	NA	NA	NA	NA	NA	#DIV/0!	#DIV/0!	NA	NA	NA	NA	NA	#DIV/0!	#DIV/0!	NA	NA	NA	NA	NA	#DIV/0!	#DIV/0!	18	17	20	20	18	18.6	1.34164	0	4	2	6	2
average								#DIV/0!							#DIV/0!							#DIV/0!							#DIV/0!							76.2							12.8667
stdev								#DIV/0!							#DIV/0!							#DIV/0!							#DIV/0!							9.0111							15.2411
2213F A	1		NA	NA	NA	NA	NA	#DIV/0!	#DIV/0!	NA	NA	NA	NA	NA	#DIV/0!	#DIV/0!	NA	NA	NA	NA	NA	#DIV/0!	#DIV/0!	NA	NA	NA	NA	NA	#DIV/0!	#DIV/0!	14	18	14	19	14	15.8	2.48998	3	1	0	1	4	1.8	1.64317	0	0	1	0	0
p+0	2		NA	NA	NA	NA	NA	#DIV/0!	#DIV/0!	NA	NA	NA	NA	NA	#DIV/0!	#DIV/0!	NA	NA	NA	NA	NA	#DIV/0!	#DIV/0!	NA	NA	NA	NA	NA	#DIV/0!	#DIV/0!	14	19	26	16	17	18.4	4.61519	2	3	2	1	3	2.2	0.83666	2	0	0	0	0
	3		NA	NA	NA	NA	NA	#DIV/0!	#DIV/0!	NA	NA	NA	NA	NA	#DIV/0!	#DIV/0!	NA	NA	NA	NA	NA	#DIV/0!	#DIV/0!	NA	NA	NA	NA	NA	#DIV/0!	#DIV/0!	20	28	22	25	21	23.2	3.27109	5	5	1	4	0	3	2.34521	0	0	0	0	1
average								#DIV/0!							#DIV/0!							#DIV/0!							#DIV/0!							19.1333							2.33333
stdev								#DIV/0!							#DIV/0!							#DIV/0!							#DIV/0!							10.3763							2.47983
p+3	1		NA	NA	NA	NA	NA	#DIV/0!	#DIV/0!	NA	NA	NA	NA	NA	#DIV/0!	#DIV/0!	NA	NA	NA	NA	NA	#DIV/0!	#DIV/0!	NA	NA	NA	NA	NA	#DIV/0!	#DIV/0!	51	44	55	53	51	50.8	4.14729	4	4	6	4	5	4.6	0.894427	0	0	1	0	0
	2		NA	NA	NA	NA	NA	#DIV/0!	#DIV/0!	NA	NA	NA	NA	NA	#DIV/0!	#DIV/0!	NA	NA	NA	NA	NA	#DIV/0!	#DIV/0!	NA	NA	NA	NA	NA	#DIV/0!	#DIV/0!	23	28	35	36	27	29.8	5.54076	3	4	1	4	4	3.2	1.30384	2	0	0	0	1
	3		NA	NA	NA	NA	NA	#DIV/0!	#DIV/0!	NA	NA	NA	NA	NA	#DIV/0!	#DIV/0!	NA	NA	NA	NA	NA	#DIV/0!	#DIV/0!	NA	NA	NA	NA	NA	#DIV/0!	#DIV/0!	18	22	22	18	16	19.2	2.68328	0	0	2	0	0	0.4	0.894427	0	0	0	0	0
average								#DIV/0!							#DIV/0!							#DIV/0!							#DIV/0!							33.2667							2.73333
stdev								#DIV/0!							#DIV/0!							#DIV/0!							#DIV/0!							12.3713							2.19827
2213F APR	1		NA	NA	NA	NA	NA	#DIV/0!	#DIV/0!	NA	NA	NA	NA	NA	#DIV/0!	#DIV/0!	NA	NA	NA	NA	NA	#DIV/0!	#DIV/0!	NA	NA	NA	NA	NA	#DIV/0!	#DIV/0!	28	32	38	33	36	33.4	3.84708	6	3	6	5	8	5.6	1.81659	0	0	0	1	0
p+0	2		NA	NA	NA	NA	NA	#DIV/0!	#DIV/0!	NA	NA	NA	NA	NA	#DIV/0!	#DIV/0!	NA	NA	NA	NA	NA	#DIV/0!	#DIV/0!	NA	NA	NA	NA	NA	#DIV/0!	#DIV/0!	50	58	68	60	52	57.6	7.12741	3	7	13	7	5	7	3.74166	3	0	0	0	2
	3		NA	NA	NA	NA	NA	#DIV/0!	#DIV/0!	NA	NA	NA	NA	NA	#DIV/0!	#DIV/0!	NA	NA	NA	NA	NA	#DIV/0!	#DIV/0!	NA	NA	NA	NA	NA	#DIV/0!	#DIV/0!	50	NA	62	48	44	51	7.74597	32	NA	NA	16	7	18.3333	12.6623	0	0	0	0	1
average								#DIV/0!							#DIV/0!							#DIV/0!							#DIV/0!							47.3333							10.3111
stdev								#DIV/0!							#DIV/0!							#DIV/0!							#DIV/0!							18.7205							5.55825
p+3	1		NA	NA	NA	NA	NA	#DIV/0!	#DIV/0!	NA	NA	NA	NA	NA	#DIV/0!	#DIV/0!	NA	NA	NA	NA	NA	#DIV/0!	#DIV/0!	NA	NA	NA	NA	NA	#DIV/0!	#DIV/0!	76	75	80	69	75	75	3.937	10	5	5	8	13	8.2	3.42053	1	0	0	0	0
	2		NA	NA	NA	NA	NA	#DIV/0!	#DIV/0!	NA	NA	NA	NA	NA	#DIV/0!	#DIV/0!	NA	NA	NA	NA	NA	#DIV/0!	#DIV/0!	NA	NA	NA	NA	NA	#DIV/0!	#DIV/0!	37	42	42	48	40	41.8	4.02492	4	8	10	6	1	5.8	3.49285	0	0	14	0	15
	3		NA	NA	NA	NA	NA	#DIV/0!	#DIV/0!	NA	NA	NA	NA	NA	#DIV/0!	#DIV/0!	NA	NA	NA	NA	NA	#DIV/0!	#DIV/0!	NA	NA	NA	NA	NA	#DIV/0!	#DIV/0!	NA	NA	NA	NA	NA	#DIV/0!	#DIV/0!	19	38	67	17	19	32	21.3542	4	5	NA	5	1
average								#DIV/0!							#DIV/0!							#DIV/0!							#DIV/0!							58.4							15.3333
stdev								#DIV/0!							#DIV/0!							#DIV/0!							#DIV/0!							7.96193							6.91338
T5	2017-07-01
Sample	Dilution:		1					AVERAGE		0.1					AVERAGE		0.01					AVERAGE		0.001					AVERAGE		0.0001					AVERAGE		1e-05					AVERAGE		1e-06
Blank	1		0	0	0	0	0	0	0	0	0	0	0	0	0	0	0	0	0	0	0	0	0	0	0	0	0	0	0	0	0	0	0	0	0	0	0	0	0	0	0	0	0	0	0	0	0	0	0
	2		0	0	0	0	0	0	0	0	0	0	0	0	0	0	0	0	0	0	0	0	0	0	0	0	0	0	0	0	0	0	0	0	0	0	0	0	0	0	0	0	0	0	0	0	0	0	0
	3		0	0	0	0	0	0	0	0	0	0	0	0	0	0	0	0	0	0	0	0	0	0	0	0	0	0	0	0	0	0	0	0	0	0	0	0	0	0	0	0	0	0	0	0	0	0	0
								0							0							0							0							0							0
								0							0							0							0							0							0
WT	1		NA	NA	NA	NA	NA	#DIV/0!	#DIV/0!	NA	NA	NA	NA	NA	#DIV/0!	#DIV/0!	NA	NA	NA	NA	NA	#DIV/0!	#DIV/0!	NA	NA	NA	NA	NA	#DIV/0!	#DIV/0!	60	49	57	51	48	53	5.24404	8	10	12	7	7	8.8	2.16795	3	0	0	2	1
	2		NA	NA	NA	NA	NA	#DIV/0!	#DIV/0!	NA	NA	NA	NA	NA	#DIV/0!	#DIV/0!	NA	NA	NA	NA	NA	#DIV/0!	#DIV/0!	NA	NA	NA	NA	NA	#DIV/0!	#DIV/0!	33	33	65	30	18	35.8	17.4557	22	3	22	0	0	9.4	11.5672	0	0	0	0	0
	3		NA	NA	NA	NA	NA	#DIV/0!	#DIV/0!	NA	NA	NA	NA	NA	#DIV/0!	#DIV/0!	NA	NA	NA	NA	NA	#DIV/0!	#DIV/0!	NA	NA	NA	NA	NA	#DIV/0!	#DIV/0!	55	NA	NA	NA	44	49.5	7.77817	NA	NA	12	5	27	14.6667	11.2398	0	0	0	0	1
average								#DIV/0!							#DIV/0!							#DIV/0!							#DIV/0!							42.65							12.0333
stdev								#DIV/0!							#DIV/0!							#DIV/0!							#DIV/0!							30.4779							13.7351
2213F -	1		NA	NA	NA	NA	NA	#DIV/0!	#DIV/0!	NA	NA	NA	NA	NA	#DIV/0!	#DIV/0!	NA	NA	NA	NA	NA	#DIV/0!	#DIV/0!	NA	NA	NA	NA	NA	#DIV/0!	#DIV/0!	NA	NA	NA	NA	NA	#DIV/0!	#DIV/0!	11	NA	NA	NA	7	9	2.82843	0	0	0	0	0
p+0	2		NA	NA	NA	NA	NA	#DIV/0!	#DIV/0!	NA	NA	NA	NA	NA	#DIV/0!	#DIV/0!	NA	NA	NA	NA	NA	#DIV/0!	#DIV/0!	NA	NA	NA	NA	NA	#DIV/0!	#DIV/0!	20	25	19	33	31	25.6	6.30872	4	3	10	3	2	4.4	3.20936	0	0	0	0	0
	3		NA	NA	NA	NA	NA	#DIV/0!	#DIV/0!	NA	NA	NA	NA	NA	#DIV/0!	#DIV/0!	NA	NA	NA	NA	NA	#DIV/0!	#DIV/0!	NA	NA	NA	NA	NA	#DIV/0!	#DIV/0!	40	35	31	35	42	36.6	4.39318	4	4	6	2	4	4	1.41421	1	0	0	0	0
average								#DIV/0!							#DIV/0!							#DIV/0!							#DIV/0!							31.1							5.8
stdev								#DIV/0!							#DIV/0!							#DIV/0!							#DIV/0!							#DIV/0!							6.03779
p+3	1		NA	NA	NA	NA	NA	#DIV/0!	#DIV/0!	NA	NA	NA	NA	NA	#DIV/0!	#DIV/0!	NA	NA	NA	NA	NA	#DIV/0!	#DIV/0!	NA	NA	NA	NA	NA	#DIV/0!	#DIV/0!	NA	NA	NA	NA	NA	#DIV/0!	#DIV/0!	NA	NA	NA	NA	NA	#DIV/0!	#DIV/0!	NA	NA	NA	NA	NA
	2		NA	NA	NA	NA	NA	#DIV/0!	#DIV/0!	NA	NA	NA	NA	NA	#DIV/0!	#DIV/0!	NA	NA	NA	NA	NA	#DIV/0!	#DIV/0!	NA	NA	NA	NA	NA	#DIV/0!	#DIV/0!	0	61	53	53	54	44.2	24.9339	12	NA	NA	14	13	13	1	1	0	NA	NA	2
	3		NA	NA	NA	NA	NA	#DIV/0!	#DIV/0!	NA	NA	NA	NA	NA	#DIV/0!	#DIV/0!	NA	NA	NA	NA	NA	#DIV/0!	#DIV/0!	NA	NA	NA	NA	NA	#DIV/0!	#DIV/0!	NA	NA	NA	NA	NA	#DIV/0!	#DIV/0!	NA	NA	NA	NA	NA	#DIV/0!	#DIV/0!	NA	NA	NA	NA	NA
average								#DIV/0!							#DIV/0!							#DIV/0!							#DIV/0!							44.2							13
stdev								#DIV/0!							#DIV/0!							#DIV/0!							#DIV/0!							24.9339							1
2213F A	1		NA	NA	NA	NA	NA	#DIV/0!	#DIV/0!	NA	NA	NA	NA	NA	#DIV/0!	#DIV/0!	NA	NA	NA	NA	NA	#DIV/0!	#DIV/0!	NA	NA	NA	NA	NA	#DIV/0!	#DIV/0!	55	NA	NA	NA	NA	55	#DIV/0!	0	NA	NA	NA	1	0.5	0.707107	0	0	0	0	0
p+0	2		NA	NA	NA	NA	NA	#DIV/0!	#DIV/0!	NA	NA	NA	NA	NA	#DIV/0!	#DIV/0!	NA	NA	NA	NA	NA	#DIV/0!	#DIV/0!	NA	NA	NA	NA	NA	#DIV/0!	#DIV/0!	8	19	NA	NA	15	14	5.56776	2	NA	NA	NA	3	2.5	0.707107	0	0	0	0	0
	3		NA	NA	NA	NA	NA	#DIV/0!	#DIV/0!	NA	NA	NA	NA	NA	#DIV/0!	#DIV/0!	NA	NA	NA	NA	NA	#DIV/0!	#DIV/0!	NA	NA	NA	NA	NA	#DIV/0!	#DIV/0!	25	12	NA	NA	NA	18.5	9.19239	1	NA	NA	NA	NA	1	#DIV/0!	0	0	0	0	0
average								#DIV/0!							#DIV/0!							#DIV/0!							#DIV/0!							29.1667							1.33333
stdev								#DIV/0!							#DIV/0!							#DIV/0!							#DIV/0!							#DIV/0!							1.41421
p+3	1		NA	NA	NA	NA	NA	#DIV/0!	#DIV/0!	NA	NA	NA	NA	NA	#DIV/0!	#DIV/0!	NA	NA	NA	NA	NA	#DIV/0!	#DIV/0!	127	136	136	134	130	132.6	3.97492	19	NA	NA	NA	18	18.5	0.707107	5	NA	NA	NA	0	2.5	3.53553	0	0	0	0	0
	2		NA	NA	NA	NA	NA	#DIV/0!	#DIV/0!	NA	NA	NA	NA	NA	#DIV/0!	#DIV/0!	NA	NA	NA	NA	NA	#DIV/0!	#DIV/0!	NA	NA	NA	NA	NA	#DIV/0!	#DIV/0!	15	21	13	21	17	17.4	3.57771	0	2	NA	NA	0	0.666667	1.1547	1	0	0	0	0
	3		NA	NA	NA	NA	NA	#DIV/0!	#DIV/0!	NA	NA	NA	NA	NA	#DIV/0!	#DIV/0!	NA	NA	NA	NA	NA	#DIV/0!	#DIV/0!	110	157	NA	138	86	122.75	31.1916	9	6	11	NA	NA	8.66667	2.51661	2	0	2	0	0	0.8	1.09545	0	2	0	0	0
average								#DIV/0!							#DIV/0!							#DIV/0!							127.675							14.8556							1.32222
stdev								#DIV/0!							#DIV/0!							#DIV/0!							35.1665							6.80143							5.78568
2213F APR	1		NA	NA	NA	NA	NA	#DIV/0!	#DIV/0!	NA	NA	NA	NA	NA	#DIV/0!	#DIV/0!	NA	NA	NA	NA	NA	#DIV/0!	#DIV/0!	120	142	127	NA	138	131.75	10.0789	26	28	26	26	22	25.6	2.19089	1	0	19	0	7	5.4	8.14248	0	0	0	0	0
p+0	2		NA	NA	NA	NA	NA	#DIV/0!	#DIV/0!	NA	NA	NA	NA	NA	#DIV/0!	#DIV/0!	NA	NA	NA	NA	NA	#DIV/0!	#DIV/0!	NA	NA	NA	NA	NA	#DIV/0!	#DIV/0!	20	NA	NA	NA	NA	20	#DIV/0!	NA	NA	NA	NA	NA	#DIV/0!	#DIV/0!	0	0	0	0	0
	3		NA	NA	NA	NA	NA	#DIV/0!	#DIV/0!	NA	NA	NA	NA	NA	#DIV/0!	#DIV/0!	NA	NA	NA	NA	NA	#DIV/0!	#DIV/0!	NA	NA	NA	NA	NA	#DIV/0!	#DIV/0!	NA	NA	NA	NA	19	19	#DIV/0!	NA	NA	NA	NA	5	5	#DIV/0!	0	0	0	0	1
average								#DIV/0!							#DIV/0!							#DIV/0!							131.75							21.5333							5.2
stdev								#DIV/0!							#DIV/0!							#DIV/0!							10.0789							2.19089							8.14248
p+3	1		NA	NA	NA	NA	NA	#DIV/0!	#DIV/0!	NA	NA	NA	NA	NA	#DIV/0!	#DIV/0!	NA	NA	NA	NA	NA	#DIV/0!	#DIV/0!	NA	NA	NA	NA	NA	#DIV/0!	#DIV/0!	34	31	66	49	39	43.8	14.1669	6	5	6	3	2	4.4	1.81659	0	0	0	2	0
	2		NA	NA	NA	NA	NA	#DIV/0!	#DIV/0!	NA	NA	NA	NA	NA	#DIV/0!	#DIV/0!	NA	NA	NA	NA	NA	#DIV/0!	#DIV/0!	NA	NA	NA	NA	NA	#DIV/0!	#DIV/0!	18	21	NA	NA	24	21	3	NA	NA	0	2	1	1	1	0	0	0	0	0
	3		NA	NA	NA	NA	NA	#DIV/0!	#DIV/0!	NA	NA	NA	NA	NA	#DIV/0!	#DIV/0!	NA	NA	NA	NA	NA	#DIV/0!	#DIV/0!	NA	NA	NA	NA	NA	#DIV/0!	#DIV/0!	58	71	80	71	68	69.6	7.89303	NA	NA	NA	NA	NA	#DIV/0!	#DIV/0!	0	0	0	0	0
average								#DIV/0!							#DIV/0!							#DIV/0!							#DIV/0!							44.8							2.7
stdev								#DIV/0!							#DIV/0!							#DIV/0!							#DIV/0!							25.0599							2.81659
T6	2017-07-02
Sample	Dilution:		1					AVERAGE		0.1					AVERAGE		0.01					AVERAGE		0.001					AVERAGE		0.0001					AVERAGE		1e-05					AVERAGE		1e-05
Blank	1		0	0	0	0	0	0	0	0	0	0	0	0	0	0	0	0	0	0	0	0	0	0	0	0	0	0	0	0	0	0	0	0	0	0	0	0	0	0	0	0	0	0	0	0	0	0	0
	2		0	0	0	0	0	0	0	0	0	0	0	0	0	0	0	0	0	0	0	0	0	0	0	0	0	0	0	0	0	0	0	0	0	0	0	0	0	0	0	0	0	0	0	0	0	0	0
	3		0	0	0	0	0	0	0	0	0	0	0	0	0	0	0	0	0	0	0	0	0	0	0	0	0	0	0	0	0	0	0	0	0	0	0	0	0	0	0	0	0	0	0	0	0	0	0
								0							0							0							0							0							0
								0							0							0							0							0							0
WT	1		NA	NA	NA	NA	NA	#DIV/0!	#DIV/0!	NA	NA	NA	NA	NA	#DIV/0!	#DIV/0!	NA	NA	NA	NA	NA	#DIV/0!	#DIV/0!	128	129	125	121	NA	125.75	3.59398	23	21	27	24	9	20.8	6.94262	1	1	2	0	1	1	0.707107	0	1	0	0	0
	2		NA	NA	NA	NA	NA	#DIV/0!	#DIV/0!	NA	NA	NA	NA	NA	#DIV/0!	#DIV/0!	NA	NA	NA	NA	NA	#DIV/0!	#DIV/0!	110	130	121	111	107	115.8	9.52365	11	12	15	13	11	12.4	1.67332	2	3	11	21	3	8	8.12404	0	0	0	0	0
	3		NA	NA	NA	NA	NA	#DIV/0!	#DIV/0!	NA	NA	NA	NA	NA	#DIV/0!	#DIV/0!	NA	NA	NA	NA	NA	#DIV/0!	#DIV/0!	105	100	101	118	113	107.4	7.82943	12	6	8	17	9	10.4	4.27785	0	1	1	0	1	0.6	0.547723	0	0	0	0	1
average								#DIV/0!							#DIV/0!							#DIV/0!							111.6							11.4							4.3
stdev								#DIV/0!							#DIV/0!							#DIV/0!							20.9471							12.8938							8.83115
2213F -	1		NA	NA	NA	NA	NA	#DIV/0!	#DIV/0!	NA	NA	NA	NA	NA	#DIV/0!	#DIV/0!	NA	NA	NA	NA	NA	#DIV/0!	#DIV/0!	148	148	141	131	NA	142	8.04156	35	27	33	33	40	33.6	4.66905	2	4	5	3	2	3.2	1.30384	0	0	0	0	0
p+0	2		NA	NA	NA	NA	NA	#DIV/0!	#DIV/0!	NA	NA	NA	NA	NA	#DIV/0!	#DIV/0!	NA	NA	NA	NA	NA	#DIV/0!	#DIV/0!	118	131	131	138	115	126.6	9.71082	15	22	15	19	13	16.8	3.63318	4	2	0	4	0	2	2	1	0	4	2	0
	3		NA	NA	NA	NA	NA	#DIV/0!	#DIV/0!	NA	NA	NA	NA	NA	#DIV/0!	#DIV/0!	NA	NA	NA	NA	NA	#DIV/0!	#DIV/0!	NA	NA	NA	NA	NA	#DIV/0!	#DIV/0!	22	32	21	18	34	25.4	7.12741	7	NA	5	5	2	4.75	2.06155	0	0	2	0	0
average								#DIV/0!							#DIV/0!							#DIV/0!							134.3							25.2667							3.31667
stdev								#DIV/0!							#DIV/0!							#DIV/0!							17.7524							15.4296							3.30384
p+3	1		NA	NA	NA	NA	NA	#DIV/0!	#DIV/0!	NA	NA	NA	NA	NA	#DIV/0!	#DIV/0!	NA	NA	NA	NA	NA	#DIV/0!	#DIV/0!	NA	NA	NA	NA	NA	#DIV/0!	#DIV/0!	46	31	36	26	31	34	7.58288	5	7	6	7	4	5.8	1.30384	0	1	0	1	0
	2		NA	NA	NA	NA	NA	#DIV/0!	#DIV/0!	NA	NA	NA	NA	NA	#DIV/0!	#DIV/0!	NA	NA	NA	NA	NA	#DIV/0!	#DIV/0!	NA	NA	NA	NA	NA	#DIV/0!	#DIV/0!	39	35	26	24	20	28.8	7.91833	6	1	5	11	3	5.2	3.76829	0	1	0	0	0
	3		NA	NA	NA	NA	NA	#DIV/0!	#DIV/0!	NA	NA	NA	NA	NA	#DIV/0!	#DIV/0!	NA	NA	NA	NA	NA	#DIV/0!	#DIV/0!	NA	NA	NA	NA	NA	#DIV/0!	#DIV/0!	80	NA	73	46	58	64.25	15.2398	15	NA	NA	8	6	9.66667	4.72582	1	0	0	1	0
average								#DIV/0!							#DIV/0!							#DIV/0!							#DIV/0!							42.35							6.88889
stdev								#DIV/0!							#DIV/0!							#DIV/0!							#DIV/0!							30.741							5.07213
2213F A	1		NA	NA	NA	NA	NA	#DIV/0!	#DIV/0!	NA	NA	NA	NA	NA	#DIV/0!	#DIV/0!	NA	NA	NA	NA	NA	#DIV/0!	#DIV/0!	100	104	95	92	85	95.2	7.32803	9	7	13	13	8	10	2.82843	1	2	0	1	2	1.2	0.83666	0	0	0	0	0
p+0	2		NA	NA	NA	NA	NA	#DIV/0!	#DIV/0!	NA	NA	NA	NA	NA	#DIV/0!	#DIV/0!	NA	NA	NA	NA	NA	#DIV/0!	#DIV/0!	65	65	62	70	69	66.2	3.27109	7	8	3	5	8	6.2	2.16795	1	0	1	2	2	1.2	0.83666	0	0	0	0	0
	3		NA	NA	NA	NA	NA	#DIV/0!	#DIV/0!	NA	NA	NA	NA	NA	#DIV/0!	#DIV/0!	NA	NA	NA	NA	NA	#DIV/0!	#DIV/0!	83	131	117	117	97	109	18.9209	8	5	6	9	6	6.8	1.64317	1	1	0	2	1	1	0.707107	0	0	0	0	0
average								#DIV/0!							#DIV/0!							#DIV/0!							90.1333							7.66667							1.13333
stdev								#DIV/0!							#DIV/0!							#DIV/0!							29.52							6.63954							1.67332
p+3	1		NA	NA	NA	NA	NA	#DIV/0!	#DIV/0!	NA	NA	NA	NA	NA	#DIV/0!	#DIV/0!	NA	NA	NA	NA	NA	#DIV/0!	#DIV/0!	77	88	65	79	69	75.6	8.98888	11	12	8	10	6	9.4	2.40832	0	2	1	1	1	1	0.707107	0	0	0	0	0
	2		NA	NA	NA	NA	NA	#DIV/0!	#DIV/0!	NA	NA	NA	NA	NA	#DIV/0!	#DIV/0!	NA	NA	NA	NA	NA	#DIV/0!	#DIV/0!	67	64	69	70	84	70.8	7.72658	9	7	8	8	4	7.2	1.92354	0	0	0	0	2	0.4	0.894427	0	0	0	0	0
	3		NA	NA	NA	NA	NA	#DIV/0!	#DIV/0!	NA	NA	NA	NA	NA	#DIV/0!	#DIV/0!	NA	NA	NA	NA	NA	#DIV/0!	#DIV/0!	36	93	76	57	56	63.6	21.6864	10	5	8	9	5	7.4	2.30217	2	0	1	0	1	0.8	0.83666	0	0	0	0	0
average								#DIV/0!							#DIV/0!							#DIV/0!							70							8							0.733333
stdev								#DIV/0!							#DIV/0!							#DIV/0!							38.4019							6.63403							1.60153
2213F APR	1		NA	NA	NA	NA	NA	#DIV/0!	#DIV/0!	NA	NA	NA	NA	NA	#DIV/0!	#DIV/0!	NA	NA	NA	NA	NA	#DIV/0!	#DIV/0!	NA	85	93	82	61	80.25	13.6473	9	7	10	10	15	10.2	2.94958	0	0	0	2	4	1.2	1.78885	1	0	0	0	2
p+0	2		NA	NA	NA	NA	NA	#DIV/0!	#DIV/0!	NA	NA	NA	NA	NA	#DIV/0!	#DIV/0!	NA	NA	NA	NA	NA	#DIV/0!	#DIV/0!	NA	NA	NA	NA	NA	#DIV/0!	#DIV/0!	20	10	13	14	14	14.2	3.63318	1	3	NA	3	0	1.75	1.5	0	0	0	0	0
	3		NA	NA	NA	NA	NA	#DIV/0!	#DIV/0!	NA	NA	NA	NA	NA	#DIV/0!	#DIV/0!	NA	NA	NA	NA	NA	#DIV/0!	#DIV/0!	NA	NA	NA	NA	NA	#DIV/0!	#DIV/0!	14	24	20	13	10	16.2	5.6745	0	2	0	1	6	1.8	2.48998	0	0	0	0	1
average								#DIV/0!							#DIV/0!							#DIV/0!							80.25							13.5333							1.58333
stdev								#DIV/0!							#DIV/0!							#DIV/0!							13.6473							12.2573							3.28885
p+3	1		NA	NA	NA	NA	NA	#DIV/0!	#DIV/0!	NA	NA	NA	NA	NA	#DIV/0!	#DIV/0!	NA	NA	NA	NA	NA	#DIV/0!	#DIV/0!	NA	NA	NA	NA	NA	#DIV/0!	#DIV/0!	29	32	25	30	23	27.8	3.70135	4	4	6	5	0	3.8	2.28035	1	0	0	0	0
	2		NA	NA	NA	NA	NA	#DIV/0!	#DIV/0!	NA	NA	NA	NA	NA	#DIV/0!	#DIV/0!	NA	NA	NA	NA	NA	#DIV/0!	#DIV/0!	86	97	95	99	87	92.8	5.93296	11	7	13	8	5	8.8	3.19374	0	2	2	0	1	1	1	0	0	0	0	0
	3		NA	NA	NA	NA	NA	#DIV/0!	#DIV/0!	NA	NA	NA	NA	NA	#DIV/0!	#DIV/0!	NA	NA	NA	NA	NA	#DIV/0!	#DIV/0!	NA	NA	NA	NA	NA	#DIV/0!	#DIV/0!	38	30	34	42	30	34.8	5.21536	7	4	9	4	5	5.8	2.16795	0	0	0	0	1
average								#DIV/0!							#DIV/0!							#DIV/0!							92.8							23.8							3.53333
stdev								#DIV/0!							#DIV/0!							#DIV/0!							5.93296							12.1105							3.28035
T7	2017-07-03
Sample	Dilution:		1					AVERAGE		0.1					AVERAGE		0.01					AVERAGE		0.001					AVERAGE		0.0001					AVERAGE		1e-05					AVERAGE		1e-05
Blank	1		0	0	0	0	0	0	0	0	0	0	0	0	0	0	0	0	0	0	0	0	0	0	0	0	0	0	0	0	0	0	0	0	0	0	0	0	0	0	0	0	0	0	0	0	0	0	0
	2		0	0	0	0	0	0	0	0	0	0	0	0	0	0	0	0	0	0	0	0	0	0	0	0	0	0	0	0	0	0	0	0	0	0	0	0	0	0	0	0	0	0	0	0	0	0	0
	3		0	0	0	0	0	0	0	0	0	0	0	0	0	0	0	0	0	0	0	0	0	0	0	0	0	0	0	0	0	0	0	0	0	0	0	0	0	0	0	0	0	0	0	0	0	0	0
								0							0							0							0							0							0
								0							0							0							0							0							0
WT	1		NA	NA	NA	NA	NA	#DIV/0!	#DIV/0!	NA	NA	NA	NA	NA	#DIV/0!	#DIV/0!	NA	NA	NA	NA	NA	#DIV/0!	#DIV/0!	69	70	70	73	64	69.2	3.27109	8	5	9	9	12	8.6	2.50998	2	1	1	2	13	3.8	5.1672	1	0	0	0	0
	2		NA	NA	NA	NA	NA	#DIV/0!	#DIV/0!	NA	NA	NA	NA	NA	#DIV/0!	#DIV/0!	NA	NA	NA	NA	NA	#DIV/0!	#DIV/0!	86	104	105	92	88	95	8.94427	9	7	7	5	9	7.4	1.67332	2	1	1	1	2	1.4	0.547723	0	0	0	0	0
	3		NA	NA	NA	NA	NA	#DIV/0!	#DIV/0!	NA	NA	NA	NA	NA	#DIV/0!	#DIV/0!	NA	NA	NA	NA	NA	#DIV/0!	#DIV/0!	103	96	106	92	118	103	10.0499	14	8	12	8	15	11.4	3.28634	1	1	1	0	0	0.6	0.547723	0	1	0	0	0
average								#DIV/0!							#DIV/0!							#DIV/0!							99							9.4							1
stdev								#DIV/0!							#DIV/0!							#DIV/0!							22.2652							7.46964							5.71493
2213F -	1		NA	NA	NA	NA	NA	#DIV/0!	#DIV/0!	NA	NA	NA	NA	NA	#DIV/0!	#DIV/0!	NA	NA	NA	NA	NA	#DIV/0!	#DIV/0!	77	124	97	106	115	103.8	18.0472	16	15	17	10	10	13.6	3.36155	4	3	4	1	3	3	1.22474	0	0	0	0	0
p+0	2		NA	NA	NA	NA	NA	#DIV/0!	#DIV/0!	NA	NA	NA	NA	NA	#DIV/0!	#DIV/0!	NA	NA	NA	NA	NA	#DIV/0!	#DIV/0!	109	84	109	87	100	97.8	11.8617	11	9	12	7	10	9.8	1.92354	1	0	2	0	1	0.8	0.83666	0	0	0	0	0
	3		NA	NA	NA	NA	NA	#DIV/0!	#DIV/0!	NA	NA	NA	NA	NA	#DIV/0!	#DIV/0!	NA	NA	NA	NA	NA	#DIV/0!	#DIV/0!	113	116	110	117	107	112.6	4.15933	12	11	10	13	11	11.4	1.14018	0	1	0	0	3	0.8	1.30384	0	0	0	0	0
average								#DIV/0!							#DIV/0!							#DIV/0!							104.733							11.6							1.53333
stdev								#DIV/0!							#DIV/0!							#DIV/0!							34.0682							6.42526							2.0614
p+3	1		NA	NA	NA	NA	NA	#DIV/0!	#DIV/0!	NA	NA	NA	NA	NA	#DIV/0!	#DIV/0!	NA	NA	NA	NA	NA	#DIV/0!	#DIV/0!	125	138	122	129	117	126.2	7.91833	19	15	18	19	20	18.2	1.92354	1	1	0	0	1	0.6	0.547723	0	0	0	0	0
	2		NA	NA	NA	NA	NA	#DIV/0!	#DIV/0!	NA	NA	NA	NA	NA	#DIV/0!	#DIV/0!	NA	NA	NA	NA	NA	#DIV/0!	#DIV/0!	106	91	110	82	94	96.6	11.393	6	11	9	12	10	9.6	2.30217	0	2	2	0	1	1	1	1	0	0	0	1
	3		NA	NA	NA	NA	NA	#DIV/0!	#DIV/0!	NA	NA	NA	NA	NA	#DIV/0!	#DIV/0!	NA	NA	NA	NA	NA	#DIV/0!	#DIV/0!	NA	NA	NA	NA	NA	#DIV/0!	#DIV/0!	38	29	22	39	57	37	13.1719	3	3	2	6	14	5.6	4.9295	0	0	0	0	0
average								#DIV/0!							#DIV/0!							#DIV/0!							111.4							21.6							2.4
stdev								#DIV/0!							#DIV/0!							#DIV/0!							19.3113							17.3977							1.54772
2213F A	1		NA	NA	NA	NA	NA	#DIV/0!	#DIV/0!	NA	NA	NA	NA	NA	#DIV/0!	#DIV/0!	NA	NA	NA	NA	NA	#DIV/0!	#DIV/0!	53	54	61	47	45	52	6.32456	3	4	2	5	4	3.6	1.14018	0	0	0	2	0	0.4	0.894427	0	0	0	0	0
p+0	2		NA	NA	NA	NA	NA	#DIV/0!	#DIV/0!	NA	NA	NA	NA	NA	#DIV/0!	#DIV/0!	NA	NA	NA	NA	NA	#DIV/0!	#DIV/0!	50	46	60	40	36	46.4	9.31665	2	2	2	4	2	2.4	0.894427	0	2	0	0	0	0.4	0.894427	0	0	0	0	0
	3		NA	NA	NA	NA	NA	#DIV/0!	#DIV/0!	NA	NA	NA	NA	NA	#DIV/0!	#DIV/0!	NA	NA	NA	NA	NA	#DIV/0!	#DIV/0!	49	45	58	46	45	48.6	5.50454	0	1	3	0	0	0.8	1.30384	0	0	2	0	0	0.4	0.894427	0	0	0	0	0
average								#DIV/0!							#DIV/0!							#DIV/0!							49							2.26667							0.4
stdev								#DIV/0!							#DIV/0!							#DIV/0!							21.1458							3.33844							1.78885
p+3	1		NA	NA	NA	NA	NA	#DIV/0!	#DIV/0!	NA	NA	NA	NA	NA	#DIV/0!	#DIV/0!	NA	NA	NA	NA	NA	#DIV/0!	#DIV/0!	43	45	64	42	55	49.8	9.47101	7	2	6	3	1	3.8	2.58844	0	0	0	0	0	0	0	0	0	0	0	1
	2		NA	NA	NA	NA	NA	#DIV/0!	#DIV/0!	NA	NA	NA	NA	NA	#DIV/0!	#DIV/0!	NA	NA	NA	NA	NA	#DIV/0!	#DIV/0!	23	34	48	62	67	46.8	18.5122	4	5	1	6	1	3.4	2.30217	1	0	0	0	0	0.2	0.447214	0	0	0	0	0
	3		NA	NA	NA	NA	NA	#DIV/0!	#DIV/0!	NA	NA	NA	NA	NA	#DIV/0!	#DIV/0!	NA	NA	NA	NA	NA	#DIV/0!	#DIV/0!	43	57	25	35	100	52	29.2746	3	2	3	5	2	3	1.22474	0	0	0	0	1	0.2	0.447214	0	0	0	0	0
average								#DIV/0!							#DIV/0!							#DIV/0!							49.5333							3.4							0.133333
stdev								#DIV/0!							#DIV/0!							#DIV/0!							57.2577							6.11535							0.447214
2213F APR	1		NA	NA	NA	NA	NA	#DIV/0!	#DIV/0!	NA	NA	NA	NA	NA	#DIV/0!	#DIV/0!	NA	NA	NA	NA	NA	#DIV/0!	#DIV/0!	51	54	56	51	51	52.6	2.30217	3	3	3	4	7	4	1.73205	1	0	2	0	0	0.6	0.894427	0	0	0	0	0
p+0	2		NA	NA	NA	NA	NA	#DIV/0!	#DIV/0!	NA	NA	NA	NA	NA	#DIV/0!	#DIV/0!	NA	NA	NA	NA	NA	#DIV/0!	#DIV/0!	87	88	98	103	NA	94	7.78888	5	9	7	9	10	8	2	2	3	3	0	1	1.8	1.30384	0	0	0	0	0
	3		NA	NA	NA	NA	NA	#DIV/0!	#DIV/0!	NA	NA	NA	NA	NA	#DIV/0!	#DIV/0!	NA	NA	NA	NA	NA	#DIV/0!	#DIV/0!	92	115	99	121	96	104.6	12.661	3	4	4	7	NA	4.5	1.73205	0	1	1	2	NA	1	0.816497	0	1	0	0	0
average								#DIV/0!							#DIV/0!							#DIV/0!							52.6							5.5							1.13333
stdev								#DIV/0!							#DIV/0!							#DIV/0!							22.752							5.4641							2.19827
p+3	1		NA	NA	NA	NA	NA	#DIV/0!	#DIV/0!	NA	NA	NA	NA	NA	#DIV/0!	#DIV/0!	NA	NA	NA	NA	NA	#DIV/0!	#DIV/0!	NA	NA	NA	NA	NA	#DIV/0!	#DIV/0!	19	12	17	13	16	15.4	2.88097	0	1	2	0	5	1.6	2.07364	0	0	1	0	0
	2		NA	NA	NA	NA	NA	#DIV/0!	#DIV/0!	NA	NA	NA	NA	NA	#DIV/0!	#DIV/0!	NA	NA	NA	NA	NA	#DIV/0!	#DIV/0!	69	64	59	63	66	64.2	3.70135	4	1	4	4	2	3	1.41421	0	0	0	0	0	0	0	0	0	0	0	0
	3		NA	NA	NA	NA	NA	#DIV/0!	#DIV/0!	NA	NA	NA	NA	NA	#DIV/0!	#DIV/0!	NA	NA	NA	NA	NA	#DIV/0!	#DIV/0!	155	145	161	135	141	147.4	10.5262	12	17	13	13	15	14	2	2	0	0	0	0	0.4	0.894427	0	0	0	0	0
average								#DIV/0!							#DIV/0!							#DIV/0!							105.8							10.8							0.666667
stdev								#DIV/0!							#DIV/0!							#DIV/0!							14.2275							6.29519							2.07364
T9	2017-07-05
Sample	Dilution:		1					AVERAGE		0.1					AVERAGE		0.01					AVERAGE		0.001					AVERAGE		0.0001					AVERAGE		1e-05					AVERAGE		1e-05
Blank	1		0	0	0	0	0	0	0	0	0	0	0	0	0	0	0	0	0	0	0	0	0	0	0	0	0	0	0	0	0	0	0	0	0	0	0	0	0	0	0	0	0	0	0	0	0	0	0
	2		0	0	0	0	0	0	0	0	0	0	0	0	0	0	0	0	0	0	0	0	0	0	0	0	0	0	0	0	0	0	0	0	0	0	0	0	0	0	0	0	0	0	0	0	0	0	0
	3		0	0	0	0	0	0	0	0	0	0	0	0	0	0	0	0	0	0	0	0	0	0	0	0	0	0	0	0	0	0	0	0	0	0	0	0	0	0	0	0	0	0	0	0	0	0	0
								0							0							0							0							0							0
								0							0							0							0							0							0
WT	1		NA	NA	NA	NA	NA	#DIV/0!	#DIV/0!	NA	NA	NA	NA	NA	#DIV/0!	#DIV/0!	NA	NA	NA	NA	NA	#DIV/0!	#DIV/0!	39	38	37	31	30	35	4.1833	3	8	3	3	1	3.6	2.60768	0	0	0	1	0	0.2	0.447214	0	0	0	0	0
	2		NA	NA	NA	NA	NA	#DIV/0!	#DIV/0!	NA	NA	NA	NA	NA	#DIV/0!	#DIV/0!	NA	NA	NA	NA	NA	#DIV/0!	#DIV/0!	47	45	67	63	51	54.6	9.8387	10	6	7	6	8	7.4	1.67332	2	2	1	1	2	1.6	0.547723	0	0	1	1	0
	3		NA	NA	NA	NA	NA	#DIV/0!	#DIV/0!	NA	NA	NA	NA	NA	#DIV/0!	#DIV/0!	NA	NA	NA	NA	NA	#DIV/0!	#DIV/0!	83	86	84	68	69	78	8.74643	6	11	4	6	5	6.4	2.70185	1	0	1	0	0	0.4	0.547723	0	0	0	0	0
average								#DIV/0!							#DIV/0!							#DIV/0!							66.3							6.9							1
stdev								#DIV/0!							#DIV/0!							#DIV/0!							22.7684							6.98285							0.994936
2213F -	1		NA	NA	NA	NA	NA	#DIV/0!	#DIV/0!	NA	NA	NA	NA	NA	#DIV/0!	#DIV/0!	NA	NA	NA	NA	NA	#DIV/0!	#DIV/0!	63	52	61	70	61	61.4	6.42651	7	7	11	8	10	8.6	1.81659	0	1	1	1	0	0.6	0.547723	0	0	0	1	0
p+0	2		NA	NA	NA	NA	NA	#DIV/0!	#DIV/0!	NA	NA	NA	NA	NA	#DIV/0!	#DIV/0!	NA	NA	NA	NA	NA	#DIV/0!	#DIV/0!	51	52	63	61	47	54.8	6.87023	4	6	8	5	3	5.2	1.92354	1	0	0	0	0	0.2	0.447214	0	0	0	0	1
	3		NA	NA	NA	NA	NA	#DIV/0!	#DIV/0!	NA	NA	NA	NA	NA	#DIV/0!	#DIV/0!	NA	NA	NA	NA	NA	#DIV/0!	#DIV/0!	64	57	65	70	48	60.8	8.52643	8	13	17	10	10	11.6	3.50714	0	2	0	0	2	0.8	1.09545	0	0	0	1	1
average								#DIV/0!							#DIV/0!							#DIV/0!							59							8.46667							0.533333
stdev								#DIV/0!							#DIV/0!							#DIV/0!							21.8232							7.24726							0.994936
p+3	1		NA	NA	NA	NA	NA	#DIV/0!	#DIV/0!	NA	NA	NA	NA	NA	#DIV/0!	#DIV/0!	NA	NA	NA	NA	NA	#DIV/0!	#DIV/0!	97	140	32	47	89	81	42.8894	4	3	7	4	7	5	1.87083	0	0	1	1	0	0.4	0.547723	0	0	0	0	0
	2		NA	NA	NA	NA	NA	#DIV/0!	#DIV/0!	NA	NA	NA	NA	NA	#DIV/0!	#DIV/0!	NA	NA	NA	NA	NA	#DIV/0!	#DIV/0!	57	54	50	41	54	51.2	6.22093	5	1	2	1	3	2.4	1.67332	1	0	0	0	0	0.2	0.447214	0	0	0	0	0
	3		NA	NA	NA	NA	NA	#DIV/0!	#DIV/0!	NA	NA	NA	NA	NA	#DIV/0!	#DIV/0!	NA	NA	NA	NA	NA	#DIV/0!	#DIV/0!	97	89	107	86	91	94	8.30662	20	25	13	14	13	17	5.33854	4	1	3	2	1	2.2	1.30384	0	0	0	1	1
average								#DIV/0!							#DIV/0!							#DIV/0!							75.4							8.13333							0.933333
stdev								#DIV/0!							#DIV/0!							#DIV/0!							57.4169							8.88269							0.994936
2213F A	1		NA	NA	NA	NA	NA	#DIV/0!	#DIV/0!	NA	NA	NA	NA	NA	#DIV/0!	#DIV/0!	NA	NA	NA	NA	NA	#DIV/0!	#DIV/0!	24	32	24	34	28	28.4	4.5607	2	1	1	1	1	1.2	0.447214	0	0	0	1	0	0.2	0.447214	0	0	0	0	0
p+0	2		NA	NA	NA	NA	NA	#DIV/0!	#DIV/0!	NA	NA	NA	NA	NA	#DIV/0!	#DIV/0!	NA	NA	NA	NA	NA	#DIV/0!	#DIV/0!	24	26	16	18	24	21.6	4.3359	1	1	2	1	0	1	0.707107	0	0	0	0	0	0	0	0	0	0	0	0
	3		NA	NA	NA	NA	NA	#DIV/0!	#DIV/0!	NA	NA	NA	NA	NA	#DIV/0!	#DIV/0!	NA	NA	NA	NA	NA	#DIV/0!	#DIV/0!	25	21	24	19	23	22.4	2.40832	3	0	2	0	1	1.2	1.30384	0	0	0	0	0	0	0	0	0	0	0	0
average								#DIV/0!							#DIV/0!							#DIV/0!							24.1333							1.13333							0.0666667
stdev								#DIV/0!							#DIV/0!							#DIV/0!							11.3049							2.45816							0.447214
p+3	1		NA	NA	NA	NA	NA	#DIV/0!	#DIV/0!	NA	NA	NA	NA	NA	#DIV/0!	#DIV/0!	NA	NA	NA	NA	NA	#DIV/0!	#DIV/0!	22	23	20	18	20	20.6	1.94936	2	2	2	1	1	1.6	0.547723	0	0	0	0	0	0	0	0	0	0	0	0
	2		NA	NA	NA	NA	NA	#DIV/0!	#DIV/0!	NA	NA	NA	NA	NA	#DIV/0!	#DIV/0!	36	43	46	40	39	40.8	3.83406	6	7	8	6	6	6.6	0.894427	3	3	2	3	4	3	0.707107	0	0	0	1	1	0.4	0.547723	0	0	0	0	1
	3		NA	NA	NA	NA	NA	#DIV/0!	#DIV/0!	NA	NA	NA	NA	NA	#DIV/0!	#DIV/0!	NA	NA	NA	NA	NA	#DIV/0!	#DIV/0!	22	23	15	27	25	22.4	4.5607	0	1	0	2	1	0.8	0.83666	0	0	0	0	0	0	0	0	0	0	0	0
average								#DIV/0!							#DIV/0!							40.8							16.5333							1.8							0.133333
stdev								#DIV/0!							#DIV/0!							3.83406							7.40449							2.09149							0.547723
2213F APR	1		NA	NA	NA	NA	NA	#DIV/0!	#DIV/0!	NA	NA	NA	NA	NA	#DIV/0!	#DIV/0!	NA	NA	75	38	43	52	20.0749	35	28	34	18	23	27.6	7.23187	2	2	1	4	4	2.6	1.34164	1	0	0	0	0	0.2	0.447214	0	0	0	0	0
p+0	2		NA	NA	NA	NA	NA	#DIV/0!	#DIV/0!	NA	NA	NA	NA	NA	#DIV/0!	#DIV/0!	NA	NA	NA	NA	NA	#DIV/0!	#DIV/0!	49	41	44	45	49	45.6	3.43511	1	6	1	3	2	2.6	2.07364	0	1	0	1	0	0.4	0.547723	0	0	0	0	0
	3		NA	NA	NA	NA	NA	#DIV/0!	#DIV/0!	NA	NA	NA	NA	NA	#DIV/0!	#DIV/0!	NA	NA	NA	NA	NA	#DIV/0!	#DIV/0!	49	52	55	51	53	52	2.23607	2	1	6	4	3	3.2	1.92354	1	0	0	0	1	0.4	0.547723	1	0	0	0	0
average								#DIV/0!							#DIV/0!							52							27.6							2.8							0.333333
stdev								#DIV/0!							#DIV/0!							20.0749							12.9031							5.33882							0.994936
p+3	1		NA	NA	NA	NA	NA	#DIV/0!	#DIV/0!	NA	NA	NA	NA	NA	#DIV/0!	#DIV/0!	NA	NA	NA	NA	NA	#DIV/0!	#DIV/0!	100	108	97	100	103	101.6	4.15933	8	5	8	4	3	5.6	2.30217	1	1	1	0	1	0.8	0.447214	0	0	0	0	0
	2		NA	NA	NA	NA	NA	#DIV/0!	#DIV/0!	NA	NA	NA	NA	NA	#DIV/0!	#DIV/0!	NA	NA	NA	NA	NA	#DIV/0!	#DIV/0!	39	65	62	43	35	48.8	13.755	5	3	3	4	4	3.8	0.83666	0	0	0	0	0	0	0	0	0	0	0	0
	3		NA	NA	NA	NA	NA	#DIV/0!	#DIV/0!	NA	NA	NA	NA	NA	#DIV/0!	#DIV/0!	NA	NA	NA	NA	NA	#DIV/0!	#DIV/0!	120	106	93	54	NA	93.25	28.3945	9	7	6	11	8	8.2	1.92354	5	1	0	1	NA	1.75	2.21736	1	0	0	0	1
average								#DIV/0!							#DIV/0!							#DIV/0!							81.2167							5.86667							0.85
stdev								#DIV/0!							#DIV/0!							#DIV/0!							46.3089							5.06237							0.447214
T11	2017-07-07
Sample	Dilution:		1					AVERAGE		0.1					AVERAGE		0.01					AVERAGE		0.001					AVERAGE		0.0001					AVERAGE		1e-05					AVERAGE		1e-05
Blank	1		0	0	0	0	0	0	0	0	0	0	0	0	0	0	0	0	0	0	0	0	0	0	0	0	0	0	0	0	0	0	0	0	0	0	0	0	0	0	0	0	0	0	0	0	0	0	0
	2		0	0	0	0	0	0	0	0	0	0	0	0	0	0	0	0	0	0	0	0	0	0	0	0	0	0	0	0	0	0	0	0	0	0	0	0	0	0	0	0	0	0	0	0	0	0	0
	3		0	0	0	0	0	0	0	0	0	0	0	0	0	0	0	0	0	0	0	0	0	0	0	0	0	0	0	0	0	0	0	0	0	0	0	0	0	0	0	0	0	0	0	0	0	0	0
								0							0							0							0							0							0
								0							0							0							0							0							0
WT	1		NA	NA	NA	NA	NA	#DIV/0!	#DIV/0!	NA	NA	NA	NA	NA	#DIV/0!	#DIV/0!	NA	NA	NA	NA	NA	#DIV/0!	#DIV/0!	22	20	22	22	25	22.2	1.78885	3	1	2	3	1	2	1	0	2	0	1	0	0.6	0.894427	0	0	0	0	0
	2		NA	NA	NA	NA	NA	#DIV/0!	#DIV/0!	NA	NA	NA	NA	NA	#DIV/0!	#DIV/0!	NA	NA	NA	NA	NA	#DIV/0!	#DIV/0!	48	38	43	35	45	41.8	5.26308	10	3	4	4	3	4.8	2.94958	1	2	1	0	0	0.8	0.83666	1	0	0	0	0
	3		NA	NA	NA	NA	NA	#DIV/0!	#DIV/0!	NA	NA	NA	NA	NA	#DIV/0!	#DIV/0!	NA	NA	NA	NA	NA	#DIV/0!	#DIV/0!	50	65	51	55	49	54	6.55744	5	1	3	4	5	3.6	1.67332	0	1	0	1	0	0.4	0.547723	0	0	0	0	0
average								#DIV/0!							#DIV/0!							#DIV/0!							47.9							4.2							0.6
stdev								#DIV/0!							#DIV/0!							#DIV/0!							13.6094							5.6229							1.73109
2213F -	1		NA	NA	NA	NA	NA	#DIV/0!	#DIV/0!	NA	NA	NA	NA	NA	#DIV/0!	#DIV/0!	NA	NA	NA	NA	NA	#DIV/0!	#DIV/0!	42	48	57	57	41	49	7.77817	3	3	5	5	4	4	1	0	0	0	0	1	0.2	0.447214	0	0	0	0	0
p+0	2		NA	NA	NA	NA	NA	#DIV/0!	#DIV/0!	NA	NA	NA	NA	NA	#DIV/0!	#DIV/0!	NA	NA	NA	NA	NA	#DIV/0!	#DIV/0!	33	39	44	35	24	35	7.44983	3	3	4	3	3	3.2	0.447214	0	1	1	0	1	0.6	0.547723	0	0	0	0	0
	3		NA	NA	NA	NA	NA	#DIV/0!	#DIV/0!	NA	NA	NA	NA	NA	#DIV/0!	#DIV/0!	NA	NA	NA	NA	NA	#DIV/0!	#DIV/0!	21	27	35	39	34	31.2	7.15542	1	5	3	3	1	2.6	1.67332	0	1	0	1	1	0.6	0.547723	0	0	0	0	0
average								#DIV/0!							#DIV/0!							#DIV/0!							38.4							3.26667							0.466667
stdev								#DIV/0!							#DIV/0!							#DIV/0!							22.3834							3.12053							0.994936
p+3	1		NA	NA	NA	NA	NA	#DIV/0!	#DIV/0!	NA	NA	NA	NA	NA	#DIV/0!	#DIV/0!	NA	NA	NA	NA	NA	#DIV/0!	#DIV/0!	51	55	50	57	48	52.2	3.70135	5	6	5	5	6	5.4	0.547723	0	0	0	2	1	0.6	0.894427	0	0	0	0	0
	2		NA	NA	NA	NA	NA	#DIV/0!	#DIV/0!	NA	NA	NA	NA	NA	#DIV/0!	#DIV/0!	NA	NA	NA	NA	NA	#DIV/0!	#DIV/0!	36	39	37	31	37	36	3	3	3	0	1	0	1.4	1.51658	0	0	0	1	0	0.2	0.447214	0	0	0	0	0
	3		NA	NA	NA	NA	NA	#DIV/0!	#DIV/0!	NA	NA	NA	NA	NA	#DIV/0!	#DIV/0!	NA	NA	NA	NA	NA	#DIV/0!	#DIV/0!	74	80	80	79	82	79	3	12	16	9	10	12	11.8	2.68328	0	0	2	3	0	1	1.41421	0	0	1	0	0
average								#DIV/0!							#DIV/0!							#DIV/0!							55.7333							6.2							0.6
stdev								#DIV/0!							#DIV/0!							#DIV/0!							9.70135							4.74758							1.34164
2213F A	1		NA	NA	NA	NA	NA	#DIV/0!	#DIV/0!	NA	NA	NA	NA	NA	#DIV/0!	#DIV/0!	NA	NA	NA	NA	NA	#DIV/0!	#DIV/0!	24	31	34	33	36	31.6	4.61519	2	1	2	2	1	1.6	0.547723	0	0	1	0	0	0.2	0.447214	0	0	0	0	1
p+0	2		NA	NA	NA	NA	NA	#DIV/0!	#DIV/0!	NA	NA	NA	NA	NA	#DIV/0!	#DIV/0!	NA	NA	NA	NA	NA	#DIV/0!	#DIV/0!	19	30	21	26	20	23.2	4.65833	4	1	1	1	3	2	1.41421	2	0	0	0	0	0.4	0.894427	0	0	0	0	0
	3		NA	NA	NA	NA	NA	#DIV/0!	#DIV/0!	NA	NA	NA	NA	NA	#DIV/0!	#DIV/0!	NA	NA	NA	NA	NA	#DIV/0!	#DIV/0!	23	29	18	25	22	23.4	4.03733	2	3	1	1	3	2	1	0	0	1	0	0	0.2	0.447214	0	0	0	0	0
average								#DIV/0!							#DIV/0!							#DIV/0!							26.0667							1.86667							0.266667
stdev								#DIV/0!							#DIV/0!							#DIV/0!							13.3108							2.96194							1.34164
p+3	1		NA	NA	NA	NA	NA	#DIV/0!	#DIV/0!	NA	NA	NA	NA	NA	#DIV/0!	#DIV/0!	132	123	139	110	116	124	11.726	12	19	24	17	13	17	4.84768	0	0	4	0	2	1.2	1.78885	0	1	0	0	0	0.2	0.447214	0	0	0	0	0
	2		NA	NA	NA	NA	NA	#DIV/0!	#DIV/0!	NA	NA	NA	NA	NA	#DIV/0!	#DIV/0!	106	124	119	85	106	108	15.1162	10	16	14	12	19	14.2	3.49285	0	1	0	0	0	0.2	0.447214	0	0	0	0	1	0.2	0.447214	0	0	0	0	0
	3		NA	NA	NA	NA	NA	#DIV/0!	#DIV/0!	NA	NA	NA	NA	NA	#DIV/0!	#DIV/0!	147	149	140	148	146	146	3.53553	16	30	24	18	23	22.2	5.49545	2	3	0	2	0	1.4	1.34164	0	0	2	0	1	0.6	0.894427	0	1	0	0	0
average								#DIV/0!							#DIV/0!							126							17.8							0.933333							0.333333
stdev								#DIV/0!							#DIV/0!							30.3778							13.836							3.57771							0.894427
2213F APR	1		NA	NA	NA	NA	NA	#DIV/0!	#DIV/0!	NA	NA	NA	NA	NA	#DIV/0!	#DIV/0!	NA	NA	NA	NA	NA	#DIV/0!	#DIV/0!	28	18	26	29	25	25.2	4.32435	1	1	0	3	1	1.2	1.09545	0	1	0	1	0	0.4	0.547723	0	0	0	0	0
p+0	2		NA	NA	NA	NA	NA	#DIV/0!	#DIV/0!	NA	NA	NA	NA	NA	#DIV/0!	#DIV/0!	NA	NA	NA	NA	NA	#DIV/0!	#DIV/0!	25	40	30	36	36	33.4	5.89915	2	1	2	2	2	1.8	0.447214	1	0	0	0	0	0.2	0.447214	0	0	0	0	0
	3		NA	NA	NA	NA	NA	#DIV/0!	#DIV/0!	NA	NA	NA	NA	NA	#DIV/0!	#DIV/0!	NA	NA	NA	NA	NA	#DIV/0!	#DIV/0!	55	52	44	47	53	50.2	4.54973	6	3	3	5	3	4	1.41421	2	1	0	0	0	0.6	0.894427	0	0	0	0	0
average								#DIV/0!							#DIV/0!							#DIV/0!							25.2							2.33333							0.4
stdev								#DIV/0!							#DIV/0!							#DIV/0!							14.7732							2.95687							0.994936
p+3	1		NA	NA	NA	NA	NA	#DIV/0!	#DIV/0!	NA	NA	NA	NA	NA	#DIV/0!	#DIV/0!	NA	NA	NA	NA	NA	#DIV/0!	#DIV/0!	96	77	84	80	76	82.6	8.11172	8	5	4	7	6	6	1.58114	0	0	0	1	0	0.2	0.447214	0	0	0	0	1
	2		NA	NA	NA	NA	NA	#DIV/0!	#DIV/0!	NA	NA	NA	NA	NA	#DIV/0!	#DIV/0!	NA	NA	NA	NA	NA	#DIV/0!	#DIV/0!	22	17	21	24	34	23.6	6.34823	1	2	4	2	3	2.4	1.14018	0	0	0	0	0	0	0	0	0	0	0	0
	3		NA	NA	NA	NA	NA	#DIV/0!	#DIV/0!	NA	NA	NA	NA	NA	#DIV/0!	#DIV/0!	NA	NA	NA	NA	NA	#DIV/0!	#DIV/0!	77	68	79	78	70	74.4	5.02991	11	15	13	11	18	13.6	2.96648	0	0	1	0	3	0.8	1.30384	0	0	0	0	0
average								#DIV/0!							#DIV/0!							#DIV/0!							60.2							7.33333							0.333333
stdev								#DIV/0!							#DIV/0!							#DIV/0!							19.4899							5.68779							0.447214
T13	2017-07-09
Sample			1					AVERAGE		0.1					AVERAGE		0.01					AVERAGE		0.001					AVERAGE		0.0001					AVERAGE		1e-05					AVERAGE		1e-05
Blank	1		0	0	0	0	0	0	0	0	0	0	0	0	0	0	0	0	0	0	0	0	0	0	0	0	0	0	0	0	0	0	0	0	0	0	0	0	0	0	0	0	0	0	0	0	0	0	0
	2		0	0	0	0	0	0	0	0	0	0	0	0	0	0	0	0	0	0	0	0	0	0	0	0	0	0	0	0	0	0	0	0	0	0	0	0	0	0	0	0	0	0	0	0	0	0	0
	3		0	0	0	0	0	0	0	0	0	0	0	0	0	0	0	0	0	0	0	0	0	0	0	0	0	0	0	0	0	0	0	0	0	0	0	0	0	0	0	0	0	0	0	0	0	0	0
								0							0							0							0							0							0
								0							0							0							0							0							0
WT	1		NA	NA	NA	NA	NA	#DIV/0!	#DIV/0!	NA	NA	NA	NA	NA	#DIV/0!	#DIV/0!	119	129	137	135	130	130	7	15	19	8	8	14	12.8	4.76445	2	2	1	0	2	1.4	0.894427	0	0	0	2	0	0.4	0.894427	0	0	0	0	0
	2		NA	NA	NA	NA	NA	#DIV/0!	#DIV/0!	NA	NA	NA	NA	NA	#DIV/0!	#DIV/0!	192	195	NA	NA	NA	193.5	2.12132	30	34	35	31	24	30.8	4.32435	2	6	3	3	1	3	1.87083	0	0	0	0	0	0	0	0	0	0	0	0
	3		NA	NA	NA	NA	NA	#DIV/0!	#DIV/0!	NA	NA	NA	NA	NA	#DIV/0!	#DIV/0!	199	212	NA	NA	NA	205.5	9.19239	43	42	42	45	40	42.4	1.81659	6	1	4	2	4	3.4	1.94936	0	0	0	1	2	0.6	0.894427	0	0	0	0	0
average								#DIV/0!							#DIV/0!							176.333							36.6							3.2							0.3
stdev								#DIV/0!							#DIV/0!							18.3137							10.9054							4.71461							0.894427
2213F -	1		NA	NA	NA	NA	NA	#DIV/0!	#DIV/0!	NA	NA	NA	NA	NA	#DIV/0!	#DIV/0!	130	169	183	153	172	161.4	20.5743	35	25	36	30	32	31.6	4.39318	2	3	4	4	4	3.4	0.894427	1	1	0	1	0	0.6	0.547723	0	0	0	0	0
p+0	2		NA	NA	NA	NA	NA	#DIV/0!	#DIV/0!	NA	NA	NA	NA	NA	#DIV/0!	#DIV/0!	NA	NA	NA	NA	NA	#DIV/0!	#DIV/0!	33	31	26	21	32	28.6	5.02991	6	0	1	4	2	2.6	2.40832	0	0	0	1	0	0.2	0.447214	0	0	0	0	0
	3		NA	NA	NA	NA	NA	#DIV/0!	#DIV/0!	NA	NA	NA	NA	NA	#DIV/0!	#DIV/0!	168	181	162	139	164	162.8	15.2217	18	21	20	17	22	19.6	2.07364	1	0	4	2	3	2	1.58114	1	0	1	0	0	0.4	0.547723	0	0	0	0	0
average								#DIV/0!							#DIV/0!							162.1							26.6							2.66667							0.4
stdev								#DIV/0!							#DIV/0!							35.796							11.4967							4.88388							0.994936
p+3	1		NA	NA	NA	NA	NA	#DIV/0!	#DIV/0!	NA	NA	NA	NA	NA	#DIV/0!	#DIV/0!	NA	NA	NA	NA	NA	#DIV/0!	#DIV/0!	45	26	35	31	26	32.6	7.89303	3	10	6	1	5	5	3.39116	0	0	2	0	0	0.4	0.894427	0	0	0	0	1
	2		NA	NA	NA	NA	NA	#DIV/0!	#DIV/0!	NA	NA	NA	NA	NA	#DIV/0!	#DIV/0!	158	143	158	143	165	153.4	9.91464	15	21	16	23	19	18.8	3.34664	1	0	2	1	2	1.2	0.83666	0	1	0	0	1	0.4	0.547723	0	0	0	0	0
	3		NA	NA	NA	NA	NA	#DIV/0!	#DIV/0!	NA	NA	NA	NA	NA	#DIV/0!	#DIV/0!	NA	NA	NA	NA	NA	#DIV/0!	#DIV/0!	77	53	65	61	64	64	8.66025	9	11	8	6	3	7.4	3.04959	1	0	0	1	0	0.4	0.547723	0	0	0	0	0
average								#DIV/0!							#DIV/0!							153.4							38.4667							4.53333							0.4
stdev								#DIV/0!							#DIV/0!							9.91464							19.8999							7.27742							1.44215
2213F A	1		NA	NA	NA	NA	NA	#DIV/0!	#DIV/0!	NA	NA	NA	NA	NA	#DIV/0!	#DIV/0!	139	244	NA	157	137	169.25	50.6384	14	29	25	19	31	23.6	7.05691	0	0	0	1	3	0.8	1.30384	0	0	0	0	0	0	0	0	0	0	0	0
p+0	2		NA	NA	NA	NA	NA	#DIV/0!	#DIV/0!	NA	NA	NA	NA	NA	#DIV/0!	#DIV/0!	127	176	NA	123	85	127.75	37.3218	19	12	19	16	17	16.6	2.88097	0	0	0	0	0	0	0	0	0	0	0	0	0	0	0	0	0	0	0
	3		NA	NA	NA	NA	NA	#DIV/0!	#DIV/0!	NA	NA	NA	NA	NA	#DIV/0!	#DIV/0!	89	103	109	109	135	109	16.6733	15	8	17	13	9	12.4	3.84708	0	0	0	0	0	0	0	0	0	0	0	0	0	0	0	0	0	0	0
average								#DIV/0!							#DIV/0!							135.333							17.5333							0.266667							0
stdev								#DIV/0!							#DIV/0!							104.634							13.785							1.30384							0
p+3	1		NA	NA	NA	NA	NA	#DIV/0!	#DIV/0!	NA	NA	NA	NA	NA	#DIV/0!	#DIV/0!	86	109	101	95	98	97.8	8.40833	13	10	11	15	16	13	2.54951	2	0	1	0	2	1	1	0	0	0	0	0	0	0	0	0	0	0	0
	2		NA	NA	NA	NA	NA	#DIV/0!	#DIV/0!	NA	NA	NA	NA	NA	#DIV/0!	#DIV/0!	71	110	108	114	78	96.2	20.0798	11	12	6	9	7	9	2.54951	1	2	1	0	0	0.8	0.83666	0	0	0	0	0	0	0	0	0	0	0	0
	3		NA	NA	NA	NA	NA	#DIV/0!	#DIV/0!	NA	NA	NA	NA	NA	#DIV/0!	#DIV/0!	110	104	104	106	111	107	3.31662	16	18	14	9	15	14.4	3.36155	2	2	1	1	0	1.2	0.83666	0	0	0	2	0	0.4	0.894427	0	0	0	0	0
average								#DIV/0!							#DIV/0!							100.333							12.1333							1							0.133333
stdev								#DIV/0!							#DIV/0!							31.8048							8.46057							2.67332							0
2213F APR	1		NA	NA	NA	NA	NA	#DIV/0!	#DIV/0!	NA	NA	NA	NA	NA	#DIV/0!	#DIV/0!	127	120	116	127	125	123	4.84768	23	15	13	13	15	15.8	4.14729	1	0	0	0	0	0.2	0.447214	0	0	0	0	0	0	0	0	0	0	0	0
p+0	2		NA	NA	NA	NA	NA	#DIV/0!	#DIV/0!	NA	NA	NA	NA	NA	#DIV/0!	#DIV/0!	NA	NA	NA	NA	NA	#DIV/0!	#DIV/0!	25	33	28	27	33	29.2	3.63318	5	2	1	1	2	2.2	1.64317	0	0	0	1	1	0.4	0.547723	0	0	0	0	0
	3		NA	NA	NA	NA	NA	#DIV/0!	#DIV/0!	NA	NA	NA	NA	NA	#DIV/0!	#DIV/0!	NA	NA	NA	NA	NA	#DIV/0!	#DIV/0!	28	33	38	45	33	35.4	6.42651	5	2	3	0	4	2.8	1.92354	0	0	0	1	0	0.2	0.447214	0	0	0	0	0
average								#DIV/0!							#DIV/0!							123							15.8							1.73333							0.2
stdev								#DIV/0!							#DIV/0!							4.84768							14.207							4.01392							0.547723
p+3	1		NA	NA	NA	NA	NA	#DIV/0!	#DIV/0!	NA	NA	NA	NA	NA	#DIV/0!	#DIV/0!	NA	NA	NA	NA	NA	#DIV/0!	#DIV/0!	30	52	35	41	44	40.4	8.44393	7	4	5	6	3	5	1.58114	0	0	0	2	0	0.4	0.894427	0	0	0	0	0
	2		NA	NA	NA	NA	NA	#DIV/0!	#DIV/0!	NA	NA	NA	NA	NA	#DIV/0!	#DIV/0!	93	104	108	141	101	109.4	18.5014	22	8	19	23	19	18.2	5.97495	2	0	1	0	0	0.6	0.894427	0	0	1	0	1	0.4	0.547723	0	0	0	0	0
	3		NA	NA	NA	NA	NA	#DIV/0!	#DIV/0!	NA	NA	NA	NA	NA	#DIV/0!	#DIV/0!	NA	NA	NA	NA	NA	#DIV/0!	#DIV/0!	56	59	57	45	45	52.4	6.84105	4	7	11	6	8	7.2	2.58844	0	0	0	1	0	0.2	0.447214	0	0	1	0	0
average								#DIV/0!							#DIV/0!							109.4							37							4.26667							0.333333
stdev								#DIV/0!							#DIV/0!							18.5014							21.2599							5.064							1.44215
[truncated: 9 more columns]

## Sheet: Survivalexp results
Survival experiment
Subject:		Anaerobic survival after aerobic inoculation of recombinant strains
		DeBont+Gluconic Acid - Kanamycin only in 2213-/A/APR
Inoculation date		2017-06-25
Inoculated		Blank	KT2440 WT	2213F -		2213F A		2213F APR
			dilution
			T0										T2										T3										T4										T5
		Sample	1	0.1	0.01	0.001	0.0001	1e-05	1e-06	1e-07	Average nr of bacteria	stdev	1	0.1	0.01	0.001	0.0001	1e-05	1e-06	1e-07	Average nr of bacteria	stdev	1	0.1	0.01	0.001	0.0001	1e-05	1e-06	1e-07	Average nr of bacteria	stdev	1	0.1	0.01	0.001	0.0001	1e-05	1e-06	1e-07	Average nr of bacteria	stdev	1	0.1	0.01	0.001	0.0001	1e-05	1e-06
		Blank	#DIV/0!	#DIV/0!	#DIV/0!	0	0	0	0	0			0	0	0	0	0	0	0	0			0	0	0	0	0	0	0	0			0	0	0	0	0	0	0	0			0	0	0	0	0	0	0
		stdev	#DIV/0!	#DIV/0!	#DIV/0!	0	0	0	0	0			0	0	0	0	0	0	0	0			0	0	0	0	0	0	0	0			0	0	0	0	0	0	0	0			0	0	0	0	0	0	0
	est. nr of bacteria		#DIV/0!	#DIV/0!	#DIV/0!	0	0	0	0	0	0	0	0	0	0	0	0	0	0	0	0	0	0	0	0	0	0	0	0	0	0	0	0	0	0	0	0	0	0	0	0	0	0	0	0	0	0	0	0
		stdev	#DIV/0!	#DIV/0!	#DIV/0!	0	0	0	0	0			0	0	0	0	0	0	0	0			0	0	0	0	0	0	0	0			0	0	0	0	0	0	0	0			0	0	0	0	0	0	0
		WT	#DIV/0!	#DIV/0!	#DIV/0!	#DIV/0!	#DIV/0!	19.4333	1.73333	0.266667			#DIV/0!	#DIV/0!	#DIV/0!	#DIV/0!	#DIV/0!	34.3333	2.5	0.5			#DIV/0!	#DIV/0!	#DIV/0!	#DIV/0!	44.6	12.4667	1.73333	0.266667			#DIV/0!	#DIV/0!	#DIV/0!	#DIV/0!	34.9	5.9	0.8	0.1			#DIV/0!	#DIV/0!	#DIV/0!	#DIV/0!	42.65	12.0333	0.1
		stdev	#DIV/0!	#DIV/0!	#DIV/0!	#DIV/0!	#DIV/0!	15.3518	2.42405	0.447214			#DIV/0!	#DIV/0!	#DIV/0!	#DIV/0!	#DIV/0!	24.3265	2.64575	0			#DIV/0!	#DIV/0!	#DIV/0!	#DIV/0!	3.91152	7.57963	2.3199	1.44215			#DIV/0!	#DIV/0!	#DIV/0!	#DIV/0!	15.4495	5.27172	1.88936	1.34164			#DIV/0!	#DIV/0!	#DIV/0!	#DIV/0!	30.4779	13.7351	1.30384
	est. nr of bacteria		#DIV/0!	#DIV/0!	#DIV/0!	#DIV/0!	#DIV/0!	1.94333e+06	1.73333e+06	2.66667e+06	1.94333e+06	1.53518e+06	#DIV/0!	#DIV/0!	#DIV/0!	#DIV/0!	#DIV/0!	3.43333e+06	2500000	5000000	3.43333e+06	2.43265e+06	#DIV/0!	#DIV/0!	#DIV/0!	#DIV/0!	446000	1.24667e+06	1.73333e+06	2.66667e+06	446000	39115.2	#DIV/0!	#DIV/0!	#DIV/0!	#DIV/0!	349000	590000	800000	1e+06	349000	154495	#DIV/0!	#DIV/0!	#DIV/0!	#DIV/0!	426500	1.20333e+06	100000
		stdev	#DIV/0!	#DIV/0!	#DIV/0!	#DIV/0!	#DIV/0!	1.53518e+06	2.42405e+06	4.47214e+06			#DIV/0!	#DIV/0!	#DIV/0!	#DIV/0!	#DIV/0!	2.43265e+06	2.64575e+06	0			#DIV/0!	#DIV/0!	#DIV/0!	#DIV/0!	39115.2	757963	2.3199e+06	1.44215e+07			#DIV/0!	#DIV/0!	#DIV/0!	#DIV/0!	154495	527172	1.88936e+06	1.34164e+07			#DIV/0!	#DIV/0!	#DIV/0!	#DIV/0!	304779	1.37351e+06	1.30384e+06
	2213F -	p+0	#DIV/0!	#DIV/0!	#DIV/0!	#DIV/0!	#DIV/0!	17.0667	1.46667	0			#DIV/0!	#DIV/0!	#DIV/0!	#DIV/0!	#DIV/0!	17.3	1.4	0			#DIV/0!	#DIV/0!	#DIV/0!	#DIV/0!	64.6	17.6667	1.46667	0.2			#DIV/0!	#DIV/0!	#DIV/0!	#DIV/0!	41.3333	5.8	0.866667	0			#DIV/0!	#DIV/0!	#DIV/0!	#DIV/0!	31.1	5.8	0.0666667
		stdev	#DIV/0!	#DIV/0!	#DIV/0!	#DIV/0!	#DIV/0!	10.3625	3.17478	0			#DIV/0!	#DIV/0!	#DIV/0!	#DIV/0!	#DIV/0!	7.53723	2.78334	#DIV/0!			#DIV/0!	#DIV/0!	#DIV/0!	#DIV/0!	5.36656	37.03	4.11952	1.34164			#DIV/0!	#DIV/0!	#DIV/0!	#DIV/0!	11.4138	3.40678	1.77247	0			#DIV/0!	#DIV/0!	#DIV/0!	#DIV/0!	#DIV/0!	6.03779	0
	est. nr of bacteria		#DIV/0!	#DIV/0!	#DIV/0!	#DIV/0!	#DIV/0!	1.70667e+06	1.46667e+06	0	1.70667e+06	1.03625e+06	#DIV/0!	#DIV/0!	#DIV/0!	#DIV/0!	#DIV/0!	1730000	1400000	0	1730000	#DIV/0!	#DIV/0!	#DIV/0!	#DIV/0!	#DIV/0!	646000	1.76667e+06	1.46667e+06	2e+06	646000	53665.6	#DIV/0!	#DIV/0!	#DIV/0!	#DIV/0!	413333	580000	866667	0	413333	114138	#DIV/0!	#DIV/0!	#DIV/0!	#DIV/0!	311000	580000	66666.7
		stdev	#DIV/0!	#DIV/0!	#DIV/0!	#DIV/0!	#DIV/0!	1.03625e+06	3.17478e+06	0			#DIV/0!	#DIV/0!	#DIV/0!	#DIV/0!	#DIV/0!	753723	2.78334e+06	#DIV/0!			#DIV/0!	#DIV/0!	#DIV/0!	#DIV/0!	53665.6	3.703e+06	4.11952e+06	1.34164e+07			#DIV/0!	#DIV/0!	#DIV/0!	#DIV/0!	114138	340678	1.77247e+06	0			#DIV/0!	#DIV/0!	#DIV/0!	#DIV/0!	#DIV/0!	603779	0
		p+3	#DIV/0!	#DIV/0!	#DIV/0!	#DIV/0!	#DIV/0!	29.6667	3.33333	0.333333			#DIV/0!	#DIV/0!	#DIV/0!	#DIV/0!	#DIV/0!	32.6	5.53333	0.3			#DIV/0!	#DIV/0!	#DIV/0!	#DIV/0!	115.5	25.75	1.75	0.5			#DIV/0!	#DIV/0!	#DIV/0!	#DIV/0!	76.2	12.8667	1.46667	0.266667			#DIV/0!	#DIV/0!	#DIV/0!	#DIV/0!	44.2	13	1
		stdev	#DIV/0!	#DIV/0!	#DIV/0!	#DIV/0!	#DIV/0!	15.328	6.16513	1.54266			#DIV/0!	#DIV/0!	#DIV/0!	#DIV/0!	#DIV/0!	5.0645	12.4847	1.34164			#DIV/0!	#DIV/0!	#DIV/0!	#DIV/0!	4.20317	36.393	6.20752	2.23607			#DIV/0!	#DIV/0!	#DIV/0!	#DIV/0!	9.0111	15.2411	0.894427	1.09545			#DIV/0!	#DIV/0!	#DIV/0!	#DIV/0!	24.9339	1	1
	est. nr of bacteria		#DIV/0!	#DIV/0!	#DIV/0!	#DIV/0!	#DIV/0!	2.96667e+06	3.33333e+06	3.33333e+06	2.96667e+06	1.5328e+06	#DIV/0!	#DIV/0!	#DIV/0!	#DIV/0!	#DIV/0!	3260000	5.53333e+06	3e+06	3260000	506450	#DIV/0!	#DIV/0!	#DIV/0!	#DIV/0!	1155000	2575000	1750000	5000000	1155000	42031.7	#DIV/0!	#DIV/0!	#DIV/0!	#DIV/0!	762000	1.28667e+06	1.46667e+06	2.66667e+06	762000	90111	#DIV/0!	#DIV/0!	#DIV/0!	#DIV/0!	442000	1300000	1000000
		stdev	#DIV/0!	#DIV/0!	#DIV/0!	#DIV/0!	#DIV/0!	1.5328e+06	6.16513e+06	1.54266e+07			#DIV/0!	#DIV/0!	#DIV/0!	#DIV/0!	#DIV/0!	506450	1.24847e+07	1.34164e+07			#DIV/0!	#DIV/0!	#DIV/0!	#DIV/0!	42031.7	3.6393e+06	6.20752e+06	2.23607e+07			#DIV/0!	#DIV/0!	#DIV/0!	#DIV/0!	90111	1.52411e+06	894427	1.09545e+07			#DIV/0!	#DIV/0!	#DIV/0!	#DIV/0!	249339	100000	1000000
	2213F A	p+0	#DIV/0!	#DIV/0!	#DIV/0!	#DIV/0!	#DIV/0!	10.8667	0.866667	0.0666667			#DIV/0!	#DIV/0!	#DIV/0!	#DIV/0!	#DIV/0!	14.5333	1.13333	0.133333			#DIV/0!	#DIV/0!	#DIV/0!	#DIV/0!	22.8	4.35	0.6	0.133333			#DIV/0!	#DIV/0!	#DIV/0!	#DIV/0!	19.1333	2.33333	0.266667	0			#DIV/0!	#DIV/0!	#DIV/0!	#DIV/0!	29.1667	1.33333	0
		stdev	#DIV/0!	#DIV/0!	#DIV/0!	#DIV/0!	#DIV/0!	8.07568	2.90096	0.447214			#DIV/0!	#DIV/0!	#DIV/0!	#DIV/0!	#DIV/0!	6.38811	2.43709	0.894427			#DIV/0!	#DIV/0!	#DIV/0!	#DIV/0!	15.5764	2.31804	1.38438	0.894427			#DIV/0!	#DIV/0!	#DIV/0!	#DIV/0!	10.3763	2.47983	1.34164	0			#DIV/0!	#DIV/0!	#DIV/0!	#DIV/0!	#DIV/0!	1.41421	0
	est. nr of bacteria		#DIV/0!	#DIV/0!	#DIV/0!	#DIV/0!	#DIV/0!	1.08667e+06	866667	666667	1.08667e+06	807568	#DIV/0!	#DIV/0!	#DIV/0!	#DIV/0!	#DIV/0!	1.45333e+06	1.13333e+06	1.33333e+06	1.45333e+06	638811	#DIV/0!	#DIV/0!	#DIV/0!	#DIV/0!	228000	435000	600000	1.33333e+06	228000	155764	#DIV/0!	#DIV/0!	#DIV/0!	#DIV/0!	191333	233333	266667	0	191333	103763	#DIV/0!	#DIV/0!	#DIV/0!	#DIV/0!	291667	133333	0
		stdev	#DIV/0!	#DIV/0!	#DIV/0!	#DIV/0!	#DIV/0!	807568	2.90096e+06	4.47214e+06			#DIV/0!	#DIV/0!	#DIV/0!	#DIV/0!	#DIV/0!	638811	2.43709e+06	8.94427e+06			#DIV/0!	#DIV/0!	#DIV/0!	#DIV/0!	155764	231804	1.38438e+06	8.94427e+06			#DIV/0!	#DIV/0!	#DIV/0!	#DIV/0!	103763	247983	1.34164e+06	0			#DIV/0!	#DIV/0!	#DIV/0!	#DIV/0!	#DIV/0!	141421	0
		p+3	#DIV/0!	#DIV/0!	#DIV/0!	#DIV/0!	#DIV/0!	33.5833	4.66667	0.466667			#DIV/0!	#DIV/0!	#DIV/0!	#DIV/0!	#DIV/0!	30.5333	2.86667	0.133333			#DIV/0!	#DIV/0!	#DIV/0!	#DIV/0!	85.1	13.4	1	0.1			#DIV/0!	#DIV/0!	#DIV/0!	#DIV/0!	33.2667	2.73333	0.266667	0.0666667			#DIV/0!	#DIV/0!	#DIV/0!	127.675	14.8556	1.32222	0.2
		stdev	#DIV/0!	#DIV/0!	#DIV/0!	#DIV/0!	#DIV/0!	17.692	6.78708	2.23607			#DIV/0!	#DIV/0!	#DIV/0!	#DIV/0!	#DIV/0!	11.4517	1.98987	0.894427			#DIV/0!	#DIV/0!	#DIV/0!	#DIV/0!	18.6901	8.68461	2.19827	0.447214			#DIV/0!	#DIV/0!	#DIV/0!	#DIV/0!	12.3713	2.19827	1.34164	0.447214			#DIV/0!	#DIV/0!	#DIV/0!	35.1665	6.80143	5.78568	0.447214
	est. nr of bacteria		#DIV/0!	#DIV/0!	#DIV/0!	#DIV/0!	#DIV/0!	3.35833e+06	4.66667e+06	4.66667e+06	3.35833e+06	1.7692e+06	#DIV/0!	#DIV/0!	#DIV/0!	#DIV/0!	#DIV/0!	3.05333e+06	2.86667e+06	1.33333e+06	3.05333e+06	1.14517e+06	#DIV/0!	#DIV/0!	#DIV/0!	#DIV/0!	851000	1340000	1000000	1e+06	851000	186901	#DIV/0!	#DIV/0!	#DIV/0!	#DIV/0!	332667	273333	266667	666667	332667	123713	#DIV/0!	#DIV/0!	#DIV/0!	127675	148556	132222	200000
		stdev	#DIV/0!	#DIV/0!	#DIV/0!	#DIV/0!	#DIV/0!	1.7692e+06	6.78708e+06	2.23607e+07			#DIV/0!	#DIV/0!	#DIV/0!	#DIV/0!	#DIV/0!	1.14517e+06	1.98987e+06	8.94427e+06			#DIV/0!	#DIV/0!	#DIV/0!	#DIV/0!	186901	868461	2.19827e+06	4.47214e+06			#DIV/0!	#DIV/0!	#DIV/0!	#DIV/0!	123713	219827	1.34164e+06	4.47214e+06			#DIV/0!	#DIV/0!	#DIV/0!	35166.5	68014.3	578568	447214
	2213F APR	p+0	#DIV/0!	#DIV/0!	#DIV/0!	#DIV/0!	#DIV/0!	19.3333	1.8	0.133333			#DIV/0!	#DIV/0!	#DIV/0!	#DIV/0!	#DIV/0!	31.8444	3	0.4			#DIV/0!	#DIV/0!	#DIV/0!	#DIV/0!	60.8	13.6	1.66667	0.2			#DIV/0!	#DIV/0!	#DIV/0!	#DIV/0!	47.3333	10.3111	0.466667	0.133333			#DIV/0!	#DIV/0!	#DIV/0!	131.75	21.5333	5.2	0.0666667
		stdev	#DIV/0!	#DIV/0!	#DIV/0!	#DIV/0!	#DIV/0!	11.0766	2.86791	0.894427			#DIV/0!	#DIV/0!	#DIV/0!	#DIV/0!	#DIV/0!	32.5339	4.39123	1.44215			#DIV/0!	#DIV/0!	#DIV/0!	#DIV/0!	26.0288	8.40427	1.73109	0.994936			#DIV/0!	#DIV/0!	#DIV/0!	#DIV/0!	18.7205	5.55825	1.86143	0.894427			#DIV/0!	#DIV/0!	#DIV/0!	10.0789	2.19089	8.14248	0
	est. nr of bacteria		#DIV/0!	#DIV/0!	#DIV/0!	#DIV/0!	#DIV/0!	1.93333e+06	1.8e+06	1.33333e+06	1.93333e+06	1.10766e+06	#DIV/0!	#DIV/0!	#DIV/0!	#DIV/0!	#DIV/0!	3.18444e+06	3000000	4000000	3.18444e+06	3.25339e+06	#DIV/0!	#DIV/0!	#DIV/0!	#DIV/0!	608000	1.36e+06	1.66667e+06	2e+06	608000	260288	#DIV/0!	#DIV/0!	#DIV/0!	#DIV/0!	473333	1.03111e+06	466667	1.33333e+06	473333	187205	#DIV/0!	#DIV/0!	#DIV/0!	131750	215333	520000	66666.7
		stdev	#DIV/0!	#DIV/0!	#DIV/0!	#DIV/0!	#DIV/0!	1.10766e+06	2.86791e+06	8.94427e+06			#DIV/0!	#DIV/0!	#DIV/0!	#DIV/0!	#DIV/0!	3.25339e+06	4.39123e+06	1.44215e+07			#DIV/0!	#DIV/0!	#DIV/0!	#DIV/0!	260288	840427	1.73109e+06	9.94936e+06			#DIV/0!	#DIV/0!	#DIV/0!	#DIV/0!	187205	555825	1.86143e+06	8.94427e+06			#DIV/0!	#DIV/0!	#DIV/0!	10078.9	21908.9	814248	0
		p+3	#DIV/0!	#DIV/0!	#DIV/0!	59	#DIV/0!	27.6	4	0.533333			#DIV/0!	#DIV/0!	#DIV/0!	#DIV/0!	#DIV/0!	23.6333	2.73333	0.133333			#DIV/0!	#DIV/0!	#DIV/0!	#DIV/0!	69.4	16.6667	2.33333	0.2			#DIV/0!	#DIV/0!	#DIV/0!	#DIV/0!	58.4	15.3333	3.25	0.266667			#DIV/0!	#DIV/0!	#DIV/0!	#DIV/0!	44.8	2.7	0.133333
		stdev	#DIV/0!	#DIV/0!	#DIV/0!	#DIV/0!	#DIV/0!	15.1749	4.83637	1.77247			#DIV/0!	#DIV/0!	#DIV/0!	#DIV/0!	#DIV/0!	5.35212	2.92278	0.894427			#DIV/0!	#DIV/0!	#DIV/0!	#DIV/0!	14.1551	7.1172	1.54772	0.994936			#DIV/0!	#DIV/0!	#DIV/0!	#DIV/0!	7.96193	6.91338	8.39706	1.34164			#DIV/0!	#DIV/0!	#DIV/0!	#DIV/0!	25.0599	2.81659	0.894427
	est. nr of bacteria		#DIV/0!	#DIV/0!	#DIV/0!	59000	#DIV/0!	2.76e+06	4000000	5.33333e+06	2.76e+06	1.51749e+06	#DIV/0!	#DIV/0!	#DIV/0!	#DIV/0!	#DIV/0!	2.36333e+06	2.73333e+06	1.33333e+06	2.36333e+06	535212	#DIV/0!	#DIV/0!	#DIV/0!	#DIV/0!	694000	1.66667e+06	2.33333e+06	2e+06	694000	141551	#DIV/0!	#DIV/0!	#DIV/0!	#DIV/0!	584000	1.53333e+06	3250000	2.66667e+06	584000	79619.3	#DIV/0!	#DIV/0!	#DIV/0!	#DIV/0!	448000	270000	133333
		stdev	#DIV/0!	#DIV/0!	#DIV/0!	#DIV/0!	#DIV/0!	1.51749e+06	4.83637e+06	1.77247e+07			#DIV/0!	#DIV/0!	#DIV/0!	#DIV/0!	#DIV/0!	535212	2.92278e+06	8.94427e+06			#DIV/0!	#DIV/0!	#DIV/0!	#DIV/0!	141551	711720	1.54772e+06	9.94936e+06			#DIV/0!	#DIV/0!	#DIV/0!	#DIV/0!	79619.3	691338	8.39706e+06	1.34164e+07			#DIV/0!	#DIV/0!	#DIV/0!	#DIV/0!	250599	281659	894427
				0	2	3	4	5	6	7	9	11	13	STDEV		0	2	3	4	5	6	7	9	11	13
		Numbers	Blank	0	0	0	0	0	0	0	0	0	0	Numbers	Blank	0	0	0	0	0	0	0	0	0	0
			KT2440 WT	1.94333e+06	3.43333e+06	446000	349000	426500	111600	99000	66300	47900	17633.3		KT2440 WT	1.53518e+06	2.43265e+06	39115.2	154495	304779	20947.1	22265.2	22768.4	13609.4	1831.37
			2213F - p+0	1.70667e+06	1730000	646000	413333	311000	134300	104733	59000	38400	26600		2213F - p+0	1.03625e+06	#DIV/0!	53665.6	114138	#DIV/0!	17752.4	34068.2	21823.2	22383.4	11496.7
			2213F - p+3	2.96667e+06	3260000	1155000	762000	442000	423500	111400	75400	55733.3	38466.7		2213F - p+3	1.5328e+06	506450	42031.7	90111	249339	307410	19311.3	57416.9	9701.35	19899.9
			2213F A p+0	1.08667e+06	1.45333e+06	228000	191333	291667	90133.3	49000	24133.3	26066.7	13533.3		2213F A p+0	807568	638811	155764	103763	#DIV/0!	29520	21145.8	11304.9	13310.8	10463.4
			2213F A p+3	3.35833e+06	3.05333e+06	851000	332667	127675	70000	49533.3	16533.3	12600	10033.3		2213F A p+3	1.7692e+06	1.14517e+06	186901	123713	35166.5	38401.9	57257.7	7404.49	3037.78	3180.48
			2213F APR p+0	1.93333e+06	3.18444e+06	608000	473333	131750	80250	52600	27600	25200	15800		2213F APR p+0	1.10766e+06	3.25339e+06	260288	187205	10078.9	13647.3	22752	12903.1	14773.2	14207
			2213F APR p+3	2.76e+06	2.36333e+06	694000	584000	448000	92800	105800	81216.7	60200	37000		2213F APR p+3	1.51749e+06	535212	141551	79619.3	250599	5932.96	14227.5	46308.9	19489.9	21259.9
				0	2	3	4	5	6	7	9	11	13	STDEV		0	2	3	4	5	6	7	9	11	13
		Percentages	Blank	0	0	0	0	0	0	0	0	0	0	Percentages	Blank	0	0	0	0	0	0	0	0	0	0
			KT2440 WT	56.6019	100	12.9903	10.165	12.4223	3.25049	2.8835	1.93107	1.39515	0.513592		KT2440 WT	44.714	70.8539	1.13928	4.49986	8.87705	0.610109	0.648502	0.663158	0.396389	0.0533409
			2213F - p+0	98.6513	100	37.341	23.8921	17.9769	7.76301	6.05395	3.4104	2.21965	1.53757		2213F - p+0	59.899	#DIV/0!	3.10206	6.59758	#DIV/0!	1.02615	1.96926	1.26145	1.29384	0.664551
			2213F - p+3	91.002	100	35.4294	23.3742	13.5583	12.9908	3.24466	2.31288	1.70961	1.17996		2213F - p+3	47.0184	15.5353	1.28932	2.76414	7.64844	9.42974	0.592372	1.76126	0.297587	0.610427
			2213F A p+0	74.7706	100	15.6881	13.1651	20.0688	6.20183	3.37156	1.66055	1.79358	0.931193		2213F A p+0	55.5666	43.9549	10.7177	7.13963	#DIV/0!	2.03119	1.45498	0.777861	0.915884	0.719956
			2213F A p+3	109.989	100	27.8712	10.8952	4.1815	2.29258	1.62227	0.541485	0.412664	0.328603		2213F A p+3	57.9431	37.5056	6.12121	4.05174	1.15174	1.2577	1.87525	0.242505	0.0994906	0.104164
			2213F APR p+0	60.7118	100	19.0928	14.8639	4.1373	2.52006	1.65178	0.866713	0.791347	0.496162		2213F APR p+0	34.7834	102.165	8.17374	5.87872	0.316503	0.428563	0.714474	0.40519	0.463919	0.446137
			2213F APR p+3	116.784	100	29.3653	24.7109	18.9563	3.92666	4.47673	3.43653	2.54725	1.56559		2213F APR p+3	64.2099	22.6465	5.98944	3.36894	10.6036	0.251042	0.60201	1.95947	0.824677	0.899574
[truncated: 53 more columns]
