# Supplementary material for: A metabolic and physiological design study of Pseudomonas putida KT2440 capable of anaerobic respiration
Source: BMC Microbiol. 2021 Jan 6;21:9. doi: 10.1186/s12866-020-02058-1 (PMC7789669; doi:10.1186/s12866-020-02058-1)
Supplement: Supplementary file 9 — Additional file 9: Data S3. With anaerobic cultivation Analysis 3. [file 12866_2020_2058_MOESM9_ESM.xlsx]

## Sheet: Survivalexp RAW October 2017
Survival experiment											Averages/Stdev Technical replicates
Subject:		Anaerobic survival after aerobic inoculation of recombinant strains									Averages/stdev Biological replicates
		DeBont+Gluconic Acid - Kanamycin only in 2213-/A/APR
Inoculation date		2017-09-30	Started with high OD600: no oxygen present at time of inoculation
Inoculation OD600		15	DH5α 2213F - inoculated at 1.5 (grew worse o/48h)
Inoculated		Blank	KT2440 WT	2213F -		2213F A		2213F APR
				p+0	p+3	p+0	p+3	p+0		p+3
T1	01okt17
Sample	Dilution:		10^0					AVERAGE	STDEV	10^-1					AVERAGE	STDEV	10^-2					AVERAGE	STDEV	10^-3					AVERAGE	STDEV	10^-4					AVERAGE	STDEV	10^-5					AVERAGE	STDEV	10^-6
Blank	1		0	0	0	0	0	0	0	0	0	0	0	0	0	0	0	0	0	0	0	0	0	0	0	0	0	0	0	0	0	0	0	0	0	0	0	0	0	0	0	0	0	0	0	0	0	0	0
	2		0	0	0	0	0	0	0	0	0	0	0	0	0	0	0	0	0	0	0	0	0	0	0	0	0	0	0	0	0	0	0	0	0	0	0	0	0	0	0	0	0	0	0	0	0	0	0
	3		0	0	0	0	0	0	0	0	0	0	0	0	0	0	0	0	0	0	0	0	0	0	0	0	0	0	0	0	0	0	0	0	0	0	0	0	0	0	0	0	0	0	0	0	0	0	0
								0							0							0							0							0							0
								0							0							0							0							0							0
DH5α -	1		NA	NA	NA	NA	NA	#DIV/0!	#DIV/0!	NA	NA	NA	NA	NA	#DIV/0!	#DIV/0!	NA	NA	NA	NA	NA	#DIV/0!	#DIV/0!	55	53	56	51	50	53	2.54951	0	0	0	0	0	0	0	0	0	0	0	0	0	0	0	0	0	0	0
	2		NA	NA	NA	NA	NA	#DIV/0!	#DIV/0!	NA	NA	NA	NA	NA	#DIV/0!	#DIV/0!	NA	NA	NA	NA	NA	#DIV/0!	#DIV/0!	104	100	122	100	86	102.4	12.9151	14	12	12	8	12	11.6	2.19089	0	0	0	0	0	0	0	0	0	0	0	0
	3		NA	NA	NA	NA	NA	#DIV/0!	#DIV/0!	NA	NA	NA	NA	NA	#DIV/0!	#DIV/0!	NA	NA	NA	NA	NA	#DIV/0!	#DIV/0!	58	53	49	51	43	50.8	5.49545	0	0	0	0	0	0	0	0	0	0	0	0	0	0	0	0	0	0	0
								#DIV/0!							#DIV/0!							#DIV/0!							68.7333							3.86667							0
								#DIV/0!							#DIV/0!							#DIV/0!							20.9601							2.19089							0
WT	1		NA	NA	NA	NA	NA	#DIV/0!	#DIV/0!	NA	NA	NA	NA	NA	#DIV/0!	#DIV/0!	NA	NA	NA	NA	NA	#DIV/0!	#DIV/0!	NA	NA	NA	NA	NA	#DIV/0!	#DIV/0!	NA	NA	NA	NA	NA	#DIV/0!	#DIV/0!	4	NA	NA	NA	5	4.5	0.707107	1	1	0	0	2
	2		NA	NA	NA	NA	NA	#DIV/0!	#DIV/0!	NA	NA	NA	NA	NA	#DIV/0!	#DIV/0!	NA	NA	NA	NA	NA	#DIV/0!	#DIV/0!	NA	NA	NA	NA	NA	#DIV/0!	#DIV/0!	52	31	29	37	42	38.2	9.25743	6	10	6	13	7	8.4	3.04959	1	0	1	0	2
	3		NA	NA	NA	NA	NA	#DIV/0!	#DIV/0!	NA	NA	NA	NA	NA	#DIV/0!	#DIV/0!	NA	NA	NA	NA	NA	#DIV/0!	#DIV/0!	NA	NA	NA	NA	NA	#DIV/0!	#DIV/0!	34	35	32	33	26	32	3.53553	6	4	7	18	11	9.2	5.54076	1	0	0	0	0
average								#DIV/0!							#DIV/0!							#DIV/0!							#DIV/0!							#DIV/0!							7.36667
stdev								#DIV/0!							#DIV/0!							#DIV/0!							#DIV/0!							#DIV/0!							9.29745
2213F -	1		NA	NA	NA	NA	NA	#DIV/0!	#DIV/0!	NA	NA	NA	NA	NA	#DIV/0!	#DIV/0!	NA	NA	NA	NA	NA	#DIV/0!	#DIV/0!	NA	NA	NA	NA	NA	#DIV/0!	#DIV/0!	27	22	19	26	22	23.2	3.27109	3	7	3	2	6	4.2	2.16795	0	2	3	2	1
p+0	2		NA	NA	NA	NA	NA	#DIV/0!	#DIV/0!	NA	NA	NA	NA	NA	#DIV/0!	#DIV/0!	NA	NA	NA	NA	NA	#DIV/0!	#DIV/0!	NA	NA	NA	NA	NA	#DIV/0!	#DIV/0!	95	115	114	126	113	112.6	11.149	18	15	21	32	17	20.6	6.73053	1	8	6	2	0
	3		NA	NA	NA	NA	NA	#DIV/0!	#DIV/0!	NA	NA	NA	NA	NA	#DIV/0!	#DIV/0!	NA	NA	NA	NA	NA	#DIV/0!	#DIV/0!	122	114	NA	137	114	121.75	10.8436	25	16	8	14	20	16.6	6.38749	4	0	0	5	3	2.4	2.30217	0	1	0	1	0
average								#DIV/0!							#DIV/0!							#DIV/0!							#DIV/0!							50.8							9.06667
stdev								#DIV/0!							#DIV/0!							#DIV/0!							#DIV/0!							20.8076							11.2006
p+3	1		NA	NA	NA	NA	NA	#DIV/0!	#DIV/0!	NA	NA	NA	NA	NA	#DIV/0!	#DIV/0!	NA	NA	NA	NA	NA	#DIV/0!	#DIV/0!	NA	NA	NA	NA	NA	#DIV/0!	#DIV/0!	16	23	24	22	23	21.6	3.20936	3	5	2	4	4	3.6	1.14018	0	0	0	0	0
	2		NA	NA	NA	NA	NA	#DIV/0!	#DIV/0!	NA	NA	NA	NA	NA	#DIV/0!	#DIV/0!	NA	NA	NA	NA	NA	#DIV/0!	#DIV/0!	75	68	63	88	76	74	9.46044	7	13	10	11	13	10.8	2.48998	0	0	0	0	1	0.2	0.447214	0	0	0	0	0
	3		NA	NA	NA	NA	NA	#DIV/0!	#DIV/0!	NA	NA	NA	NA	NA	#DIV/0!	#DIV/0!	NA	NA	NA	NA	NA	#DIV/0!	#DIV/0!	62	78	72	86	88	77.2	10.6395	5	9	6	9	4	6.6	2.30217	0	2	3	0	3	1.6	1.51658	0	0	0	0	0
average								#DIV/0!							#DIV/0!							#DIV/0!							#DIV/0!							13							1.8
stdev								#DIV/0!							#DIV/0!							#DIV/0!							#DIV/0!							8.00151							3.10396
2213F A	1		NA	NA	NA	NA	NA	#DIV/0!	#DIV/0!	NA	NA	NA	NA	NA	#DIV/0!	#DIV/0!	NA	NA	NA	NA	NA	#DIV/0!	#DIV/0!	29	25	30	33	23	28	4	3	1	6	6	4	4	2.12132	1	0	0	0	0	0.2	0.447214	0	0	0	0	0
p+0	2		NA	NA	NA	NA	NA	#DIV/0!	#DIV/0!	NA	NA	NA	NA	NA	#DIV/0!	#DIV/0!	NA	NA	NA	NA	NA	#DIV/0!	#DIV/0!	45	61	73	64	56	59.8	10.3296	5	8	11	7	10	8.2	2.38747	1	1	0	4	1	1.4	1.51658	0	0	0	0	0
	3		NA	NA	NA	NA	NA	#DIV/0!	#DIV/0!	NA	NA	NA	NA	NA	#DIV/0!	#DIV/0!	NA	NA	NA	NA	NA	#DIV/0!	#DIV/0!	57	60	98	76	51	68.4	18.9552	11	6	13	15	4	9.8	4.65833	1	12	4	2	7	5.2	4.43847	0	0	0	0	0
average								#DIV/0!							#DIV/0!							#DIV/0!							52.0667							7.33333							2.26667
stdev								#DIV/0!							#DIV/0!							#DIV/0!							33.2848							9.16711							6.40226
p+3	1		NA	NA	NA	NA	NA	#DIV/0!	#DIV/0!	NA	NA	NA	NA	NA	#DIV/0!	#DIV/0!	NA	NA	NA	NA	NA	#DIV/0!	#DIV/0!	46	61	57	55	80	59.8	12.5579	10	8	11	8	9	9.2	1.30384	0	1	0	0	2	0.6	0.894427	0	0	0	0	0
	2		NA	NA	NA	NA	NA	#DIV/0!	#DIV/0!	NA	NA	NA	NA	NA	#DIV/0!	#DIV/0!	NA	NA	NA	NA	NA	#DIV/0!	#DIV/0!	51	58	51	57	43	52	6	9	8	5	8	8	7.6	1.51658	1	1	1	0	3	1.2	1.09545	0	0	0	0	0
	3		NA	NA	NA	NA	NA	#DIV/0!	#DIV/0!	NA	NA	NA	NA	NA	#DIV/0!	#DIV/0!	NA	NA	NA	NA	NA	#DIV/0!	#DIV/0!	37	35	39	36	35	36.4	1.67332	3	8	3	6	3	4.6	2.30217	0	1	0	0	0	0.2	0.447214	0	0	0	0	0
average								#DIV/0!							#DIV/0!							#DIV/0!							49.4							7.13333							0.666667
stdev								#DIV/0!							#DIV/0!							#DIV/0!							20.2312							5.12259							2.43709
2213F APR	1		NA	NA	NA	NA	NA	#DIV/0!	#DIV/0!	NA	NA	NA	NA	NA	#DIV/0!	#DIV/0!	NA	NA	NA	NA	NA	#DIV/0!	#DIV/0!	NA	NA	NA	NA	NA	#DIV/0!	#DIV/0!	13	NA	NA	22	22	19	5.19615	3	NA	NA	NA	3	3	0	0	0	0	0	0
p+0	2		NA	NA	NA	NA	NA	#DIV/0!	#DIV/0!	NA	NA	NA	NA	NA	#DIV/0!	#DIV/0!	NA	NA	NA	NA	NA	#DIV/0!	#DIV/0!	49	72	125	69	60	75	29.3513	12	12	15	16	14	13.8	1.78885	2	0	6	0	1	1.8	2.48998	0	0	0	0	0
	3		NA	NA	NA	NA	NA	#DIV/0!	#DIV/0!	NA	NA	NA	NA	NA	#DIV/0!	#DIV/0!	NA	NA	NA	NA	NA	#DIV/0!	#DIV/0!	69	73	82	75	77	75.2	4.81664	11	13	12	15	17	13.6	2.40832	3	0	0	0	0	0.6	1.34164	0	0	0	0	0
average								#DIV/0!							#DIV/0!							#DIV/0!							#DIV/0!							15.4667							1.8
stdev								#DIV/0!							#DIV/0!							#DIV/0!							#DIV/0!							9.39333							3.83162
p+3	1		NA	NA	NA	NA	NA	#DIV/0!	#DIV/0!	NA	NA	NA	NA	NA	#DIV/0!	#DIV/0!	NA	NA	NA	NA	NA	#DIV/0!	#DIV/0!	63	78	71	63	55	66	8.77496	11	8	6	15	13	10.6	3.64692	0	1	2	2	0	1	1	0	0	0	0	0
	2		NA	NA	NA	NA	NA	#DIV/0!	#DIV/0!	NA	NA	NA	NA	NA	#DIV/0!	#DIV/0!	NA	NA	NA	NA	NA	#DIV/0!	#DIV/0!	21	21	23	19	21	21	1.41421	1	2	1	2	2	1.6	0.547723	0	0	0	1	1	0.4	0.547723	0	0	0	0	0
	3		NA	NA	NA	NA	NA	#DIV/0!	#DIV/0!	NA	NA	NA	NA	NA	#DIV/0!	#DIV/0!	NA	NA	NA	NA	NA	#DIV/0!	#DIV/0!	122	111	101	107	96	107.4	9.96494	17	21	18	21	24	20.2	2.77489	3	3	2	2	1	2.2	0.83666	1	0	0	0	1
average								#DIV/0!							#DIV/0!							#DIV/0!							64.8							10.8							1.2
stdev								#DIV/0!							#DIV/0!							#DIV/0!							20.1541							6.96953							2.38438
	2017-10-04
Sample	Dilution:		1					AVERAGE		0.1					AVERAGE		0.01					AVERAGE		0.001					AVERAGE		10^-4					AVERAGE		10^-5					AVERAGE		10^-6
Blank	1		0	0	0	0	0	0	0	0	0	0	0	0	0	0	0	0	0	0	0	0	0	0	0	0	0	0	0	0	0	0	0	0	0	0	0	0	0	0	0	0	0	0	0	0	0	0	0
	2		0	0	0	0	0	0	0	0	0	0	0	0	0	0	0	0	0	0	0	0	0	0	0	0	0	0	0	0	0	0	0	0	0	0	0	0	0	0	0	0	0	0	0	0	0	0	0
	3		0	0	0	0	0	0	0	0	0	0	0	0	0	0	0	0	0	0	0	0	0	0	0	0	0	0	0	0	0	0	0	0	0	0	0	0	0	0	0	0	0	0	0	0	0	0	0
								0							0							0							0							0							0
								0							0							0							0							0							0
DH5α -	1		NA	NA	NA	NA	NA	#DIV/0!	#DIV/0!	NA	NA	NA	NA	NA	#DIV/0!	#DIV/0!	66	76	83	86	72	76.6	8.11172	0	0	0	0	0	0	0	0	0	0	0	0	0	0	0	0	0	0	0	0	0	0	0	0	0	0
	2		NA	NA	NA	NA	NA	#DIV/0!	#DIV/0!	NA	NA	NA	NA	NA	#DIV/0!	#DIV/0!	140	95	96	112	111	110.8	18.1852	0	0	0	0	0	0	0	0	0	0	0	0	0	0	0	0	0	0	0	0	0	0	0	0	0	0
	3		NA	NA	NA	NA	NA	#DIV/0!	#DIV/0!	NA	NA	NA	NA	NA	#DIV/0!	#DIV/0!	32	29	40	42	40	36.6	5.72713	0	0	0	0	0	0	0	0	0	0	0	0	0	0	0	0	0	0	0	0	0	0	0	0	0	0
								#DIV/0!							#DIV/0!							74.6667							0							0							0
								#DIV/0!							#DIV/0!							32.024							0							0							0
WT	1		NA	NA	NA	NA	NA	#DIV/0!	#DIV/0!	NA	NA	NA	NA	NA	#DIV/0!	#DIV/0!	68	60	69	79	63	67.8	7.25948	10	12	11	8	14	11	2.23607	1	1	4	1	1	1.6	1.34164	0	0	0	0	0	0	0	0	0	0	0	0
	2		NA	NA	NA	NA	NA	#DIV/0!	#DIV/0!	NA	NA	NA	NA	NA	#DIV/0!	#DIV/0!	81	57	68	71	64	68.2	8.8713	14	17	13	9	9	12.4	3.43511	2	2	3	2	2	2.2	0.447214	0	0	0	0	1	0.2	0.447214	0	0	0	0	0
	3		NA	NA	NA	NA	NA	#DIV/0!	#DIV/0!	NA	NA	NA	NA	NA	#DIV/0!	#DIV/0!	62	74	67	60	63	65.2	5.54076	12	9	7	10	11	9.8	1.92354	2	0	1	0	1	0.8	0.83666	0	0	0	0	0	0	0	0	0	0	0	0
average								#DIV/0!							#DIV/0!							67.0667							11.0667							1.53333							0.0666667
stdev								#DIV/0!							#DIV/0!							21.6715							7.59472							2.62551							0.447214
2213F -	1		NA	NA	NA	NA	NA	#DIV/0!	#DIV/0!	NA	NA	NA	NA	NA	#DIV/0!	#DIV/0!	45	47	58	46	52	49.6	5.41295	4	6	7	6	3	5.2	1.64317	1	0	2	0	0	0.6	0.894427	0	0	0	0	0	0	0	0	0	0	0	0
p+0	2		NA	NA	NA	NA	NA	#DIV/0!	#DIV/0!	NA	NA	NA	NA	NA	#DIV/0!	#DIV/0!	77	76	80	79	76	77.6	1.81659	8	13	12	6	20	11.8	5.4037	2	1	0	1	1	1	0.707107	0	0	0	0	0	0	0	0	0	0	0	0
	3		NA	NA	NA	NA	NA	#DIV/0!	#DIV/0!	NA	NA	NA	NA	NA	#DIV/0!	#DIV/0!	63	45	54	65	55	56.4	7.98749	6	14	9	12	12	10.6	3.1305	4	2	0	1	1	1.6	1.51658	0	0	0	0	0	0	0	0	0	0	0	0
average								#DIV/0!							#DIV/0!							61.2							9.2							1.06667							0
stdev								#DIV/0!							#DIV/0!							15.217							10.1774							3.11811							0
p+3	1		NA	NA	NA	NA	NA	#DIV/0!	#DIV/0!	155	137	147	153	165	151.4	10.3344	28	35	25	28	27	28.6	3.78153	1	3	5	3	4	3.2	1.48324	1	2	1	0	0	0.8	0.83666	0	0	0	0	0	0	0	0	0	0	0	0
	2		NA	NA	NA	NA	NA	#DIV/0!	#DIV/0!	67	69	80	77	71	72.8	5.49545	8	16	10	15	14	12.6	3.43511	1	4	0	1	1	1.4	1.51658	0	1	0	0	0	0.2	0.447214	0	0	0	0	0	0	0	0	0	0	0	0
	3		NA	NA	NA	NA	NA	#DIV/0!	#DIV/0!	NA	NA	NA	NA	NA	#DIV/0!	#DIV/0!	43	52	40	46	43	44.8	4.54973	6	8	5	6	13	7.6	3.20936	1	2	1	0	2	1.2	0.83666	0	0	0	0	0	0	0	0	0	0	0	0
average								#DIV/0!							#DIV/0!							28.6667							4.06667							0.733333							0
stdev								#DIV/0!							#DIV/0!							11.7664							6.20918							2.12053							0
2213F A	1		98	111	98	104	94	101	6.63325	12	12	17	133	15	37.8	53.2607	0	1	2	0	1	0.8	0.83666	0	0	0	0	0	0	0	0	0	0	0	0	0	0	0	0	0	0	0	0	0	0	0	0	0	0
p+0	2		NA	NA	NA	NA	NA	#DIV/0!	#DIV/0!	72	79	64	55	60	66	9.56556	5	7	14	8	12	9.2	3.70135	4	0	1	0	1	1.2	1.64317	0	0	0	0	0	0	0	0	0	0	0	0	0	0	0	0	0	0	0
	3		NA	NA	NA	NA	NA	#DIV/0!	#DIV/0!	46	54	45	49	44	47.6	4.03733	5	9	5	5	4	5.6	1.94936	0	0	0	0	0	0	0	0	0	0	0	0	0	0	0	0	0	0	0	0	0	0	0	0	0	0
average								#DIV/0!							50.4667							5.2							0.4							0							0
stdev								#DIV/0!							66.8636							6.48737							1.64317							0							0
p+3	1		NA	NA	NA	NA	NA	#DIV/0!	#DIV/0!	93	103	108	105	105	102.8	5.76194	11	22	13	16	7	13.8	5.63028	0	4	3	2	1	2	1.58114	0	0	0	0	0	0	0	0	0	0	0	0	0	0	0	0	0	0	0
	2		NA	NA	NA	NA	NA	#DIV/0!	#DIV/0!	66	55	73	67	70	66.2	6.83374	14	10	8	8	15	11	3.31662	1	1	2	3	1	1.6	0.894427	0	0	0	0	0	0	0	0	0	0	0	0	0	0	0	0	0	0	0
	3		NA	NA	NA	NA	NA	#DIV/0!	#DIV/0!	54	52	52	56	47	52.2	3.34664	6	6	1	4	6	4.6	2.19089	1	0	1	2	0	0.8	0.83666	0	0	0	0	0	0	0	0	0	0	0	0	0	0	0	0	0	0	0
average								#DIV/0!							73.7333							9.8							1.46667							0							0
stdev								#DIV/0!							15.9423							11.1378							3.31223							0							0
2213F APR	1		NA	NA	NA	NA	NA	#DIV/0!	#DIV/0!	34	49	33	49	38	40.6	7.89303	3	15	14	7	9	9.6	4.97996	0	0	2	1	1	0.8	0.83666	0	0	0	0	0	0	0	0	0	0	0	0	0	0	0	0	0	0	0
p+0	2		NA	NA	NA	NA	NA	#DIV/0!	#DIV/0!	74	57	63	75	64	66.6	7.70065	5	7	7	8	9	7.2	1.48324	1	0	1	1	1	0.8	0.447214	0	0	0	0	2	0.4	0.894427	0	0	0	0	0	0	0	0	0	0	0	0
	3		NA	NA	NA	NA	NA	#DIV/0!	#DIV/0!	40	50	43	44	49	45.2	4.20714	5	8	7	6	6	6.4	1.14018	0	1	3	1	2	1.4	1.14018	0	1	0	0	0	0.2	0.447214	0	0	0	0	0	0	0	0	0	0	0	0
average								#DIV/0!							50.8							7.73333							1							0.2							0
stdev								#DIV/0!							19.8008							7.60337							2.42405							1.34164							0
p+3	1		NA	NA	NA	NA	NA	#DIV/0!	#DIV/0!	39	44	57	43	48	46.2	6.83374	6	6	9	6	10	7.4	1.94936	0	0	0	0	0	0	0	0	1	0	1	0	0.4	0.547723	0	0	0	0	0	0	0	0	0	0	0	0
	2		60	60	57	54	64	59	3.74166	4	1	3	8	9	5	3.39116	1	0	0	0	0	0.2	0.447214	0	0	0	0	0	0	0	0	0	0	0	0	0	0	1	0	0	0	0	0.2	0.447214	1	0	0	0	0
	3		NA	NA	NA	NA	NA	#DIV/0!	#DIV/0!	65	77	77	68	60	69.4	7.50333	10	12	8	5	15	10	3.80789	3	0	2	3	3	2.2	1.30384	0	1	0	0	0	0.2	0.447214	1	0	0	0	0	0.2	0.447214	1	0	0	0	0
average								#DIV/0!							40.2							5.86667							0.733333							0.2							0.133333
stdev								#DIV/0!							17.7282							6.20446							1.30384							0.994936							0.894427
T5	2017-10-06
Sample	Dilution:		1					AVERAGE		0.1					AVERAGE		0.01					AVERAGE		0.001					AVERAGE		0.0001					AVERAGE		1e-05					AVERAGE		1e-05
Blank	1		0	0	0	0	0	0	0	0	0	0	0	0	0	0	0	0	0	0	0	0	0	0	0	0	0	0	0	0	0	0	0	0	0	0	0	0	0	0	0	0	0	0	0	0	0	0	0
	2		0	0	0	0	0	0	0	0	0	0	0	0	0	0	0	0	0	0	0	0	0	0	0	0	0	0	0	0	0	0	0	0	0	0	0	0	0	0	0	0	0	0	0	0	0	0	0
	3		0	0	0	0	0	0	0	0	0	0	0	0	0	0	0	0	0	0	0	0	0	0	0	0	0	0	0	0	0	0	0	0	0	0	0	0	0	0	0	0	0	0	0	0	0	0	0
								0							0							0							0							0							0
								0							0							0							0							0							0
DH5α -	1		73	76	66	61	66	68.4	6.02495	0	0	0	0	0	0	0	0	0	0	0	0	0	0	0	0	0	0	0	0	0	0	0	0	0	0	0	0	0	0	0	0	0	0	0	0	0	0	0	0
	2		108	123	99	94	120	108.8	12.6768	0	0	0	0	0	0	0	0	0	0	0	0	0	0	0	0	0	0	0	0	0	0	0	0	0	0	0	0	0	0	0	0	0	0	0	0	0	0	0	0
	3		94	116	120	105	110	109	10.1489	15	19	19	15	16	16.8	2.04939	6	7	2	2	4	4.2	2.28035	0	0	0	0	1	0.2	0.447214	0	0	0	0	0	0	0	0	0	0	0	0	0	0	0	0	0	0	0
								95.4							5.6							1.4							0.0666667							0							0
								28.8506							2.04939							2.28035							0.447214							0							0
WT	1		NA	NA	NA	NA	NA	#DIV/0!	#DIV/0!	11	23	26	21	12	18.6	6.73053	0	2	1	2	2	1.4	0.894427	0	0	0	0	0	0	0	0	0	0	0	0	0	0	0	0	0	0	0	0	0	0	0	0	0	0
	2		102	104	114	108	87	103	10.0499	10	17	15	12	19	14.6	3.64692	2	0	2	2	2	1.6	0.894427	1	0	0	0	0	0.2	0.447214	0	0	0	0	0	0	0	0	0	0	0	0	0	0	0	0	0	0	0
	3		699	68	60	72	70	193.8	282.452	11	9	9	12	3	8.8	3.49285	3	1	1	1	0	1.2	1.09545	1	1	0	0	0	0.4	0.547723	0	0	0	0	0	0	0	0	0	0	0	0	0	0	0	0	0	0	0
average								#DIV/0!							14							1.4							0.2							0							0
stdev								#DIV/0!							13.8703							2.8843							0.994936							0							0
2213F -	1		NA	NA	NA	NA	NA	#DIV/0!	#DIV/0!	35	32	48	31	36	36.4	6.80441	2	0	8	6	7	4.6	3.43511	1	1	0	0	0	0.4	0.547723	0	0	0	0	0	0	0	0	0	0	0	0	0	0	0	0	0	0	0
p+0	2		0	0	0	0	0	0	0	0	0	0	0	0	0	0	0	0	0	0	0	0	0	0	0	0	0	0	0	0	0	0	0	0	0	0	0	0	0	0	0	0	0	0	0	0	0	0	0
	3		NA	NA	NA	NA	NA	#DIV/0!	#DIV/0!	53	51	59	51	56	54	3.4641	4	6	1	10	10	6.2	3.89872	0	0	0	0	2	0.4	0.894427	0	0	0	0	0	0	0	0	0	0	0	0	0	0	0	0	0	0	0
average								#DIV/0!							45.2							5.4							0.4							0							0
stdev								#DIV/0!							10.2685							7.33383							1.44215							0							0
p+3	1		67	65	49	45	44	54	11.1355	8	5	4	6	9	6.4	2.07364	2	1	0	2	1	1.2	0.83666	0	0	0	0	0	0	0	0	0	0	0	0	0	0	0	0	0	0	0	0	0	0	0	0	0	0
	2		10	25	21	20	16	18.4	5.68331	1	0	1	2	1	1	0.707107	0	1	0	0	0	0.2	0.447214	0	0	0	0	0	0	0	0	0	0	0	0	0	0	0	0	0	0	0	0	0	0	0	0	0	0
	3		22	30	26	18	18	22.8	5.21536	4	1	0	2	0	1.4	1.67332	0	0	0	2	1	0.6	0.894427	0	0	0	0	0	0	0	0	0	0	0	0	0	0	0	0	0	0	0	0	0	0	0	0	0	0
average								31.7333							2.93333							0.666667							0							0							0
stdev								22.0342							4.45407							2.1783							0							0							0
2213F A	1		4	7	1	4	3	3.8	2.16795	0	0	0	0	11	2.2	4.91935	0	0	0	0	0	0	0	0	0	0	0	0	0	0	0	0	0	0	0	0	0	0	0	0	0	0	0	0	0	0	0	0	0
p+0	2		35	30	31	38	27	32.2	4.32435	3	1	4	1	3	2.4	1.34164	1	0	0	0	1	0.4	0.547723	0	0	0	0	0	0	0	0	0	0	0	0	0	0	0	0	0	0	0	0	0	0	0	0	0	0
	3		14	18	14	14	17	15.4	1.94936	1	0	0	0	2	0.6	0.894427	0	0	0	0	0	0	0	0	0	0	0	1	0.2	0.447214	0	0	0	0	0	0	0	0	0	0	0	0	0	0	0	0	0	0	0
average								17.1333							1.73333							0.133333							0.0666667							0							0
stdev								8.44166							7.15542							0.547723							0.447214							0							0
p+3	1		28	39	29	31	28	31	4.63681	14	16	7	10	9	11.2	3.70135	1	2	2	2	2	1.8	0.447214	0	0	0	0	0	0	0	0	0	0	0	0	0	0	0	0	0	0	0	0	0	0	0	0	0	0
	2		39	48	34	41	42	40.8	5.06952	4	6	4	9	6	5.8	2.04939	1	0	1	0	0	0.4	0.547723	0	0	0	0	0	0	0	0	0	0	0	0	0	0	0	0	0	0	0	0	0	0	0	0	0	0
	3		27	26	30	32	34	29.8	3.34664	4	5	3	3	3	3.6	0.894427	0	0	0	0	0	0	0	0	0	0	0	0	0	0	0	0	0	0	0	0	0	0	0	0	0	0	0	0	0	0	0	0	0
average								33.8667							6.86667							0.733333							0							0							0
stdev								13.053							6.64517							0.994936							0							0							0
2213F APR	1		8	7	9	5	11	8	2.23607	1	0	1	0	1	0.6	0.547723	0	0	0	0	1	0.2	0.447214	0	0	0	0	0	0	0	0	0	0	0	0	0	0	0	0	0	0	0	0	0	0	0	0	0	0
p+0	2		0	2	2	3	2	1.8	1.09545	0	0	0	0	0	0	0	0	0	0	0	0	0	0	0	0	0	0	0	0	0	0	0	0	0	0	0	0	0	0	0	0	0	0	0	0	0	0	0	0
	3		18	17	14	18	25	18.4	4.03733	0	3	4	1	2	2	1.58114	0	0	0	0	1	0.2	0.447214	0	0	0	1	0	0.2	0.447214	0	0	0	0	0	0	0	0	0	0	0	0	0	0	0	0	0	0	0
average								9.4							0.866667							0.133333							0.0666667							0							0
stdev								7.36884							2.12886							0.894427							0.447214							0							0
p+3	1		12	14	9	8	10	10.6	2.40832	2	2	0	2	0	1.2	1.09545	0	0	0	0	0	0	0	0	0	0	0	0	0	0	0	0	0	0	0	0	0	0	0	0	0	0	0	0	0	0	0	0	0
	2		1	0	2	0	2	1	1	0	2	0	0	0	0.4	0.894427	0	0	0	0	0	0	0	0	0	0	0	0	0	0	0	0	0	0	0	0	0	0	0	0	0	0	0	0	0	0	0	0	0
	3		13	13	14	14	12	13.2	0.83666	2	4	1	2	1	2	1.22474	0	0	0	0	0	0	0	0	0	0	0	0	0	0	0	0	0	0	0	0	0	0	0	0	0	0	0	0	0	0	0	0	0
average								8.26667							1.2							0							0							0							0
stdev								4.24498							3.21462							0							0							0							0
T7	08okt17
Sample	Dilution:		1					AVERAGE		0.1					AVERAGE		0.01					AVERAGE		0.001					AVERAGE		0.0001					AVERAGE		1e-05					AVERAGE		1e-05
Blank	1		0	0	0	0	0	0	0	0	0	0	0	0	0	0	0	0	0	0	0	0	0	0	0	0	0	0	0	0	0	0	0	0	0	0	0	0	0	0	0	0	0	0	0	0	0	0	0
	2		0	0	0	0	0	0	0	0	0	0	0	0	0	0	0	0	0	0	0	0	0	0	0	0	0	0	0	0	0	0	0	0	0	0	0	0	0	0	0	0	0	0	0	0	0	0	0
	3		0	0	0	0	0	0	0	0	0	0	0	0	0	0	0	0	0	0	0	0	0	0	0	0	0	0	0	0	0	0	0	0	0	0	0	0	0	0	0	0	0	0	0	0	0	0	0
								0							0							0							0							0							0
								0							0							0							0							0							0
DH5α -	1		49	56	43	47	52	49.4	4.9295	4	6	8	14	12	8.8	4.14729	0	0	0	0	0	0	0	0	0	0	0	0	0	0	0	0	0	0	0	0	0	0	0	0	0	0	0	0	0	0	0	0	0
	2		34	29	48	38	35	36.8	7.04982	4	3	6	2	6	4.2	1.78885	0	0	0	0	0	0	0	0	0	0	0	0	0	0	0	0	0	0	0	0	0	0	0	0	0	0	0	0	0	0	0	0	0
	3		104	96	98	102	89	97.8	5.84808	14	9	12	24	12	14.2	5.76194	0	0	0	0	0	0	0	0	0	0	0	0	0	0	0	0	0	0	0	0	0	0	0	0	0	0	0	0	0	0	0	0	0
								61.3333							9.06667							0							0							0							0
								17.8274							11.6981							0							0							0							0
WT	1		1	0	1	0	2	0.8	0.83666	0	0	0	0	0	0	0	0	0	0	0	0	0	0	0	0	0	0	0	0	0	0	0	0	0	0	0	0	0	0	0	0	0	0	0	0	0	0	0	0
	2		10	8	9	15	12	10.8	2.77489	1	0	0	3	2	1.2	1.30384	1	0	0	0	0	0.2	0.447214	0	0	0	0	0	0	0	0	0	0	0	0	0	0	0	0	0	0	0	0	0	0	0	0	0	0
	3		10	15	9	9	5	9.6	3.57771	0	0	0	0	2	0.4	0.894427	0	0	0	0	0	0	0	0	0	0	0	0	0	0	0	0	0	0	0	0	0	0	0	0	0	0	0	0	0	0	0	0	0
average								7.06667							0.533333							0.0666667							0							0							0
stdev								7.18926							2.19827							0.447214							0							0							0
2213F -	1		71	64	54	73	74	67.2	8.34865	0	0	0	0	0	0	0	0	0	0	0	0	0	0	0	0	0	0	0	0	0	0	0	0	0	0	0	0	0	0	0	0	0	0	0	0	0	0	0	0
p+0	2		0	0	0	0	0	0	0	0	0	0	0	0	0	0	0	0	0	0	0	0	0	0	0	0	0	0	0	0	0	0	0	0	0	0	0	0	0	0	0	0	0	0	0	0	0	0	0
	3		0	0	2	1	0	0.6	0.894427	0	0	0	0	0	0	0	0	0	0	0	0	0	0	0	0	0	0	0	0	0	0	0	0	0	0	0	0	0	0	0	0	0	0	0	0	0	0	0	0
average								33.9							0							0							0							0							0
stdev								9.24308							0							0							0							0							0
p+3	1		2	1	2	4	1	2	1.22474	0	0	0	0	1	0.2	0.447214	0	0	0	0	0	0	0	0	0	0	0	0	0	0	0	0	0	0	0	0	0	0	0	0	0	0	0	0	0	0	0	0	0
	2		4	1	1	2	1	1.8	1.30384	0	0	0	1	0	0.2	0.447214	0	0	0	0	0	0	0	0	0	0	0	0	0	0	0	0	0	0	0	0	0	0	0	0	0	0	0	0	0	0	0	0	0
	3		40	46	51	40	46	44.6	4.66905	7	0	0	3	9	3.8	4.08656	0	0	0	1	0	0.2	0.447214	0	0	0	0	0	0	0	0	0	0	0	0	0	0	0	0	0	0	0	0	0	0	0	0	0	0
average								16.1333							1.4							0.0666667							0							0							0
stdev								7.19763							4.98099							0.447214							0							0							0
2213F A	1		0	0	0	0	0	0	0	0	0	0	0	0	0	0	0	0	0	0	0	0	0	0	0	0	0	0	0	0	0	0	0	0	0	0	0	0	0	0	0	0	0	0	0	0	0	0	0
p+0	2		0	0	1	1	2	0.8	0.83666	1	2	0	0	0	0.6	0.894427	0	0	0	0	0	0	0	0	0	0	0	0	0	0	0	0	0	0	0	0	0	0	0	0	0	0	0	0	0	0	0	0	0
	3		4	2	2	3	1	2.4	1.14018	0	0	0	1	1	0.4	0.547723	1	0	0	0	0	0.2	0.447214	0	0	0	0	0	0	0	0	0	0	0	0	0	0	0	0	0	0	0	0	0	0	0	0	0	0
average								1.06667							0.333333							0.0666667							0							0							0
stdev								1.97684							1.44215							0.447214							0							0							0
p+3	1		4	1	2	3	1	2.2	1.30384	3	1	2	0	0	1.2	1.30384	0	0	0	0	1	0.2	0.447214	0	0	0	0	0	0	0	0	0	0	0	0	0	0	0	0	0	0	0	0	0	0	0	0	0	0
	2		1	4	1	1	2	1.8	1.30384	1	1	0	0	0	0.4	0.547723	0	0	0	0	0	0	0	0	0	0	0	0	0	0	0	0	0	0	0	0	0	0	0	0	0	0	0	0	0	0	0	0	0
	3		1	6	2	4	4	3.4	1.94936	0	2	0	0	1	0.6	0.894427	0	0	0	0	0	0	0	0	0	0	0	0	0	0	0	0	0	0	0	0	0	0	0	0	0	0	0	0	0	0	0	0	0
average								2.46667							0.733333							0.0666667							0							0							0
stdev								4.55704							2.74599							0.447214							0							0							0
2213F APR	1		1	1	0	0	0	0.4	0.547723	0	0	0	0	0	0	0	0	0	0	0	0	0	0	0	0	0	0	0	0	0	0	0	0	0	0	0	0	0	0	0	0	0	0	0	0	0	0	0	0
p+0	2		0	0	0	0	0	0	0	0	0	0	0	0	0	0	0	0	0	0	0	0	0	0	0	0	0	0	0	0	0	0	0	0	0	0	0	0	0	0	0	0	0	0	0	0	0	0	0
	3		0	0	1	0	0	0.2	0.447214	0	0	0	0	0	0	0	0	0	0	0	0	0	0	0	0	0	0	0	0	0	0	0	0	0	0	0	0	0	0	0	0	0	0	0	0	0	0	0	0
average								0.2							0							0							0							0							0
stdev								0.994936							0							0							0							0							0
p+3	1		0	0	1	0	0	0.2	0.447214	0	0	0	0	0	0	0	0	0	0	0	0	0	0	0	0	0	0	0	0	0	0	0	0	0	0	0	0	0	0	0	0	0	0	0	0	0	0	0	0
	2		0	0	0	0	0	0	0	0	0	0	0	0	0	0	0	0	0	0	0	0	0	0	0	0	0	0	0	0	0	0	0	0	0	0	0	0	0	0	0	0	0	0	0	0	0	0	0
	3		2	0	0	1	0	0.6	0.894427	0	0	0	0	0	0	0	0	0	0	0	0	0	0	0	0	0	0	0	0	0	0	0	0	0	0	0	0	0	0	0	0	0	0	0	0	0	0	0	0
average								0.266667							0							0							0							0							0
stdev								1.34164							0							0							0							0							0
T9	2017-10-10
Sample	Dilution:		1					AVERAGE		0.1					AVERAGE		0.01					AVERAGE		0.001					AVERAGE		0.0001					AVERAGE		1e-05					AVERAGE		1e-06
Blank	1		0	0	0	0	0	0	0	0	0	0	0	0	0	0	0	0	0	0	0	0	0	0	0	0	0	0	0	0	0	0	0	0	0	0	0	0	0	0	0	0	0	0	0	0	0	0	0
	2		0	0	0	0	0	0	0	0	0	0	0	0	0	0	0	0	0	0	0	0	0	0	0	0	0	0	0	0	0	0	0	0	0	0	0	0	0	0	0	0	0	0	0	0	0	0	0
	3		0	0	0	0	0	0	0	0	0	0	0	0	0	0	0	0	0	0	0	0	0	0	0	0	0	0	0	0	0	0	0	0	0	0	0	0	0	0	0	0	0	0	0	0	0	0	0
								0							0							0							0							0							0
								0							0							0							0							0							0
DH5α -	1		32	44	40	45	44	41	5.38516	0	0	0	0	0	0	0	0	0	0	0	0	0	0	0	0	0	0	0	0	0	0	0	0	0	0	0	0	0	0	0	0	0	0	0	0	0	0	0	0
	2		30	20	26	19	20	23	4.79583	0	0	0	0	0	0	0	0	0	0	0	0	0	0	0	0	0	0	0	0	0	0	0	0	0	0	0	0	0	0	0	0	0	0	0	0	0	0	0	0
	3		30	80	60	72	53	59	19.2873	0	0	0	0	0	0	0	0	0	0	0	0	0	0	0	0	0	0	0	0	0	0	0	0	0	0	0	0	0	0	0	0	0	0	0	0	0	0	0	0
								41							0							0							0							0							0
								29.4683							0							0							0							0							0
WT	1		0	0	1	0	0	0.2	0.447214	0	0	0	0	0	0	0	0	0	0	0	0	0	0	0	0	0	0	0	0	0	0	0	0	0	0	0	0	0	0	0	0	0	0	0	0	0	0	0	0
	2		0	0	1	1	1	0.6	0.547723	0	0	0	0	0	0	0	0	0	0	0	0	0	0	0	0	0	0	0	0	0	0	0	0	0	0	0	0	0	0	0	0	0	0	0	0	0	0	0	0
	3		0	1	0	1	0	0.4	0.547723	0	0	0	0	0	0	0	0	0	0	0	0	0	0	0	0	0	0	0	0	0	0	0	0	0	0	0	0	0	0	0	0	0	0	0	0	0	0	0	0
average								0.4							0							0							0							0							0
stdev								1.54266							0							0							0							0							0
2213F -	1		15	15	15	15	12	14.4	1.34164	4	0	0	1	1	1.2	1.64317	1	0	1	0	0	0.4	0.547723	0	0	0	0	0	0	0	0	0	0	0	0	0	0	0	0	0	0	0	0	0	0	0	0	0	0
p+0	2		0	0	0	0	0	0	0	0	0	0	0	0	0	0	0	0	0	0	0	0	0	0	0	0	0	0	0	0	0	0	0	0	0	0	0	0	0	0	0	0	0	0	0	0	0	0	0
	3		0	0	0	0	0	0	0	0	0	0	0	0	0	0	0	0	0	0	0	0	0	0	0	0	0	0	0	0	0	0	0	0	0	0	0	0	0	0	0	0	0	0	0	0	0	0	0
average								7.2							0.6							0.2							0							0							0
stdev								1.34164							1.64317							0.547723							0							0							0
p+3	1		0	0	0	0	0	0	0	0	0	0	0	0	0	0	0	0	0	0	0	0	0	0	0	0	0	0	0	0	0	0	0	0	0	0	0	0	0	0	0	0	0	0	0	0	0	0	0
	2		0	0	0	0	0	0	0	0	0	0	0	0	0	0	0	0	0	0	0	0	0	0	0	0	0	0	0	0	0	0	0	0	0	0	0	0	0	0	0	0	0	0	0	0	0	0	0
	3		1	5	2	0	2	2	1.87083	0	0	0	0	1	0.2	0.447214	0	0	0	0	0	0	0	0	0	0	0	0	0	0	0	0	0	0	0	0	0	0	0	0	0	0	0	0	0	0	0	0	0
average								0.666667							0.0666667							0							0							0							0
stdev								1.87083							0.447214							0							0							0							0
2213F A	1		0	0	0	0	0	0	0	0	0	0	0	0	0	0	0	0	0	0	0	0	0	0	0	0	0	0	0	0	0	0	0	0	0	0	0	0	0	0	0	0	0	0	0	0	0	0	0
p+0	2		0	0	0	0	0	0	0	0	0	0	0	0	0	0	0	0	0	0	0	0	0	0	0	0	0	0	0	0	0	0	0	0	0	0	0	0	0	0	0	0	0	0	0	0	0	0	0
	3		0	0	0	0	0	0	0	0	0	0	0	0	0	0	0	0	0	0	0	0	0	0	0	0	0	0	0	0	0	0	0	0	0	0	0	0	0	0	0	0	0	0	0	0	0	0	0
average								0							0							0							0							0							0
stdev								0							0							0							0							0							0
p+3	1		0	0	0	0	1	0.2	0.447214	0	0	0	0	0	0	0	0	0	0	0	0	0	0	0	0	0	0	0	0	0	0	0	0	0	0	0	0	0	0	0	0	0	0	0	0	0	0	0	0
	2		1	0	0	0	1	0.4	0.547723	0	0	0	0	0	0	0	0	0	0	0	0	0	0	0	0	0	0	0	0	0	0	0	0	0	0	0	0	0	0	0	0	0	0	0	0	0	0	0	0
	3		0	0	0	0	0	0	0	0	0	0	0	0	0	0	0	0	0	0	0	0	0	0	0	0	0	0	0	0	0	0	0	0	0	0	0	0	0	0	0	0	0	0	0	0	0	0	0
average								0.2							0							0							0							0							0
stdev								0.994936							0							0							0							0							0
2213F APR	1		0	0	0	0	0	0	0	0	0	0	0	0	0	0	0	0	0	0	0	0	0	0	0	0	0	0	0	0	0	0	0	0	0	0	0	0	0	0	0	0	0	0	0	0	0	0	0
p+0	2		0	0	0	0	0	0	0	0	0	0	0	0	0	0	0	0	0	0	0	0	0	0	0	0	0	0	0	0	0	0	0	0	0	0	0	0	0	0	0	0	0	0	0	0	0	0	0
	3		0	0	0	0	0	0	0	0	0	0	0	0	0	0	0	0	0	0	0	0	0	0	0	0	0	0	0	0	0	0	0	0	0	0	0	0	0	0	0	0	0	0	0	0	0	0	0
average								0							0							0							0							0							0
stdev								0							0							0							0							0							0
p+3	1		0	0	0	0	0	0	0	0	0	0	0	0	0	0	0	0	0	0	0	0	0	0	0	0	0	0	0	0	0	0	0	0	0	0	0	0	0	0	0	0	0	0	0	0	0	0	0
	2		0	0	0	0	0	0	0	0	0	0	0	0	0	0	0	0	0	0	0	0	0	0	0	0	0	0	0	0	0	0	0	0	0	0	0	0	0	0	0	0	0	0	0	0	0	0	0
	3		0	0	0	0	0	0	0	0	0	0	0	0	0	0	0	0	0	0	0	0	0	0	0	0	0	0	0	0	0	0	0	0	0	0	0	0	0	0	0	0	0	0	0	0	0	0	0
average								0							0							0							0							0							0
stdev								0							0							0							0							0							0
[truncated: 9 more columns]

## Sheet: Survivalexp results
Survival experiment
Subject:		Anaerobic survival after aerobic inoculation of recombinant strains
		DeBont+Gluconic Acid - Kanamycin only in 2213-/A/APR
Inoculation date		2017-06-25
Inoculated		Blank	KT2440 WT	2213F -		2213F A		2213F APR
			dilution
			T1										T3										T5										T7										T9
		Sample	1	0.1	0.01	0.001	0.0001	1e-05	1e-06	1e-07	Average nr of bacteria	stdev	1	0.1	0.01	0.001	0.0001	1e-05	1e-06	1e-07	Average nr of bacteria	stdev	1	0.1	0.01	0.001	0.0001	1e-05	1e-06	1e-07	Average nr of bacteria	stdev	1	0.1	0.01	0.001	0.0001	1e-05	1e-06	1e-07	Average nr of bacteria	stdev	1	0.1	0.01	0.001	0.0001	1e-05	1e-06
		Blank	0	0	0	0	0	0	0	0			0	0	0	0	0	0	0	0			0	0	0	0	0	0	0	0			0	0	0	0	0	0	0	0			0	0	0	0	0	0	0
		stdev	0	0	0	0	0	0	0	0			0	0	0	0	0	0	0	0			0	0	0	0	0	0	0	0			0	0	0	0	0	0	0	0			0	0	0	0	0	0	0
	est. nr of bacteria		0	0	0	0	0	0	0	0	0	0	0	0	0	0	0	0	0	0	0	0	0	0	0	0	0	0	0	0	0	0	0	0	0	0	0	0	0	0	0	0	0	0	0	0	0	0	0
		stdev	0	0	0	0	0	0	0	0			0	0	0	0	0	0	0	0			0	0	0	0	0	0	0	0			0	0	0	0	0	0	0	0			0	0	0	0	0	0	0
		DH5α -	#DIV/0!	#DIV/0!	#DIV/0!	68.7333	3.86667	0	0	0			#DIV/0!	#DIV/0!	74.6667	0	0	0	0	0			95.4	5.6	1.4	0.0666667	0	0	0	0			61.3333	9.06667	0	0	0	0	0	0			41	0	0	0	0	0	0
		stdev	#DIV/0!	#DIV/0!	#DIV/0!	20.9601	2.19089	0	0	0			#DIV/0!	#DIV/0!	32.024	0	0	0	0	0			28.8506	2.04939	2.28035	0.447214	0	0	0	0			17.8274	11.6981	0	0	0	0	0	0			29.4683	0	0	0	0	0	0
	est. nr of bacteria		#DIV/0!	#DIV/0!	#DIV/0!	68733.3	38666.7	0	0	0	68733.3	20960.1	#DIV/0!	#DIV/0!	7466.67	0	0	0	0	0	7466.67	3202.4	95.4	56	140	66.6667	0	0	0	0	56	20.4939	61.3333	90.6667	0	0	0	0	0	0	61.3333	17.8274	41	0	0	0	0	0	0
		stdev	#DIV/0!	#DIV/0!	#DIV/0!	20960.1	21908.9	0	0	0			#DIV/0!	#DIV/0!	3202.4	0	0	0	0	0			28.8506	20.4939	228.035	447.214	0	0	0	0			17.8274	116.981	0	0	0	0	0	0			29.4683	0	0	0	0	0	0
		WT	#DIV/0!	#DIV/0!	#DIV/0!	#DIV/0!	#DIV/0!	7.36667	0.6	0.0666667			#DIV/0!	#DIV/0!	67.0667	11.0667	1.53333	0.0666667	0	0			#DIV/0!	14	1.4	0.2	0	0	0	0			7.06667	0.533333	0.0666667	0	0	0	0	0			0.4	0	0	0	0	0	0
		stdev	#DIV/0!	#DIV/0!	#DIV/0!	#DIV/0!	#DIV/0!	9.29745	2.12053	0.447214			#DIV/0!	#DIV/0!	21.6715	7.59472	2.62551	0.447214	0	0			#DIV/0!	13.8703	2.8843	0.994936	0	0	0	0			7.18926	2.19827	0.447214	0	0	0	0	0			1.54266	0	0	0	0	0	0
	est. nr of bacteria		#DIV/0!	#DIV/0!	#DIV/0!	#DIV/0!	#DIV/0!	736667	600000	666667	736667	929745	#DIV/0!	#DIV/0!	6706.67	11066.7	15333.3	6666.67	0	0	6706.67	2167.15	#DIV/0!	140	140	200	0	0	0	0	140	138.703	7.06667	5.33333	6.66667	0	0	0	0	0	7.06667	7.18926	0.4	0	0	0	0	0	0
		stdev	#DIV/0!	#DIV/0!	#DIV/0!	#DIV/0!	#DIV/0!	929745	2.12053e+06	4.47214e+06			#DIV/0!	#DIV/0!	2167.15	7594.72	26255.1	44721.4	0	0			#DIV/0!	138.703	288.43	994.936	0	0	0	0			7.18926	21.9827	44.7214	0	0	0	0	0			1.54266	0	0	0	0	0	0
	2213F -	p+0	#DIV/0!	#DIV/0!	#DIV/0!	#DIV/0!	50.8	9.06667	1.8	0.2			#DIV/0!	#DIV/0!	61.2	9.2	1.06667	0	0	0			#DIV/0!	45.2	5.4	0.4	0	0	0	0			33.9	0	0	0	0	0	0	0			7.2	0.6	0.2	0	0	0	0
		stdev	#DIV/0!	#DIV/0!	#DIV/0!	#DIV/0!	20.8076	11.2006	5.12301	0.994936			#DIV/0!	#DIV/0!	15.217	10.1774	3.11811	0	0	0			#DIV/0!	10.2685	7.33383	1.44215	0	0	0	0			9.24308	0	0	0	0	0	0	0			1.34164	1.64317	0.547723	0	0	0	0
	est. nr of bacteria		#DIV/0!	#DIV/0!	#DIV/0!	#DIV/0!	508000	906667	1.8e+06	2e+06	508000	208076	#DIV/0!	#DIV/0!	6120	9200	10666.7	0	0	0	6120	1521.7	#DIV/0!	452	540	400	0	0	0	0	452	102.685	33.9	0	0	0	0	0	0	0	33.9	9.24308	7.2	6	20	0	0	0	0
		stdev	#DIV/0!	#DIV/0!	#DIV/0!	#DIV/0!	208076	1.12006e+06	5.12301e+06	9.94936e+06			#DIV/0!	#DIV/0!	1521.7	10177.4	31181.1	0	0	0			#DIV/0!	102.685	733.383	1442.15	0	0	0	0			9.24308	0	0	0	0	0	0	0			1.34164	16.4317	54.7723	0	0	0	0
		p+3	#DIV/0!	#DIV/0!	#DIV/0!	#DIV/0!	13	1.8	0	0			#DIV/0!	#DIV/0!	28.6667	4.06667	0.733333	0	0	0			31.7333	2.93333	0.666667	0	0	0	0	0			16.1333	1.4	0.0666667	0	0	0	0	0			0.666667	0.0666667	0	0	0	0	0
		stdev	#DIV/0!	#DIV/0!	#DIV/0!	#DIV/0!	8.00151	3.10396	0	0			#DIV/0!	#DIV/0!	11.7664	6.20918	2.12053	0	0	0			22.0342	4.45407	2.1783	0	0	0	0	0			7.19763	4.98099	0.447214	0	0	0	0	0			1.87083	0.447214	0	0	0	0	0
	est. nr of bacteria		#DIV/0!	#DIV/0!	#DIV/0!	#DIV/0!	130000	180000	0	0	130000	80015.1	#DIV/0!	#DIV/0!	2866.67	4066.67	7333.33	0	0	0	2866.67	1176.64	31.7333	29.3333	66.6667	0	0	0	0	0	31.7333	22.0342	16.1333	14	6.66667	0	0	0	0	0	16.1333	7.19763	0.666667	0.666667	0	0	0	0	0
		stdev	#DIV/0!	#DIV/0!	#DIV/0!	#DIV/0!	80015.1	310396	0	0			#DIV/0!	#DIV/0!	1176.64	6209.18	21205.3	0	0	0			22.0342	44.5407	217.83	0	0	0	0	0			7.19763	49.8099	44.7214	0	0	0	0	0			1.87083	4.47214	0	0	0	0	0
	2213F A	p+0	#DIV/0!	#DIV/0!	#DIV/0!	52.0667	7.33333	2.26667	0	0			#DIV/0!	50.4667	5.2	0.4	0	0	0	0			17.1333	1.73333	0.133333	0.0666667	0	0	0	0			1.06667	0.333333	0.0666667	0	0	0	0	0			0	0	0	0	0	0	0
		stdev	#DIV/0!	#DIV/0!	#DIV/0!	33.2848	9.16711	6.40226	0	0			#DIV/0!	66.8636	6.48737	1.64317	0	0	0	0			8.44166	7.15542	0.547723	0.447214	0	0	0	0			1.97684	1.44215	0.447214	0	0	0	0	0			0	0	0	0	0	0	0
	est. nr of bacteria		#DIV/0!	#DIV/0!	#DIV/0!	52066.7	73333.3	226667	0	0	52066.7	33284.8	#DIV/0!	504.667	520	400	0	0	0	0	520	648.737	17.1333	17.3333	13.3333	66.6667	0	0	0	0	17.1333	8.44166	1.06667	3.33333	6.66667	0	0	0	0	0	1.06667	1.97684	0	0	0	0	0	0	0
		stdev	#DIV/0!	#DIV/0!	#DIV/0!	33284.8	91671.1	640226	0	0			#DIV/0!	668.636	648.737	1643.17	0	0	0	0			8.44166	71.5542	54.7723	447.214	0	0	0	0			1.97684	14.4215	44.7214	0	0	0	0	0			0	0	0	0	0	0	0
		p+3	#DIV/0!	#DIV/0!	#DIV/0!	49.4	7.13333	0.666667	0	0.466667			#DIV/0!	73.7333	9.8	1.46667	0	0	0	0			33.8667	6.86667	0.733333	0	0	0	0	0			2.46667	0.733333	0.0666667	0	0	0	0	0			0.2	0	0	0	0	0	0
		stdev	#DIV/0!	#DIV/0!	#DIV/0!	20.2312	5.12259	2.43709	0	2.23607			#DIV/0!	15.9423	11.1378	3.31223	0	0	0	0			13.053	6.64517	0.994936	0	0	0	0	0			4.55704	2.74599	0.447214	0	0	0	0	0			0.994936	0	0	0	0	0	0
	est. nr of bacteria		#DIV/0!	#DIV/0!	#DIV/0!	49400	71333.3	66666.7	0	4.66667e+06	49400	20231.2	#DIV/0!	737.333	980	1466.67	0	0	0	0	737.333	159.423	33.8667	68.6667	73.3333	0	0	0	0	0	33.8667	13.053	2.46667	7.33333	6.66667	0	0	0	0	0	2.46667	4.55704	0.2	0	0	0	0	0	0
		stdev	#DIV/0!	#DIV/0!	#DIV/0!	20231.2	51225.9	243709	0	2.23607e+07			#DIV/0!	159.423	1113.78	3312.23	0	0	0	0			13.053	66.4517	99.4936	0	0	0	0	0			4.55704	27.4599	44.7214	0	0	0	0	0			0.994936	0	0	0	0	0	0
	2213F APR	p+0	#DIV/0!	#DIV/0!	#DIV/0!	#DIV/0!	15.4667	1.8	0	0.133333			#DIV/0!	50.8	7.73333	1	0.2	0	0	0			9.4	0.866667	0.133333	0.0666667	0	0	0	0			0.2	0	0	0	0	0	0	0			0	0	0	0	0	0	0
		stdev	#DIV/0!	#DIV/0!	#DIV/0!	#DIV/0!	9.39333	3.83162	0	0.894427			#DIV/0!	19.8008	7.60337	2.42405	1.34164	0	0	0			7.36884	2.12886	0.894427	0.447214	0	0	0	0			0.994936	0	0	0	0	0	0	0			0	0	0	0	0	0	0
	est. nr of bacteria		#DIV/0!	#DIV/0!	#DIV/0!	#DIV/0!	154667	180000	0	1.33333e+06	154667	93933.3	#DIV/0!	508	773.333	1000	2000	0	0	0	508	198.008	9.4	8.66667	13.3333	66.6667	0	0	0	0	9.4	7.36884	0.2	0	0	0	0	0	0	0	0.2	0.994936	0	0	0	0	0	0	0
		stdev	#DIV/0!	#DIV/0!	#DIV/0!	#DIV/0!	93933.3	383162	0	8.94427e+06			#DIV/0!	198.008	760.337	2424.05	13416.4	0	0	0			7.36884	21.2886	89.4427	447.214	0	0	0	0			0.994936	0	0	0	0	0	0	0			0	0	0	0	0	0	0
		p+3	#DIV/0!	#DIV/0!	#DIV/0!	64.8	10.8	1.2	0.133333	0.533333			#DIV/0!	40.2	5.86667	0.733333	0.2	0.133333	0.133333	0.133333			8.26667	1.2	0	0	0	0	0	0			0.266667	0	0	0	0	0	0	0			0	0	0	0	0	0	0
		stdev	#DIV/0!	#DIV/0!	#DIV/0!	20.1541	6.96953	2.38438	0.547723	1.77247			#DIV/0!	17.7282	6.20446	1.30384	0.994936	0.894427	0.894427	0.894427			4.24498	3.21462	0	0	0	0	0	0			1.34164	0	0	0	0	0	0	0			0	0	0	0	0	0	0
	est. nr of bacteria		#DIV/0!	#DIV/0!	#DIV/0!	64800	108000	120000	133333	5.33333e+06	64800	20154.1	#DIV/0!	402	586.667	733.333	2000	13333.3	133333	1.33333e+06	402	177.282	8.26667	12	0	0	0	0	0	0	8.26667	4.24498	0.266667	0	0	0	0	0	0	0	0.266667	1.34164	0	0	0	0	0	0	0
		stdev	#DIV/0!	#DIV/0!	#DIV/0!	20154.1	69695.3	238438	547723	1.77247e+07			#DIV/0!	177.282	620.446	1303.84	9949.36	89442.7	894427	8.94427e+06			4.24498	32.1462	0	0	0	0	0	0			1.34164	0	0	0	0	0	0	0			0	0	0	0	0	0	0
				1	3	5	7	9						STDEV		1	3	5	7	9
		Numbers	Blank	0	0	0	0	0						Numbers	Blank	0	0	0	0	0
			DH5α -	68733.3	7466.67	56	61.3333	41							DH5α -	20960.1	3202.4	20.4939	17.8274	29.4683
			KT2440 WT	736667	6706.67	140	7.06667	0.4							KT2440 WT	929745	2167.15	138.703	7.18926	1.54266
			2213F - p+0	508000	6120	452	33.9	7.2							2213F - p+0	208076	1521.7	102.685	9.24308	1.34164
			2213F - p+3	130000	2866.67	31.7333	16.1333	0.666667							2213F - p+3	80015.1	1176.64	22.0342	7.19763	1.87083
			2213F A p+0	52066.7	520	17.1333	1.06667	0							2213F A p+0	33284.8	648.737	8.44166	1.97684	0
			2213F A p+3	49400	737.333	33.8667	2.46667	0.2							2213F A p+3	20231.2	159.423	13.053	4.55704	0.994936
			2213F APR p+0	154667	508	9.4	0.2	0							2213F APR p+0	93933.3	198.008	7.36884	0.994936	0
			2213F APR p+3	64800	402	8.26667	0.266667	0							2213F APR p+3	20154.1	177.282	4.24498	1.34164	0
				1	3	5	7	9						STDEV		1	3	5	7	9
		Percentages	Blank	0	0	0	0	0						Percentages	Blank	0	0	0	0	0
			DH5α -	100	10.8632	0.0814743	0.0892338	0.0596508							DH5α -	30.4948	4.65917	0.0298165	0.0259371	0.0428734
			KT2440 WT	100	0.910407	0.0190045	0.000959276	5.42986e-05							KT2440 WT	126.21	0.294184	0.0188285	0.000975917	0.000209411
			2213F - p+0	100	1.20472	0.0889764	0.00667323	0.00141732							2213F - p+0	40.9598	0.299548	0.0202136	0.0018195	0.000264103
			2213F - p+3	100	2.20513	0.0244103	0.0124103	0.000512821							2213F - p+3	61.5501	0.905106	0.0169494	0.00553664	0.0014391
			2213F A p+0	100	0.99872	0.0329065	0.00204866	0							2213F A p+0	63.9272	1.24597	0.0162132	0.00379674	0
			2213F A p+3	100	1.49258	0.068556	0.00499325	0.000404858							2213F A p+3	40.9538	0.322719	0.026423	0.00922478	0.00201404
			2213F APR p+0	100	0.328448	0.00607759	0.00012931	0							2213F APR p+0	60.7327	0.128023	0.00476434	0.000643278	0
			2213F APR p+3	100	0.62037	0.0127572	0.000411523	0							2213F APR p+3	31.102	0.273584	0.00655089	0.00207043	0
[truncated: 3 more columns]
