# Supplementary material for: A metabolic and physiological design study of Pseudomonas putida KT2440 capable of anaerobic respiration
Source: BMC Microbiol. 2021 Jan 6;21:9. doi: 10.1186/s12866-020-02058-1 (PMC7789669; doi:10.1186/s12866-020-02058-1)
Supplement: Supplementary file 10 — Additional file 10: Data S4. With anaerobic cultivation Analysis 4. [file 12866_2020_2058_MOESM10_ESM.xlsx]

## Sheet: Survivalexp RAW Oct_Nov 2017
Survival experiment											Averages/Stdev Technical replicates
Subject:		Anaerobic survival after aerobic inoculation of recombinant strains									Averages/stdev Biological replicates
		DeBont+Gluconic Acid - Kanamycin
Inoculation date		2017-10-22
Inoculation OD600		0.1	BW25113 2213F -
Inoculated			Blank	2213F -		2213F A		2213F APR
				p+0	p+3	p+0	p+3	p+0		p+3
T1	2017-10-30
Sample	Dilution:		10^0					AVERAGE	STDEV	10^-1					AVERAGE	STDEV	10^-2					AVERAGE	STDEV	10^-3					AVERAGE	STDEV	10^-4					AVERAGE	STDEV	10^-5					AVERAGE	STDEV	10^-6
Blank	1		0	0	0	0	0	0	0	0	0	0	0	0	0	0	0	0	0	0	0	0	0	0	0	0	0	0	0	0	0	0	0	0	0	0	0	0	0	0	0	0	0	0	0	0	0	0	0
								0							0							0							0							0							0
								0							0							0							0							0							0
BW25113 -	1		NA	NA	NA	NA	NA	#DIV/0!	#DIV/0!	NA	NA	NA	NA	NA	#DIV/0!	#DIV/0!	NA	NA	NA	NA	NA	#DIV/0!	#DIV/0!	NA	NA	NA	NA	NA	#DIV/0!	#DIV/0!	NA	NA	NA	NA	NA	#DIV/0!	#DIV/0!	18	23	19	14	23	19.4	3.78153	3	4	6	0	2
	2		NA	NA	NA	NA	NA	#DIV/0!	#DIV/0!	NA	NA	NA	NA	NA	#DIV/0!	#DIV/0!	NA	NA	NA	NA	NA	#DIV/0!	#DIV/0!	NA	NA	NA	NA	NA	#DIV/0!	#DIV/0!	NA	NA	NA	NA	NA	#DIV/0!	#DIV/0!	23	28	32	27	24	26.8	3.56371	2	5	5	4	3
	3		NA	NA	NA	NA	NA	#DIV/0!	#DIV/0!	NA	NA	NA	NA	NA	#DIV/0!	#DIV/0!	NA	NA	NA	NA	NA	#DIV/0!	#DIV/0!	NA	NA	NA	NA	NA	#DIV/0!	#DIV/0!	NA	NA	NA	NA	NA	#DIV/0!	#DIV/0!	52	39	42	44	37	42.8	5.80517	6	2	5	9	4
average								#DIV/0!							#DIV/0!							#DIV/0!							#DIV/0!							#DIV/0!							29.6667
stdev								#DIV/0!							#DIV/0!							#DIV/0!							#DIV/0!							#DIV/0!							13.1504
2213F -	1		NA	NA	NA	NA	NA	#DIV/0!	#DIV/0!	NA	NA	NA	NA	NA	#DIV/0!	#DIV/0!	NA	NA	NA	NA	NA	#DIV/0!	#DIV/0!	NA	NA	NA	NA	NA	#DIV/0!	#DIV/0!	37	38	31	49	33	37.6	6.9857	4	5	3	8	4	4.8	1.92354	1	1	0	0	0
p+0	2		NA	NA	NA	NA	NA	#DIV/0!	#DIV/0!	NA	NA	NA	NA	NA	#DIV/0!	#DIV/0!	NA	NA	NA	NA	NA	#DIV/0!	#DIV/0!	NA	NA	NA	NA	NA	#DIV/0!	#DIV/0!	32	33	42	20	38	33	8.30662	5	0	4	2	5	3.2	2.16795	0	3	1	0	1
	3		NA	NA	NA	NA	NA	#DIV/0!	#DIV/0!	NA	NA	NA	NA	NA	#DIV/0!	#DIV/0!	NA	NA	NA	NA	NA	#DIV/0!	#DIV/0!	NA	NA	NA	NA	NA	#DIV/0!	#DIV/0!	46	48	57	57	54	52.4	5.12835	4	8	5	9	4	6	2.34521	1	1	0	0	0
average								#DIV/0!							#DIV/0!							#DIV/0!							#DIV/0!							35.3							4
stdev								#DIV/0!							#DIV/0!							#DIV/0!							#DIV/0!							15.2923							4.09149
p+3	1		NA	NA	NA	NA	NA	#DIV/0!	#DIV/0!	NA	NA	NA	NA	NA	#DIV/0!	#DIV/0!	NA	NA	NA	NA	NA	#DIV/0!	#DIV/0!	NA	NA	NA	NA	NA	#DIV/0!	#DIV/0!	49	46	59	62	45	52.2	7.79102	8	9	14	11	14	11.2	2.77489	0	0	1	0	0
	2		NA	NA	NA	NA	NA	#DIV/0!	#DIV/0!	NA	NA	NA	NA	NA	#DIV/0!	#DIV/0!	NA	NA	NA	NA	NA	#DIV/0!	#DIV/0!	NA	NA	NA	NA	NA	#DIV/0!	#DIV/0!	67	55	69	73	78	68.4	8.59069	5	8	13	8	4	7.6	3.50714	2	0	0	3	0
	3		NA	NA	NA	NA	NA	#DIV/0!	#DIV/0!	NA	NA	NA	NA	NA	#DIV/0!	#DIV/0!	NA	NA	NA	NA	NA	#DIV/0!	#DIV/0!	NA	NA	NA	NA	NA	#DIV/0!	#DIV/0!	40	44	50	46	53	46.6	5.07937	8	9	NA	7	2	6.5	3.10913	0	1	0	2	0
average								#DIV/0!							#DIV/0!							#DIV/0!							#DIV/0!							55.7333							8.43333
stdev								#DIV/0!							#DIV/0!							#DIV/0!							#DIV/0!							21.4611							9.39115
2213F A	1		NA	NA	NA	NA	NA	#DIV/0!	#DIV/0!	NA	NA	NA	NA	NA	#DIV/0!	#DIV/0!	NA	NA	NA	NA	NA	#DIV/0!	#DIV/0!	NA	NA	NA	NA	NA	#DIV/0!	#DIV/0!	50	58	46	43	47	48.8	5.71839	5	9	6	5	1	5.2	2.86356	1	1	1	1	2
p+0	2		NA	NA	NA	NA	NA	#DIV/0!	#DIV/0!	NA	NA	NA	NA	NA	#DIV/0!	#DIV/0!	NA	NA	NA	NA	NA	#DIV/0!	#DIV/0!	NA	NA	NA	NA	NA	#DIV/0!	#DIV/0!	46	63	60	52	58	55.8	6.79706	4	6	9	5	5	5.8	1.92354	1	1	0	0	0
	3		NA	NA	NA	NA	NA	#DIV/0!	#DIV/0!	NA	NA	NA	NA	NA	#DIV/0!	#DIV/0!	NA	NA	NA	NA	NA	#DIV/0!	#DIV/0!	NA	NA	NA	NA	NA	#DIV/0!	#DIV/0!	33	37	43	46	38	39.4	5.12835	3	6	3	7	2	4.2	2.16795	0	1	0	0	0
average								#DIV/0!							#DIV/0!							#DIV/0!							#DIV/0!							47.6							5
stdev								#DIV/0!							#DIV/0!							#DIV/0!							#DIV/0!							11.9254							4.09149
p+3	1		NA	NA	NA	NA	NA	#DIV/0!	#DIV/0!	NA	NA	NA	NA	NA	#DIV/0!	#DIV/0!	NA	NA	NA	NA	NA	#DIV/0!	#DIV/0!	NA	NA	NA	NA	NA	#DIV/0!	#DIV/0!	36	18	22	35	29	28	7.90569	4	11	4	5	4	5.6	3.04959	0	2	2	0	0
	2		NA	NA	NA	NA	NA	#DIV/0!	#DIV/0!	NA	NA	NA	NA	NA	#DIV/0!	#DIV/0!	NA	NA	NA	NA	NA	#DIV/0!	#DIV/0!	NA	NA	NA	NA	NA	#DIV/0!	#DIV/0!	37	34	27	38	41	35.4	5.31977	3	6	2	5	6	4.4	1.81659	0	3	0	2	0
	3		NA	NA	NA	NA	NA	#DIV/0!	#DIV/0!	NA	NA	NA	NA	NA	#DIV/0!	#DIV/0!	NA	NA	NA	NA	NA	#DIV/0!	#DIV/0!	NA	NA	NA	NA	NA	#DIV/0!	#DIV/0!	36	38	43	38	44	39.8	3.49285	2	4	2	3	5	3.2	1.30384	0	1	1	1	0
average								#DIV/0!							#DIV/0!							#DIV/0!							#DIV/0!							31.7							5
stdev								#DIV/0!							#DIV/0!							#DIV/0!							#DIV/0!							13.2255							4.86618
2213F APR	1		NA	NA	NA	NA	NA	#DIV/0!	#DIV/0!	NA	NA	NA	NA	NA	#DIV/0!	#DIV/0!	NA	NA	NA	NA	NA	#DIV/0!	#DIV/0!	NA	NA	NA	NA	NA	#DIV/0!	#DIV/0!	40	43	41	44	37	41	2.73861	6	8	5	8	8	7	1.41421	0	0	1	1	0
p+0	2		NA	NA	NA	NA	NA	#DIV/0!	#DIV/0!	NA	NA	NA	NA	NA	#DIV/0!	#DIV/0!	NA	NA	NA	NA	NA	#DIV/0!	#DIV/0!	NA	NA	NA	NA	NA	#DIV/0!	#DIV/0!	51	37	43	42	47	44	5.2915	4	4	4	7	5	4.8	1.30384	2	2	2	0	0
	3		NA	NA	NA	NA	NA	#DIV/0!	#DIV/0!	NA	NA	NA	NA	NA	#DIV/0!	#DIV/0!	NA	NA	NA	NA	NA	#DIV/0!	#DIV/0!	NA	NA	NA	NA	NA	#DIV/0!	#DIV/0!	53	62	50	59	48	54.4	5.94138	6	3	7	2	5	4.6	2.07364	1	0	0	0	0
average								#DIV/0!							#DIV/0!							#DIV/0!							#DIV/0!							49.2							4.7
stdev								#DIV/0!							#DIV/0!							#DIV/0!							#DIV/0!							11.2329							3.37748
p+3	1		NA	NA	NA	NA	NA	#DIV/0!	#DIV/0!	NA	NA	NA	NA	NA	#DIV/0!	#DIV/0!	NA	NA	NA	NA	NA	#DIV/0!	#DIV/0!	NA	NA	NA	NA	NA	#DIV/0!	#DIV/0!	43	45	52	45	43	45.6	3.71484	2	1	NA	8	3	3.5	3.10913	0	0	0	0	0
	2		NA	NA	NA	NA	NA	#DIV/0!	#DIV/0!	NA	NA	NA	NA	NA	#DIV/0!	#DIV/0!	NA	NA	NA	NA	NA	#DIV/0!	#DIV/0!	NA	NA	NA	NA	NA	#DIV/0!	#DIV/0!	55	69	52	65	57	59.6	7.12741	7	7	5	8	10	7.4	1.81659	3	3	0	0	2
	3		NA	NA	NA	NA	NA	#DIV/0!	#DIV/0!	NA	NA	NA	NA	NA	#DIV/0!	#DIV/0!	NA	NA	NA	NA	NA	#DIV/0!	#DIV/0!	NA	NA	NA	NA	NA	#DIV/0!	#DIV/0!	56	43	62	53	55	53.8	6.90652	5	10	7	10	12	8.8	2.77489	0	1	0	1	1
average								#DIV/0!							#DIV/0!							#DIV/0!							#DIV/0!							53							6.56667
stdev								#DIV/0!							#DIV/0!							#DIV/0!							#DIV/0!							17.7488							7.7006
T3	2017-11-01
Sample	Dilution:		1					AVERAGE		0.1					AVERAGE		0.01					AVERAGE		0.001					AVERAGE		10^-4					AVERAGE		10^-5					AVERAGE		10^-6
Blank	1		0	0	0	0	0	0	0	0	0	0	0	0	0	0	0	0	0	0	0	0	0	0	0	0	0	0	0	0	0	0	0	0	0	0	0	0	0	0	0	0	0	0	0	0	0	0	0
								0							0							0							0							0							0
								0							0							0							0							0							0
BW25113 -	1		NA	NA	NA	NA	NA	#DIV/0!	#DIV/0!	NA	NA	NA	NA	NA	#DIV/0!	#DIV/0!	NA	NA	NA	NA	NA	#DIV/0!	#DIV/0!	NA	NA	NA	NA	NA	#DIV/0!	#DIV/0!	NA	NA	NA	NA	NA	#DIV/0!	#DIV/0!	23	18	19	21	22	20.6	2.07364	11	4	8	2	4
	2		NA	NA	NA	NA	NA	#DIV/0!	#DIV/0!	NA	NA	NA	NA	NA	#DIV/0!	#DIV/0!	NA	NA	NA	NA	NA	#DIV/0!	#DIV/0!	NA	NA	NA	NA	NA	#DIV/0!	#DIV/0!	NA	NA	NA	NA	NA	#DIV/0!	#DIV/0!	33	26	30	35	33	31.4	3.50714	15	6	6	14	14
	3		NA	NA	NA	NA	NA	#DIV/0!	#DIV/0!	NA	NA	NA	NA	NA	#DIV/0!	#DIV/0!	NA	NA	NA	NA	NA	#DIV/0!	#DIV/0!	NA	NA	NA	NA	NA	#DIV/0!	#DIV/0!	NA	NA	NA	NA	NA	#DIV/0!	#DIV/0!	46	42	42	53	49	46.4	4.72229	13	13	9	14	13
average								#DIV/0!							#DIV/0!							#DIV/0!							#DIV/0!							#DIV/0!							32.8
stdev								#DIV/0!							#DIV/0!							#DIV/0!							#DIV/0!							#DIV/0!							10.3031
2213F -	1		NA	NA	NA	NA	NA	#DIV/0!	#DIV/0!	NA	NA	NA	NA	NA	#DIV/0!	#DIV/0!	NA	NA	NA	NA	NA	#DIV/0!	#DIV/0!	119	114	116	126	116	132	4.41588	18	18	27	18	22	27.4	4.3359	3	7	5	4	5	4.8	1.48324	6	6	9	7	5
p+0	2		NA	NA	NA	NA	NA	#DIV/0!	#DIV/0!	NA	NA	NA	NA	NA	#DIV/0!	#DIV/0!	NA	NA	NA	NA	NA	#DIV/0!	#DIV/0!	94	99	75	81	96	148.4	10.5262	11	18	9	8	10	27.6	3.20936	2	5	6	6	8	5.4	2.19089	5	6	3	7	2
	3		NA	NA	NA	NA	NA	#DIV/0!	#DIV/0!	NA	NA	NA	NA	NA	#DIV/0!	#DIV/0!	NA	NA	NA	NA	NA	#DIV/0!	#DIV/0!	113	125	113	124	120	137.2	7.49667	11	26	20	14	13	26	5.43139	3	2	5	2	6	3.6	1.81659	3	3	1	3	2
average								#DIV/0!							#DIV/0!							#DIV/0!							140.2							27.5							5.1
stdev								#DIV/0!							#DIV/0!							#DIV/0!							14.942							7.54526							3.67413
p+3	1		NA	NA	NA	NA	NA	#DIV/0!	#DIV/0!	NA	NA	NA	NA	NA	#DIV/0!	#DIV/0!	NA	NA	NA	NA	NA	#DIV/0!	#DIV/0!	126	136	129	133	136	132	4.41588	24	22	28	31	32	27.4	4.3359	5	4	4	6	8	5.4	1.67332	2	6	2	1	1
	2		NA	NA	NA	NA	NA	#DIV/0!	#DIV/0!	NA	NA	NA	NA	NA	#DIV/0!	#DIV/0!	NA	NA	NA	NA	NA	#DIV/0!	#DIV/0!	138	144	148	146	166	148.4	10.5262	25	29	32	24	28	27.6	3.20936	8	14	13	20	10	13	4.58258	31	27	28	27	22
	3		NA	NA	NA	NA	NA	#DIV/0!	#DIV/0!	NA	NA	NA	NA	NA	#DIV/0!	#DIV/0!	NA	NA	NA	NA	NA	#DIV/0!	#DIV/0!	134	133	143	147	129	137.2	7.49667	22	27	22	24	35	26	5.43139	6	8	4	6	8	6.4	1.67332	3	2	8	6	5
average								#DIV/0!							#DIV/0!							#DIV/0!							139.2							27							8.26667
stdev								#DIV/0!							#DIV/0!							#DIV/0!							22.4387							12.9766							7.92922
2213F A	1		NA	NA	NA	NA	NA	#DIV/0!	#DIV/0!	NA	NA	NA	NA	NA	#DIV/0!	#DIV/0!	NA	NA	NA	NA	NA	#DIV/0!	#DIV/0!	NA	NA	NA	NA	NA	#DIV/0!	#DIV/0!	26	36	27	34	23	29.2	5.54076	8	9	6	3	7	6.6	2.30217	3	7	2	1	3
p+0	2		NA	NA	NA	NA	NA	#DIV/0!	#DIV/0!	NA	NA	NA	NA	NA	#DIV/0!	#DIV/0!	NA	NA	NA	NA	NA	#DIV/0!	#DIV/0!	109	133	133	108	111	118.8	13.0077	13	13	6	12	15	11.8	3.42053	1	3	3	1	4	2.4	1.34164	1	1	1	4	2
	3		NA	NA	NA	NA	NA	#DIV/0!	#DIV/0!	NA	NA	NA	NA	NA	#DIV/0!	#DIV/0!	NA	NA	NA	NA	NA	#DIV/0!	#DIV/0!	131	133	133	124	119	128	6.245	17	9	15	15	16	14.4	3.1305	4	3	5	6	4	4.4	1.14018	4	6	3	7	4
average								#DIV/0!							#DIV/0!							#DIV/0!							123.4							13.1							3.4
stdev								#DIV/0!							#DIV/0!							#DIV/0!							19.2527							6.55102							2.48182
p+3	1		NA	NA	NA	NA	NA	#DIV/0!	#DIV/0!	NA	NA	NA	NA	NA	#DIV/0!	#DIV/0!	NA	NA	NA	NA	NA	#DIV/0!	#DIV/0!	117	126	125	127	108	120.6	8.08084	18	17	23	22	19	19.8	2.58844	8	5	3	7	4	5.4	2.07364	3	2	5	4	2
	2		NA	NA	NA	NA	NA	#DIV/0!	#DIV/0!	NA	NA	NA	NA	NA	#DIV/0!	#DIV/0!	NA	NA	NA	NA	NA	#DIV/0!	#DIV/0!	148	123	140	132	131	134.8	9.52365	13	11	17	13	17	14.2	2.68328	3	5	5	4	9	5.2	2.28035	0	4	3	5	3
	3		NA	NA	NA	NA	NA	#DIV/0!	#DIV/0!	NA	NA	NA	NA	NA	#DIV/0!	#DIV/0!	NA	NA	NA	NA	NA	#DIV/0!	#DIV/0!	34	37	38	34	32	35	2.44949	43	30	37	36	39	37	4.74342	4	4	4	11	6	5.8	3.03315	4	4	4	5	11
average								#DIV/0!							#DIV/0!							#DIV/0!							127.7							17							5.3
stdev								#DIV/0!							#DIV/0!							#DIV/0!							17.6045							5.27172							4.35399
2213F APR	1		NA	NA	NA	NA	NA	#DIV/0!	#DIV/0!	NA	NA	NA	NA	NA	#DIV/0!	#DIV/0!	NA	NA	NA	NA	NA	#DIV/0!	#DIV/0!	NA	NA	NA	NA	NA	#DIV/0!	#DIV/0!	31	36	30	28	36	32.2	3.63318	7	6	6	4	9	6.4	1.81659	8	5	5	3	1
p+0	2		NA	NA	NA	NA	NA	#DIV/0!	#DIV/0!	NA	NA	NA	NA	NA	#DIV/0!	#DIV/0!	NA	NA	NA	NA	NA	#DIV/0!	#DIV/0!	NA	NA	NA	NA	NA	#DIV/0!	#DIV/0!	30	25	17	24	25	24.2	4.65833	7	6	4	5	6	5.6	1.14018	2	3	5	4	2
	3		NA	NA	NA	NA	NA	#DIV/0!	#DIV/0!	NA	NA	NA	NA	NA	#DIV/0!	#DIV/0!	NA	NA	NA	NA	NA	#DIV/0!	#DIV/0!	NA	NA	NA	NA	NA	#DIV/0!	#DIV/0!	26	23	27	24	32	26.4	3.50714	3	5	10	9	7	6.8	2.86356	3	2	7	3	2
average								#DIV/0!							#DIV/0!							#DIV/0!							#DIV/0!							25.3							6.2
stdev								#DIV/0!							#DIV/0!							#DIV/0!							#DIV/0!							8.16546							4.00374
p+3	1		NA	NA	NA	NA	NA	#DIV/0!	#DIV/0!	NA	NA	NA	NA	NA	#DIV/0!	#DIV/0!	NA	NA	NA	NA	NA	#DIV/0!	#DIV/0!	NA	NA	NA	NA	NA	#DIV/0!	#DIV/0!	58	56	53	41	58	53.2	7.12039	11	14	11	9	7	10.4	2.60768	1	4	4	7	2
	2		NA	NA	NA	NA	NA	#DIV/0!	#DIV/0!	NA	NA	NA	NA	NA	#DIV/0!	#DIV/0!	NA	NA	NA	NA	NA	#DIV/0!	#DIV/0!	NA	NA	NA	NA	NA	#DIV/0!	#DIV/0!	45	50	60	47	52	50.8	5.80517	11	7	6	14	9	9.4	3.20936	0	7	7	4	2
	3		NA	NA	NA	NA	NA	#DIV/0!	#DIV/0!	NA	NA	NA	NA	NA	#DIV/0!	#DIV/0!	NA	NA	NA	NA	NA	#DIV/0!	#DIV/0!	NA	NA	NA	NA	NA	#DIV/0!	#DIV/0!	36	29	33	42	37	35.4	4.82701	9	11	12	6	6	8.8	2.77489	2	1	1	2	1
average								#DIV/0!							#DIV/0!							#DIV/0!							#DIV/0!							46.4667							9.53333
stdev								#DIV/0!							#DIV/0!							#DIV/0!							#DIV/0!							17.7526							8.59193
T5	2017-11-03
Sample	Dilution:		1					AVERAGE		0.1					AVERAGE		0.01					AVERAGE		0.001					AVERAGE		0.0001					AVERAGE		1e-05					AVERAGE		1e-05
Blank	1		0	0	0	0	0	0	0	0	0	0	0	0	0	0	0	0	0	0	0	0	0	0	0	0	0	0	0	0	0	0	0	0	0	0	0	0	0	0	0	0	0	0	0	0	0	0	0
								0							0							0							0							0							0
								0							0							0							0							0							0
BW25113 -	1		NA	NA	NA	NA	NA	#DIV/0!	#DIV/0!	NA	NA	NA	NA	NA	#DIV/0!	#DIV/0!	NA	NA	NA	NA	NA	#DIV/0!	#DIV/0!	NA	NA	NA	NA	NA	#DIV/0!	#DIV/0!	80	97	72	87	69	81	11.3798	9	10	12	10	12	10.6	1.34164	2	1	2	2	2
	2		NA	NA	NA	NA	NA	#DIV/0!	#DIV/0!	NA	NA	NA	NA	NA	#DIV/0!	#DIV/0!	NA	NA	NA	NA	NA	#DIV/0!	#DIV/0!	NA	NA	NA	NA	NA	#DIV/0!	#DIV/0!	87	92	88	86	91	88.8	2.58844	11	19	16	24	22	18.4	5.12835	4	5	2	3	0
	3		NA	NA	NA	NA	NA	#DIV/0!	#DIV/0!	NA	NA	NA	NA	NA	#DIV/0!	#DIV/0!	NA	NA	NA	NA	NA	#DIV/0!	#DIV/0!	NA	NA	NA	NA	NA	#DIV/0!	#DIV/0!	89	93	97	82	71	86.4	10.2372	17	23	22	21	22	21	2.34521	2	3	3	5	3
average								#DIV/0!							#DIV/0!							#DIV/0!							#DIV/0!							85.4							16.6667
stdev								#DIV/0!							#DIV/0!							#DIV/0!							#DIV/0!							24.2054							8.8152
2213F -	1		NA	NA	NA	NA	NA	#DIV/0!	#DIV/0!	NA	NA	NA	NA	NA	#DIV/0!	#DIV/0!	NA	NA	NA	NA	NA	#DIV/0!	#DIV/0!	73	85	78	91	85	82.4	6.9857	9	10	6	11	3	7.8	3.27109	0	3	0	0	1	0.8	1.30384	0	0	0	0	0
p+0	2		NA	NA	NA	NA	NA	#DIV/0!	#DIV/0!	NA	NA	NA	NA	NA	#DIV/0!	#DIV/0!	NA	NA	NA	NA	NA	#DIV/0!	#DIV/0!	56	39	50	56	43	48.8	7.66159	4	6	8	1	3	4.4	2.70185	5	10	0	0	1	3.2	4.32435	0	0	0	0	0
	3		NA	NA	NA	NA	NA	#DIV/0!	#DIV/0!	NA	NA	NA	NA	NA	#DIV/0!	#DIV/0!	NA	NA	NA	NA	NA	#DIV/0!	#DIV/0!	100	100	90	101	71	92.4	12.7789	12	5	8	7	5	7.4	2.88097	1	0	1	1	1	0.8	0.447214	1	0	0	0	1
average								#DIV/0!							#DIV/0!							#DIV/0!							65.6							6.1							2
stdev								#DIV/0!							#DIV/0!							#DIV/0!							14.6473							5.97294							5.62819
p+3	1		NA	NA	NA	NA	NA	#DIV/0!	#DIV/0!	NA	NA	NA	NA	NA	#DIV/0!	#DIV/0!	NA	NA	NA	NA	NA	#DIV/0!	#DIV/0!	108	115	NA	91	79	98.25	16.3172	10	23	NA	NA	20	17.6667	6.80686	1	0	0	0	3	0.8	1.30384	0	0	0	0	0
	2		NA	NA	NA	NA	NA	#DIV/0!	#DIV/0!	NA	NA	NA	NA	NA	#DIV/0!	#DIV/0!	NA	NA	NA	NA	NA	#DIV/0!	#DIV/0!	120	135	129	130	119	126.6	6.8775	22	17	17	22	11	17.8	4.54973	1	3	1	1	0	1.2	1.09545	0	0	0	0	0
	3		NA	NA	NA	NA	NA	#DIV/0!	#DIV/0!	NA	NA	NA	NA	NA	#DIV/0!	#DIV/0!	NA	NA	NA	NA	NA	#DIV/0!	#DIV/0!	85	103	86	94	75	88.6	10.5024	16	22	20	18	15	18.2	2.86356	2	0	0	0	3	1	1.41421	1	0	0	0	0
average								#DIV/0!							#DIV/0!							#DIV/0!							104.483							17.8889							1
stdev								#DIV/0!							#DIV/0!							#DIV/0!							33.697							14.2201							3.8135
2213F A	1		NA	NA	NA	NA	NA	#DIV/0!	#DIV/0!	NA	NA	NA	NA	NA	#DIV/0!	#DIV/0!	NA	NA	NA	NA	NA	#DIV/0!	#DIV/0!	115	122	143	112	130	124.4	12.502	17	12	13	18	14	14.8	2.58844	1	5	0	0	3	1.8	2.16795	0	0	0	1	0
p+0	2		NA	NA	NA	NA	NA	#DIV/0!	#DIV/0!	NA	NA	NA	NA	NA	#DIV/0!	#DIV/0!	NA	NA	NA	NA	NA	#DIV/0!	#DIV/0!	57	78	82	76	68	72.2	9.90959	4	5	2	8	6	5	2.23607	0	0	0	1	1	0.4	0.547723	0	0	0	0	0
	3		NA	NA	NA	NA	NA	#DIV/0!	#DIV/0!	NA	NA	NA	NA	NA	#DIV/0!	#DIV/0!	NA	NA	NA	NA	NA	#DIV/0!	#DIV/0!	112	111	107	119	103	110.4	5.98331	6	6	11	8	6	7.4	2.19089	3	0	1	3	2	1.8	1.30384	0	0	0	0	0
average								#DIV/0!							#DIV/0!							#DIV/0!							91.3							6.2							1.1
stdev								#DIV/0!							#DIV/0!							#DIV/0!							15.8929							4.42696							1.85156
p+3	1		NA	NA	NA	NA	NA	#DIV/0!	#DIV/0!	NA	NA	NA	NA	NA	#DIV/0!	#DIV/0!	NA	NA	NA	NA	NA	#DIV/0!	#DIV/0!	80	79	76	84	72	78.2	4.49444	3	8	3	6	8	5.6	2.50998	0	0	1	2	0	0.6	0.894427	0	0	0	1	0
	2		NA	NA	NA	NA	NA	#DIV/0!	#DIV/0!	NA	NA	NA	NA	NA	#DIV/0!	#DIV/0!	NA	NA	NA	NA	NA	#DIV/0!	#DIV/0!	75	84	88	82	83	82.4	4.72229	11	10	5	6	5	7.4	2.88097	2	0	2	0	0	0.8	1.09545	0	0	0	0	0
	3		NA	NA	NA	NA	NA	#DIV/0!	#DIV/0!	NA	NA	NA	NA	NA	#DIV/0!	#DIV/0!	NA	NA	NA	NA	NA	#DIV/0!	#DIV/0!	118	132	NA	NA	NA	125	9.89949	15	5	10	15	9	10.8	4.26615	3	2	4	1	2	2.4	1.14018	0	0	0	0	0
average								#DIV/0!							#DIV/0!							#DIV/0!							80.3							6.5							0.7
stdev								#DIV/0!							#DIV/0!							#DIV/0!							9.21673							5.39095							1.98987
2213F APR	1		NA	NA	NA	NA	NA	#DIV/0!	#DIV/0!	NA	NA	NA	NA	NA	#DIV/0!	#DIV/0!	NA	NA	NA	NA	NA	#DIV/0!	#DIV/0!	124	152	144	134	152	141.2	12.1326	29	20	15	12	21	19.4	6.50385	1	2	4	1	3	2.2	1.30384	0	0	2	1	0
p+0	2		NA	NA	NA	NA	NA	#DIV/0!	#DIV/0!	NA	NA	NA	NA	NA	#DIV/0!	#DIV/0!	NA	NA	NA	NA	NA	#DIV/0!	#DIV/0!	NA	NA	NA	NA	NA	#DIV/0!	#DIV/0!	19	17	14	21	12	16.6	3.64692	0	0	1	1	1	0.6	0.547723	1	0	0	0	1
	3		NA	NA	NA	NA	NA	#DIV/0!	#DIV/0!	NA	NA	NA	NA	NA	#DIV/0!	#DIV/0!	NA	NA	NA	NA	NA	#DIV/0!	#DIV/0!	NA	NA	NA	NA	NA	#DIV/0!	#DIV/0!	13	13	7	14	12	11.8	2.77489	4	2	1	1	1	1.8	1.30384	0	0	0	0	0
average								#DIV/0!							#DIV/0!							#DIV/0!							#DIV/0!							14.2							1.2
stdev								#DIV/0!							#DIV/0!							#DIV/0!							#DIV/0!							6.4218							1.85156
p+3	1		NA	NA	NA	NA	NA	#DIV/0!	#DIV/0!	NA	NA	NA	NA	NA	#DIV/0!	#DIV/0!	NA	NA	NA	NA	NA	#DIV/0!	#DIV/0!	NA	NA	NA	NA	NA	#DIV/0!	#DIV/0!	25	24	25	21	18	22.6	3.04959	4	3	3	1	4	3	1.22474	0	1	2	0	1
	2		NA	NA	NA	NA	NA	#DIV/0!	#DIV/0!	NA	NA	NA	NA	NA	#DIV/0!	#DIV/0!	NA	NA	NA	NA	NA	#DIV/0!	#DIV/0!	NA	NA	NA	NA	NA	#DIV/0!	#DIV/0!	24	27	24	25	35	27	4.63681	2	5	1	4	3	3	1.58114	0	0	0	1	1
	3		NA	NA	NA	NA	NA	#DIV/0!	#DIV/0!	NA	NA	NA	NA	NA	#DIV/0!	#DIV/0!	NA	NA	NA	NA	NA	#DIV/0!	#DIV/0!	NA	NA	NA	NA	NA	#DIV/0!	#DIV/0!	33	32	29	26	39	31.8	4.86826	5	5	4	2	8	4.8	2.16795	0	0	0	2	0
average								#DIV/0!							#DIV/0!							#DIV/0!							#DIV/0!							27.1333							3.6
stdev								#DIV/0!							#DIV/0!							#DIV/0!							#DIV/0!							12.5547							4.97383
T10	2017-11-08
Sample	Dilution:		1					AVERAGE		0.1					AVERAGE		0.01					AVERAGE		0.001					AVERAGE		0.0001					AVERAGE		1e-05					AVERAGE		1e-06
Blank	1		0	0	0	0	0	0	0	0	0	0	0	0	0	0	0	0	0	0	0	0	0	0	0	0	0	0	0	0	0	0	0	0	0	0	0	0	0	0	0	0	0	0	0	0	0	0	0
								0							0							0							0							0							0
								0							0							0							0							0							0
BW25113 -	1		32	39	37	37	39	36.8	2.86356	12	15	13	9	12	12.2	2.16795	3	1	2	0	1	1.4	1.14018	0	0	0	0	0	0	0	0	0	0	0	0	0	0	0	0	0	0	0	0	0	0	0	0	0	0
	2		14	9	10	8	9	10	2.34521	0	1	3	1	0	1	1.22474	0	0	0	0	0	0	0	0	0	0	0	0	0	0	0	0	0	0	0	0	0	0	0	0	0	0	0	0	0	0	0	0	0
	3		NA	NA	NA	NA	NA	#DIV/0!	#DIV/0!	NA	NA	NA	NA	NA	#DIV/0!	#DIV/0!	91	113	96	108	94	100.4	9.5551	29	22	23	28	27	25.8	3.11448	1	0	6	2	2	2.2	2.28035	0	0	0	0	0	0	0	0	0	0	0	0
average								#DIV/0!							#DIV/0!							33.9333							8.6							0.733333							0
stdev								#DIV/0!							#DIV/0!							10.6953							3.11448							2.28035							0
2213F -	1		NA	NA	NA	NA	NA	#DIV/0!	#DIV/0!	NA	NA	NA	NA	NA	#DIV/0!	#DIV/0!	85	83	89	98	87	88.4	5.81378	9	15	19	14	17	14.8	3.76829	1	0	0	0	2	0.6	0.894427	0	0	0	0	0	0	0	0	0	0	0	0
p+0	2		NA	NA	NA	NA	NA	#DIV/0!	#DIV/0!	NA	NA	NA	NA	NA	#DIV/0!	#DIV/0!	NA	NA	NA	NA	NA	#DIV/0!	#DIV/0!	16	18	25	28	22	21.8	4.91935	4	1	4	3	4	3.2	1.30384	0	0	0	0	0	0	0	0	0	0	0	0
	3		NA	NA	NA	NA	NA	#DIV/0!	#DIV/0!	NA	NA	NA	NA	NA	#DIV/0!	#DIV/0!	NA	NA	NA	NA	NA	#DIV/0!	#DIV/0!	22	27	36	35	19	27.8	7.59605	2	4	3	2	2	2.6	0.894427	1	1	0	0	0	0.4	0.547723	0	0	0	0	0
average								#DIV/0!							#DIV/0!							#DIV/0!							18.3							1.9							0
stdev								#DIV/0!							#DIV/0!							#DIV/0!							8.68764							2.19827							0
p+3	1		NA	NA	NA	NA	NA	#DIV/0!	#DIV/0!	NA	NA	NA	NA	NA	#DIV/0!	#DIV/0!	NA	NA	NA	NA	NA	#DIV/0!	#DIV/0!	85	90	115	99	103	98.4	11.6962	22	23	21	15	14	19	4.1833	3	4	2	2	1	2.4	1.14018	0	1	0	1	0
	2		NA	NA	NA	NA	NA	#DIV/0!	#DIV/0!	NA	NA	NA	NA	NA	#DIV/0!	#DIV/0!	NA	NA	NA	NA	NA	#DIV/0!	#DIV/0!	120	117	140	133	152	132.4	14.4326	21	26	26	25	21	23.8	2.58844	2	2	3	2	2	2.2	0.447214	1	0	0	1	0
	3		NA	NA	NA	NA	NA	#DIV/0!	#DIV/0!	NA	NA	NA	NA	NA	#DIV/0!	#DIV/0!	NA	NA	NA	NA	NA	#DIV/0!	#DIV/0!	91	89	85	78	95	87.6	6.46529	12	8	9	11	9	9.8	1.64317	1	1	2	2	4	2	1.22474	0	0	0	0	0
average								#DIV/0!							#DIV/0!							#DIV/0!							106.133							17.5333							2.2
stdev								#DIV/0!							#DIV/0!							#DIV/0!							32.594							8.4149							2.81213
2213F A	1		NA	NA	NA	NA	NA	#DIV/0!	#DIV/0!	NA	NA	NA	NA	NA	#DIV/0!	#DIV/0!	NA	NA	NA	NA	NA	#DIV/0!	#DIV/0!	88	87	108	72	80	87	13.3791	19	14	18	17	21	17.8	2.58844	1	1	2	2	4	2	1.22474	0	0	0	0	0
p+0	2		NA	NA	NA	NA	NA	#DIV/0!	#DIV/0!	NA	NA	NA	NA	NA	#DIV/0!	#DIV/0!	NA	NA	NA	NA	NA	#DIV/0!	#DIV/0!	94	98	91	100	93	95.2	3.70135	8	9	4	6	4	6.2	2.28035	0	2	1	1	0	0.8	0.83666	0	0	0	0	0
	3		NA	NA	NA	NA	NA	#DIV/0!	#DIV/0!	NA	NA	NA	NA	NA	#DIV/0!	#DIV/0!	NA	NA	NA	NA	NA	#DIV/0!	#DIV/0!	77	89	86	75	76	80.6	6.42651	10	17	10	14	11	12.4	3.04959	0	1	1	2	4	1.6	1.51658	0	0	0	1	0
average								#DIV/0!							#DIV/0!							#DIV/0!							87.9							9.3							1.2
stdev								#DIV/0!							#DIV/0!							#DIV/0!							10.1279							5.32994							2.35324
p+3	1		NA	NA	NA	NA	NA	#DIV/0!	#DIV/0!	NA	NA	NA	NA	NA	#DIV/0!	#DIV/0!	NA	NA	NA	NA	NA	#DIV/0!	#DIV/0!	30	30	33	36	40	33.8	4.26615	1	4	0	0	3	1.6	1.81659	0	0	0	1	1	0.4	0.547723	0	0	0	0	1
	2		NA	NA	NA	NA	NA	#DIV/0!	#DIV/0!	NA	NA	NA	NA	NA	#DIV/0!	#DIV/0!	NA	NA	NA	NA	NA	#DIV/0!	#DIV/0!	32	38	29	32	31	32.4	3.36155	2	1	2	0	0	1	1	0	0	1	1	0	0.4	0.547723	0	0	0	0	0
	3		NA	NA	NA	NA	NA	#DIV/0!	#DIV/0!	NA	NA	NA	NA	NA	#DIV/0!	#DIV/0!	NA	NA	NA	NA	NA	#DIV/0!	#DIV/0!	100	98	90	103	99	98	4.84768	17	15	8	10	20	14	4.94975	2	2	2	1	1	1.6	0.547723	0	0	0	0	0
average								#DIV/0!							#DIV/0!							#DIV/0!							33.1							1.3							0.4
stdev								#DIV/0!							#DIV/0!							#DIV/0!							7.62769							2.81659							1.09545
2213F APR	1		NA	NA	NA	NA	NA	#DIV/0!	#DIV/0!	NA	NA	NA	NA	NA	#DIV/0!	#DIV/0!	NA	NA	NA	NA	NA	#DIV/0!	#DIV/0!	72	76	70	73	80	74.2	3.89872	12	10	15	13	14	12.8	1.92354	1	2	1	0	0	0.8	0.83666	0	0	1	0	0
p+0	2		NA	NA	NA	NA	NA	#DIV/0!	#DIV/0!	NA	NA	NA	NA	NA	#DIV/0!	#DIV/0!	NA	NA	NA	NA	NA	#DIV/0!	#DIV/0!	94	86	107	82	95	92.8	9.62808	10	5	14	15	10	10.8	3.96232	0	1	2	1	2	1.2	0.83666	1	0	0	0	0
	3		NA	NA	NA	NA	NA	#DIV/0!	#DIV/0!	NA	NA	NA	NA	NA	#DIV/0!	#DIV/0!	NA	NA	NA	NA	NA	#DIV/0!	#DIV/0!	102	104	101	110	98	103	4.47214	8	7	16	8	6	9	4	1	4	1	1	1	1.6	1.34164	0	0	0	0	1
average								#DIV/0!							#DIV/0!							#DIV/0!							97.9							9.9							1.4
stdev								#DIV/0!							#DIV/0!							#DIV/0!							14.1002							7.96232							2.1783
p+3	1		NA	NA	NA	NA	NA	#DIV/0!	#DIV/0!	NA	NA	NA	NA	NA	#DIV/0!	#DIV/0!	NA	NA	NA	NA	NA	#DIV/0!	#DIV/0!	130	133	113	115	143	126.8	12.657	26	22	27	29	22	25.2	3.11448	1	2	5	2	2	2.4	1.51658	0	0	1	0	0
	2		NA	NA	NA	NA	NA	#DIV/0!	#DIV/0!	NA	NA	NA	NA	NA	#DIV/0!	#DIV/0!	NA	NA	NA	NA	NA	#DIV/0!	#DIV/0!	80	84	70	72	93	79.8	9.33809	10	15	16	16	16	14.6	2.60768	4	2	1	2	2	2.2	1.09545	0	1	0	0	0
	3		NA	NA	NA	NA	NA	#DIV/0!	#DIV/0!	NA	NA	NA	NA	NA	#DIV/0!	#DIV/0!	NA	NA	NA	NA	NA	#DIV/0!	#DIV/0!	83	82	91	94	82	86.4	5.68331	6	3	10	10	16	9	4.89898	1	3	3	2	0	1.8	1.30384	0	0	0	1	0
average								#DIV/0!							#DIV/0!							#DIV/0!							97.6667							16.2667							2.13333
stdev								#DIV/0!							#DIV/0!							#DIV/0!							27.6784							10.6211							3.91586
T12	2017-11-10
Sample	Dilution:		1					AVERAGE		0.1					AVERAGE		0.01					AVERAGE		0.001					AVERAGE		0.0001					AVERAGE		1e-05					AVERAGE		1e-05
Blank	1		0	0	0	0	0	0	0	0	0	0	0	0	0	0	0	0	0	0	0	0	0	0	0	0	0	0	0	0	0	0	0	0	0	0	0	0	0	0	0	0	0	0	0	0	0	0	0
								0							0							0							0							0							0
								0							0							0							0							0							0
BW25113 -	1		4	3	3	0	2	2.4	1.51658	0	0	0	0	0	0	0	0	0	0	0	0	0	0	0	0	0	0	0	0	0	0	0	0	0	0	0	0	0	0	0	0	0	0	0	0	0	0	0	0
	2		2	1	0	1	2	1.2	0.83666	0	0	0	0	0	0	0	0	0	0	0	0	0	0	0	0	0	0	0	0	0	0	0	0	0	0	0	0	0	0	0	0	0	0	0	0	0	0	0	0
	3		NA	NA	NA	NA	NA	#DIV/0!	#DIV/0!	90	117	117	106	84	102.8	15.2545	42	42	43	40	38	41	2	8	6	7	10	9	8	1.58114	0	4	2	0	0	1.2	1.78885	0	0	0	0	0	0	0	0	0	0	0	0
average								#DIV/0!							34.2667							13.6667							2.66667							0.4							0
stdev								#DIV/0!							15.2545							2							1.58114							1.78885							0
2213F -	1		NA	NA	NA	NA	NA	#DIV/0!	#DIV/0!	NA	NA	NA	NA	NA	#DIV/0!	#DIV/0!	59	71	76	68	81	71	8.33667	5	5	4	5	4	4.6	0.547723	0	1	0	0	1	0.4	0.547723	0	0	0	0	0	0	0	0	0	0	1	0
p+0	2		NA	NA	NA	NA	NA	#DIV/0!	#DIV/0!	NA	NA	NA	NA	NA	#DIV/0!	#DIV/0!	109	92	91	95	106	98.6	8.32466	9	18	13	11	18	13.8	4.08656	2	2	0	0	0	0.8	1.09545	1	0	0	0	0	0.2	0.447214	0	0	0	0	0
	3		NA	NA	NA	NA	NA	#DIV/0!	#DIV/0!	NA	NA	NA	NA	NA	#DIV/0!	#DIV/0!	104	100	90	105	102	100.2	6.01664	21	10	13	16	15	15	4.06202	1	3	0	1	1	1.2	1.09545	1	0	1	0	0	0.4	0.547723	0	0	0	0	0
average								#DIV/0!							#DIV/0!							84.8							9.2							0.6							0.1
stdev								#DIV/0!							#DIV/0!							16.6613							4.63429							1.64317							0.447214
p+3	1		NA	NA	NA	NA	NA	#DIV/0!	#DIV/0!	NA	NA	NA	NA	NA	#DIV/0!	#DIV/0!	NA	NA	NA	NA	NA	#DIV/0!	#DIV/0!	75	77	82	97	89	84	9.05539	22	18	16	19	18	18.6	2.19089	0	0	2	1	2	1	1	0	1	0	1	0
	2		NA	NA	NA	NA	NA	#DIV/0!	#DIV/0!	NA	NA	NA	NA	NA	#DIV/0!	#DIV/0!	NA	NA	NA	NA	NA	#DIV/0!	#DIV/0!	107	98	98	100	87	98	7.17635	16	15	16	15	18	16	1.22474	1	4	1	2	3	2.2	1.30384	0	0	0	0	1
	3		NA	NA	NA	NA	NA	#DIV/0!	#DIV/0!	NA	NA	NA	NA	NA	#DIV/0!	#DIV/0!	NA	NA	NA	NA	NA	#DIV/0!	#DIV/0!	47	54	42	57	44	48.8	6.45755	2	6	6	4	9	5.4	2.60768	1	2	0	0	3	1.2	1.30384	0	0	0	0	1
average								#DIV/0!							#DIV/0!							#DIV/0!							73.4							10.7							1.7
stdev								#DIV/0!							#DIV/0!							#DIV/0!							13.6339							3.83243							2.60768
2213F A	1		NA	NA	NA	NA	NA	#DIV/0!	#DIV/0!	NA	NA	NA	NA	NA	#DIV/0!	#DIV/0!	NA	NA	NA	NA	NA	#DIV/0!	#DIV/0!	58	57	51	70	36	54.4	12.3814	13	9	11	13	15	12.2	2.28035	2	2	1	0	1	1.2	0.83666	0	0	0	1	1
p+0	2		NA	NA	NA	NA	NA	#DIV/0!	#DIV/0!	NA	NA	NA	NA	NA	#DIV/0!	#DIV/0!	NA	NA	NA	NA	NA	#DIV/0!	#DIV/0!	54	57	66	57	55	57.8	4.76445	7	6	9	5	9	7.2	1.78885	0	0	1	0	0	0.2	0.447214	0	0	0	0	0
	3		NA	NA	NA	NA	NA	#DIV/0!	#DIV/0!	NA	NA	NA	NA	NA	#DIV/0!	#DIV/0!	NA	NA	NA	NA	NA	#DIV/0!	#DIV/0!	66	75	63	65	59	65.6	5.89915	10	7	7	4	6	6.8	2.16795	1	0	0	0	0	0.2	0.447214	0	0	0	0	0
average								#DIV/0!							#DIV/0!							#DIV/0!							59.2667							8.73333							0.533333
stdev								#DIV/0!							#DIV/0!							#DIV/0!							23.045							6.23715							1.73109
p+3	1		NA	NA	NA	NA	NA	#DIV/0!	#DIV/0!	NA	NA	NA	NA	NA	#DIV/0!	#DIV/0!	NA	NA	NA	NA	NA	#DIV/0!	#DIV/0!	18	18	16	20	16	17.6	1.67332	1	2	0	0	3	1.2	1.30384	0	0	0	0	0	0	0	0	0	1	0	0
	2		NA	NA	NA	NA	NA	#DIV/0!	#DIV/0!	NA	NA	NA	NA	NA	#DIV/0!	#DIV/0!	NA	NA	NA	NA	NA	#DIV/0!	#DIV/0!	11	16	27	17	20	18.2	5.89067	1	2	1	1	2	1.4	0.547723	0	0	0	0	0	0	0	0	0	0	0	0
	3		NA	NA	NA	NA	NA	#DIV/0!	#DIV/0!	NA	NA	NA	NA	NA	#DIV/0!	#DIV/0!	NA	NA	NA	NA	NA	#DIV/0!	#DIV/0!	88	87	88	83	90	87.2	2.58844	14	9	19	12	19	14.6	4.39318	6	3	0	2	1	2.4	2.30217	0	0	0	0	0
average								#DIV/0!							#DIV/0!							#DIV/0!							17.9							1.3							0
stdev								#DIV/0!							#DIV/0!							#DIV/0!							7.56399							1.85156							0
2213F APR	1		NA	NA	NA	NA	NA	#DIV/0!	#DIV/0!	NA	NA	NA	NA	NA	#DIV/0!	#DIV/0!	NA	NA	NA	NA	NA	#DIV/0!	#DIV/0!	70	62	56	69	54	62.2	7.29383	4	6	11	7	12	8	3.39116	0	4	2	0	0	1.2	1.78885	0	0	0	1	0
p+0	2		NA	NA	NA	NA	NA	#DIV/0!	#DIV/0!	NA	NA	NA	NA	NA	#DIV/0!	#DIV/0!	NA	NA	NA	NA	NA	#DIV/0!	#DIV/0!	46	53	60	52	49	52	5.24404	6	3	5	4	5	4.6	1.14018	1	0	0	0	0	0.2	0.447214	0	3	5	0	0
	3		NA	NA	NA	NA	NA	#DIV/0!	#DIV/0!	NA	NA	NA	NA	NA	#DIV/0!	#DIV/0!	NA	NA	NA	NA	NA	#DIV/0!	#DIV/0!	38	31	44	46	45	40.8	6.30079	4	5	1	4	1	3	1.87083	0	0	0	0	1	0.2	0.447214	0	0	0	0	0
average								#DIV/0!							#DIV/0!							#DIV/0!							46.4							3.8							0.2
stdev								#DIV/0!							#DIV/0!							#DIV/0!							11.5448							3.011							0.894427
p+3	1		NA	NA	NA	NA	NA	#DIV/0!	#DIV/0!	NA	NA	NA	NA	NA	#DIV/0!	#DIV/0!	NA	NA	NA	NA	NA	#DIV/0!	#DIV/0!	55	60	51	63	53	56.4	4.97996	5	8	14	4	12	8.6	4.3359	1	0	1	1	0	0.6	0.547723	0	0	0	0	0
	2		NA	NA	NA	NA	NA	#DIV/0!	#DIV/0!	NA	NA	NA	NA	NA	#DIV/0!	#DIV/0!	NA	NA	NA	NA	NA	#DIV/0!	#DIV/0!	38	34	29	33	38	34.4	3.78153	3	7	4	4	6	4.8	1.64317	0	0	1	0	0	0.2	0.447214	0	0	1	0	1
	3		NA	NA	NA	NA	NA	#DIV/0!	#DIV/0!	NA	NA	NA	NA	NA	#DIV/0!	#DIV/0!	NA	NA	NA	NA	NA	#DIV/0!	#DIV/0!	38	36	39	28	31	34.4	4.72229	2	3	1	6	3	3	1.87083	0	0	1	12	0	2.6	5.27257	0	0	0	0	0
average								#DIV/0!							#DIV/0!							#DIV/0!							41.7333							5.46667							1.13333
stdev								#DIV/0!							#DIV/0!							#DIV/0!							13.4838							7.84989							6.26751
T15	2017-11-13
Sample	Dilution:		1					AVERAGE		0.1					AVERAGE		0.01					AVERAGE		0.001					AVERAGE		0.0001					AVERAGE		1e-05					AVERAGE		1e-05
Blank	1		0	0	0	0	0	0	0	0	0	0	0	0	0	0	0	0	0	0	0	0	0	0	0	0	0	0	0	0	0	0	0	0	0	0	0	0	0	0	0	0	0	0	0	0	0	0	0
								0							0							0							0							0							0
								0							0							0							0							0							0
BW25113 -	1		0	0	0	0	0	0	0	0	0	0	0	0	0	0	0	0	0	0	0	0	0	0	0	0	0	0	0	0	0	0	0	0	0	0	0	0	0	0	0	0	0	0	0	0	0	0	0
	2		0	0	0	0	0	0	0	0	0	0	0	0	0	0	0	0	0	0	0	0	0	0	0	0	0	0	0	0	0	0	0	0	0	0	0	0	0	0	0	0	0	0	0	0	0	0	0
	3		80	76	83	93	87	83.8	6.53452	25	23	23	25	20	23.2	2.04939	5	0	2	2	5	2.8	2.16795	0	1	0	0	0	0.2	0.447214	1	0	0	0	0	0.2	0.447214	0	0	0	0	0	0	0	0	0	0	0	0
average								27.9333							7.73333							0.933333							0.0666667							0.0666667							0
stdev								6.53452							2.04939							2.16795							0.447214							0.447214							0
2213F -	1		NA	NA	NA	NA	NA	#DIV/0!	#DIV/0!	128	148	149	131	126	136.4	11.1937	32	42	32	36	38	36	4.24264	1	1	5	3	2	2.4	1.67332	0	0	1	0	0	0.2	0.447214	0	0	0	0	0	0	0	0	0	0	0	0
p+0	2		NA	NA	NA	NA	NA	#DIV/0!	#DIV/0!	NA	NA	NA	NA	NA	#DIV/0!	#DIV/0!	61	52	76	55	70	62.8	10.0846	3	1	5	2	3	2.8	1.48324	2	0	1	0	0	0.6	0.894427	0	0	0	0	0	0	0	0	0	0	0	0
	3		NA	NA	NA	NA	NA	#DIV/0!	#DIV/0!	NA	NA	NA	NA	NA	#DIV/0!	#DIV/0!	63	64	57	62	68	62.8	3.96232	4	4	4	5	9	5.2	2.16795	1	0	2	1	0	0.8	0.83666	0	0	0	0	0	0	0	0	0	0	0	0
average								#DIV/0!							#DIV/0!							49.4							2.6							0.4							0
stdev								#DIV/0!							#DIV/0!							14.3273							3.15656							1.34164							0
p+3	1		NA	NA	NA	NA	NA	#DIV/0!	#DIV/0!	NA	NA	NA	NA	NA	#DIV/0!	#DIV/0!	NA	NA	NA	NA	NA	#DIV/0!	#DIV/0!	54	47	47	58	57	52.6	5.31977	3	5	9	10	7	6.8	2.86356	0	1	0	0	0	0.2	0.447214	0	0	0	0	0
	2		NA	NA	NA	NA	NA	#DIV/0!	#DIV/0!	NA	NA	NA	NA	NA	#DIV/0!	#DIV/0!	NA	NA	NA	NA	NA	#DIV/0!	#DIV/0!	92	83	91	89	92	89.4	3.78153	14	6	11	11	8	10	3.08221	2	0	0	0	1	0.6	0.894427	0	0	0	0	1
	3		NA	NA	NA	NA	NA	#DIV/0!	#DIV/0!	NA	NA	NA	NA	NA	#DIV/0!	#DIV/0!	NA	NA	NA	NA	NA	#DIV/0!	#DIV/0!	25	19	17	17	16	18.8	3.63318	4	2	2	3	5	3.2	1.30384	1	0	1	0	1	0.6	0.547723	0	0	0	0	0
average								#DIV/0!							#DIV/0!							#DIV/0!							53.6							6.66667							0.466667
stdev								#DIV/0!							#DIV/0!							#DIV/0!							12.7345							7.24961							1.88936
2213F A	1		NA	NA	NA	NA	NA	#DIV/0!	#DIV/0!	NA	NA	NA	NA	NA	#DIV/0!	#DIV/0!	NA	NA	NA	NA	NA	#DIV/0!	#DIV/0!	32	45	36	39	38	38	4.74342	2	3	12	7	5	5.8	3.96232	0	0	0	0	0	0	0	0	0	0	0	0
p+0	2		NA	NA	NA	NA	NA	#DIV/0!	#DIV/0!	NA	NA	NA	NA	NA	#DIV/0!	#DIV/0!	NA	NA	NA	NA	NA	#DIV/0!	#DIV/0!	17	21	21	22	30	22.2	4.76445	1	2	2	4	3	2.4	1.14018	0	0	0	0	0	0	0	0	0	0	0	0
	3		NA	NA	NA	NA	NA	#DIV/0!	#DIV/0!	NA	NA	NA	NA	NA	#DIV/0!	#DIV/0!	NA	NA	NA	NA	NA	#DIV/0!	#DIV/0!	23	30	32	25	29	27.8	3.70135	3	3	3	0	1	2	1.41421	0	0	2	0	1	0.6	0.894427	0	0	0	1	0
average								#DIV/0!							#DIV/0!							#DIV/0!							25							2.2							0.3
stdev								#DIV/0!							#DIV/0!							#DIV/0!							8.4658							2.55439							0.894427
p+3	1		NA	NA	NA	NA	NA	#DIV/0!	#DIV/0!	NA	NA	NA	NA	NA	#DIV/0!	#DIV/0!	80	68	83	57	62	70	11.2472	2	5	3	5	6	4.2	1.64317	0	0	0	2	0	0.4	0.894427	0	0	0	0	0	0	0	0	0	0	0	0
	2		NA	NA	NA	NA	NA	#DIV/0!	#DIV/0!	NA	NA	NA	NA	NA	#DIV/0!	#DIV/0!	92	98	99	108	108	101	6.9282	11	11	6	12	8	9.6	2.50998	0	1	5	0	0	1.2	2.16795	0	0	0	0	0	0	0	0	0	0	0	0
	3		NA	NA	NA	NA	NA	#DIV/0!	#DIV/0!	NA	NA	NA	NA	NA	#DIV/0!	#DIV/0!	NA	NA	NA	NA	NA	#DIV/0!	#DIV/0!	26	30	36	43	34	33.8	6.41872	5	3	5	8	5	5.2	1.78885	0	1	0	0	0	0.2	0.447214	0	0	0	1	0
average								#DIV/0!							#DIV/0!							85.5							6.9							0.8							0
stdev								#DIV/0!							#DIV/0!							18.1754							4.15315							3.06238							0
2213F APR	1		NA	NA	NA	NA	NA	#DIV/0!	#DIV/0!	NA	NA	NA	NA	NA	#DIV/0!	#DIV/0!	NA	NA	NA	NA	NA	#DIV/0!	#DIV/0!	41	37	32	40	31	36.2	4.54973	1	10	2	3	1	3.4	3.78153	1	0	0	1	2	0.8	0.83666	0	0	0	0	0
p+0	2		NA	NA	NA	NA	NA	#DIV/0!	#DIV/0!	NA	NA	NA	NA	NA	#DIV/0!	#DIV/0!	NA	NA	NA	NA	NA	#DIV/0!	#DIV/0!	22	18	19	13	31	20.6	6.65582	2	4	2	1	2	2.2	1.09545	0	0	1	0	1	0.4	0.547723	0	0	0	1	0
	3		NA	NA	NA	NA	NA	#DIV/0!	#DIV/0!	NA	NA	NA	NA	NA	#DIV/0!	#DIV/0!	NA	NA	NA	NA	NA	#DIV/0!	#DIV/0!	25	24	23	35	29	27.2	4.91935	0	3	0	1	4	1.6	1.81659	0	0	1	0	1	0.4	0.547723	0	0	0	0	0
average								#DIV/0!							#DIV/0!							#DIV/0!							23.9							1.9							0.4
stdev								#DIV/0!							#DIV/0!							#DIV/0!							11.5752							2.91204							1.09545
p+3	1		NA	NA	NA	NA	NA	#DIV/0!	#DIV/0!	NA	NA	NA	NA	NA	#DIV/0!	#DIV/0!	NA	NA	NA	NA	NA	#DIV/0!	#DIV/0!	35	31	26	36	30	31.6	4.03733	3	3	5	2	3	3.2	1.09545	0	0	0	0	0	0	0	0	0	0	0	0
	2		NA	NA	NA	NA	NA	#DIV/0!	#DIV/0!	NA	NA	NA	NA	NA	#DIV/0!	#DIV/0!	NA	NA	NA	NA	NA	#DIV/0!	#DIV/0!	17	14	16	12	20	15.8	3.03315	1	3	0	1	1	1.2	1.09545	0	0	0	0	0	0	0	0	0	0	0	0
	3		NA	NA	NA	NA	NA	#DIV/0!	#DIV/0!	NA	NA	NA	NA	NA	#DIV/0!	#DIV/0!	NA	NA	NA	NA	NA	#DIV/0!	#DIV/0!	12	15	10	13	13	12.6	1.81659	2	1	0	1	3	1.4	1.14018	0	0	0	0	0	0	0	0	0	0	0	0
average								#DIV/0!							#DIV/0!							#DIV/0!							20							1.93333							0
stdev								#DIV/0!							#DIV/0!							#DIV/0!							8.88707							3.33107							0
T17	2017-11-15
Sample	Dilution:		1					AVERAGE		0.1					AVERAGE		0.01					AVERAGE		0.001					AVERAGE		0.0001					AVERAGE		1e-05					AVERAGE		1e-05
Blank	1		0	0	0	0	0	0	0	0	0	0	0	0	0	0	0	0	0	0	0	0	0	0	0	0	0	0	0	0	0	0	0	0	0	0	0	0	0	0	0	0	0	0	0	0	0	0	0
								0							0							0							0							0							0
								0							0							0							0							0							0
BW25113 -	1		0	0	0	0	0	0	0	0	0	0	0	0	0	0	0	0	0	0	0	0	0	0	0	0	0	0	0	0	0	0	0	0	0	0	0	0	0	0	0	0	0	0	0	0	0	0	0
	2		0	0	0	0	0	0	0	0	0	0	0	0	0	0	0	0	0	0	0	0	0	0	0	0	0	0	0	0	0	0	0	0	0	0	0	0	0	0	0	0	0	0	0	0	0	0	0
	3		47	30	38	38	43	39.2	6.37966	9	12	10	13	10	10.8	1.64317	2	0	2	2	2	1.6	0.894427	0	0	0	0	0	0	0	0	0	1	0	0	0.2	0.447214	0	0	0	0	0	0	0	0	0	0	0	0
average								13.0667							3.6							0.533333							0							0.0666667							0
stdev								6.37966							1.64317							0.894427							0							0.447214							0
2213F -	1		NA	NA	NA	NA	NA	#DIV/0!	#DIV/0!	118	124	123	118	119	120.4	2.88097	28	29	35	29	31	30.4	2.79285	3	4	1	2	1	2.2	1.30384	0	0	0	0	1	0.2	0.447214	0	0	0	0	0	0	0	0	0	0	0	0
p+0	2		NA	NA	NA	NA	NA	#DIV/0!	#DIV/0!	NA	NA	NA	NA	NA	#DIV/0!	#DIV/0!	23	24	21	29	37	26.8	6.41872	1	1	1	2	2	1.4	0.547723	0	0	0	0	1	0.2	0.447214	0	0	0	0	0	0	0	0	0	0	0	0
	3		NA	NA	NA	NA	NA	#DIV/0!	#DIV/0!	NA	NA	NA	NA	NA	#DIV/0!	#DIV/0!	29	35	31	47	39	36.2	7.15542	4	4	3	4	2	3.4	0.894427	0	1	0	0	0	0.2	0.447214	0	0	0	0	0	0	0	0	0	0	0	0
average								#DIV/0!							#DIV/0!							28.6							1.8							0.2							0
stdev								#DIV/0!							#DIV/0!							9.21157							1.85156							0.894427							0
p+3	1		NA	NA	NA	NA	NA	#DIV/0!	#DIV/0!	NA	NA	NA	NA	NA	#DIV/0!	#DIV/0!	NA	NA	NA	NA	NA	#DIV/0!	#DIV/0!	37	41	46	50	40	42.8	5.1672	4	3	4	7	4	4.4	1.51658	0	0	1	1	1	0.6	0.547723	0	0	0	0	0
	2		NA	NA	NA	NA	NA	#DIV/0!	#DIV/0!	NA	NA	NA	NA	NA	#DIV/0!	#DIV/0!	NA	NA	NA	NA	NA	#DIV/0!	#DIV/0!	82	71	87	90	86	83.2	7.39594	10	14	7	5	8	8.8	3.42053	2	2	0	0	0	0.8	1.09545	0	0	0	0	0
	3		NA	NA	NA	NA	NA	#DIV/0!	#DIV/0!	NA	NA	NA	NA	NA	#DIV/0!	#DIV/0!	NA	NA	NA	NA	NA	#DIV/0!	#DIV/0!	10	12	13	6	8	9.8	2.86356	1	0	1	2	1	1	0.707107	1	0	0	1	0	0.4	0.547723	0	0	0	0	0
average								#DIV/0!							#DIV/0!							#DIV/0!							45.2667							4.73333							0.6
stdev								#DIV/0!							#DIV/0!							#DIV/0!							15.4267							5.64421							2.19089
2213F A	1		NA	NA	NA	NA	NA	#DIV/0!	#DIV/0!	NA	NA	NA	NA	NA	#DIV/0!	#DIV/0!	NA	NA	NA	NA	NA	#DIV/0!	#DIV/0!	21	29	23	26	26	25	3.08221	2	1	2	5	3	2.6	1.51658	1	0	1	0	1	0.6	0.547723	0	0	0	0	0
p+0	2		NA	NA	NA	NA	NA	#DIV/0!	#DIV/0!	NA	NA	NA	NA	NA	#DIV/0!	#DIV/0!	NA	NA	NA	NA	NA	#DIV/0!	#DIV/0!	6	9	9	10	10	8.8	1.64317	0	0	2	0	0	0.4	0.894427	0	0	0	0	0	0	0	0	0	0	0	0
	3		NA	NA	NA	NA	NA	#DIV/0!	#DIV/0!	NA	NA	NA	NA	NA	#DIV/0!	#DIV/0!	NA	NA	NA	NA	NA	#DIV/0!	#DIV/0!	23	18	22	19	18	20	2.34521	2	2	2	2	5	2.6	1.34164	0	1	0	0	1	0.4	0.547723	0	0	0	1	0
average								#DIV/0!							#DIV/0!							#DIV/0!							14.4							1.5							0.2
stdev								#DIV/0!							#DIV/0!							#DIV/0!							3.98838							2.23607							0.547723
p+3	1		NA	NA	NA	NA	NA	#DIV/0!	#DIV/0!	NA	NA	NA	NA	NA	#DIV/0!	#DIV/0!	54	67	54	66	52	58.6	7.26636	2	4	4	8	2	4	2.44949	0	0	0	0	0	0	0	0	0	0	0	0	0	0	0	0	0	0	0
	2		NA	NA	NA	NA	NA	#DIV/0!	#DIV/0!	NA	NA	NA	NA	NA	#DIV/0!	#DIV/0!	70	66	71	65	77	69.8	4.76445	5	1	1	7	3	3.4	2.60768	0	0	0	0	1	0.2	0.447214	0	0	0	0	0	0	0	0	0	0	0	0
	3		NA	NA	NA	NA	NA	#DIV/0!	#DIV/0!	NA	NA	NA	NA	NA	#DIV/0!	#DIV/0!	NA	NA	NA	NA	NA	#DIV/0!	#DIV/0!	14	11	16	16	15	14.4	2.07364	0	0	0	0	0	0	0	0	0	0	0	0	0	0	0	0	0	0	0
average								#DIV/0!							#DIV/0!							64.2							3.7							0.1							0
stdev								#DIV/0!							#DIV/0!							12.0308							5.05717							0.447214							0
2213F APR	1		NA	NA	NA	NA	NA	#DIV/0!	#DIV/0!	NA	NA	NA	NA	NA	#DIV/0!	#DIV/0!	NA	NA	NA	NA	NA	#DIV/0!	#DIV/0!	12	15	10	19	4	12	5.61249	0	0	0	1	0	0.2	0.447214	0	0	0	0	0	0	0	0	0	0	0	0
p+0	2		NA	NA	NA	NA	NA	#DIV/0!	#DIV/0!	NA	NA	NA	NA	NA	#DIV/0!	#DIV/0!	NA	NA	NA	NA	NA	#DIV/0!	#DIV/0!	3	5	5	4	8	5	1.87083	0	0	0	0	0	0	0	0	0	0	0	0	0	0	0	0	0	0	0
	3		NA	NA	NA	NA	NA	#DIV/0!	#DIV/0!	NA	NA	NA	NA	NA	#DIV/0!	#DIV/0!	NA	NA	NA	NA	NA	#DIV/0!	#DIV/0!	12	9	11	13	13	11.6	1.67332	0	0	0	1	0	0.2	0.447214	1	0	0	0	0	0.2	0.447214	0	0	0	0	0
average								#DIV/0!							#DIV/0!							#DIV/0!							8.3							0.1							0.1
stdev								#DIV/0!							#DIV/0!							#DIV/0!							3.54415							0.447214							0.447214
p+3	1		NA	NA	NA	NA	NA	#DIV/0!	#DIV/0!	NA	NA	NA	NA	NA	#DIV/0!	#DIV/0!	NA	NA	NA	NA	NA	#DIV/0!	#DIV/0!	11	19	14	18	21	16.6	4.03733	0	1	2	0	1	0.8	0.83666	0	0	0	0	0	0	0	0	0	0	1	0
	2		NA	NA	NA	NA	NA	#DIV/0!	#DIV/0!	NA	NA	NA	NA	NA	#DIV/0!	#DIV/0!	NA	NA	NA	NA	NA	#DIV/0!	#DIV/0!	7	7	9	8	9	8	1	1	0	1	0	0	0.4	0.547723	0	0	0	0	0	0	0	0	0	0	0	0
	3		NA	NA	NA	NA	NA	#DIV/0!	#DIV/0!	NA	NA	NA	NA	NA	#DIV/0!	#DIV/0!	NA	NA	NA	NA	NA	#DIV/0!	#DIV/0!	3	6	4	6	7	5.2	1.64317	1	0	1	2	0	0.8	0.83666	0	0	0	0	0	0	0	0	0	0	0	0
average								#DIV/0!							#DIV/0!							#DIV/0!							9.93333							0.666667							0
stdev								#DIV/0!							#DIV/0!							#DIV/0!							6.68049							2.22104							0
T31	2017-11-29
Sample	Dilution:		1					AVERAGE		0.1					AVERAGE		0.01					AVERAGE		0.001					AVERAGE		0.0001					AVERAGE		1e-05					AVERAGE		1e-05
Blank	1		0	0	0	0	0	0	0	0	0	0	0	0	0	0	0	0	0	0	0	0	0	0	0	0	0	0	0	0	0	0	0	0	0	0	0	0	0	0	0	0	0	0	0	0	0	0	0
								0							0							0							0							0							0
								0							0							0							0							0							0
BW25113 -	1		0	0	0	0	0	0	0	0	0	0	0	0	0	0	0	0	0	0	0	0	0	0	0	0	0	0	0	0	0	0	0	0	0	0	0	0	0	0	0	0	0	0	0	0	0	0	0
	2		0	0	0	0	0	0	0	0	0	0	0	0	0	0	0	0	0	0	0	0	0	0	0	0	0	0	0	0	0	0	0	0	0	0	0	0	0	0	0	0	0	0	0	0	0	0	0
	3		0	0	0	0	0	0	0	0	0	0	0	0	0	0	0	0	0	0	0	0	0	0	0	0	0	0	0	0	0	0	0	0	0	0	0	0	0	0	0	0	0	0	0	0	0	0	0
average								0							0							0							0							0							0
stdev								0							0							0							0							0							0
2213F -	1		139	117	NA	NA	NA	128	15.5563	24	30	29	37	25	29	5.14782	2	2	5	5	4	3.6	1.51658	0	0	1	0	0	0.2	0.447214	0	0	0	0	0	0	0	0	0	0	0	0	0	0	0	0	0	0	0
p+0	2		118	122	108	123	113	116.8	6.30079	6	5	4	2	5	4.4	1.51658	0	0	1	0	1	0.4	0.547723	0	0	0	0	0	0	0	0	0	0	0	0	0	0	0	0	0	0	0	0	0	0	0	0	0	0
	3		NA	NA	NA	NA	NA	#DIV/0!	#DIV/0!	33	34	24	19	36	29.2	7.32803	0	1	4	7	7	3.8	3.27109	0	1	0	0	0	0.2	0.447214	0	0	0	0	0	0	0	0	0	0	0	0	0	0	0	0	0	0	0
average								122.4							16.7							2							0.1							0							0
stdev								21.8571							6.66439							2.0643							0.447214							0							0
p+3	1		NA	NA	NA	NA	NA	#DIV/0!	#DIV/0!	39	36	38	36	41	38	2.12132	9	2	4	5	8	5.6	2.88097	1	0	2	1	1	1	0.707107	0	0	0	0	0	0	0	0	0	0	0	0	0	0	0	0	0	0	0
	2		NA	NA	NA	NA	NA	#DIV/0!	#DIV/0!	NA	NA	NA	NA	NA	#DIV/0!	#DIV/0!	33	48	41	48	30	40	8.33667	4	8	4	7	7	6	1.87083	0	0	0	0	0	0	0	0	0	0	0	0	0	0	0	0	0	0	0
	3		NA	NA	NA	NA	NA	#DIV/0!	#DIV/0!	25	18	20	21	29	22.6	4.39318	3	4	4	4	3	3.6	0.547723	0	0	0	1	0	0.2	0.447214	0	0	0	0	0	0	0	0	0	0	0	0	0	0	0	0	0	0	0
average								#DIV/0!							#DIV/0!							16.4							2.4							0							0
stdev								#DIV/0!							#DIV/0!							11.7654							3.02515							0							0
2213F A	1		NA	NA	NA	NA	NA	#DIV/0!	#DIV/0!	49	40	39	38	34	40	5.52268	27	24	22	14	22	21.8	4.81664	3	5	1	3	5	3.4	1.67332	0	0	0	0	0	0	0	0	0	0	0	0	0	0	0	0	0	0	0
p+0	2		NA	NA	NA	NA	NA	#DIV/0!	#DIV/0!	31	30	24	27	28	28	2.73861	6	6	3	6	6	5.4	1.34164	1	1	1	0	0	0.6	0.547723	0	0	0	0	0	0	0	0	0	0	0	0	0	0	0	0	0	0	0
	3		NA	NA	NA	NA	NA	#DIV/0!	#DIV/0!	26	30	25	19	26	25.2	3.96232	4	4	5	2	3	3.6	1.14018	1	1	1	0	0	0.6	0.547723	0	0	0	0	0	0	0	0	0	0	0	0	0	0	0	0	0	0	0
average								#DIV/0!							26.6							4.5							0.6							0							0
stdev								#DIV/0!							6.70094							2.48182							1.09545							0							0
p+3	1		NA	NA	NA	NA	NA	#DIV/0!	#DIV/0!	37	27	36	30	31	32.2	4.20714	9	8	7	9	7	8	1	1	2	0	1	2	1.2	0.83666	0	0	0	0	0	0	0	0	0	0	0	0	0	0	0	0	0	0	0
	2		NA	NA	NA	NA	NA	#DIV/0!	#DIV/0!	47	43	51	38	42	44.2	4.96991	10	9	8	8	11	9.2	1.30384	0	0	0	4	1	1	1.73205	0	0	0	0	0	0	0	0	0	0	0	0	0	0	0	0	0	0	0
	3		NA	NA	NA	NA	NA	#DIV/0!	#DIV/0!	87	88	75	85	75	82	6.48074	13	19	17	19	12	16	3.31662	1	4	2	3	0	2	1.58114	0	0	0	0	0	0	0	0	0	0	0	0	0	0	0	0	0	0	0
average								#DIV/0!							38.2							8.6							1.1							0							0
stdev								#DIV/0!							9.17705							2.30384							2.56871							0							0
2213F APR	1		NA	NA	NA	NA	NA	#DIV/0!	#DIV/0!	NA	NA	NA	NA	NA	#DIV/0!	#DIV/0!	12	12	7	9	9	9.8	2.16795	3	0	1	0	2	1.2	1.30384	0	0	0	0	0	0	0	0	0	0	0	0	0	0	0	0	0	0	0
p+0	2		NA	NA	NA	NA	NA	#DIV/0!	#DIV/0!	62	80	80	69	80	74.2	8.31865	20	16	17	16	17	17.2	1.64317	1	0	1	3	1	1.2	1.09545	0	0	0	0	0	0	0	0	0	0	0	0	0	0	0	0	0	0	0
	3		NA	NA	NA	NA	NA	#DIV/0!	#DIV/0!	46	47	49	35	33	42	7.4162	8	3	4	4	7	5.2	2.16795	0	2	2	0	1	1	1	0	0	0	0	0	0	0	0	0	0	0	0	0	0	0	0	0	0	0
average								#DIV/0!							58.1							11.2							1.1							0							0
stdev								#DIV/0!							15.7349							3.81112							2.09545							0							0
p+3	1		NA	NA	NA	NA	NA	#DIV/0!	#DIV/0!	45	42	37	37	48	41.8	4.86826	10	7	8	6	4	7	2.23607	1	2	0	0	2	1	1	0	0	0	0	0	0	0	0	0	0	0	0	0	0	0	0	0	0	0
	2		NA	NA	NA	NA	NA	#DIV/0!	#DIV/0!	34	48	25	34	37	35.6	8.26438	5	1	6	3	6	4.2	2.16795	0	0	0	0	0	0	0	0	0	0	0	0	0	0	0	0	0	0	0	0	0	0	0	0	0	0
	3		NA	NA	NA	NA	NA	#DIV/0!	#DIV/0!	33	23	19	20	10	21	8.27647	0	3	0	4	3	2	1.87083	0	0	1	0	0	0.2	0.447214	0	0	0	0	0	0	0	0	0	0	0	0	0	0	0	0	0	0	0
average								#DIV/0!							32.8							4.4							0.4							0							0
stdev								#DIV/0!							21.4091							6.27485							1.44721							0							0
[truncated: 9 more columns]

## Sheet: Survivalexp results
Survival experiment
Subject:		Anaerobic survival after aerobic inoculation of recombinant strains
		DeBont+Gluconic Acid - Kanamycin only in 2213-/A/APR
Inoculation date		2017-10-22
Inoculated		Blank	BW25113 2213F -	2213F -		2213F A		2213F APR
			dilution
			T1										T3										T5										T10										T12
		Sample	1	0.1	0.01	0.001	0.0001	1e-05	1e-06	1e-07	Average nr of bacteria	stdev	1	0.1	0.01	0.001	0.0001	1e-05	1e-06	1e-07	Average nr of bacteria	stdev	1	0.1	0.01	0.001	0.0001	1e-05	1e-06	1e-07	Average nr of bacteria	stdev	1	0.1	0.01	0.001	0.0001	1e-05	1e-06	1e-07	Average nr of bacteria	stdev	1	0.1	0.01	0.001	0.0001	1e-05	1e-06
		Blank	0	0	0	0	0	0	0	0			0	0	0	0	0	0	0	0			0	0	0	0	0	0	0	0			0	0	0	0	0	0	0	0			0	0	0	0	0	0	0
		stdev	0	0	0	0	0	0	0	0			0	0	0	0	0	0	0	0			0	0	0	0	0	0	0	0			0	0	0	0	0	0	0	0			0	0	0	0	0	0	0
	est. nr of bacteria		0	0	0	0	0	0	0	0	0	0	0	0	0	0	0	0	0	0	0	0	0	0	0	0	0	0	0	0	0	0	0	0	0	0	0	0	0	0	0	0	0	0	0	0	0	0	0
		stdev	0	0	0	0	0	0	0	0			0	0	0	0	0	0	0	0			0	0	0	0	0	0	0	0			0	0	0	0	0	0	0	0			0	0	0	0	0	0	0
		BW25113 -	#DIV/0!	#DIV/0!	#DIV/0!	#DIV/0!	#DIV/0!	29.6667	4	0.4			#DIV/0!	#DIV/0!	#DIV/0!	#DIV/0!	#DIV/0!	32.8	9.73333	8.33333			#DIV/0!	#DIV/0!	#DIV/0!	#DIV/0!	85.4	16.6667	2.6	0.133333			#DIV/0!	#DIV/0!	33.9333	8.6	0.733333	0	0	0			#DIV/0!	34.2667	13.6667	2.66667	0.4	0	0
		stdev	#DIV/0!	#DIV/0!	#DIV/0!	#DIV/0!	#DIV/0!	13.1504	6.12834	1.73109			#DIV/0!	#DIV/0!	#DIV/0!	#DIV/0!	#DIV/0!	10.3031	10.1651	9.16255			#DIV/0!	#DIV/0!	#DIV/0!	#DIV/0!	24.2054	8.8152	3.4662	0.547723			#DIV/0!	#DIV/0!	10.6953	3.11448	2.28035	0	0	0			#DIV/0!	15.2545	2	1.58114	1.78885	0	0
	est. nr of bacteria		#DIV/0!	#DIV/0!	#DIV/0!	#DIV/0!	#DIV/0!	2.96667e+06	4000000	4000000	2.96667e+06	1.31504e+06	#DIV/0!	#DIV/0!	#DIV/0!	#DIV/0!	#DIV/0!	3280000	9.73333e+06	8.33333e+07	3280000	1.03031e+06	#DIV/0!	#DIV/0!	#DIV/0!	#DIV/0!	854000	1.66667e+06	2600000	1.33333e+06	854000	242054	#DIV/0!	#DIV/0!	3393.33	8600	7333.33	0	0	0	8600	3114.48	#DIV/0!	342.667	1366.67	2666.67	4000	0	0
		stdev	#DIV/0!	#DIV/0!	#DIV/0!	#DIV/0!	#DIV/0!	1.31504e+06	6.12834e+06	1.73109e+07			#DIV/0!	#DIV/0!	#DIV/0!	#DIV/0!	#DIV/0!	1.03031e+06	1.01651e+07	9.16255e+07			#DIV/0!	#DIV/0!	#DIV/0!	#DIV/0!	242054	881520	3.4662e+06	5.47723e+06			#DIV/0!	#DIV/0!	1069.53	3114.48	22803.5	0	0	0			#DIV/0!	152.545	200	1581.14	17888.5	0	0
	2213F -	p+0	#DIV/0!	#DIV/0!	#DIV/0!	#DIV/0!	35.3	4	0.7	0			#DIV/0!	#DIV/0!	#DIV/0!	140.2	27.5	5.1	5.6	5.4			#DIV/0!	#DIV/0!	#DIV/0!	65.6	6.1	2	0	0			#DIV/0!	#DIV/0!	#DIV/0!	18.3	1.9	0	0	0			#DIV/0!	#DIV/0!	84.8	9.2	0.6	0.1	0.1
		stdev	#DIV/0!	#DIV/0!	#DIV/0!	#DIV/0!	15.2923	4.09149	1.77247	0			#DIV/0!	#DIV/0!	#DIV/0!	14.942	7.54526	3.67413	3.59022	3.70747			#DIV/0!	#DIV/0!	#DIV/0!	14.6473	5.97294	5.62819	0	0			#DIV/0!	#DIV/0!	#DIV/0!	8.68764	2.19827	0	0	0			#DIV/0!	#DIV/0!	16.6613	4.63429	1.64317	0.447214	0.447214
	est. nr of bacteria		#DIV/0!	#DIV/0!	#DIV/0!	#DIV/0!	353000	400000	700000	0	353000	152923	#DIV/0!	#DIV/0!	#DIV/0!	140200	275000	510000	5600000	5.4e+07	140200	14942	#DIV/0!	#DIV/0!	#DIV/0!	65600	61000	200000	0	0	65600	14647.3	#DIV/0!	#DIV/0!	#DIV/0!	18300	19000	0	0	0	18300	8687.64	#DIV/0!	#DIV/0!	8480	9200	6000	10000	100000
		stdev	#DIV/0!	#DIV/0!	#DIV/0!	#DIV/0!	152923	409149	1.77247e+06	0			#DIV/0!	#DIV/0!	#DIV/0!	14942	75452.6	367413	3.59022e+06	3.70747e+07			#DIV/0!	#DIV/0!	#DIV/0!	14647.3	59729.4	562819	0	0			#DIV/0!	#DIV/0!	#DIV/0!	8687.64	21982.7	0	0	0			#DIV/0!	#DIV/0!	1666.13	4634.29	16431.7	44721.4	447214
		p+3	#DIV/0!	#DIV/0!	#DIV/0!	#DIV/0!	55.7333	8.43333	0.6	0.2			#DIV/0!	#DIV/0!	#DIV/0!	139.2	27	8.26667	11.4	6			#DIV/0!	#DIV/0!	#DIV/0!	104.483	17.8889	1	0.0666667	0			#DIV/0!	#DIV/0!	#DIV/0!	106.133	17.5333	2.2	0.266667	0			#DIV/0!	#DIV/0!	#DIV/0!	73.4	10.7	1.7	0.2
		stdev	#DIV/0!	#DIV/0!	#DIV/0!	#DIV/0!	21.4611	9.39115	2.75585	0.994936			#DIV/0!	#DIV/0!	#DIV/0!	22.4387	12.9766	7.92922	7.70148	5.63552			#DIV/0!	#DIV/0!	#DIV/0!	33.697	14.2201	3.8135	0.447214	0			#DIV/0!	#DIV/0!	#DIV/0!	32.594	8.4149	2.81213	1.09545	0			#DIV/0!	#DIV/0!	#DIV/0!	13.6339	3.83243	2.60768	0.894427
	est. nr of bacteria		#DIV/0!	#DIV/0!	#DIV/0!	#DIV/0!	557333	843333	600000	2e+06	557333	214611	#DIV/0!	#DIV/0!	#DIV/0!	139200	270000	826667	11400000	60000000	139200	22438.7	#DIV/0!	#DIV/0!	#DIV/0!	104483	178889	100000	66666.7	0	104483	33697	#DIV/0!	#DIV/0!	#DIV/0!	106133	175333	220000	266667	0	106133	32594	#DIV/0!	#DIV/0!	#DIV/0!	73400	107000	170000	200000
		stdev	#DIV/0!	#DIV/0!	#DIV/0!	#DIV/0!	214611	939115	2.75585e+06	9.94936e+06			#DIV/0!	#DIV/0!	#DIV/0!	22438.7	129766	792922	7.70148e+06	5.63552e+07			#DIV/0!	#DIV/0!	#DIV/0!	33697	142201	381350	447214	0			#DIV/0!	#DIV/0!	#DIV/0!	32594	84149	281213	1.09545e+06	0			#DIV/0!	#DIV/0!	#DIV/0!	13633.9	38324.3	260768	894427
	2213F A	p+0	#DIV/0!	#DIV/0!	#DIV/0!	#DIV/0!	47.6	5	0.3	0.1			#DIV/0!	#DIV/0!	#DIV/0!	123.4	13.1	3.4	3.3	3.4			#DIV/0!	#DIV/0!	#DIV/0!	91.3	6.2	1.1	0	0			#DIV/0!	#DIV/0!	#DIV/0!	87.9	9.3	1.2	0.1	0			#DIV/0!	#DIV/0!	#DIV/0!	59.2667	8.73333	0.533333	0.133333
		stdev	#DIV/0!	#DIV/0!	#DIV/0!	#DIV/0!	11.9254	4.09149	0.994936	0.447214			#DIV/0!	#DIV/0!	#DIV/0!	19.2527	6.55102	2.48182	2.94701	3.06238			#DIV/0!	#DIV/0!	#DIV/0!	15.8929	4.42696	1.85156	0	0			#DIV/0!	#DIV/0!	#DIV/0!	10.1279	5.32994	2.35324	0.447214	0			#DIV/0!	#DIV/0!	#DIV/0!	23.045	6.23715	1.73109	0.547723
	est. nr of bacteria		#DIV/0!	#DIV/0!	#DIV/0!	#DIV/0!	476000	500000	300000	1e+06	476000	119254	#DIV/0!	#DIV/0!	#DIV/0!	123400	131000	340000	3300000	3.4e+07	131000	65510.2	#DIV/0!	#DIV/0!	#DIV/0!	91300	62000	110000	0	0	91300	15892.9	#DIV/0!	#DIV/0!	#DIV/0!	87900	93000	120000	100000	0	87900	10127.9	#DIV/0!	#DIV/0!	#DIV/0!	59266.7	87333.3	53333.3	133333
		stdev	#DIV/0!	#DIV/0!	#DIV/0!	#DIV/0!	119254	409149	994936	4.47214e+06			#DIV/0!	#DIV/0!	#DIV/0!	19252.7	65510.2	248182	2.94701e+06	3.06238e+07			#DIV/0!	#DIV/0!	#DIV/0!	15892.9	44269.6	185156	0	0			#DIV/0!	#DIV/0!	#DIV/0!	10127.9	53299.4	235324	447214	0			#DIV/0!	#DIV/0!	#DIV/0!	23045	62371.5	173109	547723
		p+3	#DIV/0!	#DIV/0!	#DIV/0!	#DIV/0!	31.7	5	0.9	0.4			#DIV/0!	#DIV/0!	#DIV/0!	127.7	17	5.3	3.1	3.2			#DIV/0!	#DIV/0!	#DIV/0!	80.3	6.5	0.7	0.1	0.1			#DIV/0!	#DIV/0!	#DIV/0!	33.1	1.3	0.4	0.1	0			#DIV/0!	#DIV/0!	#DIV/0!	17.9	1.3	0	0.1
		stdev	#DIV/0!	#DIV/0!	#DIV/0!	#DIV/0!	13.2255	4.86618	2.50966	1.34164			#DIV/0!	#DIV/0!	#DIV/0!	17.6045	5.27172	4.35399	3.17467	2.37767			#DIV/0!	#DIV/0!	#DIV/0!	9.21673	5.39095	1.98987	0.447214	0.447214			#DIV/0!	#DIV/0!	#DIV/0!	7.62769	2.81659	1.09545	0.447214	0			#DIV/0!	#DIV/0!	#DIV/0!	7.56399	1.85156	0	0.447214
	est. nr of bacteria		#DIV/0!	#DIV/0!	#DIV/0!	#DIV/0!	317000	500000	900000	4e+06	317000	132255	#DIV/0!	#DIV/0!	#DIV/0!	127700	170000	530000	3100000	3.2e+07	170000	52717.2	#DIV/0!	#DIV/0!	#DIV/0!	80300	65000	70000	100000	1e+06	80300	9216.73	#DIV/0!	#DIV/0!	#DIV/0!	33100	13000	40000	100000	0	33100	7627.69	#DIV/0!	#DIV/0!	#DIV/0!	17900	13000	0	100000
		stdev	#DIV/0!	#DIV/0!	#DIV/0!	#DIV/0!	132255	486618	2.50966e+06	1.34164e+07			#DIV/0!	#DIV/0!	#DIV/0!	17604.5	52717.2	435399	3.17467e+06	2.37767e+07			#DIV/0!	#DIV/0!	#DIV/0!	9216.73	53909.5	198987	447214	4.47214e+06			#DIV/0!	#DIV/0!	#DIV/0!	7627.69	28165.9	109545	447214	0			#DIV/0!	#DIV/0!	#DIV/0!	7563.99	18515.6	0	447214
	2213F APR	p+0	#DIV/0!	#DIV/0!	#DIV/0!	#DIV/0!	49.2	4.7	0.7	0.2			#DIV/0!	#DIV/0!	#DIV/0!	#DIV/0!	25.3	6.2	3.3	1.8			#DIV/0!	#DIV/0!	#DIV/0!	#DIV/0!	14.2	1.2	0.2	0			#DIV/0!	#DIV/0!	#DIV/0!	97.9	9.9	1.4	0.2	0			#DIV/0!	#DIV/0!	#DIV/0!	46.4	3.8	0.2	0.8
		stdev	#DIV/0!	#DIV/0!	#DIV/0!	#DIV/0!	11.2329	3.37748	1.54266	0.547723			#DIV/0!	#DIV/0!	#DIV/0!	#DIV/0!	8.16546	4.00374	3.37748	1.60153			#DIV/0!	#DIV/0!	#DIV/0!	#DIV/0!	6.4218	1.85156	0.547723	0			#DIV/0!	#DIV/0!	#DIV/0!	14.1002	7.96232	2.1783	0.894427	0			#DIV/0!	#DIV/0!	#DIV/0!	11.5448	3.011	0.894427	2.30217
	est. nr of bacteria		#DIV/0!	#DIV/0!	#DIV/0!	#DIV/0!	492000	470000	700000	2e+06	492000	112329	#DIV/0!	#DIV/0!	#DIV/0!	#DIV/0!	253000	620000	3300000	18000000	253000	81654.6	#DIV/0!	#DIV/0!	#DIV/0!	#DIV/0!	142000	120000	200000	0	142000	64218	#DIV/0!	#DIV/0!	#DIV/0!	97900	99000	140000	200000	0	97900	14100.2	#DIV/0!	#DIV/0!	#DIV/0!	46400	38000	20000	800000
		stdev	#DIV/0!	#DIV/0!	#DIV/0!	#DIV/0!	112329	337748	1.54266e+06	5.47723e+06			#DIV/0!	#DIV/0!	#DIV/0!	#DIV/0!	81654.6	400374	3.37748e+06	1.60153e+07			#DIV/0!	#DIV/0!	#DIV/0!	#DIV/0!	64218	185156	547723	0			#DIV/0!	#DIV/0!	#DIV/0!	14100.2	79623.2	217830	894427	0			#DIV/0!	#DIV/0!	#DIV/0!	11544.8	30110	89442.7	2.30217e+06
		p+3	#DIV/0!	#DIV/0!	#DIV/0!	#DIV/0!	53	6.56667	0.733333	0			#DIV/0!	#DIV/0!	#DIV/0!	#DIV/0!	46.4667	9.53333	3	2.46667			#DIV/0!	#DIV/0!	#DIV/0!	#DIV/0!	27.1333	3.6	0.533333	0.133333			#DIV/0!	#DIV/0!	#DIV/0!	97.6667	16.2667	2.13333	0.2	0			#DIV/0!	#DIV/0!	#DIV/0!	41.7333	5.46667	1.13333	0.133333
		stdev	#DIV/0!	#DIV/0!	#DIV/0!	#DIV/0!	17.7488	7.7006	2.0643	0			#DIV/0!	#DIV/0!	#DIV/0!	#DIV/0!	17.7526	8.59193	5.9321	4.29883			#DIV/0!	#DIV/0!	#DIV/0!	#DIV/0!	12.5547	4.97383	2.27881	0.894427			#DIV/0!	#DIV/0!	#DIV/0!	27.6784	10.6211	3.91586	1.34164	0			#DIV/0!	#DIV/0!	#DIV/0!	13.4838	7.84989	6.26751	0.547723
	est. nr of bacteria		#DIV/0!	#DIV/0!	#DIV/0!	#DIV/0!	530000	656667	733333	0	530000	177488	#DIV/0!	#DIV/0!	#DIV/0!	#DIV/0!	464667	953333	3000000	2.46667e+07	464667	177526	#DIV/0!	#DIV/0!	#DIV/0!	#DIV/0!	271333	360000	533333	1.33333e+06	271333	125547	#DIV/0!	#DIV/0!	#DIV/0!	97666.7	162667	213333	200000	0	162667	106211	#DIV/0!	#DIV/0!	#DIV/0!	41733.3	54666.7	113333	133333
		stdev	#DIV/0!	#DIV/0!	#DIV/0!	#DIV/0!	177488	770060	2.0643e+06	0			#DIV/0!	#DIV/0!	#DIV/0!	#DIV/0!	177526	859193	5.9321e+06	4.29883e+07			#DIV/0!	#DIV/0!	#DIV/0!	#DIV/0!	125547	497383	2.27881e+06	8.94427e+06			#DIV/0!	#DIV/0!	#DIV/0!	27678.4	106211	391586	1.34164e+06	0			#DIV/0!	#DIV/0!	#DIV/0!	13483.8	78498.9	626751	547723
				1	3	5	10	12	15	17	31		STDEV		1	3	5	10	12	15	17	31
		Numbers	Blank	0	0	0	0	0	0	0	0		Numbers	Blank	0	0	0	0	0	0	0	0
			BW25113 -	2.96667e+06	3280000	854000	8600	2666.67	66.6667	53.3333	0			BW25113 2213F -	1.31504e+06	1.03031e+06	242054	3114.48	1581.14	447.214	89.4427	0
			2213F - p+0	353000	140200	65600	18300	9200	2600	1800	167			2213F - p+0	152923	14942	14647.3	8687.64	4634.29	3156.56	1851.56	66.6439
			2213F - p+3	557333	139200	104483	106133	73400	53600	45266.7	1640			2213F - p+3	214611	22438.7	33697	32594	13633.9	12734.5	15426.7	1176.54
			2213F A p+0	476000	131000	91300	87900	59266.7	25000	14400	266			2213F A p+0	119254	65510.2	15892.9	10127.9	23045	8465.8	3988.38	67.0094
			2213F A p+3	317000	170000	80300	33100	17900	6900	3700	382			2213F A p+3	132255	52717.2	9216.73	7627.69	7563.99	4153.15	5057.17	91.7705
			2213F APR p+0	492000	253000	142000	97900	46400	23900	8300	581			2213F APR p+0	112329	81654.6	64218	14100.2	11544.8	11575.2	3544.15	157.349
			2213F APR p+3	530000	464667	271333	162667	41733.3	20000	9933.33	328			2213F APR p+3	177488	177526	125547	106211	13483.8	8887.07	6680.49	214.091
				1	3	5	10	12	15	17	31		STDEV		1	3	5	10	12	15	17	31
		Percentages	Blank	0	0	0	0	0	0	0	0		Percentages	Blank	0	0	0	0	0	0	0	0
			BW25113 -	100	110.562	28.7865	0.289888	0.0898876	0.00224719	0.00179775	0			BW25113 2213F -	44.3272	34.7294	8.15913	0.104983	0.0532968	0.0150746	0.00301492	0
			2213F - p+0	100	39.7167	18.5836	5.18414	0.310112	0.0876404	0.0606742	0.0473088			2213F - p+0	43.321	4.23287	4.14937	2.46109	1.31283	0.89421	0.524522	0.0188793
			2213F - p+3	100	24.9761	18.747	19.0431	2.47416	1.80674	1.52584	0.294258			2213F - p+3	38.5067	4.02608	6.04612	5.84821	2.44627	2.2849	2.76795	0.211101
			2213F A p+0	100	27.521	19.1807	18.4664	1.99775	0.842697	0.485393	0.0558824			2213F A p+0	25.0534	13.7627	3.33884	2.1277	4.8414	1.77853	0.837894	0.0140776
			2213F A p+3	100	53.6278	25.3312	10.4416	0.603371	0.232584	0.124719	0.120505			2213F A p+3	41.7207	16.63	2.90749	2.40621	2.38612	1.31014	1.59532	0.0289497
			2213F APR p+0	100	51.4228	28.8618	19.8984	1.56404	0.805618	0.279775	0.118089			2213F APR p+0	22.8311	16.5965	13.0524	2.8659	2.34651	2.35268	0.720355	0.0319814
			2213F APR p+3	100	87.673	51.195	30.6918	1.40674	0.674157	0.334831	0.0618868			2213F APR p+3	33.4882	33.4954	23.688	20.0399	2.54411	1.6768	1.26047	0.0403946
[truncated: 33 more columns]
