# Supplementary material for: A metabolic and physiological design study of Pseudomonas putida KT2440 capable of anaerobic respiration
Source: BMC Microbiol. 2021 Jan 6;21:9. doi: 10.1186/s12866-020-02058-1 (PMC7789669; doi:10.1186/s12866-020-02058-1)
Supplement: Supplementary file 11 — Additional file 11: Data S5. With Pseudomonas selection database as obtained via GOLDDatabase, including extra information and sources. [file 12866_2020_2058_MOESM11_ESM.xlsx]

## Sheet: GOLD database
GOLD ID	Name	Common name	NCBI Taxonomy ID	Domain	Phylum	Viral group	Viral subgroup	Genus	Genus synonyms	Species	Species pseudonyms	subspecies	strain	Oxygen requirement	Source	Pathogenic yes or no	Source	type strain	culture collection	Type	Cultured	Culture type	Uncultured type	Comments	Biosafety level	Taxon DOI	Exemplar DOI	Exemplar Name	Habitat Terms	Genbank 16S ID	Is public	Add date	NCBI Name	NCBI Superkingdom	Kingdom	Phylum	Class	Order	Family	Genus	Species	Cell Diameter	Cell shape		Gram stain	Motility		Ph	Salinity
223_Go0117310	Pseudomonas abietaniphila KF717		89065	BACTERIAL	PROTEOBACTERIA-GAMMA			Pseudomonas		Pseudomonas abietaniphila			KF717	Aerobic	http://www.tgw1916.net/Pseudomonas/abietaniphila.html	Plant pathogen	https://www.e-sciencecentral.org/articles/?scid=SC000012632		NBRC 110669	Natural	Yes	Isolate									Yes	2015-10-15		Proteobacteria	Gammaproteobacteria	Pseudomonadales	Pseudomonadaceae	Pseudomonas	Pseudomonas abietaniphila
223_Go0117305	Pseudomonas abietaniphila KF701		89065	BACTERIAL	PROTEOBACTERIA-GAMMA			Pseudomonas		Pseudomonas abietaniphila			KF701	Aerobic		Plant pathogen			NBRC 110664	Natural	Yes	Isolate									Yes	2015-10-15		Proteobacteria	Gammaproteobacteria	Pseudomonadales	Pseudomonadaceae	Pseudomonas	Pseudomonas abietaniphila
267_Go0027810	Pseudomonas abietaniphila ATCC 700689		89065	BACTERIAL	PROTEOBACTERIA-GAMMA			Pseudomonas		Pseudomonas abietaniphila			ATCC 700689	Aerobic		Plant pathogen		Yes	ATCC 700689	Natural	Yes	Isolate			1		10.1601/tx.2554	10.1601/ex.2554	Pseudomonas abietaniphila ATCC 700689		Yes	2012-10-16		Proteobacteria	Gammaproteobacteria	Pseudomonadales	Pseudomonadaceae	Pseudomonas	Pseudomonas abietaniphila			Gram-
12_Go0375980	Pseudomonas aeruginosa RIVM-EMC2982		287	BACTERIAL	PROTEOBACTERIA-GAMMA			Pseudomonas		Pseudomonas aeruginosa			RIVM-EMC2982	Anaerobic respiration		Opportunistic pathogen	https://microbewiki.kenyon.edu/index.php/Pseudomonas_aeruginosa			Natural	Yes	Isolate									Yes	2017-07-13		Proteobacteria	Gammaproteobacteria	Pseudomonadales	Pseudomonadaceae	Pseudomonas	Pseudomonas aeruginosa
12_Go0375976	Pseudomonas aeruginosa PA_154197		287	BACTERIAL	PROTEOBACTERIA-GAMMA			Pseudomonas		Pseudomonas aeruginosa			PA_154197	Anaerobic respiration		Opportunistic pathogen				Natural	Yes	Isolate									Yes	2017-07-13		Proteobacteria	Gammaproteobacteria	Pseudomonadales	Pseudomonadaceae	Pseudomonas	Pseudomonas aeruginosa
13_Go0375792	Pseudomonas aeruginosa M28A1		287	BACTERIAL	PROTEOBACTERIA-GAMMA			Pseudomonas		Pseudomonas aeruginosa			M28A1	Anaerobic respiration		Opportunistic pathogen				Natural	Yes	Isolate									Yes	2017-07-13		Proteobacteria	Gammaproteobacteria	Pseudomonadales	Pseudomonadaceae	Pseudomonas	Pseudomonas aeruginosa
13_Go0375791	Pseudomonas aeruginosa M8A1		287	BACTERIAL	PROTEOBACTERIA-GAMMA			Pseudomonas		Pseudomonas aeruginosa			M8A1	Anaerobic respiration		Opportunistic pathogen				Natural	Yes	Isolate									Yes	2017-07-13		Proteobacteria	Gammaproteobacteria	Pseudomonadales	Pseudomonadaceae	Pseudomonas	Pseudomonas aeruginosa
13_Go0375790	Pseudomonas aeruginosa M8A4		287	BACTERIAL	PROTEOBACTERIA-GAMMA			Pseudomonas		Pseudomonas aeruginosa			M8A4	Anaerobic respiration		Opportunistic pathogen				Natural	Yes	Isolate									Yes	2017-07-13		Proteobacteria	Gammaproteobacteria	Pseudomonadales	Pseudomonadaceae	Pseudomonas	Pseudomonas aeruginosa
13_Go0375789	Pseudomonas aeruginosa Pb18		287	BACTERIAL	PROTEOBACTERIA-GAMMA			Pseudomonas		Pseudomonas aeruginosa			Pb18	Anaerobic respiration		Opportunistic pathogen				Natural	Yes	Isolate									Yes	2017-07-13		Proteobacteria	Gammaproteobacteria	Pseudomonadales	Pseudomonadaceae	Pseudomonas	Pseudomonas aeruginosa
13_Go0375664	Pseudomonas aeruginosa PASGNDM544		287	BACTERIAL	PROTEOBACTERIA-GAMMA			Pseudomonas		Pseudomonas aeruginosa			PASGNDM544	Anaerobic respiration		Opportunistic pathogen				Natural	Yes	Isolate									Yes	2017-07-13		Proteobacteria	Gammaproteobacteria	Pseudomonadales	Pseudomonadaceae	Pseudomonas	Pseudomonas aeruginosa
13_Go0375663	Pseudomonas aeruginosa PASGNDM587		287	BACTERIAL	PROTEOBACTERIA-GAMMA			Pseudomonas		Pseudomonas aeruginosa			PASGNDM587	Anaerobic respiration		Opportunistic pathogen				Natural	Yes	Isolate									Yes	2017-07-13		Proteobacteria	Gammaproteobacteria	Pseudomonadales	Pseudomonadaceae	Pseudomonas	Pseudomonas aeruginosa
13_Go0375662	Pseudomonas aeruginosa PASGNDM345		287	BACTERIAL	PROTEOBACTERIA-GAMMA			Pseudomonas		Pseudomonas aeruginosa			PASGNDM345	Anaerobic respiration		Opportunistic pathogen				Natural	Yes	Isolate									Yes	2017-07-13		Proteobacteria	Gammaproteobacteria	Pseudomonadales	Pseudomonadaceae	Pseudomonas	Pseudomonas aeruginosa
13_Go0375661	Pseudomonas aeruginosa PASGNDM699		287	BACTERIAL	PROTEOBACTERIA-GAMMA			Pseudomonas		Pseudomonas aeruginosa			PASGNDM699	Anaerobic respiration		Opportunistic pathogen				Natural	Yes	Isolate									Yes	2017-07-13		Proteobacteria	Gammaproteobacteria	Pseudomonadales	Pseudomonadaceae	Pseudomonas	Pseudomonas aeruginosa
13_Go0375660	Pseudomonas aeruginosa PASGNDM571		287	BACTERIAL	PROTEOBACTERIA-GAMMA			Pseudomonas		Pseudomonas aeruginosa			PASGNDM571	Anaerobic respiration		Opportunistic pathogen				Natural	Yes	Isolate									Yes	2017-07-13		Proteobacteria	Gammaproteobacteria	Pseudomonadales	Pseudomonadaceae	Pseudomonas	Pseudomonas aeruginosa
13_Go0375659	Pseudomonas aeruginosa PASGNDM586		287	BACTERIAL	PROTEOBACTERIA-GAMMA			Pseudomonas		Pseudomonas aeruginosa			PASGNDM586	Anaerobic respiration		Opportunistic pathogen				Natural	Yes	Isolate									Yes	2017-07-13		Proteobacteria	Gammaproteobacteria	Pseudomonadales	Pseudomonadaceae	Pseudomonas	Pseudomonas aeruginosa
13_Go0375658	Pseudomonas aeruginosa PASGNDM590		287	BACTERIAL	PROTEOBACTERIA-GAMMA			Pseudomonas		Pseudomonas aeruginosa			PASGNDM590	Anaerobic respiration		Opportunistic pathogen				Natural	Yes	Isolate									Yes	2017-07-13		Proteobacteria	Gammaproteobacteria	Pseudomonadales	Pseudomonadaceae	Pseudomonas	Pseudomonas aeruginosa
13_Go0375657	Pseudomonas aeruginosa PASGNDM591		287	BACTERIAL	PROTEOBACTERIA-GAMMA			Pseudomonas		Pseudomonas aeruginosa			PASGNDM591	Anaerobic respiration		Opportunistic pathogen				Natural	Yes	Isolate									Yes	2017-07-13		Proteobacteria	Gammaproteobacteria	Pseudomonadales	Pseudomonadaceae	Pseudomonas	Pseudomonas aeruginosa
13_Go0375656	Pseudomonas aeruginosa PASGNDM592		287	BACTERIAL	PROTEOBACTERIA-GAMMA			Pseudomonas		Pseudomonas aeruginosa			PASGNDM592	Anaerobic respiration		Opportunistic pathogen				Natural	Yes	Isolate									Yes	2017-07-13		Proteobacteria	Gammaproteobacteria	Pseudomonadales	Pseudomonadaceae	Pseudomonas	Pseudomonas aeruginosa
13_Go0375655	Pseudomonas aeruginosa PASGNDM593		287	BACTERIAL	PROTEOBACTERIA-GAMMA			Pseudomonas		Pseudomonas aeruginosa			PASGNDM593	Anaerobic respiration		Opportunistic pathogen				Natural	Yes	Isolate									Yes	2017-07-13		Proteobacteria	Gammaproteobacteria	Pseudomonadales	Pseudomonadaceae	Pseudomonas	Pseudomonas aeruginosa
13_Go0375614	Pseudomonas aeruginosa E6130952		287	BACTERIAL	PROTEOBACTERIA-GAMMA			Pseudomonas		Pseudomonas aeruginosa			E6130952	Anaerobic respiration		Opportunistic pathogen				Natural	Yes	Isolate									Yes	2017-07-13		Proteobacteria	Gammaproteobacteria	Pseudomonadales	Pseudomonadaceae	Pseudomonas	Pseudomonas aeruginosa
18_Go0366808	Pseudomonas aeruginosa S04 90		287	BACTERIAL	PROTEOBACTERIA-GAMMA			Pseudomonas		Pseudomonas aeruginosa			S04 90	Anaerobic respiration		Opportunistic pathogen				Natural	Yes	Isolate									Yes	2017-02-17		Proteobacteria	Gammaproteobacteria	Pseudomonadales	Pseudomonadaceae	Pseudomonas	Pseudomonas aeruginosa
196_Go0156177	Pseudomonas aeruginosa NBIMCC 652		287	BACTERIAL	PROTEOBACTERIA-GAMMA			Pseudomonas		Pseudomonas aeruginosa			NBIMCC 652	Anaerobic respiration		Opportunistic pathogen				Natural	Yes	Isolate				559955					Yes	2016-08-31		Proteobacteria	Gammaproteobacteria	Pseudomonadales	Pseudomonadaceae	Pseudomonas	Pseudomonas aeruginosa
196_Go0156176	Pseudomonas aeruginosa Habs 04		287	BACTERIAL	PROTEOBACTERIA-GAMMA			Pseudomonas		Pseudomonas aeruginosa			Habs 04	Anaerobic respiration		Opportunistic pathogen				Natural	Yes	Isolate				559958					Yes	2016-08-31		Proteobacteria	Gammaproteobacteria	Pseudomonadales	Pseudomonadaceae	Pseudomonas	Pseudomonas aeruginosa
196_Go0156175	Pseudomonas aeruginosa CNCTC Ps 55/66		287	BACTERIAL	PROTEOBACTERIA-GAMMA			Pseudomonas		Pseudomonas aeruginosa			CNCTC Ps 55/66	Anaerobic respiration		Opportunistic pathogen				Natural	Yes	Isolate				559956					Yes	2016-08-31		Proteobacteria	Gammaproteobacteria	Pseudomonadales	Pseudomonadaceae	Pseudomonas	Pseudomonas aeruginosa
196_Go0156174	Pseudomonas aeruginosa W. Kohler A 486		287	BACTERIAL	PROTEOBACTERIA-GAMMA			Pseudomonas		Pseudomonas aeruginosa			W. Kohler A 486	Anaerobic respiration		Opportunistic pathogen				Natural	Yes	Isolate				559953					Yes	2016-08-31		Proteobacteria	Gammaproteobacteria	Pseudomonadales	Pseudomonadaceae	Pseudomonas	Pseudomonas aeruginosa
196_Go0156173	Pseudomonas aeruginosa Habs 05		287	BACTERIAL	PROTEOBACTERIA-GAMMA			Pseudomonas		Pseudomonas aeruginosa			Habs 05	Anaerobic respiration		Opportunistic pathogen				Natural	Yes	Isolate				559954					Yes	2016-08-31		Proteobacteria	Gammaproteobacteria	Pseudomonadales	Pseudomonadaceae	Pseudomonas	Pseudomonas aeruginosa
196_Go0156172	Pseudomonas aeruginosa CNCTC Ps 56/66		287	BACTERIAL	PROTEOBACTERIA-GAMMA			Pseudomonas		Pseudomonas aeruginosa			CNCTC Ps 56/66	Anaerobic respiration		Opportunistic pathogen				Natural	Yes	Isolate				559952					Yes	2016-08-31		Proteobacteria	Gammaproteobacteria	Pseudomonadales	Pseudomonadaceae	Pseudomonas	Pseudomonas aeruginosa
196_Go0156171	Pseudomonas aeruginosa W. Kohler V 5939		287	BACTERIAL	PROTEOBACTERIA-GAMMA			Pseudomonas		Pseudomonas aeruginosa			W. Kohler V 5939	Anaerobic respiration		Opportunistic pathogen				Natural	Yes	Isolate				559910					Yes	2016-08-31		Proteobacteria	Gammaproteobacteria	Pseudomonadales	Pseudomonadaceae	Pseudomonas	Pseudomonas aeruginosa
196_Go0156170	Pseudomonas aeruginosa NBIMCC 650		287	BACTERIAL	PROTEOBACTERIA-GAMMA			Pseudomonas		Pseudomonas aeruginosa			NBIMCC 650	Anaerobic respiration		Opportunistic pathogen				Natural	Yes	Isolate				559908					Yes	2016-08-31		Proteobacteria	Gammaproteobacteria	Pseudomonadales	Pseudomonadaceae	Pseudomonas	Pseudomonas aeruginosa
196_Go0156169	Pseudomonas aeruginosa W. Kohler A 443		287	BACTERIAL	PROTEOBACTERIA-GAMMA			Pseudomonas		Pseudomonas aeruginosa			W. Kohler A 443	Anaerobic respiration		Opportunistic pathogen				Natural	Yes	Isolate				559906					Yes	2016-08-31		Proteobacteria	Gammaproteobacteria	Pseudomonadales	Pseudomonadaceae	Pseudomonas	Pseudomonas aeruginosa
196_Go0156168	Pseudomonas aeruginosa NBIMCC 649		287	BACTERIAL	PROTEOBACTERIA-GAMMA			Pseudomonas		Pseudomonas aeruginosa			NBIMCC 649	Anaerobic respiration		Opportunistic pathogen				Natural	Yes	Isolate				559904					Yes	2016-08-31		Proteobacteria	Gammaproteobacteria	Pseudomonadales	Pseudomonadaceae	Pseudomonas	Pseudomonas aeruginosa
196_Go0156167	Pseudomonas aeruginosa Habs 07		287	BACTERIAL	PROTEOBACTERIA-GAMMA			Pseudomonas		Pseudomonas aeruginosa			Habs 07	Anaerobic respiration		Opportunistic pathogen				Natural	Yes	Isolate				559907					Yes	2016-08-31		Proteobacteria	Gammaproteobacteria	Pseudomonadales	Pseudomonadaceae	Pseudomonas	Pseudomonas aeruginosa
196_Go0156165	Pseudomonas aeruginosa NBIMCC 648		287	BACTERIAL	PROTEOBACTERIA-GAMMA			Pseudomonas		Pseudomonas aeruginosa			NBIMCC 648	Anaerobic respiration		Opportunistic pathogen				Natural	Yes	Isolate				559900					Yes	2016-08-31		Proteobacteria	Gammaproteobacteria	Pseudomonadales	Pseudomonadaceae	Pseudomonas	Pseudomonas aeruginosa
196_Go0156164	Pseudomonas aeruginosa Habs 0"		287	BACTERIAL	PROTEOBACTERIA-GAMMA			Pseudomonas		Pseudomonas aeruginosa			Habs 0"	Anaerobic respiration		Opportunistic pathogen				Natural	Yes	Isolate				559903					Yes	2016-08-31		Proteobacteria	Gammaproteobacteria	Pseudomonadales	Pseudomonadaceae	Pseudomonas	Pseudomonas aeruginosa
196_Go0156163	Pseudomonas aeruginosa CNCTC Ps 59/66		287	BACTERIAL	PROTEOBACTERIA-GAMMA			Pseudomonas		Pseudomonas aeruginosa			CNCTC Ps 59/66	Anaerobic respiration		Opportunistic pathogen				Natural	Yes	Isolate				559901					Yes	2016-08-31		Proteobacteria	Gammaproteobacteria	Pseudomonadales	Pseudomonadaceae	Pseudomonas	Pseudomonas aeruginosa
196_Go0156161	Pseudomonas aeruginosa W. Kohler 14811		287	BACTERIAL	PROTEOBACTERIA-GAMMA			Pseudomonas		Pseudomonas aeruginosa			W. Kohler 14811	Anaerobic respiration		Opportunistic pathogen				Natural	Yes	Isolate				559898					Yes	2016-08-31		Proteobacteria	Gammaproteobacteria	Pseudomonadales	Pseudomonadaceae	Pseudomonas	Pseudomonas aeruginosa
196_Go0156160	Pseudomonas aeruginosa Habs 09		287	BACTERIAL	PROTEOBACTERIA-GAMMA			Pseudomonas		Pseudomonas aeruginosa			Habs 09	Anaerobic respiration		Opportunistic pathogen				Natural	Yes	Isolate				559899					Yes	2016-08-31		Proteobacteria	Gammaproteobacteria	Pseudomonadales	Pseudomonadaceae	Pseudomonas	Pseudomonas aeruginosa
196_Go0156158	Pseudomonas aeruginosa W. Kohler U 3433		287	BACTERIAL	PROTEOBACTERIA-GAMMA			Pseudomonas		Pseudomonas aeruginosa			W. Kohler U 3433	Anaerobic respiration		Opportunistic pathogen				Natural	Yes	Isolate				559894					Yes	2016-08-31		Proteobacteria	Gammaproteobacteria	Pseudomonadales	Pseudomonadaceae	Pseudomonas	Pseudomonas aeruginosa
196_Go0156157	Pseudomonas aeruginosa NBIMCC 646		287	BACTERIAL	PROTEOBACTERIA-GAMMA			Pseudomonas		Pseudomonas aeruginosa			NBIMCC 646	Anaerobic respiration		Opportunistic pathogen				Natural	Yes	Isolate				559892					Yes	2016-08-31		Proteobacteria	Gammaproteobacteria	Pseudomonadales	Pseudomonadaceae	Pseudomonas	Pseudomonas aeruginosa
196_Go0156156	Pseudomonas aeruginosa Habs 010		287	BACTERIAL	PROTEOBACTERIA-GAMMA			Pseudomonas		Pseudomonas aeruginosa			Habs 010	Anaerobic respiration		Opportunistic pathogen				Natural	Yes	Isolate				559895					Yes	2016-08-31		Proteobacteria	Gammaproteobacteria	Pseudomonadales	Pseudomonadaceae	Pseudomonas	Pseudomonas aeruginosa
196_Go0156155	Pseudomonas aeruginosa CNCTC Ps 61/66		287	BACTERIAL	PROTEOBACTERIA-GAMMA			Pseudomonas		Pseudomonas aeruginosa			CNCTC Ps 61/66	Anaerobic respiration		Opportunistic pathogen				Natural	Yes	Isolate				559893					Yes	2016-08-31		Proteobacteria	Gammaproteobacteria	Pseudomonadales	Pseudomonadaceae	Pseudomonas	Pseudomonas aeruginosa
196_Go0156154	Pseudomonas aeruginosa R. Wokatsch "020"		287	BACTERIAL	PROTEOBACTERIA-GAMMA			Pseudomonas		Pseudomonas aeruginosa			R. Wokatsch "020"	Anaerobic respiration		Opportunistic pathogen				Natural	Yes	Isolate				559891					Yes	2016-08-31		Proteobacteria	Gammaproteobacteria	Pseudomonadales	Pseudomonadaceae	Pseudomonas	Pseudomonas aeruginosa
196_Go0156153	Pseudomonas aeruginosa NBIMCC 645		287	BACTERIAL	PROTEOBACTERIA-GAMMA			Pseudomonas		Pseudomonas aeruginosa			NBIMCC 645	Anaerobic respiration		Opportunistic pathogen				Natural	Yes	Isolate				559889					Yes	2016-08-31		Proteobacteria	Gammaproteobacteria	Pseudomonadales	Pseudomonadaceae	Pseudomonas	Pseudomonas aeruginosa
196_Go0156152	Pseudomonas aeruginosa CNCTC Ps 45/65		287	BACTERIAL	PROTEOBACTERIA-GAMMA			Pseudomonas		Pseudomonas aeruginosa			CNCTC Ps 45/65	Anaerobic respiration		Opportunistic pathogen				Natural	Yes	Isolate				559890					Yes	2016-08-31		Proteobacteria	Gammaproteobacteria	Pseudomonadales	Pseudomonadaceae	Pseudomonas	Pseudomonas aeruginosa
196_Go0156151	Pseudomonas aeruginosa KACC 10232		287	BACTERIAL	PROTEOBACTERIA-GAMMA			Pseudomonas		Pseudomonas aeruginosa			KACC 10232	Anaerobic respiration		Opportunistic pathogen			KACC 10232	Natural	Yes	Isolate				559453					Yes	2016-08-31		Proteobacteria	Gammaproteobacteria	Pseudomonadales	Pseudomonadaceae	Pseudomonas	Pseudomonas aeruginosa
196_Go0156150	Pseudomonas aeruginosa PAR39		287	BACTERIAL	PROTEOBACTERIA-GAMMA			Pseudomonas		Pseudomonas aeruginosa			PAR39	Anaerobic respiration		Opportunistic pathogen				Natural	Yes	Isolate				345059					Yes	2016-08-31		Proteobacteria	Gammaproteobacteria	Pseudomonadales	Pseudomonadaceae	Pseudomonas	Pseudomonas aeruginosa
196_Go0156149	Pseudomonas aeruginosa NCIMB 10878		287	BACTERIAL	PROTEOBACTERIA-GAMMA			Pseudomonas		Pseudomonas aeruginosa			NCIMB 10878	Anaerobic respiration		Opportunistic pathogen			NCIMB 10878	Natural	Yes	Isolate				209590					Yes	2016-08-31		Proteobacteria	Gammaproteobacteria	Pseudomonadales	Pseudomonadaceae	Pseudomonas	Pseudomonas aeruginosa
196_Go0156148	Pseudomonas aeruginosa PAT990		287	BACTERIAL	PROTEOBACTERIA-GAMMA			Pseudomonas		Pseudomonas aeruginosa			PAT990	Anaerobic respiration		Opportunistic pathogen				Natural	Yes	Isolate				345058					Yes	2016-08-31		Proteobacteria	Gammaproteobacteria	Pseudomonadales	Pseudomonadaceae	Pseudomonas	Pseudomonas aeruginosa
196_Go0156147	Pseudomonas aeruginosa NCIMB 10877		287	BACTERIAL	PROTEOBACTERIA-GAMMA			Pseudomonas		Pseudomonas aeruginosa			NCIMB 10877	Anaerobic respiration		Opportunistic pathogen			NCIMB 10877	Natural	Yes	Isolate				209589					Yes	2016-08-31		Proteobacteria	Gammaproteobacteria	Pseudomonadales	Pseudomonadaceae	Pseudomonas	Pseudomonas aeruginosa
196_Go0156146	Pseudomonas aeruginosa PAT694		287	BACTERIAL	PROTEOBACTERIA-GAMMA			Pseudomonas		Pseudomonas aeruginosa			PAT694	Anaerobic respiration		Opportunistic pathogen				Natural	Yes	Isolate				345057					Yes	2016-08-31		Proteobacteria	Gammaproteobacteria	Pseudomonadales	Pseudomonadaceae	Pseudomonas	Pseudomonas aeruginosa
196_Go0156145	Pseudomonas aeruginosa NCIMB 10876		287	BACTERIAL	PROTEOBACTERIA-GAMMA			Pseudomonas		Pseudomonas aeruginosa			NCIMB 10876	Anaerobic respiration		Opportunistic pathogen			NCIMB 10876	Natural	Yes	Isolate				209588					Yes	2016-08-31		Proteobacteria	Gammaproteobacteria	Pseudomonadales	Pseudomonadaceae	Pseudomonas	Pseudomonas aeruginosa
196_Go0156144	Pseudomonas aeruginosa PAO403		287	BACTERIAL	PROTEOBACTERIA-GAMMA			Pseudomonas		Pseudomonas aeruginosa			PAO403	Anaerobic respiration		Opportunistic pathogen				Natural	Yes	Isolate				345056					Yes	2016-08-31		Proteobacteria	Gammaproteobacteria	Pseudomonadales	Pseudomonadaceae	Pseudomonas	Pseudomonas aeruginosa
196_Go0156143	Pseudomonas aeruginosa NCIMB 10875		287	BACTERIAL	PROTEOBACTERIA-GAMMA			Pseudomonas		Pseudomonas aeruginosa			NCIMB 10875	Anaerobic respiration		Opportunistic pathogen			NCIMB 10875	Natural	Yes	Isolate				209587					Yes	2016-08-31		Proteobacteria	Gammaproteobacteria	Pseudomonadales	Pseudomonadaceae	Pseudomonas	Pseudomonas aeruginosa
196_Go0156142	Pseudomonas aeruginosa PAO76		287	BACTERIAL	PROTEOBACTERIA-GAMMA			Pseudomonas		Pseudomonas aeruginosa			PAO76	Anaerobic respiration		Opportunistic pathogen				Natural	Yes	Isolate				345055					Yes	2016-08-31		Proteobacteria	Gammaproteobacteria	Pseudomonadales	Pseudomonadaceae	Pseudomonas	Pseudomonas aeruginosa
196_Go0156141	Pseudomonas aeruginosa NCIMB 10874		287	BACTERIAL	PROTEOBACTERIA-GAMMA			Pseudomonas		Pseudomonas aeruginosa			NCIMB 10874	Anaerobic respiration		Opportunistic pathogen			NCIMB 10874	Natural	Yes	Isolate				209586					Yes	2016-08-31		Proteobacteria	Gammaproteobacteria	Pseudomonadales	Pseudomonadaceae	Pseudomonas	Pseudomonas aeruginosa
196_Go0156140	Pseudomonas aeruginosa PTS271		287	BACTERIAL	PROTEOBACTERIA-GAMMA			Pseudomonas		Pseudomonas aeruginosa			PTS271	Anaerobic respiration		Opportunistic pathogen				Natural	Yes	Isolate				345054					Yes	2016-08-31		Proteobacteria	Gammaproteobacteria	Pseudomonadales	Pseudomonadaceae	Pseudomonas	Pseudomonas aeruginosa
196_Go0156139	Pseudomonas aeruginosa NCIMB 10873		287	BACTERIAL	PROTEOBACTERIA-GAMMA			Pseudomonas		Pseudomonas aeruginosa			NCIMB 10873	Anaerobic respiration		Opportunistic pathogen			NCIMB 10873	Natural	Yes	Isolate				209585					Yes	2016-08-31		Proteobacteria	Gammaproteobacteria	Pseudomonadales	Pseudomonadaceae	Pseudomonas	Pseudomonas aeruginosa
196_Go0156138	Pseudomonas aeruginosa PAO287		287	BACTERIAL	PROTEOBACTERIA-GAMMA			Pseudomonas		Pseudomonas aeruginosa			PAO287	Anaerobic respiration		Opportunistic pathogen				Natural	Yes	Isolate				345053					Yes	2016-08-31		Proteobacteria	Gammaproteobacteria	Pseudomonadales	Pseudomonadaceae	Pseudomonas	Pseudomonas aeruginosa
196_Go0156137	Pseudomonas aeruginosa NCIMB 10872		287	BACTERIAL	PROTEOBACTERIA-GAMMA			Pseudomonas		Pseudomonas aeruginosa			NCIMB 10872	Anaerobic respiration		Opportunistic pathogen			NCIMB 10872	Natural	Yes	Isolate				209584					Yes	2016-08-31		Proteobacteria	Gammaproteobacteria	Pseudomonadales	Pseudomonadaceae	Pseudomonas	Pseudomonas aeruginosa
196_Go0156136	Pseudomonas aeruginosa PAT992		287	BACTERIAL	PROTEOBACTERIA-GAMMA			Pseudomonas		Pseudomonas aeruginosa			PAT992	Anaerobic respiration		Opportunistic pathogen				Natural	Yes	Isolate				345052					Yes	2016-08-31		Proteobacteria	Gammaproteobacteria	Pseudomonadales	Pseudomonadaceae	Pseudomonas	Pseudomonas aeruginosa
196_Go0156135	Pseudomonas aeruginosa NCIMB 10871		287	BACTERIAL	PROTEOBACTERIA-GAMMA			Pseudomonas		Pseudomonas aeruginosa			NCIMB 10871	Anaerobic respiration		Opportunistic pathogen			NCIMB 10871	Natural	Yes	Isolate				209583					Yes	2016-08-31		Proteobacteria	Gammaproteobacteria	Pseudomonadales	Pseudomonadaceae	Pseudomonas	Pseudomonas aeruginosa
196_Go0156054	Pseudomonas aeruginosa CDC A131		287	BACTERIAL	PROTEOBACTERIA-GAMMA			Pseudomonas		Pseudomonas aeruginosa			CDC A131	Anaerobic respiration		Opportunistic pathogen				Natural	Yes	Isolate				341901					Yes	2016-08-31		Proteobacteria	Gammaproteobacteria	Pseudomonadales	Pseudomonadaceae	Pseudomonas	Pseudomonas aeruginosa
196_Go0156053	Pseudomonas aeruginosa NCTC 10783		287	BACTERIAL	PROTEOBACTERIA-GAMMA			Pseudomonas		Pseudomonas aeruginosa			NCTC 10783	Anaerobic respiration		Opportunistic pathogen			NCTC 10783	Natural	Yes	Isolate				341899					Yes	2016-08-31		Proteobacteria	Gammaproteobacteria	Pseudomonadales	Pseudomonadaceae	Pseudomonas	Pseudomonas aeruginosa
196_Go0156052	Pseudomonas aeruginosa Habs 4457/67		287	BACTERIAL	PROTEOBACTERIA-GAMMA			Pseudomonas		Pseudomonas aeruginosa			Habs 4457/67	Anaerobic respiration		Opportunistic pathogen				Natural	Yes	Isolate				341898					Yes	2016-08-31		Proteobacteria	Gammaproteobacteria	Pseudomonadales	Pseudomonadaceae	Pseudomonas	Pseudomonas aeruginosa
196_Go0156051	Pseudomonas aeruginosa NCTC 10731		287	BACTERIAL	PROTEOBACTERIA-GAMMA			Pseudomonas		Pseudomonas aeruginosa			NCTC 10731	Anaerobic respiration		Opportunistic pathogen			NCTC 10731	Natural	Yes	Isolate				341866					Yes	2016-08-31		Proteobacteria	Gammaproteobacteria	Pseudomonadales	Pseudomonadaceae	Pseudomonas	Pseudomonas aeruginosa
196_Go0156050	Pseudomonas aeruginosa NCTC 10729		287	BACTERIAL	PROTEOBACTERIA-GAMMA			Pseudomonas		Pseudomonas aeruginosa			NCTC 10729	Anaerobic respiration		Opportunistic pathogen			NCTC 10729	Natural	Yes	Isolate				341864					Yes	2016-08-31		Proteobacteria	Gammaproteobacteria	Pseudomonadales	Pseudomonadaceae	Pseudomonas	Pseudomonas aeruginosa
196_Go0156049	Pseudomonas aeruginosa NCTC 10728		287	BACTERIAL	PROTEOBACTERIA-GAMMA			Pseudomonas		Pseudomonas aeruginosa			NCTC 10728	Anaerobic respiration		Opportunistic pathogen			NCTC 10728	Natural	Yes	Isolate				341863					Yes	2016-08-31		Proteobacteria	Gammaproteobacteria	Pseudomonadales	Pseudomonadaceae	Pseudomonas	Pseudomonas aeruginosa
196_Go0156048	Pseudomonas aeruginosa NCTC 10727		287	BACTERIAL	PROTEOBACTERIA-GAMMA			Pseudomonas		Pseudomonas aeruginosa			NCTC 10727	Anaerobic respiration		Opportunistic pathogen			NCTC 10727	Natural	Yes	Isolate				341862					Yes	2016-08-31		Proteobacteria	Gammaproteobacteria	Pseudomonadales	Pseudomonadaceae	Pseudomonas	Pseudomonas aeruginosa
196_Go0156047	Pseudomonas aeruginosa NCTC 10726		287	BACTERIAL	PROTEOBACTERIA-GAMMA			Pseudomonas		Pseudomonas aeruginosa			NCTC 10726	Anaerobic respiration		Opportunistic pathogen			NCTC 10726	Natural	Yes	Isolate				341861					Yes	2016-08-31		Proteobacteria	Gammaproteobacteria	Pseudomonadales	Pseudomonadaceae	Pseudomonas	Pseudomonas aeruginosa
196_Go0156046	Pseudomonas aeruginosa NCTC 10299		287	BACTERIAL	PROTEOBACTERIA-GAMMA			Pseudomonas		Pseudomonas aeruginosa			NCTC 10299	Anaerobic respiration		Opportunistic pathogen			NCTC 10299	Natural	Yes	Isolate				341658					Yes	2016-08-31		Proteobacteria	Gammaproteobacteria	Pseudomonadales	Pseudomonadaceae	Pseudomonas	Pseudomonas aeruginosa
196_Go0156045	Pseudomonas aeruginosa ICPB 2495-1 leu		287	BACTERIAL	PROTEOBACTERIA-GAMMA			Pseudomonas		Pseudomonas aeruginosa			ICPB 2495-1 leu	Anaerobic respiration		Opportunistic pathogen			ICPB 2495-1 leu	Natural	Yes	Isolate				340818					Yes	2016-08-31		Proteobacteria	Gammaproteobacteria	Pseudomonadales	Pseudomonadaceae	Pseudomonas	Pseudomonas aeruginosa
196_Go0156044	Pseudomonas aeruginosa DSM 50065		287	BACTERIAL	PROTEOBACTERIA-GAMMA			Pseudomonas		Pseudomonas aeruginosa			DSM 50065	Anaerobic respiration		Opportunistic pathogen			DSM 50065	Natural	Yes	Isolate				340817					Yes	2016-08-31		Proteobacteria	Gammaproteobacteria	Pseudomonadales	Pseudomonadaceae	Pseudomonas	Pseudomonas aeruginosa
196_Go0156043	Pseudomonas aeruginosa DSM 50063		287	BACTERIAL	PROTEOBACTERIA-GAMMA			Pseudomonas		Pseudomonas aeruginosa			DSM 50063	Anaerobic respiration		Opportunistic pathogen			DSM 50063	Natural	Yes	Isolate				340815					Yes	2016-08-31		Proteobacteria	Gammaproteobacteria	Pseudomonadales	Pseudomonadaceae	Pseudomonas	Pseudomonas aeruginosa
196_Go0156042	Pseudomonas aeruginosa IMET 11035		287	BACTERIAL	PROTEOBACTERIA-GAMMA			Pseudomonas		Pseudomonas aeruginosa			IMET 11035	Anaerobic respiration		Opportunistic pathogen				Natural	Yes	Isolate				340811					Yes	2016-08-31		Proteobacteria	Gammaproteobacteria	Pseudomonadales	Pseudomonadaceae	Pseudomonas	Pseudomonas aeruginosa
196_Go0156041	Pseudomonas aeruginosa DSM 46316		287	BACTERIAL	PROTEOBACTERIA-GAMMA			Pseudomonas		Pseudomonas aeruginosa			DSM 46316	Anaerobic respiration		Opportunistic pathogen			DSM 46316	Natural	Yes	Isolate				340810					Yes	2016-08-31		Proteobacteria	Gammaproteobacteria	Pseudomonadales	Pseudomonadaceae	Pseudomonas	Pseudomonas aeruginosa
196_Go0156040	Pseudomonas aeruginosa DSM 12736		287	BACTERIAL	PROTEOBACTERIA-GAMMA			Pseudomonas		Pseudomonas aeruginosa			DSM 12736	Anaerobic respiration		Opportunistic pathogen			DSM 12736	Natural	Yes	Isolate				340434					Yes	2016-08-31		Proteobacteria	Gammaproteobacteria	Pseudomonadales	Pseudomonadaceae	Pseudomonas	Pseudomonas aeruginosa
196_Go0156039	Pseudomonas aeruginosa Walter		287	BACTERIAL	PROTEOBACTERIA-GAMMA			Pseudomonas		Pseudomonas aeruginosa			Walter	Anaerobic respiration		Opportunistic pathogen				Natural	Yes	Isolate				340376					Yes	2016-08-31		Proteobacteria	Gammaproteobacteria	Pseudomonadales	Pseudomonadaceae	Pseudomonas	Pseudomonas aeruginosa
196_Go0156038	Pseudomonas aeruginosa DSM 12055		287	BACTERIAL	PROTEOBACTERIA-GAMMA			Pseudomonas		Pseudomonas aeruginosa			DSM 12055	Anaerobic respiration		Opportunistic pathogen			DSM 12055	Natural	Yes	Isolate				340374					Yes	2016-08-31		Proteobacteria	Gammaproteobacteria	Pseudomonadales	Pseudomonadaceae	Pseudomonas	Pseudomonas aeruginosa
196_Go0156037	Pseudomonas aeruginosa DSM 9644		287	BACTERIAL	PROTEOBACTERIA-GAMMA			Pseudomonas		Pseudomonas aeruginosa			DSM 9644	Anaerobic respiration		Opportunistic pathogen			DSM 9644	Natural	Yes	Isolate				340107					Yes	2016-08-31		Proteobacteria	Gammaproteobacteria	Pseudomonadales	Pseudomonadaceae	Pseudomonas	Pseudomonas aeruginosa
196_Go0156036	Pseudomonas aeruginosa DSM 5218		287	BACTERIAL	PROTEOBACTERIA-GAMMA			Pseudomonas		Pseudomonas aeruginosa			DSM 5218	Anaerobic respiration		Opportunistic pathogen			DSM 5218	Natural	Yes	Isolate				339657					Yes	2016-08-31		Proteobacteria	Gammaproteobacteria	Pseudomonadales	Pseudomonadaceae	Pseudomonas	Pseudomonas aeruginosa
196_Go0156035	Pseudomonas aeruginosa DSM 5168		287	BACTERIAL	PROTEOBACTERIA-GAMMA			Pseudomonas		Pseudomonas aeruginosa			DSM 5168	Anaerobic respiration		Opportunistic pathogen			DSM 5168	Natural	Yes	Isolate				339634					Yes	2016-08-31		Proteobacteria	Gammaproteobacteria	Pseudomonadales	Pseudomonadaceae	Pseudomonas	Pseudomonas aeruginosa
196_Go0156034	Pseudomonas aeruginosa CCUG 43624		287	BACTERIAL	PROTEOBACTERIA-GAMMA			Pseudomonas		Pseudomonas aeruginosa			CCUG 43624	Anaerobic respiration		Opportunistic pathogen			CCUG 43624	Natural	Yes	Isolate				328813					Yes	2016-08-31		Proteobacteria	Gammaproteobacteria	Pseudomonadales	Pseudomonadaceae	Pseudomonas	Pseudomonas aeruginosa
196_Go0156033	Pseudomonas aeruginosa SLV 395		287	BACTERIAL	PROTEOBACTERIA-GAMMA			Pseudomonas		Pseudomonas aeruginosa			SLV 395	Anaerobic respiration		Opportunistic pathogen				Natural	Yes	Isolate				328785					Yes	2016-08-31		Proteobacteria	Gammaproteobacteria	Pseudomonadales	Pseudomonadaceae	Pseudomonas	Pseudomonas aeruginosa
196_Go0156032	Pseudomonas aeruginosa CCUG 43596		287	BACTERIAL	PROTEOBACTERIA-GAMMA			Pseudomonas		Pseudomonas aeruginosa			CCUG 43596	Anaerobic respiration		Opportunistic pathogen			CCUG 43596	Natural	Yes	Isolate				328784					Yes	2016-08-31		Proteobacteria	Gammaproteobacteria	Pseudomonadales	Pseudomonadaceae	Pseudomonas	Pseudomonas aeruginosa
196_Go0156031	Pseudomonas aeruginosa CCUG 41980		287	BACTERIAL	PROTEOBACTERIA-GAMMA			Pseudomonas		Pseudomonas aeruginosa			CCUG 41980	Anaerobic respiration		Opportunistic pathogen			CCUG 41980	Natural	Yes	Isolate				327594					Yes	2016-08-31		Proteobacteria	Gammaproteobacteria	Pseudomonadales	Pseudomonadaceae	Pseudomonas	Pseudomonas aeruginosa
196_Go0156030	Pseudomonas aeruginosa EQUALIS 9845/3		287	BACTERIAL	PROTEOBACTERIA-GAMMA			Pseudomonas		Pseudomonas aeruginosa			EQUALIS 9845/3	Anaerobic respiration		Opportunistic pathogen				Natural	Yes	Isolate				327123					Yes	2016-08-31		Proteobacteria	Gammaproteobacteria	Pseudomonadales	Pseudomonadaceae	Pseudomonas	Pseudomonas aeruginosa
196_Go0156029	Pseudomonas aeruginosa CCUG 41373		287	BACTERIAL	PROTEOBACTERIA-GAMMA			Pseudomonas		Pseudomonas aeruginosa			CCUG 41373	Anaerobic respiration		Opportunistic pathogen			CCUG 41373	Natural	Yes	Isolate				327122					Yes	2016-08-31		Proteobacteria	Gammaproteobacteria	Pseudomonadales	Pseudomonadaceae	Pseudomonas	Pseudomonas aeruginosa
196_Go0156028	Pseudomonas aeruginosa CCUG 39987		287	BACTERIAL	PROTEOBACTERIA-GAMMA			Pseudomonas		Pseudomonas aeruginosa			CCUG 39987	Anaerobic respiration		Opportunistic pathogen			CCUG 39987	Natural	Yes	Isolate				327085					Yes	2016-08-31		Proteobacteria	Gammaproteobacteria	Pseudomonadales	Pseudomonadaceae	Pseudomonas	Pseudomonas aeruginosa
196_Go0156027	Pseudomonas aeruginosa EQUALIS 9841/5		287	BACTERIAL	PROTEOBACTERIA-GAMMA			Pseudomonas		Pseudomonas aeruginosa			EQUALIS 9841/5	Anaerobic respiration		Opportunistic pathogen				Natural	Yes	Isolate				326960					Yes	2016-08-31		Proteobacteria	Gammaproteobacteria	Pseudomonadales	Pseudomonadaceae	Pseudomonas	Pseudomonas aeruginosa
196_Go0156026	Pseudomonas aeruginosa CCUG 39830		287	BACTERIAL	PROTEOBACTERIA-GAMMA			Pseudomonas		Pseudomonas aeruginosa			CCUG 39830	Anaerobic respiration		Opportunistic pathogen			CCUG 39830	Natural	Yes	Isolate				326959					Yes	2016-08-31		Proteobacteria	Gammaproteobacteria	Pseudomonadales	Pseudomonadaceae	Pseudomonas	Pseudomonas aeruginosa
196_Go0156025	Pseudomonas aeruginosa B285		287	BACTERIAL	PROTEOBACTERIA-GAMMA			Pseudomonas		Pseudomonas aeruginosa			B285	Anaerobic respiration		Opportunistic pathogen				Natural	Yes	Isolate				326961					Yes	2016-08-31		Proteobacteria	Gammaproteobacteria	Pseudomonadales	Pseudomonadaceae	Pseudomonas	Pseudomonas aeruginosa
196_Go0156024	Pseudomonas aeruginosa CCUG 39822		287	BACTERIAL	PROTEOBACTERIA-GAMMA			Pseudomonas		Pseudomonas aeruginosa			CCUG 39822	Anaerobic respiration		Opportunistic pathogen			CCUG 39822	Natural	Yes	Isolate				326946					Yes	2016-08-31		Proteobacteria	Gammaproteobacteria	Pseudomonadales	Pseudomonadaceae	Pseudomonas	Pseudomonas aeruginosa
196_Go0156023	Pseudomonas aeruginosa CCUG 39646		287	BACTERIAL	PROTEOBACTERIA-GAMMA			Pseudomonas		Pseudomonas aeruginosa			CCUG 39646	Anaerobic respiration		Opportunistic pathogen			CCUG 39646	Natural	Yes	Isolate				326782					Yes	2016-08-31		Proteobacteria	Gammaproteobacteria	Pseudomonadales	Pseudomonadaceae	Pseudomonas	Pseudomonas aeruginosa
196_Go0156022	Pseudomonas aeruginosa 17-251		287	BACTERIAL	PROTEOBACTERIA-GAMMA			Pseudomonas		Pseudomonas aeruginosa			17-251	Anaerobic respiration		Opportunistic pathogen				Natural	Yes	Isolate				326784					Yes	2016-08-31		Proteobacteria	Gammaproteobacteria	Pseudomonadales	Pseudomonadaceae	Pseudomonas	Pseudomonas aeruginosa
196_Go0156021	Pseudomonas aeruginosa Prov 4		287	BACTERIAL	PROTEOBACTERIA-GAMMA			Pseudomonas		Pseudomonas aeruginosa			Prov 4	Anaerobic respiration		Opportunistic pathogen				Natural	Yes	Isolate				326663					Yes	2016-08-31		Proteobacteria	Gammaproteobacteria	Pseudomonadales	Pseudomonadaceae	Pseudomonas	Pseudomonas aeruginosa
196_Go0156020	Pseudomonas aeruginosa EQUALIS 9818/4a		287	BACTERIAL	PROTEOBACTERIA-GAMMA			Pseudomonas		Pseudomonas aeruginosa			EQUALIS 9818/4a	Anaerobic respiration		Opportunistic pathogen				Natural	Yes	Isolate				326662					Yes	2016-08-31		Proteobacteria	Gammaproteobacteria	Pseudomonadales	Pseudomonadaceae	Pseudomonas	Pseudomonas aeruginosa
196_Go0156019	Pseudomonas aeruginosa CCUG 39302		287	BACTERIAL	PROTEOBACTERIA-GAMMA			Pseudomonas		Pseudomonas aeruginosa			CCUG 39302	Anaerobic respiration		Opportunistic pathogen			CCUG 39302	Natural	Yes	Isolate				326661					Yes	2016-08-31		Proteobacteria	Gammaproteobacteria	Pseudomonadales	Pseudomonadaceae	Pseudomonas	Pseudomonas aeruginosa
196_Go0156018	Pseudomonas aeruginosa CCUG 39283 A		287	BACTERIAL	PROTEOBACTERIA-GAMMA			Pseudomonas		Pseudomonas aeruginosa			CCUG 39283 A	Anaerobic respiration		Opportunistic pathogen			CCUG 39283 A	Natural	Yes	Isolate				326645					Yes	2016-08-31		Proteobacteria	Gammaproteobacteria	Pseudomonadales	Pseudomonadaceae	Pseudomonas	Pseudomonas aeruginosa
196_Go0156017	Pseudomonas aeruginosa Ling AT 00096/98		287	BACTERIAL	PROTEOBACTERIA-GAMMA			Pseudomonas		Pseudomonas aeruginosa			Ling AT 00096/98	Anaerobic respiration		Opportunistic pathogen				Natural	Yes	Isolate				326587					Yes	2016-08-31		Proteobacteria	Gammaproteobacteria	Pseudomonadales	Pseudomonadaceae	Pseudomonas	Pseudomonas aeruginosa
196_Go0156016	Pseudomonas aeruginosa CCUG 39084		287	BACTERIAL	PROTEOBACTERIA-GAMMA			Pseudomonas		Pseudomonas aeruginosa			CCUG 39084	Anaerobic respiration		Opportunistic pathogen			CCUG 39084	Natural	Yes	Isolate				326586					Yes	2016-08-31		Proteobacteria	Gammaproteobacteria	Pseudomonadales	Pseudomonadaceae	Pseudomonas	Pseudomonas aeruginosa
196_Go0156015	Pseudomonas aeruginosa Ling AT 00014/98		287	BACTERIAL	PROTEOBACTERIA-GAMMA			Pseudomonas		Pseudomonas aeruginosa			Ling AT 00014/98	Anaerobic respiration		Opportunistic pathogen				Natural	Yes	Isolate				326545					Yes	2016-08-31		Proteobacteria	Gammaproteobacteria	Pseudomonadales	Pseudomonadaceae	Pseudomonas	Pseudomonas aeruginosa
196_Go0156014	Pseudomonas aeruginosa NCIMB 10870		287	BACTERIAL	PROTEOBACTERIA-GAMMA			Pseudomonas		Pseudomonas aeruginosa			NCIMB 10870	Anaerobic respiration		Opportunistic pathogen			NCIMB 10870	Natural	Yes	Isolate				209582					Yes	2016-08-31		Proteobacteria	Gammaproteobacteria	Pseudomonadales	Pseudomonadaceae	Pseudomonas	Pseudomonas aeruginosa
196_Go0156013	Pseudomonas aeruginosa PAO3		287	BACTERIAL	PROTEOBACTERIA-GAMMA			Pseudomonas		Pseudomonas aeruginosa			PAO3	Anaerobic respiration		Opportunistic pathogen				Natural	Yes	Isolate				345049					Yes	2016-08-31		Proteobacteria	Gammaproteobacteria	Pseudomonadales	Pseudomonadaceae	Pseudomonas	Pseudomonas aeruginosa
196_Go0156012	Pseudomonas aeruginosa NCIMB 10869		287	BACTERIAL	PROTEOBACTERIA-GAMMA			Pseudomonas		Pseudomonas aeruginosa			NCIMB 10869	Anaerobic respiration		Opportunistic pathogen			NCIMB 10869	Natural	Yes	Isolate				209581					Yes	2016-08-31		Proteobacteria	Gammaproteobacteria	Pseudomonadales	Pseudomonadaceae	Pseudomonas	Pseudomonas aeruginosa
196_Go0156011	Pseudomonas aeruginosa PAO246		287	BACTERIAL	PROTEOBACTERIA-GAMMA			Pseudomonas		Pseudomonas aeruginosa			PAO246	Anaerobic respiration		Opportunistic pathogen				Natural	Yes	Isolate				345048					Yes	2016-08-31		Proteobacteria	Gammaproteobacteria	Pseudomonadales	Pseudomonadaceae	Pseudomonas	Pseudomonas aeruginosa
196_Go0156010	Pseudomonas aeruginosa PAO67		287	BACTERIAL	PROTEOBACTERIA-GAMMA			Pseudomonas		Pseudomonas aeruginosa			PAO67	Anaerobic respiration		Opportunistic pathogen				Natural	Yes	Isolate				345047					Yes	2016-08-31		Proteobacteria	Gammaproteobacteria	Pseudomonadales	Pseudomonadaceae	Pseudomonas	Pseudomonas aeruginosa
196_Go0156009	Pseudomonas aeruginosa NCIMB 10867		287	BACTERIAL	PROTEOBACTERIA-GAMMA			Pseudomonas		Pseudomonas aeruginosa			NCIMB 10867	Anaerobic respiration		Opportunistic pathogen			NCIMB 10867	Natural	Yes	Isolate				209579					Yes	2016-08-31		Proteobacteria	Gammaproteobacteria	Pseudomonadales	Pseudomonadaceae	Pseudomonas	Pseudomonas aeruginosa
196_Go0156008	Pseudomonas aeruginosa PAT900		287	BACTERIAL	PROTEOBACTERIA-GAMMA			Pseudomonas		Pseudomonas aeruginosa			PAT900	Anaerobic respiration		Opportunistic pathogen				Natural	Yes	Isolate				345046					Yes	2016-08-31		Proteobacteria	Gammaproteobacteria	Pseudomonadales	Pseudomonadaceae	Pseudomonas	Pseudomonas aeruginosa
196_Go0156007	Pseudomonas aeruginosa NCIMB 10866		287	BACTERIAL	PROTEOBACTERIA-GAMMA			Pseudomonas		Pseudomonas aeruginosa			NCIMB 10866	Anaerobic respiration		Opportunistic pathogen			NCIMB 10866	Natural	Yes	Isolate				209578					Yes	2016-08-31		Proteobacteria	Gammaproteobacteria	Pseudomonadales	Pseudomonadaceae	Pseudomonas	Pseudomonas aeruginosa
196_Go0156006	Pseudomonas aeruginosa PAT404		287	BACTERIAL	PROTEOBACTERIA-GAMMA			Pseudomonas		Pseudomonas aeruginosa			PAT404	Anaerobic respiration		Opportunistic pathogen				Natural	Yes	Isolate				345045					Yes	2016-08-31		Proteobacteria	Gammaproteobacteria	Pseudomonadales	Pseudomonadaceae	Pseudomonas	Pseudomonas aeruginosa
196_Go0156005	Pseudomonas aeruginosa PAO68		287	BACTERIAL	PROTEOBACTERIA-GAMMA			Pseudomonas		Pseudomonas aeruginosa			PAO68	Anaerobic respiration		Opportunistic pathogen				Natural	Yes	Isolate				345044					Yes	2016-08-31		Proteobacteria	Gammaproteobacteria	Pseudomonadales	Pseudomonadaceae	Pseudomonas	Pseudomonas aeruginosa
196_Go0156004	Pseudomonas aeruginosa NCIMB 10864		287	BACTERIAL	PROTEOBACTERIA-GAMMA			Pseudomonas		Pseudomonas aeruginosa			NCIMB 10864	Anaerobic respiration		Opportunistic pathogen			NCIMB 10864	Natural	Yes	Isolate				209576					Yes	2016-08-31		Proteobacteria	Gammaproteobacteria	Pseudomonadales	Pseudomonadaceae	Pseudomonas	Pseudomonas aeruginosa
196_Go0156003	Pseudomonas aeruginosa PAO406		287	BACTERIAL	PROTEOBACTERIA-GAMMA			Pseudomonas		Pseudomonas aeruginosa			PAO406	Anaerobic respiration		Opportunistic pathogen				Natural	Yes	Isolate				345043					Yes	2016-08-31		Proteobacteria	Gammaproteobacteria	Pseudomonadales	Pseudomonadaceae	Pseudomonas	Pseudomonas aeruginosa
196_Go0156002	Pseudomonas aeruginosa NCIMB 10863		287	BACTERIAL	PROTEOBACTERIA-GAMMA			Pseudomonas		Pseudomonas aeruginosa			NCIMB 10863	Anaerobic respiration		Opportunistic pathogen			NCIMB 10863	Natural	Yes	Isolate				209575					Yes	2016-08-31		Proteobacteria	Gammaproteobacteria	Pseudomonadales	Pseudomonadaceae	Pseudomonas	Pseudomonas aeruginosa
196_Go0156001	Pseudomonas aeruginosa NCIMB 10862		287	BACTERIAL	PROTEOBACTERIA-GAMMA			Pseudomonas		Pseudomonas aeruginosa			NCIMB 10862	Anaerobic respiration		Opportunistic pathogen			NCIMB 10862	Natural	Yes	Isolate				209574					Yes	2016-08-31		Proteobacteria	Gammaproteobacteria	Pseudomonadales	Pseudomonadaceae	Pseudomonas	Pseudomonas aeruginosa
196_Go0156000	Pseudomonas aeruginosa PAO8		287	BACTERIAL	PROTEOBACTERIA-GAMMA			Pseudomonas		Pseudomonas aeruginosa			PAO8	Anaerobic respiration		Opportunistic pathogen				Natural	Yes	Isolate				345041					Yes	2016-08-31		Proteobacteria	Gammaproteobacteria	Pseudomonadales	Pseudomonadaceae	Pseudomonas	Pseudomonas aeruginosa
196_Go0155999	Pseudomonas aeruginosa PAO38		287	BACTERIAL	PROTEOBACTERIA-GAMMA			Pseudomonas		Pseudomonas aeruginosa			PAO38	Anaerobic respiration		Opportunistic pathogen				Natural	Yes	Isolate				345040					Yes	2016-08-31		Proteobacteria	Gammaproteobacteria	Pseudomonadales	Pseudomonadaceae	Pseudomonas	Pseudomonas aeruginosa
196_Go0155998	Pseudomonas aeruginosa LMG 24942		287	BACTERIAL	PROTEOBACTERIA-GAMMA			Pseudomonas		Pseudomonas aeruginosa			LMG 24942	Anaerobic respiration		Opportunistic pathogen			LMG 24942	Natural	Yes	Isolate				862629					Yes	2016-08-31		Proteobacteria	Gammaproteobacteria	Pseudomonadales	Pseudomonadaceae	Pseudomonas	Pseudomonas aeruginosa
196_Go0155997	Pseudomonas aeruginosa strain Clone M		287	BACTERIAL	PROTEOBACTERIA-GAMMA			Pseudomonas		Pseudomonas aeruginosa			strain Clone M	Anaerobic respiration		Opportunistic pathogen				Natural	Yes	Isolate				862628					Yes	2016-08-31		Proteobacteria	Gammaproteobacteria	Pseudomonadales	Pseudomonadaceae	Pseudomonas	Pseudomonas aeruginosa
196_Go0155996	Pseudomonas aeruginosa LMG 24941		287	BACTERIAL	PROTEOBACTERIA-GAMMA			Pseudomonas		Pseudomonas aeruginosa			LMG 24941	Anaerobic respiration		Opportunistic pathogen			LMG 24941	Natural	Yes	Isolate				862627					Yes	2016-08-31		Proteobacteria	Gammaproteobacteria	Pseudomonadales	Pseudomonadaceae	Pseudomonas	Pseudomonas aeruginosa
196_Go0155995	Pseudomonas aeruginosa strain MC305		287	BACTERIAL	PROTEOBACTERIA-GAMMA			Pseudomonas		Pseudomonas aeruginosa			strain MC305	Anaerobic respiration		Opportunistic pathogen				Natural	Yes	Isolate				862626					Yes	2016-08-31		Proteobacteria	Gammaproteobacteria	Pseudomonadales	Pseudomonadaceae	Pseudomonas	Pseudomonas aeruginosa
196_Go0155994	Pseudomonas aeruginosa strain MC278		287	BACTERIAL	PROTEOBACTERIA-GAMMA			Pseudomonas		Pseudomonas aeruginosa			strain MC278	Anaerobic respiration		Opportunistic pathogen				Natural	Yes	Isolate				862624					Yes	2016-08-31		Proteobacteria	Gammaproteobacteria	Pseudomonadales	Pseudomonadaceae	Pseudomonas	Pseudomonas aeruginosa
196_Go0155993	Pseudomonas aeruginosa LMG 24936		287	BACTERIAL	PROTEOBACTERIA-GAMMA			Pseudomonas		Pseudomonas aeruginosa			LMG 24936	Anaerobic respiration		Opportunistic pathogen			LMG 24936	Natural	Yes	Isolate				862623					Yes	2016-08-31		Proteobacteria	Gammaproteobacteria	Pseudomonadales	Pseudomonadaceae	Pseudomonas	Pseudomonas aeruginosa
196_Go0155992	Pseudomonas aeruginosa strain MC110		287	BACTERIAL	PROTEOBACTERIA-GAMMA			Pseudomonas		Pseudomonas aeruginosa			strain MC110	Anaerobic respiration		Opportunistic pathogen				Natural	Yes	Isolate				862622					Yes	2016-08-31		Proteobacteria	Gammaproteobacteria	Pseudomonadales	Pseudomonadaceae	Pseudomonas	Pseudomonas aeruginosa
196_Go0155991	Pseudomonas aeruginosa LMG 24935		287	BACTERIAL	PROTEOBACTERIA-GAMMA			Pseudomonas		Pseudomonas aeruginosa			LMG 24935	Anaerobic respiration		Opportunistic pathogen			LMG 24935	Natural	Yes	Isolate				862621					Yes	2016-08-31		Proteobacteria	Gammaproteobacteria	Pseudomonadales	Pseudomonadaceae	Pseudomonas	Pseudomonas aeruginosa
196_Go0155990	Pseudomonas aeruginosa LMG 24934		287	BACTERIAL	PROTEOBACTERIA-GAMMA			Pseudomonas		Pseudomonas aeruginosa			LMG 24934	Anaerobic respiration		Opportunistic pathogen			LMG 24934	Natural	Yes	Isolate				862619					Yes	2016-08-31		Proteobacteria	Gammaproteobacteria	Pseudomonadales	Pseudomonadaceae	Pseudomonas	Pseudomonas aeruginosa
196_Go0155989	Pseudomonas aeruginosa strain Is586(13T)		287	BACTERIAL	PROTEOBACTERIA-GAMMA			Pseudomonas		Pseudomonas aeruginosa			strain Is586(13T)	Anaerobic respiration		Opportunistic pathogen				Natural	Yes	Isolate				862618					Yes	2016-08-31		Proteobacteria	Gammaproteobacteria	Pseudomonadales	Pseudomonadaceae	Pseudomonas	Pseudomonas aeruginosa
196_Go0155988	Pseudomonas aeruginosa LMG 24930		287	BACTERIAL	PROTEOBACTERIA-GAMMA			Pseudomonas		Pseudomonas aeruginosa			LMG 24930	Anaerobic respiration		Opportunistic pathogen			LMG 24930	Natural	Yes	Isolate				862617					Yes	2016-08-31		Proteobacteria	Gammaproteobacteria	Pseudomonadales	Pseudomonadaceae	Pseudomonas	Pseudomonas aeruginosa
196_Go0155987	Pseudomonas aeruginosa strain KAT3529 (O12)		287	BACTERIAL	PROTEOBACTERIA-GAMMA			Pseudomonas		Pseudomonas aeruginosa			strain KAT3529 (O12)	Anaerobic respiration		Opportunistic pathogen				Natural	Yes	Isolate				862616					Yes	2016-08-31		Proteobacteria	Gammaproteobacteria	Pseudomonadales	Pseudomonadaceae	Pseudomonas	Pseudomonas aeruginosa
196_Go0155986	Pseudomonas aeruginosa LMG 24929		287	BACTERIAL	PROTEOBACTERIA-GAMMA			Pseudomonas		Pseudomonas aeruginosa			LMG 24929	Anaerobic respiration		Opportunistic pathogen			LMG 24929	Natural	Yes	Isolate				862615					Yes	2016-08-31		Proteobacteria	Gammaproteobacteria	Pseudomonadales	Pseudomonadaceae	Pseudomonas	Pseudomonas aeruginosa
196_Go0155985	Pseudomonas aeruginosa strain Br229		287	BACTERIAL	PROTEOBACTERIA-GAMMA			Pseudomonas		Pseudomonas aeruginosa			strain Br229	Anaerobic respiration		Opportunistic pathogen				Natural	Yes	Isolate				862614					Yes	2016-08-31		Proteobacteria	Gammaproteobacteria	Pseudomonadales	Pseudomonadaceae	Pseudomonas	Pseudomonas aeruginosa
196_Go0155984	Pseudomonas aeruginosa LMG 24928		287	BACTERIAL	PROTEOBACTERIA-GAMMA			Pseudomonas		Pseudomonas aeruginosa			LMG 24928	Anaerobic respiration		Opportunistic pathogen			LMG 24928	Natural	Yes	Isolate				862613					Yes	2016-08-31		Proteobacteria	Gammaproteobacteria	Pseudomonadales	Pseudomonadaceae	Pseudomonas	Pseudomonas aeruginosa
196_Go0155983	Pseudomonas aeruginosa strain Us447		287	BACTERIAL	PROTEOBACTERIA-GAMMA			Pseudomonas		Pseudomonas aeruginosa			strain Us447	Anaerobic respiration		Opportunistic pathogen				Natural	Yes	Isolate				862588					Yes	2016-08-31		Proteobacteria	Gammaproteobacteria	Pseudomonadales	Pseudomonadaceae	Pseudomonas	Pseudomonas aeruginosa
196_Go0155982	Pseudomonas aeruginosa LMG 24933		287	BACTERIAL	PROTEOBACTERIA-GAMMA			Pseudomonas		Pseudomonas aeruginosa			LMG 24933	Anaerobic respiration		Opportunistic pathogen			LMG 24933	Natural	Yes	Isolate				862587					Yes	2016-08-31		Proteobacteria	Gammaproteobacteria	Pseudomonadales	Pseudomonadaceae	Pseudomonas	Pseudomonas aeruginosa
196_Go0155981	Pseudomonas aeruginosa strain PN2140(93)		287	BACTERIAL	PROTEOBACTERIA-GAMMA			Pseudomonas		Pseudomonas aeruginosa			strain PN2140(93)	Anaerobic respiration		Opportunistic pathogen				Natural	Yes	Isolate				862586					Yes	2016-08-31		Proteobacteria	Gammaproteobacteria	Pseudomonadales	Pseudomonadaceae	Pseudomonas	Pseudomonas aeruginosa
196_Go0155980	Pseudomonas aeruginosa LMG 24932		287	BACTERIAL	PROTEOBACTERIA-GAMMA			Pseudomonas		Pseudomonas aeruginosa			LMG 24932	Anaerobic respiration		Opportunistic pathogen			LMG 24932	Natural	Yes	Isolate				862585					Yes	2016-08-31		Proteobacteria	Gammaproteobacteria	Pseudomonadales	Pseudomonadaceae	Pseudomonas	Pseudomonas aeruginosa
196_Go0155979	Pseudomonas aeruginosa strain Tu863		287	BACTERIAL	PROTEOBACTERIA-GAMMA			Pseudomonas		Pseudomonas aeruginosa			strain Tu863	Anaerobic respiration		Opportunistic pathogen				Natural	Yes	Isolate				862584					Yes	2016-08-31		Proteobacteria	Gammaproteobacteria	Pseudomonadales	Pseudomonadaceae	Pseudomonas	Pseudomonas aeruginosa
196_Go0155978	Pseudomonas aeruginosa LMG 24931		287	BACTERIAL	PROTEOBACTERIA-GAMMA			Pseudomonas		Pseudomonas aeruginosa			LMG 24931	Anaerobic respiration		Opportunistic pathogen			LMG 24931	Natural	Yes	Isolate				862583					Yes	2016-08-31		Proteobacteria	Gammaproteobacteria	Pseudomonadales	Pseudomonadaceae	Pseudomonas	Pseudomonas aeruginosa
102_Go0249965	Methylobacterium extorquens NCIB 9399 Pseudomonas extorquens		408	BACTERIAL	PROTEOBACTERIA-ALPHA			Methylobacterium		Methylobacterium extorquens			NCIB 9399 Pseudomonas extorquens	Unknown		Unknown		Yes	NCIB 9399 Pseudomonas extorquens	Natural	Yes	Isolate				563220		10.1601/ex.1599			Yes	2016-09-06		Proteobacteria	Alphaproteobacteria	Rhizobiales	Methylobacteriaceae	Methylobacterium	Methylobacterium extorquens
196_Go0155977	Pseudomonas aeruginosa strain Lo049		287	BACTERIAL	PROTEOBACTERIA-GAMMA			Pseudomonas		Pseudomonas aeruginosa			strain Lo049	Anaerobic respiration		Opportunistic pathogen				Natural	Yes	Isolate				862582					Yes	2016-08-31		Proteobacteria	Gammaproteobacteria	Pseudomonadales	Pseudomonadaceae	Pseudomonas	Pseudomonas aeruginosa
196_Go0155976	Pseudomonas aeruginosa LMG 24927		287	BACTERIAL	PROTEOBACTERIA-GAMMA			Pseudomonas		Pseudomonas aeruginosa			LMG 24927	Anaerobic respiration		Opportunistic pathogen			LMG 24927	Natural	Yes	Isolate				862581					Yes	2016-08-31		Proteobacteria	Gammaproteobacteria	Pseudomonadales	Pseudomonadaceae	Pseudomonas	Pseudomonas aeruginosa
196_Go0155975	Pseudomonas aeruginosa strain Br993		287	BACTERIAL	PROTEOBACTERIA-GAMMA			Pseudomonas		Pseudomonas aeruginosa			strain Br993	Anaerobic respiration		Opportunistic pathogen				Natural	Yes	Isolate				862580					Yes	2016-08-31		Proteobacteria	Gammaproteobacteria	Pseudomonadales	Pseudomonadaceae	Pseudomonas	Pseudomonas aeruginosa
196_Go0155974	Pseudomonas aeruginosa LMG 24926		287	BACTERIAL	PROTEOBACTERIA-GAMMA			Pseudomonas		Pseudomonas aeruginosa			LMG 24926	Anaerobic respiration		Opportunistic pathogen			LMG 24926	Natural	Yes	Isolate				862579					Yes	2016-08-31		Proteobacteria	Gammaproteobacteria	Pseudomonadales	Pseudomonadaceae	Pseudomonas	Pseudomonas aeruginosa
196_Go0155890	Pseudomonas aeruginosa CCUG 38935 A		287	BACTERIAL	PROTEOBACTERIA-GAMMA			Pseudomonas		Pseudomonas aeruginosa			CCUG 38935 A	Anaerobic respiration		Opportunistic pathogen			CCUG 38935 A	Natural	Yes	Isolate				326544					Yes	2016-08-31		Proteobacteria	Gammaproteobacteria	Pseudomonadales	Pseudomonadaceae	Pseudomonas	Pseudomonas aeruginosa
196_Go0155889	Pseudomonas aeruginosa CCUG 34060		287	BACTERIAL	PROTEOBACTERIA-GAMMA			Pseudomonas		Pseudomonas aeruginosa			CCUG 34060	Anaerobic respiration		Opportunistic pathogen			CCUG 34060	Natural	Yes	Isolate				325202					Yes	2016-08-31		Proteobacteria	Gammaproteobacteria	Pseudomonadales	Pseudomonadaceae	Pseudomonas	Pseudomonas aeruginosa
196_Go0155888	Pseudomonas aeruginosa CCUG 32931		287	BACTERIAL	PROTEOBACTERIA-GAMMA			Pseudomonas		Pseudomonas aeruginosa			CCUG 32931	Anaerobic respiration		Opportunistic pathogen			CCUG 32931	Natural	Yes	Isolate				324962					Yes	2016-08-31		Proteobacteria	Gammaproteobacteria	Pseudomonadales	Pseudomonadaceae	Pseudomonas	Pseudomonas aeruginosa
196_Go0155887	Pseudomonas aeruginosa CCUG 32927		287	BACTERIAL	PROTEOBACTERIA-GAMMA			Pseudomonas		Pseudomonas aeruginosa			CCUG 32927	Anaerobic respiration		Opportunistic pathogen			CCUG 32927	Natural	Yes	Isolate				324960					Yes	2016-08-31		Proteobacteria	Gammaproteobacteria	Pseudomonadales	Pseudomonadaceae	Pseudomonas	Pseudomonas aeruginosa
196_Go0155886	Pseudomonas aeruginosa CCUG 31963		287	BACTERIAL	PROTEOBACTERIA-GAMMA			Pseudomonas		Pseudomonas aeruginosa			CCUG 31963	Anaerobic respiration		Opportunistic pathogen			CCUG 31963	Natural	Yes	Isolate				324788					Yes	2016-08-31		Proteobacteria	Gammaproteobacteria	Pseudomonadales	Pseudomonadaceae	Pseudomonas	Pseudomonas aeruginosa
196_Go0155885	Pseudomonas aeruginosa NCTC 50182		287	BACTERIAL	PROTEOBACTERIA-GAMMA			Pseudomonas		Pseudomonas aeruginosa			NCTC 50182	Anaerobic respiration		Opportunistic pathogen			NCTC 50182	Natural	Yes	Isolate				314037					Yes	2016-08-31		Proteobacteria	Gammaproteobacteria	Pseudomonadales	Pseudomonadaceae	Pseudomonas	Pseudomonas aeruginosa
196_Go0155884	Pseudomonas aeruginosa KCTC 2450		287	BACTERIAL	PROTEOBACTERIA-GAMMA			Pseudomonas		Pseudomonas aeruginosa			KCTC 2450	Anaerobic respiration		Opportunistic pathogen			KCTC 2450	Natural	Yes	Isolate				314036					Yes	2016-08-31		Proteobacteria	Gammaproteobacteria	Pseudomonadales	Pseudomonadaceae	Pseudomonas	Pseudomonas aeruginosa
196_Go0155883	Pseudomonas aeruginosa CIP A237		287	BACTERIAL	PROTEOBACTERIA-GAMMA			Pseudomonas		Pseudomonas aeruginosa			CIP A237	Anaerobic respiration		Opportunistic pathogen			CIP A237	Natural	Yes	Isolate				312998					Yes	2016-08-31		Proteobacteria	Gammaproteobacteria	Pseudomonadales	Pseudomonadaceae	Pseudomonas	Pseudomonas aeruginosa
196_Go0155882	Pseudomonas aeruginosa CIP A21		287	BACTERIAL	PROTEOBACTERIA-GAMMA			Pseudomonas		Pseudomonas aeruginosa			CIP A21	Anaerobic respiration		Opportunistic pathogen			CIP A21	Natural	Yes	Isolate				312996					Yes	2016-08-31		Proteobacteria	Gammaproteobacteria	Pseudomonadales	Pseudomonadaceae	Pseudomonas	Pseudomonas aeruginosa
196_Go0155881	Pseudomonas aeruginosa CIP A19		287	BACTERIAL	PROTEOBACTERIA-GAMMA			Pseudomonas		Pseudomonas aeruginosa			CIP A19	Anaerobic respiration		Opportunistic pathogen			CIP A19	Natural	Yes	Isolate				312994					Yes	2016-08-31		Proteobacteria	Gammaproteobacteria	Pseudomonadales	Pseudomonadaceae	Pseudomonas	Pseudomonas aeruginosa
196_Go0155880	Pseudomonas aeruginosa CIP A15		287	BACTERIAL	PROTEOBACTERIA-GAMMA			Pseudomonas		Pseudomonas aeruginosa			CIP A15	Anaerobic respiration		Opportunistic pathogen			CIP A15	Natural	Yes	Isolate				312990					Yes	2016-08-31		Proteobacteria	Gammaproteobacteria	Pseudomonadales	Pseudomonadaceae	Pseudomonas	Pseudomonas aeruginosa
196_Go0155879	Pseudomonas aeruginosa CIP A11		287	BACTERIAL	PROTEOBACTERIA-GAMMA			Pseudomonas		Pseudomonas aeruginosa			CIP A11	Anaerobic respiration		Opportunistic pathogen			CIP A11	Natural	Yes	Isolate				312986					Yes	2016-08-31		Proteobacteria	Gammaproteobacteria	Pseudomonadales	Pseudomonadaceae	Pseudomonas	Pseudomonas aeruginosa
196_Go0155878	Pseudomonas aeruginosa CIP A10		287	BACTERIAL	PROTEOBACTERIA-GAMMA			Pseudomonas		Pseudomonas aeruginosa			CIP A10	Anaerobic respiration		Opportunistic pathogen			CIP A10	Natural	Yes	Isolate				312985					Yes	2016-08-31		Proteobacteria	Gammaproteobacteria	Pseudomonadales	Pseudomonadaceae	Pseudomonas	Pseudomonas aeruginosa
196_Go0155877	Pseudomonas aeruginosa WDCM 00027		287	BACTERIAL	PROTEOBACTERIA-GAMMA			Pseudomonas		Pseudomonas aeruginosa			WDCM 00027	Anaerobic respiration		Opportunistic pathogen				Natural	Yes	Isolate				866298					Yes	2016-08-31		Proteobacteria	Gammaproteobacteria	Pseudomonadales	Pseudomonadaceae	Pseudomonas	Pseudomonas aeruginosa
196_Go0155876	Pseudomonas aeruginosa ptcc1310		287	BACTERIAL	PROTEOBACTERIA-GAMMA			Pseudomonas		Pseudomonas aeruginosa			ptcc1310	Anaerobic respiration		Opportunistic pathogen				Natural	Yes	Isolate				561339					Yes	2016-08-31		Proteobacteria	Gammaproteobacteria	Pseudomonadales	Pseudomonadaceae	Pseudomonas	Pseudomonas aeruginosa
196_Go0155875	Pseudomonas aeruginosa LMG 10639		287	BACTERIAL	PROTEOBACTERIA-GAMMA			Pseudomonas		Pseudomonas aeruginosa			LMG 10639	Anaerobic respiration		Opportunistic pathogen			LMG 10639	Natural	Yes	Isolate				16532					Yes	2016-08-31		Proteobacteria	Gammaproteobacteria	Pseudomonadales	Pseudomonadaceae	Pseudomonas	Pseudomonas aeruginosa
196_Go0155874	Pseudomonas aeruginosa CIPA22		287	BACTERIAL	PROTEOBACTERIA-GAMMA			Pseudomonas		Pseudomonas aeruginosa			CIPA22	Anaerobic respiration		Opportunistic pathogen			CIPA22	Natural	Yes	Isolate				211110					Yes	2016-08-31		Proteobacteria	Gammaproteobacteria	Pseudomonadales	Pseudomonadaceae	Pseudomonas	Pseudomonas aeruginosa
196_Go0155873	Pseudomonas aeruginosa CIP A22		287	BACTERIAL	PROTEOBACTERIA-GAMMA			Pseudomonas		Pseudomonas aeruginosa			CIP A22	Anaerobic respiration		Opportunistic pathogen			CIP A22	Natural	Yes	Isolate				312997					Yes	2016-08-31		Proteobacteria	Gammaproteobacteria	Pseudomonadales	Pseudomonadaceae	Pseudomonas	Pseudomonas aeruginosa
196_Go0155872	Pseudomonas aeruginosa CECT 4080		287	BACTERIAL	PROTEOBACTERIA-GAMMA			Pseudomonas		Pseudomonas aeruginosa			CECT 4080	Anaerobic respiration		Opportunistic pathogen			CECT 4080	Natural	Yes	Isolate				286508					Yes	2016-08-31		Proteobacteria	Gammaproteobacteria	Pseudomonadales	Pseudomonadaceae	Pseudomonas	Pseudomonas aeruginosa
196_Go0155871	Pseudomonas aeruginosa CIP 107051		287	BACTERIAL	PROTEOBACTERIA-GAMMA			Pseudomonas		Pseudomonas aeruginosa			CIP 107051	Anaerobic respiration		Opportunistic pathogen			CIP 107051	Natural	Yes	Isolate				305377					Yes	2016-08-31		Proteobacteria	Gammaproteobacteria	Pseudomonadales	Pseudomonadaceae	Pseudomonas	Pseudomonas aeruginosa
196_Go0155870	Pseudomonas aeruginosa Suparyono 4		287	BACTERIAL	PROTEOBACTERIA-GAMMA			Pseudomonas		Pseudomonas aeruginosa			Suparyono 4	Anaerobic respiration		Opportunistic pathogen				Natural	Yes	Isolate				16535					Yes	2016-08-31		Proteobacteria	Gammaproteobacteria	Pseudomonadales	Pseudomonadaceae	Pseudomonas	Pseudomonas aeruginosa
196_Go0155869	Pseudomonas aeruginosa LMG 10643		287	BACTERIAL	PROTEOBACTERIA-GAMMA			Pseudomonas		Pseudomonas aeruginosa			LMG 10643	Anaerobic respiration		Opportunistic pathogen			LMG 10643	Natural	Yes	Isolate				16534					Yes	2016-08-31		Proteobacteria	Gammaproteobacteria	Pseudomonadales	Pseudomonadaceae	Pseudomonas	Pseudomonas aeruginosa
196_Go0155868	Pseudomonas aeruginosa WDCM 00025		287	BACTERIAL	PROTEOBACTERIA-GAMMA			Pseudomonas		Pseudomonas aeruginosa			WDCM 00025	Anaerobic respiration		Opportunistic pathogen				Natural	Yes	Isolate				866251					Yes	2016-08-31		Proteobacteria	Gammaproteobacteria	Pseudomonadales	Pseudomonadaceae	Pseudomonas	Pseudomonas aeruginosa
196_Go0155867	Pseudomonas aeruginosa VTT E-96656		287	BACTERIAL	PROTEOBACTERIA-GAMMA			Pseudomonas		Pseudomonas aeruginosa			VTT E-96656	Anaerobic respiration		Opportunistic pathogen				Natural	Yes	Isolate				796295					Yes	2016-08-31		Proteobacteria	Gammaproteobacteria	Pseudomonadales	Pseudomonadaceae	Pseudomonas	Pseudomonas aeruginosa
196_Go0155866	Pseudomonas aeruginosa Strain Boston 41501		287	BACTERIAL	PROTEOBACTERIA-GAMMA			Pseudomonas		Pseudomonas aeruginosa			Strain Boston 41501	Anaerobic respiration		Opportunistic pathogen				Natural	Yes	Isolate				560514					Yes	2016-08-31		Proteobacteria	Gammaproteobacteria	Pseudomonadales	Pseudomonadaceae	Pseudomonas	Pseudomonas aeruginosa
196_Go0155865	Pseudomonas aeruginosa NZRM 918		287	BACTERIAL	PROTEOBACTERIA-GAMMA			Pseudomonas		Pseudomonas aeruginosa			NZRM 918	Anaerobic respiration		Opportunistic pathogen				Natural	Yes	Isolate				667185					Yes	2016-08-31		Proteobacteria	Gammaproteobacteria	Pseudomonadales	Pseudomonadaceae	Pseudomonas	Pseudomonas aeruginosa
196_Go0155864	Pseudomonas aeruginosa NCIM 5029		287	BACTERIAL	PROTEOBACTERIA-GAMMA			Pseudomonas		Pseudomonas aeruginosa			NCIM 5029	Anaerobic respiration		Opportunistic pathogen			NCIM 5029	Natural	Yes	Isolate				657176					Yes	2016-08-31		Proteobacteria	Gammaproteobacteria	Pseudomonadales	Pseudomonadaceae	Pseudomonas	Pseudomonas aeruginosa
196_Go0155863	Pseudomonas aeruginosa NCCB 90009		287	BACTERIAL	PROTEOBACTERIA-GAMMA			Pseudomonas		Pseudomonas aeruginosa			NCCB 90009	Anaerobic respiration		Opportunistic pathogen			NCCB 90009	Natural	Yes	Isolate				397684					Yes	2016-08-31		Proteobacteria	Gammaproteobacteria	Pseudomonadales	Pseudomonadaceae	Pseudomonas	Pseudomonas aeruginosa
196_Go0155862	Pseudomonas aeruginosa NCCB 89161		287	BACTERIAL	PROTEOBACTERIA-GAMMA			Pseudomonas		Pseudomonas aeruginosa			NCCB 89161	Anaerobic respiration		Opportunistic pathogen			NCCB 89161	Natural	Yes	Isolate				397666					Yes	2016-08-31		Proteobacteria	Gammaproteobacteria	Pseudomonadales	Pseudomonadaceae	Pseudomonas	Pseudomonas aeruginosa
196_Go0155861	Pseudomonas aeruginosa NCAIM B.01876		287	BACTERIAL	PROTEOBACTERIA-GAMMA			Pseudomonas		Pseudomonas aeruginosa			NCAIM B.01876	Anaerobic respiration		Opportunistic pathogen				Natural	Yes	Isolate				651635					Yes	2016-08-31		Proteobacteria	Gammaproteobacteria	Pseudomonadales	Pseudomonadaceae	Pseudomonas	Pseudomonas aeruginosa
196_Go0155860	Pseudomonas aeruginosa NBIMCC 3700		287	BACTERIAL	PROTEOBACTERIA-GAMMA			Pseudomonas		Pseudomonas aeruginosa			NBIMCC 3700	Anaerobic respiration		Opportunistic pathogen				Natural	Yes	Isolate				560513					Yes	2016-08-31		Proteobacteria	Gammaproteobacteria	Pseudomonadales	Pseudomonadaceae	Pseudomonas	Pseudomonas aeruginosa
196_Go0155859	Pseudomonas aeruginosa Medeiros strain Boston 41501		287	BACTERIAL	PROTEOBACTERIA-GAMMA			Pseudomonas		Pseudomonas aeruginosa			Medeiros strain Boston 41501	Anaerobic respiration		Opportunistic pathogen				Natural	Yes	Isolate				16505					Yes	2016-08-31		Proteobacteria	Gammaproteobacteria	Pseudomonadales	Pseudomonadaceae	Pseudomonas	Pseudomonas aeruginosa
196_Go0155858	Pseudomonas aeruginosa Medeiros Boston 41501		287	BACTERIAL	PROTEOBACTERIA-GAMMA			Pseudomonas		Pseudomonas aeruginosa			Medeiros Boston 41501	Anaerobic respiration		Opportunistic pathogen				Natural	Yes	Isolate				282013					Yes	2016-08-31		Proteobacteria	Gammaproteobacteria	Pseudomonadales	Pseudomonadaceae	Pseudomonas	Pseudomonas aeruginosa
196_Go0155857	Pseudomonas aeruginosa Medeiros		287	BACTERIAL	PROTEOBACTERIA-GAMMA			Pseudomonas		Pseudomonas aeruginosa			Medeiros	Anaerobic respiration		Opportunistic pathogen				Natural	Yes	Isolate				142249					Yes	2016-08-31		Proteobacteria	Gammaproteobacteria	Pseudomonadales	Pseudomonadaceae	Pseudomonas	Pseudomonas aeruginosa
196_Go0155856	Pseudomonas aeruginosa Madeiros strain Boston 41501		287	BACTERIAL	PROTEOBACTERIA-GAMMA			Pseudomonas		Pseudomonas aeruginosa			Madeiros strain Boston 41501	Anaerobic respiration		Opportunistic pathogen				Natural	Yes	Isolate				223916					Yes	2016-08-31		Proteobacteria	Gammaproteobacteria	Pseudomonadales	Pseudomonadaceae	Pseudomonas	Pseudomonas aeruginosa
196_Go0155855	Pseudomonas aeruginosa LMG 6395		287	BACTERIAL	PROTEOBACTERIA-GAMMA			Pseudomonas		Pseudomonas aeruginosa			LMG 6395	Anaerobic respiration		Opportunistic pathogen			LMG 6395	Natural	Yes	Isolate				16492					Yes	2016-08-31		Proteobacteria	Gammaproteobacteria	Pseudomonadales	Pseudomonadaceae	Pseudomonas	Pseudomonas aeruginosa
196_Go0155854	Pseudomonas aeruginosa LMG 18448		287	BACTERIAL	PROTEOBACTERIA-GAMMA			Pseudomonas		Pseudomonas aeruginosa			LMG 18448	Anaerobic respiration		Opportunistic pathogen			LMG 18448	Natural	Yes	Isolate				16504					Yes	2016-08-31		Proteobacteria	Gammaproteobacteria	Pseudomonadales	Pseudomonadaceae	Pseudomonas	Pseudomonas aeruginosa
196_Go0155853	Pseudomonas aeruginosa LMD 90.9		287	BACTERIAL	PROTEOBACTERIA-GAMMA			Pseudomonas		Pseudomonas aeruginosa			LMD 90.9	Anaerobic respiration		Opportunistic pathogen				Natural	Yes	Isolate				238591					Yes	2016-08-31		Proteobacteria	Gammaproteobacteria	Pseudomonadales	Pseudomonadaceae	Pseudomonas	Pseudomonas aeruginosa
196_Go0155852	Pseudomonas aeruginosa LMG 24925		287	BACTERIAL	PROTEOBACTERIA-GAMMA			Pseudomonas		Pseudomonas aeruginosa			LMG 24925	Anaerobic respiration		Opportunistic pathogen			LMG 24925	Natural	Yes	Isolate				862577					Yes	2016-08-31		Proteobacteria	Gammaproteobacteria	Pseudomonadales	Pseudomonadaceae	Pseudomonas	Pseudomonas aeruginosa
196_Go0155851	Pseudomonas aeruginosa strain PN586(35)w		287	BACTERIAL	PROTEOBACTERIA-GAMMA			Pseudomonas		Pseudomonas aeruginosa			strain PN586(35)w	Anaerobic respiration		Opportunistic pathogen				Natural	Yes	Isolate				862576					Yes	2016-08-31		Proteobacteria	Gammaproteobacteria	Pseudomonadales	Pseudomonadaceae	Pseudomonas	Pseudomonas aeruginosa
196_Go0155850	Pseudomonas aeruginosa LMG 24918		287	BACTERIAL	PROTEOBACTERIA-GAMMA			Pseudomonas		Pseudomonas aeruginosa			LMG 24918	Anaerobic respiration		Opportunistic pathogen			LMG 24918	Natural	Yes	Isolate				862575					Yes	2016-08-31		Proteobacteria	Gammaproteobacteria	Pseudomonadales	Pseudomonadaceae	Pseudomonas	Pseudomonas aeruginosa
196_Go0155849	Pseudomonas aeruginosa strain 280381		287	BACTERIAL	PROTEOBACTERIA-GAMMA			Pseudomonas		Pseudomonas aeruginosa			strain 280381	Anaerobic respiration		Opportunistic pathogen				Natural	Yes	Isolate				862574					Yes	2016-08-31		Proteobacteria	Gammaproteobacteria	Pseudomonadales	Pseudomonadaceae	Pseudomonas	Pseudomonas aeruginosa
196_Go0155848	Pseudomonas aeruginosa LMG 24917		287	BACTERIAL	PROTEOBACTERIA-GAMMA			Pseudomonas		Pseudomonas aeruginosa			LMG 24917	Anaerobic respiration		Opportunistic pathogen			LMG 24917	Natural	Yes	Isolate				862573					Yes	2016-08-31		Proteobacteria	Gammaproteobacteria	Pseudomonadales	Pseudomonadaceae	Pseudomonas	Pseudomonas aeruginosa
196_Go0155847	Pseudomonas aeruginosa LMG 24916		287	BACTERIAL	PROTEOBACTERIA-GAMMA			Pseudomonas		Pseudomonas aeruginosa			LMG 24916	Anaerobic respiration		Opportunistic pathogen			LMG 24916	Natural	Yes	Isolate				862571					Yes	2016-08-31		Proteobacteria	Gammaproteobacteria	Pseudomonadales	Pseudomonadaceae	Pseudomonas	Pseudomonas aeruginosa
196_Go0155846	Pseudomonas aeruginosa strain Co398373		287	BACTERIAL	PROTEOBACTERIA-GAMMA			Pseudomonas		Pseudomonas aeruginosa			strain Co398373	Anaerobic respiration		Opportunistic pathogen				Natural	Yes	Isolate				862550					Yes	2016-08-31		Proteobacteria	Gammaproteobacteria	Pseudomonadales	Pseudomonadaceae	Pseudomonas	Pseudomonas aeruginosa
196_Go0155845	Pseudomonas aeruginosa LMG 24923		287	BACTERIAL	PROTEOBACTERIA-GAMMA			Pseudomonas		Pseudomonas aeruginosa			LMG 24923	Anaerobic respiration		Opportunistic pathogen			LMG 24923	Natural	Yes	Isolate				862547					Yes	2016-08-31		Proteobacteria	Gammaproteobacteria	Pseudomonadales	Pseudomonadaceae	Pseudomonas	Pseudomonas aeruginosa
196_Go0155844	Pseudomonas aeruginosa strain SIS3740 (O12)		287	BACTERIAL	PROTEOBACTERIA-GAMMA			Pseudomonas		Pseudomonas aeruginosa			strain SIS3740 (O12)	Anaerobic respiration		Opportunistic pathogen				Natural	Yes	Isolate				862546					Yes	2016-08-31		Proteobacteria	Gammaproteobacteria	Pseudomonadales	Pseudomonadaceae	Pseudomonas	Pseudomonas aeruginosa
196_Go0155843	Pseudomonas aeruginosa LMG 24922		287	BACTERIAL	PROTEOBACTERIA-GAMMA			Pseudomonas		Pseudomonas aeruginosa			LMG 24922	Anaerobic respiration		Opportunistic pathogen			LMG 24922	Natural	Yes	Isolate				862545					Yes	2016-08-31		Proteobacteria	Gammaproteobacteria	Pseudomonadales	Pseudomonadaceae	Pseudomonas	Pseudomonas aeruginosa
196_Go0155842	Pseudomonas aeruginosa strain Co7388		287	BACTERIAL	PROTEOBACTERIA-GAMMA			Pseudomonas		Pseudomonas aeruginosa			strain Co7388	Anaerobic respiration		Opportunistic pathogen				Natural	Yes	Isolate				862544					Yes	2016-08-31		Proteobacteria	Gammaproteobacteria	Pseudomonadales	Pseudomonadaceae	Pseudomonas	Pseudomonas aeruginosa
196_Go0155841	Pseudomonas aeruginosa strain O12-17		287	BACTERIAL	PROTEOBACTERIA-GAMMA			Pseudomonas		Pseudomonas aeruginosa			strain O12-17	Anaerobic respiration		Opportunistic pathogen				Natural	Yes	Isolate				862542					Yes	2016-08-31		Proteobacteria	Gammaproteobacteria	Pseudomonadales	Pseudomonadaceae	Pseudomonas	Pseudomonas aeruginosa
196_Go0155840	Pseudomonas aeruginosa strain HPA 17		287	BACTERIAL	PROTEOBACTERIA-GAMMA			Pseudomonas		Pseudomonas aeruginosa			strain HPA 17	Anaerobic respiration		Opportunistic pathogen				Natural	Yes	Isolate				862541					Yes	2016-08-31		Proteobacteria	Gammaproteobacteria	Pseudomonadales	Pseudomonadaceae	Pseudomonas	Pseudomonas aeruginosa
196_Go0155839	Pseudomonas aeruginosa LMG 24914		287	BACTERIAL	PROTEOBACTERIA-GAMMA			Pseudomonas		Pseudomonas aeruginosa			LMG 24914	Anaerobic respiration		Opportunistic pathogen			LMG 24914	Natural	Yes	Isolate				862540					Yes	2016-08-31		Proteobacteria	Gammaproteobacteria	Pseudomonadales	Pseudomonadaceae	Pseudomonas	Pseudomonas aeruginosa
196_Go0155838	Pseudomonas aeruginosa strain So098		287	BACTERIAL	PROTEOBACTERIA-GAMMA			Pseudomonas		Pseudomonas aeruginosa			strain So098	Anaerobic respiration		Opportunistic pathogen				Natural	Yes	Isolate				862539					Yes	2016-08-31		Proteobacteria	Gammaproteobacteria	Pseudomonadales	Pseudomonadaceae	Pseudomonas	Pseudomonas aeruginosa
196_Go0155837	Pseudomonas aeruginosa strain CPHL 10332		287	BACTERIAL	PROTEOBACTERIA-GAMMA			Pseudomonas		Pseudomonas aeruginosa			strain CPHL 10332	Anaerobic respiration		Opportunistic pathogen				Natural	Yes	Isolate				862537					Yes	2016-08-31		Proteobacteria	Gammaproteobacteria	Pseudomonadales	Pseudomonadaceae	Pseudomonas	Pseudomonas aeruginosa
196_Go0155836	Pseudomonas aeruginosa LMG 25048		287	BACTERIAL	PROTEOBACTERIA-GAMMA			Pseudomonas		Pseudomonas aeruginosa			LMG 25048	Anaerobic respiration		Opportunistic pathogen			LMG 25048	Natural	Yes	Isolate				862536					Yes	2016-08-31		Proteobacteria	Gammaproteobacteria	Pseudomonadales	Pseudomonadaceae	Pseudomonas	Pseudomonas aeruginosa
196_Go0155835	Pseudomonas aeruginosa strain Jp1587		287	BACTERIAL	PROTEOBACTERIA-GAMMA			Pseudomonas		Pseudomonas aeruginosa			strain Jp1587	Anaerobic respiration		Opportunistic pathogen				Natural	Yes	Isolate				862535					Yes	2016-08-31		Proteobacteria	Gammaproteobacteria	Pseudomonadales	Pseudomonadaceae	Pseudomonas	Pseudomonas aeruginosa
196_Go0155834	Pseudomonas aeruginosa LMG 25047		287	BACTERIAL	PROTEOBACTERIA-GAMMA			Pseudomonas		Pseudomonas aeruginosa			LMG 25047	Anaerobic respiration		Opportunistic pathogen			LMG 25047	Natural	Yes	Isolate				862534					Yes	2016-08-31		Proteobacteria	Gammaproteobacteria	Pseudomonadales	Pseudomonadaceae	Pseudomonas	Pseudomonas aeruginosa
196_Go0155833	Pseudomonas aeruginosa LMG 25046		287	BACTERIAL	PROTEOBACTERIA-GAMMA			Pseudomonas		Pseudomonas aeruginosa			LMG 25046	Anaerobic respiration		Opportunistic pathogen			LMG 25046	Natural	Yes	Isolate				862532					Yes	2016-08-31		Proteobacteria	Gammaproteobacteria	Pseudomonadales	Pseudomonadaceae	Pseudomonas	Pseudomonas aeruginosa
196_Go0155832	Pseudomonas aeruginosa strain ESP06B		287	BACTERIAL	PROTEOBACTERIA-GAMMA			Pseudomonas		Pseudomonas aeruginosa			strain ESP06B	Anaerobic respiration		Opportunistic pathogen				Natural	Yes	Isolate				862520					Yes	2016-08-31		Proteobacteria	Gammaproteobacteria	Pseudomonadales	Pseudomonadaceae	Pseudomonas	Pseudomonas aeruginosa
196_Go0155831	Pseudomonas aeruginosa LMG 24921		287	BACTERIAL	PROTEOBACTERIA-GAMMA			Pseudomonas		Pseudomonas aeruginosa			LMG 24921	Anaerobic respiration		Opportunistic pathogen			LMG 24921	Natural	Yes	Isolate				862519					Yes	2016-08-31		Proteobacteria	Gammaproteobacteria	Pseudomonadales	Pseudomonadaceae	Pseudomonas	Pseudomonas aeruginosa
196_Go0155830	Pseudomonas aeruginosa strain 1709-20		287	BACTERIAL	PROTEOBACTERIA-GAMMA			Pseudomonas		Pseudomonas aeruginosa			strain 1709-20	Anaerobic respiration		Opportunistic pathogen				Natural	Yes	Isolate				862518					Yes	2016-08-31		Proteobacteria	Gammaproteobacteria	Pseudomonadales	Pseudomonadaceae	Pseudomonas	Pseudomonas aeruginosa
196_Go0155829	Pseudomonas aeruginosa strain 1709-12		287	BACTERIAL	PROTEOBACTERIA-GAMMA			Pseudomonas		Pseudomonas aeruginosa			strain 1709-12	Anaerobic respiration		Opportunistic pathogen				Natural	Yes	Isolate				862516					Yes	2016-08-31		Proteobacteria	Gammaproteobacteria	Pseudomonadales	Pseudomonadaceae	Pseudomonas	Pseudomonas aeruginosa
196_Go0155828	Pseudomonas aeruginosa LMG 24919		287	BACTERIAL	PROTEOBACTERIA-GAMMA			Pseudomonas		Pseudomonas aeruginosa			LMG 24919	Anaerobic respiration		Opportunistic pathogen			LMG 24919	Natural	Yes	Isolate				862515					Yes	2016-08-31		Proteobacteria	Gammaproteobacteria	Pseudomonadales	Pseudomonadaceae	Pseudomonas	Pseudomonas aeruginosa
196_Go0155827	Pseudomonas aeruginosa strain O12-4		287	BACTERIAL	PROTEOBACTERIA-GAMMA			Pseudomonas		Pseudomonas aeruginosa			strain O12-4	Anaerobic respiration		Opportunistic pathogen				Natural	Yes	Isolate				862514					Yes	2016-08-31		Proteobacteria	Gammaproteobacteria	Pseudomonadales	Pseudomonadaceae	Pseudomonas	Pseudomonas aeruginosa
196_Go0155826	Pseudomonas aeruginosa strain HPA 4		287	BACTERIAL	PROTEOBACTERIA-GAMMA			Pseudomonas		Pseudomonas aeruginosa			strain HPA 4	Anaerobic respiration		Opportunistic pathogen				Natural	Yes	Isolate				862513					Yes	2016-08-31		Proteobacteria	Gammaproteobacteria	Pseudomonadales	Pseudomonadaceae	Pseudomonas	Pseudomonas aeruginosa
196_Go0155825	Pseudomonas aeruginosa LMG 24912		287	BACTERIAL	PROTEOBACTERIA-GAMMA			Pseudomonas		Pseudomonas aeruginosa			LMG 24912	Anaerobic respiration		Opportunistic pathogen			LMG 24912	Natural	Yes	Isolate				862512					Yes	2016-08-31		Proteobacteria	Gammaproteobacteria	Pseudomonadales	Pseudomonadaceae	Pseudomonas	Pseudomonas aeruginosa
196_Go0155824	Pseudomonas aeruginosa strain Pa6		287	BACTERIAL	PROTEOBACTERIA-GAMMA			Pseudomonas		Pseudomonas aeruginosa			strain Pa6	Anaerobic respiration		Opportunistic pathogen				Natural	Yes	Isolate				862511					Yes	2016-08-31		Proteobacteria	Gammaproteobacteria	Pseudomonadales	Pseudomonadaceae	Pseudomonas	Pseudomonas aeruginosa
196_Go0155823	Pseudomonas aeruginosa LMG 24911		287	BACTERIAL	PROTEOBACTERIA-GAMMA			Pseudomonas		Pseudomonas aeruginosa			LMG 24911	Anaerobic respiration		Opportunistic pathogen			LMG 24911	Natural	Yes	Isolate				862510					Yes	2016-08-31		Proteobacteria	Gammaproteobacteria	Pseudomonadales	Pseudomonadaceae	Pseudomonas	Pseudomonas aeruginosa
196_Go0155822	Pseudomonas aeruginosa strain O12-20		287	BACTERIAL	PROTEOBACTERIA-GAMMA			Pseudomonas		Pseudomonas aeruginosa			strain O12-20	Anaerobic respiration		Opportunistic pathogen				Natural	Yes	Isolate				862509					Yes	2016-08-31		Proteobacteria	Gammaproteobacteria	Pseudomonadales	Pseudomonadaceae	Pseudomonas	Pseudomonas aeruginosa
196_Go0155821	Pseudomonas aeruginosa strain HPA 20/22		287	BACTERIAL	PROTEOBACTERIA-GAMMA			Pseudomonas		Pseudomonas aeruginosa			strain HPA 20/22	Anaerobic respiration		Opportunistic pathogen				Natural	Yes	Isolate				862508					Yes	2016-08-31		Proteobacteria	Gammaproteobacteria	Pseudomonadales	Pseudomonadaceae	Pseudomonas	Pseudomonas aeruginosa
196_Go0155820	Pseudomonas aeruginosa LMG 24910		287	BACTERIAL	PROTEOBACTERIA-GAMMA			Pseudomonas		Pseudomonas aeruginosa			LMG 24910	Anaerobic respiration		Opportunistic pathogen			LMG 24910	Natural	Yes	Isolate				862507					Yes	2016-08-31		Proteobacteria	Gammaproteobacteria	Pseudomonadales	Pseudomonadaceae	Pseudomonas	Pseudomonas aeruginosa
196_Go0155819	Pseudomonas aeruginosa strain CPHL 10299		287	BACTERIAL	PROTEOBACTERIA-GAMMA			Pseudomonas		Pseudomonas aeruginosa			strain CPHL 10299	Anaerobic respiration		Opportunistic pathogen				Natural	Yes	Isolate				862506					Yes	2016-08-31		Proteobacteria	Gammaproteobacteria	Pseudomonadales	Pseudomonadaceae	Pseudomonas	Pseudomonas aeruginosa
196_Go0155818	Pseudomonas aeruginosa LMG 25045		287	BACTERIAL	PROTEOBACTERIA-GAMMA			Pseudomonas		Pseudomonas aeruginosa			LMG 25045	Anaerobic respiration		Opportunistic pathogen			LMG 25045	Natural	Yes	Isolate				862505					Yes	2016-08-31		Proteobacteria	Gammaproteobacteria	Pseudomonadales	Pseudomonadaceae	Pseudomonas	Pseudomonas aeruginosa
196_Go0155817	Pseudomonas aeruginosa strain W15 Oct 31		287	BACTERIAL	PROTEOBACTERIA-GAMMA			Pseudomonas		Pseudomonas aeruginosa			strain W15 Oct 31	Anaerobic respiration		Opportunistic pathogen				Natural	Yes	Isolate				862504					Yes	2016-08-31		Proteobacteria	Gammaproteobacteria	Pseudomonadales	Pseudomonadaceae	Pseudomonas	Pseudomonas aeruginosa
196_Go0155816	Pseudomonas aeruginosa LMG 25044		287	BACTERIAL	PROTEOBACTERIA-GAMMA			Pseudomonas		Pseudomonas aeruginosa			LMG 25044	Anaerobic respiration		Opportunistic pathogen			LMG 25044	Natural	Yes	Isolate				862503					Yes	2016-08-31		Proteobacteria	Gammaproteobacteria	Pseudomonadales	Pseudomonadaceae	Pseudomonas	Pseudomonas aeruginosa
196_Go0155815	Pseudomonas aeruginosa strain J130UH5 IS6		287	BACTERIAL	PROTEOBACTERIA-GAMMA			Pseudomonas		Pseudomonas aeruginosa			strain J130UH5 IS6	Anaerobic respiration		Opportunistic pathogen				Natural	Yes	Isolate				862502					Yes	2016-08-31		Proteobacteria	Gammaproteobacteria	Pseudomonadales	Pseudomonadaceae	Pseudomonas	Pseudomonas aeruginosa
196_Go0155814	Pseudomonas aeruginosa LMG 25043		287	BACTERIAL	PROTEOBACTERIA-GAMMA			Pseudomonas		Pseudomonas aeruginosa			LMG 25043	Anaerobic respiration		Opportunistic pathogen			LMG 25043	Natural	Yes	Isolate				862501					Yes	2016-08-31		Proteobacteria	Gammaproteobacteria	Pseudomonadales	Pseudomonadaceae	Pseudomonas	Pseudomonas aeruginosa
196_Go0155813	Pseudomonas aeruginosa strain U003A (CF type 4)		287	BACTERIAL	PROTEOBACTERIA-GAMMA			Pseudomonas		Pseudomonas aeruginosa			strain U003A (CF type 4)	Anaerobic respiration		Opportunistic pathogen				Natural	Yes	Isolate				862500					Yes	2016-08-31		Proteobacteria	Gammaproteobacteria	Pseudomonadales	Pseudomonadaceae	Pseudomonas	Pseudomonas aeruginosa
196_Go0155732	Pseudomonas aeruginosa LMD 89.161		287	BACTERIAL	PROTEOBACTERIA-GAMMA			Pseudomonas		Pseudomonas aeruginosa			LMD 89.161	Anaerobic respiration		Opportunistic pathogen				Natural	Yes	Isolate				238593					Yes	2016-08-31		Proteobacteria	Gammaproteobacteria	Pseudomonadales	Pseudomonadaceae	Pseudomonas	Pseudomonas aeruginosa
196_Go0155731	Pseudomonas aeruginosa KCTC 2004		287	BACTERIAL	PROTEOBACTERIA-GAMMA			Pseudomonas		Pseudomonas aeruginosa			KCTC 2004	Anaerobic respiration		Opportunistic pathogen			KCTC 2004	Natural	Yes	Isolate				321431					Yes	2016-08-31		Proteobacteria	Gammaproteobacteria	Pseudomonadales	Pseudomonadaceae	Pseudomonas	Pseudomonas aeruginosa
196_Go0155730	Pseudomonas aeruginosa Hansen H50		287	BACTERIAL	PROTEOBACTERIA-GAMMA			Pseudomonas		Pseudomonas aeruginosa			Hansen H50	Anaerobic respiration		Opportunistic pathogen				Natural	Yes	Isolate				16503					Yes	2016-08-31		Proteobacteria	Gammaproteobacteria	Pseudomonadales	Pseudomonadaceae	Pseudomonas	Pseudomonas aeruginosa
196_Go0155729	Pseudomonas aeruginosa GISK 190127		287	BACTERIAL	PROTEOBACTERIA-GAMMA			Pseudomonas		Pseudomonas aeruginosa			GISK 190127	Anaerobic respiration		Opportunistic pathogen				Natural	Yes	Isolate				282012					Yes	2016-08-31		Proteobacteria	Gammaproteobacteria	Pseudomonadales	Pseudomonadaceae	Pseudomonas	Pseudomonas aeruginosa
196_Go0155728	Pseudomonas aeruginosa DSMZ 1117		287	BACTERIAL	PROTEOBACTERIA-GAMMA			Pseudomonas		Pseudomonas aeruginosa			DSMZ 1117	Anaerobic respiration		Opportunistic pathogen			DSMZ 1117	Natural	Yes	Isolate				847221					Yes	2016-08-31		Proteobacteria	Gammaproteobacteria	Pseudomonadales	Pseudomonadaceae	Pseudomonas	Pseudomonas aeruginosa
196_Go0155727	Pseudomonas aeruginosa DSM 1117		287	BACTERIAL	PROTEOBACTERIA-GAMMA			Pseudomonas		Pseudomonas aeruginosa			DSM 1117	Anaerobic respiration		Opportunistic pathogen			DSM 1117	Natural	Yes	Isolate				16502					Yes	2016-08-31		Proteobacteria	Gammaproteobacteria	Pseudomonadales	Pseudomonadaceae	Pseudomonas	Pseudomonas aeruginosa
196_Go0155726	Pseudomonas aeruginosa CNCTC Ps 133/71		287	BACTERIAL	PROTEOBACTERIA-GAMMA			Pseudomonas		Pseudomonas aeruginosa			CNCTC Ps 133/71	Anaerobic respiration		Opportunistic pathogen				Natural	Yes	Isolate				722986					Yes	2016-08-31		Proteobacteria	Gammaproteobacteria	Pseudomonadales	Pseudomonadaceae	Pseudomonas	Pseudomonas aeruginosa
196_Go0155725	Pseudomonas aeruginosa CNCTC 5482		287	BACTERIAL	PROTEOBACTERIA-GAMMA			Pseudomonas		Pseudomonas aeruginosa			CNCTC 5482	Anaerobic respiration		Opportunistic pathogen				Natural	Yes	Isolate				219952					Yes	2016-08-31		Proteobacteria	Gammaproteobacteria	Pseudomonadales	Pseudomonadaceae	Pseudomonas	Pseudomonas aeruginosa
196_Go0155724	Pseudomonas aeruginosa CIP 76.110		287	BACTERIAL	PROTEOBACTERIA-GAMMA			Pseudomonas		Pseudomonas aeruginosa			CIP 76.110	Anaerobic respiration		Opportunistic pathogen			CIP 76.110	Natural	Yes	Isolate				231420					Yes	2016-08-31		Proteobacteria	Gammaproteobacteria	Pseudomonadales	Pseudomonadaceae	Pseudomonas	Pseudomonas aeruginosa
196_Go0155723	Pseudomonas aeruginosa CECT 108		287	BACTERIAL	PROTEOBACTERIA-GAMMA			Pseudomonas		Pseudomonas aeruginosa			CECT 108	Anaerobic respiration		Opportunistic pathogen			CECT 108	Natural	Yes	Isolate				16499					Yes	2016-08-31		Proteobacteria	Gammaproteobacteria	Pseudomonadales	Pseudomonadaceae	Pseudomonas	Pseudomonas aeruginosa
196_Go0155722	Pseudomonas aeruginosa CDBB 1021		287	BACTERIAL	PROTEOBACTERIA-GAMMA			Pseudomonas		Pseudomonas aeruginosa			CDBB 1021	Anaerobic respiration		Opportunistic pathogen				Natural	Yes	Isolate				658621					Yes	2016-08-31		Proteobacteria	Gammaproteobacteria	Pseudomonadales	Pseudomonadaceae	Pseudomonas	Pseudomonas aeruginosa
196_Go0155721	Pseudomonas aeruginosa CCUG 7737		287	BACTERIAL	PROTEOBACTERIA-GAMMA			Pseudomonas		Pseudomonas aeruginosa			CCUG 7737	Anaerobic respiration		Opportunistic pathogen			CCUG 7737	Natural	Yes	Isolate				16498					Yes	2016-08-31		Proteobacteria	Gammaproteobacteria	Pseudomonadales	Pseudomonadaceae	Pseudomonas	Pseudomonas aeruginosa
196_Go0155720	Pseudomonas aeruginosa CCUG 17619		287	BACTERIAL	PROTEOBACTERIA-GAMMA			Pseudomonas		Pseudomonas aeruginosa			CCUG 17619	Anaerobic respiration		Opportunistic pathogen			CCUG 17619	Natural	Yes	Isolate				16497					Yes	2016-08-31		Proteobacteria	Gammaproteobacteria	Pseudomonadales	Pseudomonadaceae	Pseudomonas	Pseudomonas aeruginosa
196_Go0155719	Pseudomonas aeruginosa CCTM 2767		287	BACTERIAL	PROTEOBACTERIA-GAMMA			Pseudomonas		Pseudomonas aeruginosa			CCTM 2767	Anaerobic respiration		Opportunistic pathogen				Natural	Yes	Isolate				16495					Yes	2016-08-31		Proteobacteria	Gammaproteobacteria	Pseudomonadales	Pseudomonadaceae	Pseudomonas	Pseudomonas aeruginosa
196_Go0155718	Pseudomonas aeruginosa CCTM 2766		287	BACTERIAL	PROTEOBACTERIA-GAMMA			Pseudomonas		Pseudomonas aeruginosa			CCTM 2766	Anaerobic respiration		Opportunistic pathogen				Natural	Yes	Isolate				16494					Yes	2016-08-31		Proteobacteria	Gammaproteobacteria	Pseudomonadales	Pseudomonadaceae	Pseudomonas	Pseudomonas aeruginosa
196_Go0155717	Pseudomonas aeruginosa CCT 1476		287	BACTERIAL	PROTEOBACTERIA-GAMMA			Pseudomonas		Pseudomonas aeruginosa			CCT 1476	Anaerobic respiration		Opportunistic pathogen				Natural	Yes	Isolate				529577					Yes	2016-08-31		Proteobacteria	Gammaproteobacteria	Pseudomonadales	Pseudomonadaceae	Pseudomonas	Pseudomonas aeruginosa
196_Go0155716	Pseudomonas aeruginosa CCT 0090		287	BACTERIAL	PROTEOBACTERIA-GAMMA			Pseudomonas		Pseudomonas aeruginosa			CCT 0090	Anaerobic respiration		Opportunistic pathogen				Natural	Yes	Isolate				529576					Yes	2016-08-31		Proteobacteria	Gammaproteobacteria	Pseudomonadales	Pseudomonadaceae	Pseudomonas	Pseudomonas aeruginosa
196_Go0155715	Pseudomonas aeruginosa CCM 3955		287	BACTERIAL	PROTEOBACTERIA-GAMMA			Pseudomonas		Pseudomonas aeruginosa			CCM 3955	Anaerobic respiration		Opportunistic pathogen			CCM 3955	Natural	Yes	Isolate				219950					Yes	2016-08-31		Proteobacteria	Gammaproteobacteria	Pseudomonadales	Pseudomonadaceae	Pseudomonas	Pseudomonas aeruginosa
196_Go0155714	Pseudomonas aeruginosa CCC 11864		287	BACTERIAL	PROTEOBACTERIA-GAMMA			Pseudomonas		Pseudomonas aeruginosa			CCC 11864	Anaerobic respiration		Opportunistic pathogen				Natural	Yes	Isolate				651636					Yes	2016-08-31		Proteobacteria	Gammaproteobacteria	Pseudomonadales	Pseudomonadaceae	Pseudomonas	Pseudomonas aeruginosa
196_Go0155713	Pseudomonas aeruginosa Boston 41501		287	BACTERIAL	PROTEOBACTERIA-GAMMA			Pseudomonas		Pseudomonas aeruginosa			Boston 41501	Anaerobic respiration		Opportunistic pathogen				Natural	Yes	Isolate				106056					Yes	2016-08-31		Proteobacteria	Gammaproteobacteria	Pseudomonadales	Pseudomonadaceae	Pseudomonas	Pseudomonas aeruginosa
196_Go0155712	Pseudomonas aeruginosa BCRC 11864		287	BACTERIAL	PROTEOBACTERIA-GAMMA			Pseudomonas		Pseudomonas aeruginosa			BCRC 11864	Anaerobic respiration		Opportunistic pathogen			BCRC 11864	Natural	Yes	Isolate				506507					Yes	2016-08-31		Proteobacteria	Gammaproteobacteria	Pseudomonadales	Pseudomonadaceae	Pseudomonas	Pseudomonas aeruginosa
196_Go0155711	Pseudomonas aeruginosa ACM 5201		287	BACTERIAL	PROTEOBACTERIA-GAMMA			Pseudomonas		Pseudomonas aeruginosa			ACM 5201	Anaerobic respiration		Opportunistic pathogen				Natural	Yes	Isolate				667184					Yes	2016-08-31		Proteobacteria	Gammaproteobacteria	Pseudomonadales	Pseudomonadaceae	Pseudomonas	Pseudomonas aeruginosa
196_Go0155710	Pseudomonas aeruginosa A. Medeiros strain Boston 41501		287	BACTERIAL	PROTEOBACTERIA-GAMMA			Pseudomonas		Pseudomonas aeruginosa			A. Medeiros strain Boston 41501	Anaerobic respiration		Opportunistic pathogen				Natural	Yes	Isolate				389153					Yes	2016-08-31		Proteobacteria	Gammaproteobacteria	Pseudomonadales	Pseudomonadaceae	Pseudomonas	Pseudomonas aeruginosa
196_Go0155709	Pseudomonas aeruginosa strain TCOR3		287	BACTERIAL	PROTEOBACTERIA-GAMMA			Pseudomonas		Pseudomonas aeruginosa			strain TCOR3	Anaerobic respiration		Opportunistic pathogen				Natural	Yes	Isolate				288031					Yes	2016-08-31		Proteobacteria	Gammaproteobacteria	Pseudomonadales	Pseudomonadaceae	Pseudomonas	Pseudomonas aeruginosa
196_Go0155708	Pseudomonas aeruginosa NCTC 11673		287	BACTERIAL	PROTEOBACTERIA-GAMMA			Pseudomonas		Pseudomonas aeruginosa			NCTC 11673	Anaerobic respiration		Opportunistic pathogen			NCTC 11673	Natural	Yes	Isolate				287321					Yes	2016-08-31		Proteobacteria	Gammaproteobacteria	Pseudomonadales	Pseudomonadaceae	Pseudomonas	Pseudomonas aeruginosa
196_Go0155707	Pseudomonas aeruginosa CECT 4410		287	BACTERIAL	PROTEOBACTERIA-GAMMA			Pseudomonas		Pseudomonas aeruginosa			CECT 4410	Anaerobic respiration		Opportunistic pathogen			CECT 4410	Natural	Yes	Isolate				287320					Yes	2016-08-31		Proteobacteria	Gammaproteobacteria	Pseudomonadales	Pseudomonadaceae	Pseudomonas	Pseudomonas aeruginosa
196_Go0155706	Pseudomonas aeruginosa strain Su11		287	BACTERIAL	PROTEOBACTERIA-GAMMA			Pseudomonas		Pseudomonas aeruginosa			strain Su11	Anaerobic respiration		Opportunistic pathogen				Natural	Yes	Isolate				287317					Yes	2016-08-31		Proteobacteria	Gammaproteobacteria	Pseudomonadales	Pseudomonadaceae	Pseudomonas	Pseudomonas aeruginosa
196_Go0155705	Pseudomonas aeruginosa NCTC 11672		287	BACTERIAL	PROTEOBACTERIA-GAMMA			Pseudomonas		Pseudomonas aeruginosa			NCTC 11672	Anaerobic respiration		Opportunistic pathogen			NCTC 11672	Natural	Yes	Isolate				287316					Yes	2016-08-31		Proteobacteria	Gammaproteobacteria	Pseudomonadales	Pseudomonadaceae	Pseudomonas	Pseudomonas aeruginosa
196_Go0155704	Pseudomonas aeruginosa CECT 4409		287	BACTERIAL	PROTEOBACTERIA-GAMMA			Pseudomonas		Pseudomonas aeruginosa			CECT 4409	Anaerobic respiration		Opportunistic pathogen			CECT 4409	Natural	Yes	Isolate				287315					Yes	2016-08-31		Proteobacteria	Gammaproteobacteria	Pseudomonadales	Pseudomonadaceae	Pseudomonas	Pseudomonas aeruginosa
196_Go0155703	Pseudomonas aeruginosa strain Ps161		287	BACTERIAL	PROTEOBACTERIA-GAMMA			Pseudomonas		Pseudomonas aeruginosa			strain Ps161	Anaerobic respiration		Opportunistic pathogen				Natural	Yes	Isolate				287314					Yes	2016-08-31		Proteobacteria	Gammaproteobacteria	Pseudomonadales	Pseudomonadaceae	Pseudomonas	Pseudomonas aeruginosa
196_Go0155702	Pseudomonas aeruginosa NCTC 11671		287	BACTERIAL	PROTEOBACTERIA-GAMMA			Pseudomonas		Pseudomonas aeruginosa			NCTC 11671	Anaerobic respiration		Opportunistic pathogen			NCTC 11671	Natural	Yes	Isolate				287313					Yes	2016-08-31		Proteobacteria	Gammaproteobacteria	Pseudomonadales	Pseudomonadaceae	Pseudomonas	Pseudomonas aeruginosa
196_Go0155701	Pseudomonas aeruginosa CECT 4408		287	BACTERIAL	PROTEOBACTERIA-GAMMA			Pseudomonas		Pseudomonas aeruginosa			CECT 4408	Anaerobic respiration		Opportunistic pathogen			CECT 4408	Natural	Yes	Isolate				287312					Yes	2016-08-31		Proteobacteria	Gammaproteobacteria	Pseudomonadales	Pseudomonadaceae	Pseudomonas	Pseudomonas aeruginosa
196_Go0155700	Pseudomonas aeruginosa NCTC 11670		287	BACTERIAL	PROTEOBACTERIA-GAMMA			Pseudomonas		Pseudomonas aeruginosa			NCTC 11670	Anaerobic respiration		Opportunistic pathogen			NCTC 11670	Natural	Yes	Isolate				287307					Yes	2016-08-31		Proteobacteria	Gammaproteobacteria	Pseudomonadales	Pseudomonadaceae	Pseudomonas	Pseudomonas aeruginosa
196_Go0155699	Pseudomonas aeruginosa CECT 4406		287	BACTERIAL	PROTEOBACTERIA-GAMMA			Pseudomonas		Pseudomonas aeruginosa			CECT 4406	Anaerobic respiration		Opportunistic pathogen			CECT 4406	Natural	Yes	Isolate				287306					Yes	2016-08-31		Proteobacteria	Gammaproteobacteria	Pseudomonadales	Pseudomonadaceae	Pseudomonas	Pseudomonas aeruginosa
196_Go0155698	Pseudomonas aeruginosa strain 623		287	BACTERIAL	PROTEOBACTERIA-GAMMA			Pseudomonas		Pseudomonas aeruginosa			strain 623	Anaerobic respiration		Opportunistic pathogen				Natural	Yes	Isolate				287296					Yes	2016-08-31		Proteobacteria	Gammaproteobacteria	Pseudomonadales	Pseudomonadaceae	Pseudomonas	Pseudomonas aeruginosa
196_Go0155697	Pseudomonas aeruginosa NCTC 11669		287	BACTERIAL	PROTEOBACTERIA-GAMMA			Pseudomonas		Pseudomonas aeruginosa			NCTC 11669	Anaerobic respiration		Opportunistic pathogen			NCTC 11669	Natural	Yes	Isolate				287295					Yes	2016-08-31		Proteobacteria	Gammaproteobacteria	Pseudomonadales	Pseudomonadaceae	Pseudomonas	Pseudomonas aeruginosa
196_Go0155696	Pseudomonas aeruginosa CECT 4402		287	BACTERIAL	PROTEOBACTERIA-GAMMA			Pseudomonas		Pseudomonas aeruginosa			CECT 4402	Anaerobic respiration		Opportunistic pathogen			CECT 4402	Natural	Yes	Isolate				287294					Yes	2016-08-31		Proteobacteria	Gammaproteobacteria	Pseudomonadales	Pseudomonadaceae	Pseudomonas	Pseudomonas aeruginosa
196_Go0155695	Pseudomonas aeruginosa R-17773		287	BACTERIAL	PROTEOBACTERIA-GAMMA			Pseudomonas		Pseudomonas aeruginosa			R-17773	Anaerobic respiration		Opportunistic pathogen				Natural	Yes	Isolate				277850					Yes	2016-08-31		Proteobacteria	Gammaproteobacteria	Pseudomonadales	Pseudomonadaceae	Pseudomonas	Pseudomonas aeruginosa
196_Go0155694	Pseudomonas aeruginosa NF49/39		287	BACTERIAL	PROTEOBACTERIA-GAMMA			Pseudomonas		Pseudomonas aeruginosa			NF49/39	Anaerobic respiration		Opportunistic pathogen				Natural	Yes	Isolate				664435					Yes	2016-08-31		Proteobacteria	Gammaproteobacteria	Pseudomonadales	Pseudomonadaceae	Pseudomonas	Pseudomonas aeruginosa
196_Go0155693	Pseudomonas aeruginosa DMST 4076		287	BACTERIAL	PROTEOBACTERIA-GAMMA			Pseudomonas		Pseudomonas aeruginosa			DMST 4076	Anaerobic respiration		Opportunistic pathogen				Natural	Yes	Isolate				664434					Yes	2016-08-31		Proteobacteria	Gammaproteobacteria	Pseudomonadales	Pseudomonadaceae	Pseudomonas	Pseudomonas aeruginosa
196_Go0155692	Pseudomonas aeruginosa LMG 25036		287	BACTERIAL	PROTEOBACTERIA-GAMMA			Pseudomonas		Pseudomonas aeruginosa			LMG 25036	Anaerobic respiration		Opportunistic pathogen			LMG 25036	Natural	Yes	Isolate				862499					Yes	2016-08-31		Proteobacteria	Gammaproteobacteria	Pseudomonadales	Pseudomonadaceae	Pseudomonas	Pseudomonas aeruginosa
196_Go0155691	Pseudomonas aeruginosa strain C2 (clone C)		287	BACTERIAL	PROTEOBACTERIA-GAMMA			Pseudomonas		Pseudomonas aeruginosa			strain C2 (clone C)	Anaerobic respiration		Opportunistic pathogen				Natural	Yes	Isolate				862498					Yes	2016-08-31		Proteobacteria	Gammaproteobacteria	Pseudomonadales	Pseudomonadaceae	Pseudomonas	Pseudomonas aeruginosa
196_Go0155690	Pseudomonas aeruginosa LMG 25035		287	BACTERIAL	PROTEOBACTERIA-GAMMA			Pseudomonas		Pseudomonas aeruginosa			LMG 25035	Anaerobic respiration		Opportunistic pathogen			LMG 25035	Natural	Yes	Isolate				862497					Yes	2016-08-31		Proteobacteria	Gammaproteobacteria	Pseudomonadales	Pseudomonadaceae	Pseudomonas	Pseudomonas aeruginosa
196_Go0155689	Pseudomonas aeruginosa strain C19 (clone C)		287	BACTERIAL	PROTEOBACTERIA-GAMMA			Pseudomonas		Pseudomonas aeruginosa			strain C19 (clone C)	Anaerobic respiration		Opportunistic pathogen				Natural	Yes	Isolate				862496					Yes	2016-08-31		Proteobacteria	Gammaproteobacteria	Pseudomonadales	Pseudomonadaceae	Pseudomonas	Pseudomonas aeruginosa
196_Go0155688	Pseudomonas aeruginosa strain Co399645		287	BACTERIAL	PROTEOBACTERIA-GAMMA			Pseudomonas		Pseudomonas aeruginosa			strain Co399645	Anaerobic respiration		Opportunistic pathogen				Natural	Yes	Isolate				862477					Yes	2016-08-31		Proteobacteria	Gammaproteobacteria	Pseudomonadales	Pseudomonadaceae	Pseudomonas	Pseudomonas aeruginosa
196_Go0155687	Pseudomonas aeruginosa LMG 24909		287	BACTERIAL	PROTEOBACTERIA-GAMMA			Pseudomonas		Pseudomonas aeruginosa			LMG 24909	Anaerobic respiration		Opportunistic pathogen			LMG 24909	Natural	Yes	Isolate				862476					Yes	2016-08-31		Proteobacteria	Gammaproteobacteria	Pseudomonadales	Pseudomonadaceae	Pseudomonas	Pseudomonas aeruginosa
196_Go0155686	Pseudomonas aeruginosa strain W15 Dec 3		287	BACTERIAL	PROTEOBACTERIA-GAMMA			Pseudomonas		Pseudomonas aeruginosa			strain W15 Dec 3	Anaerobic respiration		Opportunistic pathogen				Natural	Yes	Isolate				862475					Yes	2016-08-31		Proteobacteria	Gammaproteobacteria	Pseudomonadales	Pseudomonadaceae	Pseudomonas	Pseudomonas aeruginosa
196_Go0155685	Pseudomonas aeruginosa LMG 24908		287	BACTERIAL	PROTEOBACTERIA-GAMMA			Pseudomonas		Pseudomonas aeruginosa			LMG 24908	Anaerobic respiration		Opportunistic pathogen			LMG 24908	Natural	Yes	Isolate				862474					Yes	2016-08-31		Proteobacteria	Gammaproteobacteria	Pseudomonadales	Pseudomonadaceae	Pseudomonas	Pseudomonas aeruginosa
196_Go0155684	Pseudomonas aeruginosa LMG 24907		287	BACTERIAL	PROTEOBACTERIA-GAMMA			Pseudomonas		Pseudomonas aeruginosa			LMG 24907	Anaerobic respiration		Opportunistic pathogen			LMG 24907	Natural	Yes	Isolate				862472					Yes	2016-08-31		Proteobacteria	Gammaproteobacteria	Pseudomonadales	Pseudomonadaceae	Pseudomonas	Pseudomonas aeruginosa
196_Go0155683	Pseudomonas aeruginosa strain J66UH5 F21		287	BACTERIAL	PROTEOBACTERIA-GAMMA			Pseudomonas		Pseudomonas aeruginosa			strain J66UH5 F21	Anaerobic respiration		Opportunistic pathogen				Natural	Yes	Isolate				862471					Yes	2016-08-31		Proteobacteria	Gammaproteobacteria	Pseudomonadales	Pseudomonadaceae	Pseudomonas	Pseudomonas aeruginosa
196_Go0155682	Pseudomonas aeruginosa LMG 25042		287	BACTERIAL	PROTEOBACTERIA-GAMMA			Pseudomonas		Pseudomonas aeruginosa			LMG 25042	Anaerobic respiration		Opportunistic pathogen			LMG 25042	Natural	Yes	Isolate				862470					Yes	2016-08-31		Proteobacteria	Gammaproteobacteria	Pseudomonadales	Pseudomonadaceae	Pseudomonas	Pseudomonas aeruginosa
196_Go0155681	Pseudomonas aeruginosa strain PhDW6		287	BACTERIAL	PROTEOBACTERIA-GAMMA			Pseudomonas		Pseudomonas aeruginosa			strain PhDW6	Anaerobic respiration		Opportunistic pathogen				Natural	Yes	Isolate				862469					Yes	2016-08-31		Proteobacteria	Gammaproteobacteria	Pseudomonadales	Pseudomonadaceae	Pseudomonas	Pseudomonas aeruginosa
196_Go0155680	Pseudomonas aeruginosa strain TA06		287	BACTERIAL	PROTEOBACTERIA-GAMMA			Pseudomonas		Pseudomonas aeruginosa			strain TA06	Anaerobic respiration		Opportunistic pathogen				Natural	Yes	Isolate				862467					Yes	2016-08-31		Proteobacteria	Gammaproteobacteria	Pseudomonadales	Pseudomonadaceae	Pseudomonas	Pseudomonas aeruginosa
196_Go0155679	Pseudomonas aeruginosa LMG 25040		287	BACTERIAL	PROTEOBACTERIA-GAMMA			Pseudomonas		Pseudomonas aeruginosa			LMG 25040	Anaerobic respiration		Opportunistic pathogen			LMG 25040	Natural	Yes	Isolate				862466					Yes	2016-08-31		Proteobacteria	Gammaproteobacteria	Pseudomonadales	Pseudomonadaceae	Pseudomonas	Pseudomonas aeruginosa
196_Go0155678	Pseudomonas aeruginosa strain PT31M (clone C)		287	BACTERIAL	PROTEOBACTERIA-GAMMA			Pseudomonas		Pseudomonas aeruginosa			strain PT31M (clone C)	Anaerobic respiration		Opportunistic pathogen				Natural	Yes	Isolate				862465					Yes	2016-08-31		Proteobacteria	Gammaproteobacteria	Pseudomonadales	Pseudomonadaceae	Pseudomonas	Pseudomonas aeruginosa
196_Go0155677	Pseudomonas aeruginosa LMG 25032		287	BACTERIAL	PROTEOBACTERIA-GAMMA			Pseudomonas		Pseudomonas aeruginosa			LMG 25032	Anaerobic respiration		Opportunistic pathogen			LMG 25032	Natural	Yes	Isolate				862462					Yes	2016-08-31		Proteobacteria	Gammaproteobacteria	Pseudomonadales	Pseudomonadaceae	Pseudomonas	Pseudomonas aeruginosa
196_Go0155676	Pseudomonas aeruginosa strain C18 (clone C)		287	BACTERIAL	PROTEOBACTERIA-GAMMA			Pseudomonas		Pseudomonas aeruginosa			strain C18 (clone C)	Anaerobic respiration		Opportunistic pathogen				Natural	Yes	Isolate				862461					Yes	2016-08-31		Proteobacteria	Gammaproteobacteria	Pseudomonadales	Pseudomonadaceae	Pseudomonas	Pseudomonas aeruginosa
196_Go0155675	Pseudomonas aeruginosa LMG 25031		287	BACTERIAL	PROTEOBACTERIA-GAMMA			Pseudomonas		Pseudomonas aeruginosa			LMG 25031	Anaerobic respiration		Opportunistic pathogen			LMG 25031	Natural	Yes	Isolate				862460					Yes	2016-08-31		Proteobacteria	Gammaproteobacteria	Pseudomonadales	Pseudomonadaceae	Pseudomonas	Pseudomonas aeruginosa
196_Go0155674	Pseudomonas aeruginosa LMG 24906		287	BACTERIAL	PROTEOBACTERIA-GAMMA			Pseudomonas		Pseudomonas aeruginosa			LMG 24906	Anaerobic respiration		Opportunistic pathogen			LMG 24906	Natural	Yes	Isolate				862458					Yes	2016-08-31		Proteobacteria	Gammaproteobacteria	Pseudomonadales	Pseudomonadaceae	Pseudomonas	Pseudomonas aeruginosa
196_Go0155673	Pseudomonas aeruginosa strain So095		287	BACTERIAL	PROTEOBACTERIA-GAMMA			Pseudomonas		Pseudomonas aeruginosa			strain So095	Anaerobic respiration		Opportunistic pathogen				Natural	Yes	Isolate				862457					Yes	2016-08-31		Proteobacteria	Gammaproteobacteria	Pseudomonadales	Pseudomonadaceae	Pseudomonas	Pseudomonas aeruginosa
196_Go0155672	Pseudomonas aeruginosa LMG 24905		287	BACTERIAL	PROTEOBACTERIA-GAMMA			Pseudomonas		Pseudomonas aeruginosa			LMG 24905	Anaerobic respiration		Opportunistic pathogen			LMG 24905	Natural	Yes	Isolate				862456					Yes	2016-08-31		Proteobacteria	Gammaproteobacteria	Pseudomonadales	Pseudomonadaceae	Pseudomonas	Pseudomonas aeruginosa
196_Go0155671	Pseudomonas aeruginosa strain CPHL 12447		287	BACTERIAL	PROTEOBACTERIA-GAMMA			Pseudomonas		Pseudomonas aeruginosa			strain CPHL 12447	Anaerobic respiration		Opportunistic pathogen				Natural	Yes	Isolate				862455					Yes	2016-08-31		Proteobacteria	Gammaproteobacteria	Pseudomonadales	Pseudomonadaceae	Pseudomonas	Pseudomonas aeruginosa
196_Go0155670	Pseudomonas aeruginosa strain LUH 7552 (AFLP 18)		287	BACTERIAL	PROTEOBACTERIA-GAMMA			Pseudomonas		Pseudomonas aeruginosa			strain LUH 7552 (AFLP 18)	Anaerobic respiration		Opportunistic pathogen				Natural	Yes	Isolate				863473					Yes	2016-08-31		Proteobacteria	Gammaproteobacteria	Pseudomonadales	Pseudomonadaceae	Pseudomonas	Pseudomonas aeruginosa
196_Go0155669	Pseudomonas aeruginosa LMG 25086		287	BACTERIAL	PROTEOBACTERIA-GAMMA			Pseudomonas		Pseudomonas aeruginosa			LMG 25086	Anaerobic respiration		Opportunistic pathogen			LMG 25086	Natural	Yes	Isolate				860643					Yes	2016-08-31		Proteobacteria	Gammaproteobacteria	Pseudomonadales	Pseudomonadaceae	Pseudomonas	Pseudomonas aeruginosa
196_Go0155668	Pseudomonas aeruginosa strain Li012		287	BACTERIAL	PROTEOBACTERIA-GAMMA			Pseudomonas		Pseudomonas aeruginosa			strain Li012	Anaerobic respiration		Opportunistic pathogen				Natural	Yes	Isolate				862999					Yes	2016-08-31		Proteobacteria	Gammaproteobacteria	Pseudomonadales	Pseudomonadaceae	Pseudomonas	Pseudomonas aeruginosa
196_Go0155667	Pseudomonas aeruginosa LMG 25039		287	BACTERIAL	PROTEOBACTERIA-GAMMA			Pseudomonas		Pseudomonas aeruginosa			LMG 25039	Anaerobic respiration		Opportunistic pathogen			LMG 25039	Natural	Yes	Isolate				860641					Yes	2016-08-31		Proteobacteria	Gammaproteobacteria	Pseudomonadales	Pseudomonadaceae	Pseudomonas	Pseudomonas aeruginosa
196_Go0155666	Pseudomonas aeruginosa CRBIP17.103		287	BACTERIAL	PROTEOBACTERIA-GAMMA			Pseudomonas		Pseudomonas aeruginosa			CRBIP17.103	Anaerobic respiration		Opportunistic pathogen			CRBIP17.103	Natural	Yes	Isolate				859896					Yes	2016-08-31		Proteobacteria	Gammaproteobacteria	Pseudomonadales	Pseudomonadaceae	Pseudomonas	Pseudomonas aeruginosa
196_Go0155665	Pseudomonas aeruginosa CRBIP17.137		287	BACTERIAL	PROTEOBACTERIA-GAMMA			Pseudomonas		Pseudomonas aeruginosa			CRBIP17.137	Anaerobic respiration		Opportunistic pathogen			CRBIP17.137	Natural	Yes	Isolate				859895					Yes	2016-08-31		Proteobacteria	Gammaproteobacteria	Pseudomonadales	Pseudomonadaceae	Pseudomonas	Pseudomonas aeruginosa
196_Go0155664	Pseudomonas aeruginosa CRBIP19.331		287	BACTERIAL	PROTEOBACTERIA-GAMMA			Pseudomonas		Pseudomonas aeruginosa			CRBIP19.331	Anaerobic respiration		Opportunistic pathogen			CRBIP19.331	Natural	Yes	Isolate				859894					Yes	2016-08-31		Proteobacteria	Gammaproteobacteria	Pseudomonadales	Pseudomonadaceae	Pseudomonas	Pseudomonas aeruginosa
196_Go0155663	Pseudomonas aeruginosa CRBIP19.332		287	BACTERIAL	PROTEOBACTERIA-GAMMA			Pseudomonas		Pseudomonas aeruginosa			CRBIP19.332	Anaerobic respiration		Opportunistic pathogen			CRBIP19.332	Natural	Yes	Isolate				859893					Yes	2016-08-31		Proteobacteria	Gammaproteobacteria	Pseudomonadales	Pseudomonadaceae	Pseudomonas	Pseudomonas aeruginosa
196_Go0155662	Pseudomonas aeruginosa CRBIP19.330		287	BACTERIAL	PROTEOBACTERIA-GAMMA			Pseudomonas		Pseudomonas aeruginosa			CRBIP19.330	Anaerobic respiration		Opportunistic pathogen			CRBIP19.330	Natural	Yes	Isolate				859892					Yes	2016-08-31		Proteobacteria	Gammaproteobacteria	Pseudomonadales	Pseudomonadaceae	Pseudomonas	Pseudomonas aeruginosa
196_Go0155661	Pseudomonas aeruginosa CRBIP19.249		287	BACTERIAL	PROTEOBACTERIA-GAMMA			Pseudomonas		Pseudomonas aeruginosa			CRBIP19.249	Anaerobic respiration		Opportunistic pathogen			CRBIP19.249	Natural	Yes	Isolate				859863					Yes	2016-08-31		Proteobacteria	Gammaproteobacteria	Pseudomonadales	Pseudomonadaceae	Pseudomonas	Pseudomonas aeruginosa
196_Go0155660	Pseudomonas aeruginosa strain M-280		287	BACTERIAL	PROTEOBACTERIA-GAMMA			Pseudomonas		Pseudomonas aeruginosa			strain M-280	Anaerobic respiration		Opportunistic pathogen				Natural	Yes	Isolate				863496					Yes	2016-08-31		Proteobacteria	Gammaproteobacteria	Pseudomonadales	Pseudomonadaceae	Pseudomonas	Pseudomonas aeruginosa
196_Go0155659	Pseudomonas aeruginosa LMG 25089		287	BACTERIAL	PROTEOBACTERIA-GAMMA			Pseudomonas		Pseudomonas aeruginosa			LMG 25089	Anaerobic respiration		Opportunistic pathogen			LMG 25089	Natural	Yes	Isolate				857739					Yes	2016-08-31		Proteobacteria	Gammaproteobacteria	Pseudomonadales	Pseudomonadaceae	Pseudomonas	Pseudomonas aeruginosa
196_Go0155658	Pseudomonas aeruginosa strain CPHL 6750		287	BACTERIAL	PROTEOBACTERIA-GAMMA			Pseudomonas		Pseudomonas aeruginosa			strain CPHL 6750	Anaerobic respiration		Opportunistic pathogen				Natural	Yes	Isolate				862830					Yes	2016-08-31		Proteobacteria	Gammaproteobacteria	Pseudomonadales	Pseudomonadaceae	Pseudomonas	Pseudomonas aeruginosa
196_Go0155657	Pseudomonas aeruginosa LMG 24990		287	BACTERIAL	PROTEOBACTERIA-GAMMA			Pseudomonas		Pseudomonas aeruginosa			LMG 24990	Anaerobic respiration		Opportunistic pathogen			LMG 24990	Natural	Yes	Isolate				857736					Yes	2016-08-31		Proteobacteria	Gammaproteobacteria	Pseudomonadales	Pseudomonadaceae	Pseudomonas	Pseudomonas aeruginosa
196_Go0155656	Pseudomonas aeruginosa strain Br670		287	BACTERIAL	PROTEOBACTERIA-GAMMA			Pseudomonas		Pseudomonas aeruginosa			strain Br670	Anaerobic respiration		Opportunistic pathogen				Natural	Yes	Isolate				863147					Yes	2016-08-31		Proteobacteria	Gammaproteobacteria	Pseudomonadales	Pseudomonadaceae	Pseudomonas	Pseudomonas aeruginosa
196_Go0155655	Pseudomonas aeruginosa CNCTC 7393		287	BACTERIAL	PROTEOBACTERIA-GAMMA			Pseudomonas		Pseudomonas aeruginosa			CNCTC 7393	Anaerobic respiration		Opportunistic pathogen				Natural	Yes	Isolate				843495					Yes	2016-08-31		Proteobacteria	Gammaproteobacteria	Pseudomonadales	Pseudomonadaceae	Pseudomonas	Pseudomonas aeruginosa
196_Go0155654	Pseudomonas aeruginosa NIH 1		287	BACTERIAL	PROTEOBACTERIA-GAMMA			Pseudomonas		Pseudomonas aeruginosa			NIH 1	Anaerobic respiration		Opportunistic pathogen				Natural	Yes	Isolate				679891					Yes	2016-08-31		Proteobacteria	Gammaproteobacteria	Pseudomonadales	Pseudomonadaceae	Pseudomonas	Pseudomonas aeruginosa
196_Go0155653	Pseudomonas aeruginosa M6		287	BACTERIAL	PROTEOBACTERIA-GAMMA			Pseudomonas		Pseudomonas aeruginosa			M6	Anaerobic respiration		Opportunistic pathogen				Natural	Yes	Isolate				698142					Yes	2016-08-31		Proteobacteria	Gammaproteobacteria	Pseudomonadales	Pseudomonadaceae	Pseudomonas	Pseudomonas aeruginosa
197_Go0155567	Pseudomonas aeruginosa R-17769		287	BACTERIAL	PROTEOBACTERIA-GAMMA			Pseudomonas		Pseudomonas aeruginosa			R-17769	Anaerobic respiration		Opportunistic pathogen				Natural	Yes	Isolate				277846					Yes	2016-08-31		Proteobacteria	Gammaproteobacteria	Pseudomonadales	Pseudomonadaceae	Pseudomonas	Pseudomonas aeruginosa
197_Go0155566	Pseudomonas aeruginosa NF14/38		287	BACTERIAL	PROTEOBACTERIA-GAMMA			Pseudomonas		Pseudomonas aeruginosa			NF14/38	Anaerobic respiration		Opportunistic pathogen				Natural	Yes	Isolate				664400					Yes	2016-08-31		Proteobacteria	Gammaproteobacteria	Pseudomonadales	Pseudomonadaceae	Pseudomonas	Pseudomonas aeruginosa
197_Go0155565	Pseudomonas aeruginosa DMST 3245		287	BACTERIAL	PROTEOBACTERIA-GAMMA			Pseudomonas		Pseudomonas aeruginosa			DMST 3245	Anaerobic respiration		Opportunistic pathogen				Natural	Yes	Isolate				664399					Yes	2016-08-31		Proteobacteria	Gammaproteobacteria	Pseudomonadales	Pseudomonadaceae	Pseudomonas	Pseudomonas aeruginosa
197_Go0155564	Pseudomonas aeruginosa R-17437		287	BACTERIAL	PROTEOBACTERIA-GAMMA			Pseudomonas		Pseudomonas aeruginosa			R-17437	Anaerobic respiration		Opportunistic pathogen				Natural	Yes	Isolate				276862					Yes	2016-08-31		Proteobacteria	Gammaproteobacteria	Pseudomonadales	Pseudomonadaceae	Pseudomonas	Pseudomonas aeruginosa
197_Go0155563	Pseudomonas aeruginosa NF133/38		287	BACTERIAL	PROTEOBACTERIA-GAMMA			Pseudomonas		Pseudomonas aeruginosa			NF133/38	Anaerobic respiration		Opportunistic pathogen				Natural	Yes	Isolate				663749					Yes	2016-08-31		Proteobacteria	Gammaproteobacteria	Pseudomonadales	Pseudomonadaceae	Pseudomonas	Pseudomonas aeruginosa
197_Go0155562	Pseudomonas aeruginosa R-16960		287	BACTERIAL	PROTEOBACTERIA-GAMMA			Pseudomonas		Pseudomonas aeruginosa			R-16960	Anaerobic respiration		Opportunistic pathogen				Natural	Yes	Isolate				276495					Yes	2016-08-31		Proteobacteria	Gammaproteobacteria	Pseudomonadales	Pseudomonadaceae	Pseudomonas	Pseudomonas aeruginosa
197_Go0155561	Pseudomonas aeruginosa NF44/39		287	BACTERIAL	PROTEOBACTERIA-GAMMA			Pseudomonas		Pseudomonas aeruginosa			NF44/39	Anaerobic respiration		Opportunistic pathogen				Natural	Yes	Isolate				663618					Yes	2016-08-31		Proteobacteria	Gammaproteobacteria	Pseudomonadales	Pseudomonadaceae	Pseudomonas	Pseudomonas aeruginosa
197_Go0155560	Pseudomonas aeruginosa DMST 4072		287	BACTERIAL	PROTEOBACTERIA-GAMMA			Pseudomonas		Pseudomonas aeruginosa			DMST 4072	Anaerobic respiration		Opportunistic pathogen				Natural	Yes	Isolate				663617					Yes	2016-08-31		Proteobacteria	Gammaproteobacteria	Pseudomonadales	Pseudomonadaceae	Pseudomonas	Pseudomonas aeruginosa
197_Go0155559	Pseudomonas aeruginosa R-16159		287	BACTERIAL	PROTEOBACTERIA-GAMMA			Pseudomonas		Pseudomonas aeruginosa			R-16159	Anaerobic respiration		Opportunistic pathogen				Natural	Yes	Isolate				275490					Yes	2016-08-31		Proteobacteria	Gammaproteobacteria	Pseudomonadales	Pseudomonadaceae	Pseudomonas	Pseudomonas aeruginosa
197_Go0155558	Pseudomonas aeruginosa DMST 3328		287	BACTERIAL	PROTEOBACTERIA-GAMMA			Pseudomonas		Pseudomonas aeruginosa			DMST 3328	Anaerobic respiration		Opportunistic pathogen				Natural	Yes	Isolate				663108					Yes	2016-08-31		Proteobacteria	Gammaproteobacteria	Pseudomonadales	Pseudomonadaceae	Pseudomonas	Pseudomonas aeruginosa
197_Go0155557	Pseudomonas aeruginosa R-16141		287	BACTERIAL	PROTEOBACTERIA-GAMMA			Pseudomonas		Pseudomonas aeruginosa			R-16141	Anaerobic respiration		Opportunistic pathogen				Natural	Yes	Isolate				275473					Yes	2016-08-31		Proteobacteria	Gammaproteobacteria	Pseudomonadales	Pseudomonadaceae	Pseudomonas	Pseudomonas aeruginosa
197_Go0155556	Pseudomonas aeruginosa NF34/38		287	BACTERIAL	PROTEOBACTERIA-GAMMA			Pseudomonas		Pseudomonas aeruginosa			NF34/38	Anaerobic respiration		Opportunistic pathogen				Natural	Yes	Isolate				663722					Yes	2016-08-31		Proteobacteria	Gammaproteobacteria	Pseudomonadales	Pseudomonadaceae	Pseudomonas	Pseudomonas aeruginosa
197_Go0155555	Pseudomonas aeruginosa DMST 3307		287	BACTERIAL	PROTEOBACTERIA-GAMMA			Pseudomonas		Pseudomonas aeruginosa			DMST 3307	Anaerobic respiration		Opportunistic pathogen				Natural	Yes	Isolate				663721					Yes	2016-08-31		Proteobacteria	Gammaproteobacteria	Pseudomonadales	Pseudomonadaceae	Pseudomonas	Pseudomonas aeruginosa
197_Go0155554	Pseudomonas aeruginosa NCTC 1995		287	BACTERIAL	PROTEOBACTERIA-GAMMA			Pseudomonas		Pseudomonas aeruginosa			NCTC 1995	Anaerobic respiration		Opportunistic pathogen			NCTC 1995	Natural	Yes	Isolate				472310					Yes	2016-08-31		Proteobacteria	Gammaproteobacteria	Pseudomonadales	Pseudomonadaceae	Pseudomonas	Pseudomonas aeruginosa
197_Go0155553	Pseudomonas aeruginosa NCPPB 249		287	BACTERIAL	PROTEOBACTERIA-GAMMA			Pseudomonas		Pseudomonas aeruginosa			NCPPB 249	Anaerobic respiration		Opportunistic pathogen			NCPPB 249	Natural	Yes	Isolate				215054					Yes	2016-08-31		Proteobacteria	Gammaproteobacteria	Pseudomonadales	Pseudomonadaceae	Pseudomonas	Pseudomonas aeruginosa
197_Go0155552	Pseudomonas aeruginosa IMI B00061		287	BACTERIAL	PROTEOBACTERIA-GAMMA			Pseudomonas		Pseudomonas aeruginosa			IMI B00061	Anaerobic respiration		Opportunistic pathogen				Natural	Yes	Isolate				215053					Yes	2016-08-31		Proteobacteria	Gammaproteobacteria	Pseudomonadales	Pseudomonadaceae	Pseudomonas	Pseudomonas aeruginosa
197_Go0155551	Pseudomonas aeruginosa IMI B08503		287	BACTERIAL	PROTEOBACTERIA-GAMMA			Pseudomonas		Pseudomonas aeruginosa			IMI B08503	Anaerobic respiration		Opportunistic pathogen				Natural	Yes	Isolate				215051					Yes	2016-08-31		Proteobacteria	Gammaproteobacteria	Pseudomonadales	Pseudomonadaceae	Pseudomonas	Pseudomonas aeruginosa
197_Go0155550	Pseudomonas aeruginosa IMI 347451		287	BACTERIAL	PROTEOBACTERIA-GAMMA			Pseudomonas		Pseudomonas aeruginosa			IMI 347451	Anaerobic respiration		Opportunistic pathogen				Natural	Yes	Isolate				215050					Yes	2016-08-31		Proteobacteria	Gammaproteobacteria	Pseudomonadales	Pseudomonadaceae	Pseudomonas	Pseudomonas aeruginosa
197_Go0155549	Pseudomonas aeruginosa NCCB 22036		287	BACTERIAL	PROTEOBACTERIA-GAMMA			Pseudomonas		Pseudomonas aeruginosa			NCCB 22036	Anaerobic respiration		Opportunistic pathogen			NCCB 22036	Natural	Yes	Isolate				398860					Yes	2016-08-31		Proteobacteria	Gammaproteobacteria	Pseudomonadales	Pseudomonadaceae	Pseudomonas	Pseudomonas aeruginosa
197_Go0155548	Pseudomonas aeruginosa LMD 22.36		287	BACTERIAL	PROTEOBACTERIA-GAMMA			Pseudomonas		Pseudomonas aeruginosa			LMD 22.36	Anaerobic respiration		Opportunistic pathogen				Natural	Yes	Isolate				238595					Yes	2016-08-31		Proteobacteria	Gammaproteobacteria	Pseudomonadales	Pseudomonadaceae	Pseudomonas	Pseudomonas aeruginosa
197_Go0155547	Pseudomonas aeruginosa Delft 206 until 1922		287	BACTERIAL	PROTEOBACTERIA-GAMMA			Pseudomonas		Pseudomonas aeruginosa			Delft 206 until 1922	Anaerobic respiration		Opportunistic pathogen				Natural	Yes	Isolate				223928					Yes	2016-08-31		Proteobacteria	Gammaproteobacteria	Pseudomonadales	Pseudomonadaceae	Pseudomonas	Pseudomonas aeruginosa
197_Go0155546	Pseudomonas aeruginosa Delft 206		287	BACTERIAL	PROTEOBACTERIA-GAMMA			Pseudomonas		Pseudomonas aeruginosa			Delft 206	Anaerobic respiration		Opportunistic pathogen				Natural	Yes	Isolate				305039					Yes	2016-08-31		Proteobacteria	Gammaproteobacteria	Pseudomonadales	Pseudomonadaceae	Pseudomonas	Pseudomonas aeruginosa
197_Go0155545	Pseudomonas aeruginosa LMD 32.27		287	BACTERIAL	PROTEOBACTERIA-GAMMA			Pseudomonas		Pseudomonas aeruginosa			LMD 32.27	Anaerobic respiration		Opportunistic pathogen				Natural	Yes	Isolate				238594					Yes	2016-08-31		Proteobacteria	Gammaproteobacteria	Pseudomonadales	Pseudomonadaceae	Pseudomonas	Pseudomonas aeruginosa
197_Go0155544	Pseudomonas aeruginosa strain 2F32-106B		287	BACTERIAL	PROTEOBACTERIA-GAMMA			Pseudomonas		Pseudomonas aeruginosa			strain 2F32-106B	Anaerobic respiration		Opportunistic pathogen				Natural	Yes	Isolate				223906					Yes	2016-08-31		Proteobacteria	Gammaproteobacteria	Pseudomonadales	Pseudomonadaceae	Pseudomonas	Pseudomonas aeruginosa
197_Go0155543	Pseudomonas aeruginosa NCCB 80055		287	BACTERIAL	PROTEOBACTERIA-GAMMA			Pseudomonas		Pseudomonas aeruginosa			NCCB 80055	Anaerobic respiration		Opportunistic pathogen			NCCB 80055	Natural	Yes	Isolate				398850					Yes	2016-08-31		Proteobacteria	Gammaproteobacteria	Pseudomonadales	Pseudomonadaceae	Pseudomonas	Pseudomonas aeruginosa
197_Go0155542	Pseudomonas aeruginosa LMD 80.55		287	BACTERIAL	PROTEOBACTERIA-GAMMA			Pseudomonas		Pseudomonas aeruginosa			LMD 80.55	Anaerobic respiration		Opportunistic pathogen				Natural	Yes	Isolate				238588					Yes	2016-08-31		Proteobacteria	Gammaproteobacteria	Pseudomonadales	Pseudomonadaceae	Pseudomonas	Pseudomonas aeruginosa
197_Go0155541	Pseudomonas aeruginosa strain 2F32-59A		287	BACTERIAL	PROTEOBACTERIA-GAMMA			Pseudomonas		Pseudomonas aeruginosa			strain 2F32-59A	Anaerobic respiration		Opportunistic pathogen				Natural	Yes	Isolate				223904					Yes	2016-08-31		Proteobacteria	Gammaproteobacteria	Pseudomonadales	Pseudomonadaceae	Pseudomonas	Pseudomonas aeruginosa
197_Go0155540	Pseudomonas aeruginosa NCCB 80054		287	BACTERIAL	PROTEOBACTERIA-GAMMA			Pseudomonas		Pseudomonas aeruginosa			NCCB 80054	Anaerobic respiration		Opportunistic pathogen			NCCB 80054	Natural	Yes	Isolate				398849					Yes	2016-08-31		Proteobacteria	Gammaproteobacteria	Pseudomonadales	Pseudomonadaceae	Pseudomonas	Pseudomonas aeruginosa
197_Go0155539	Pseudomonas aeruginosa LMD 80.54		287	BACTERIAL	PROTEOBACTERIA-GAMMA			Pseudomonas		Pseudomonas aeruginosa			LMD 80.54	Anaerobic respiration		Opportunistic pathogen				Natural	Yes	Isolate				238587					Yes	2016-08-31		Proteobacteria	Gammaproteobacteria	Pseudomonadales	Pseudomonadaceae	Pseudomonas	Pseudomonas aeruginosa
197_Go0155538	Pseudomonas aeruginosa strain 2F32		287	BACTERIAL	PROTEOBACTERIA-GAMMA			Pseudomonas		Pseudomonas aeruginosa			strain 2F32	Anaerobic respiration		Opportunistic pathogen				Natural	Yes	Isolate				223902					Yes	2016-08-31		Proteobacteria	Gammaproteobacteria	Pseudomonadales	Pseudomonadaceae	Pseudomonas	Pseudomonas aeruginosa
197_Go0155537	Pseudomonas aeruginosa NCCB 80053		287	BACTERIAL	PROTEOBACTERIA-GAMMA			Pseudomonas		Pseudomonas aeruginosa			NCCB 80053	Anaerobic respiration		Opportunistic pathogen			NCCB 80053	Natural	Yes	Isolate				398848					Yes	2016-08-31		Proteobacteria	Gammaproteobacteria	Pseudomonadales	Pseudomonadaceae	Pseudomonas	Pseudomonas aeruginosa
197_Go0155536	Pseudomonas aeruginosa LMD 80.53		287	BACTERIAL	PROTEOBACTERIA-GAMMA			Pseudomonas		Pseudomonas aeruginosa			LMD 80.53	Anaerobic respiration		Opportunistic pathogen				Natural	Yes	Isolate				238586					Yes	2016-08-31		Proteobacteria	Gammaproteobacteria	Pseudomonadales	Pseudomonadaceae	Pseudomonas	Pseudomonas aeruginosa
197_Go0155535	Pseudomonas aeruginosa NCCB 69029		287	BACTERIAL	PROTEOBACTERIA-GAMMA			Pseudomonas		Pseudomonas aeruginosa			NCCB 69029	Anaerobic respiration		Opportunistic pathogen			NCCB 69029	Natural	Yes	Isolate				398839					Yes	2016-08-31		Proteobacteria	Gammaproteobacteria	Pseudomonadales	Pseudomonadaceae	Pseudomonas	Pseudomonas aeruginosa
197_Go0155534	Pseudomonas aeruginosa LMD 69.29		287	BACTERIAL	PROTEOBACTERIA-GAMMA			Pseudomonas		Pseudomonas aeruginosa			LMD 69.29	Anaerobic respiration		Opportunistic pathogen				Natural	Yes	Isolate				238581					Yes	2016-08-31		Proteobacteria	Gammaproteobacteria	Pseudomonadales	Pseudomonadaceae	Pseudomonas	Pseudomonas aeruginosa
197_Go0155533	Pseudomonas aeruginosa NCCB 68007		287	BACTERIAL	PROTEOBACTERIA-GAMMA			Pseudomonas		Pseudomonas aeruginosa			NCCB 68007	Anaerobic respiration		Opportunistic pathogen			NCCB 68007	Natural	Yes	Isolate				398738					Yes	2016-08-31		Proteobacteria	Gammaproteobacteria	Pseudomonadales	Pseudomonadaceae	Pseudomonas	Pseudomonas aeruginosa
197_Go0155532	Pseudomonas aeruginosa LMD 68.7		287	BACTERIAL	PROTEOBACTERIA-GAMMA			Pseudomonas		Pseudomonas aeruginosa			LMD 68.7	Anaerobic respiration		Opportunistic pathogen				Natural	Yes	Isolate				238580					Yes	2016-08-31		Proteobacteria	Gammaproteobacteria	Pseudomonadales	Pseudomonadaceae	Pseudomonas	Pseudomonas aeruginosa
197_Go0155531	Pseudomonas aeruginosa NCCB 67014		287	BACTERIAL	PROTEOBACTERIA-GAMMA			Pseudomonas		Pseudomonas aeruginosa			NCCB 67014	Anaerobic respiration		Opportunistic pathogen			NCCB 67014	Natural	Yes	Isolate				398733					Yes	2016-08-31		Proteobacteria	Gammaproteobacteria	Pseudomonadales	Pseudomonadaceae	Pseudomonas	Pseudomonas aeruginosa
197_Go0155530	Pseudomonas aeruginosa LMD 67.14		287	BACTERIAL	PROTEOBACTERIA-GAMMA			Pseudomonas		Pseudomonas aeruginosa			LMD 67.14	Anaerobic respiration		Opportunistic pathogen				Natural	Yes	Isolate				238579					Yes	2016-08-31		Proteobacteria	Gammaproteobacteria	Pseudomonadales	Pseudomonadaceae	Pseudomonas	Pseudomonas aeruginosa
197_Go0155529	Pseudomonas aeruginosa NCCB 50034		287	BACTERIAL	PROTEOBACTERIA-GAMMA			Pseudomonas		Pseudomonas aeruginosa			NCCB 50034	Anaerobic respiration		Opportunistic pathogen			NCCB 50034	Natural	Yes	Isolate				397942					Yes	2016-08-31		Proteobacteria	Gammaproteobacteria	Pseudomonadales	Pseudomonadaceae	Pseudomonas	Pseudomonas aeruginosa
197_Go0155528	Pseudomonas aeruginosa ATCC 25313		287	BACTERIAL	PROTEOBACTERIA-GAMMA			Pseudomonas		Pseudomonas aeruginosa			ATCC 25313	Anaerobic respiration		Opportunistic pathogen			ATCC 25313	Natural	Yes	Isolate				698140					Yes	2016-08-31		Proteobacteria	Gammaproteobacteria	Pseudomonadales	Pseudomonadaceae	Pseudomonas	Pseudomonas aeruginosa
197_Go0155527	Pseudomonas aeruginosa CIP 107289		287	BACTERIAL	PROTEOBACTERIA-GAMMA			Pseudomonas		Pseudomonas aeruginosa			CIP 107289	Anaerobic respiration		Opportunistic pathogen			CIP 107289	Natural	Yes	Isolate				840945					Yes	2016-08-31		Proteobacteria	Gammaproteobacteria	Pseudomonadales	Pseudomonadaceae	Pseudomonas	Pseudomonas aeruginosa
197_Go0155526	Pseudomonas aeruginosa CIP 107403		287	BACTERIAL	PROTEOBACTERIA-GAMMA			Pseudomonas		Pseudomonas aeruginosa			CIP 107403	Anaerobic respiration		Opportunistic pathogen			CIP 107403	Natural	Yes	Isolate				840944					Yes	2016-08-31		Proteobacteria	Gammaproteobacteria	Pseudomonadales	Pseudomonadaceae	Pseudomonas	Pseudomonas aeruginosa
197_Go0155525	Pseudomonas aeruginosa CIP 107285		287	BACTERIAL	PROTEOBACTERIA-GAMMA			Pseudomonas		Pseudomonas aeruginosa			CIP 107285	Anaerobic respiration		Opportunistic pathogen			CIP 107285	Natural	Yes	Isolate				840943					Yes	2016-08-31		Proteobacteria	Gammaproteobacteria	Pseudomonadales	Pseudomonadaceae	Pseudomonas	Pseudomonas aeruginosa
197_Go0155524	Pseudomonas aeruginosa CIP 107309		287	BACTERIAL	PROTEOBACTERIA-GAMMA			Pseudomonas		Pseudomonas aeruginosa			CIP 107309	Anaerobic respiration		Opportunistic pathogen			CIP 107309	Natural	Yes	Isolate				840942					Yes	2016-08-31		Proteobacteria	Gammaproteobacteria	Pseudomonadales	Pseudomonadaceae	Pseudomonas	Pseudomonas aeruginosa
197_Go0155523	Pseudomonas aeruginosa CIP 107180		287	BACTERIAL	PROTEOBACTERIA-GAMMA			Pseudomonas		Pseudomonas aeruginosa			CIP 107180	Anaerobic respiration		Opportunistic pathogen			CIP 107180	Natural	Yes	Isolate				840941					Yes	2016-08-31		Proteobacteria	Gammaproteobacteria	Pseudomonadales	Pseudomonadaceae	Pseudomonas	Pseudomonas aeruginosa
197_Go0155522	Pseudomonas aeruginosa CIP 107398		287	BACTERIAL	PROTEOBACTERIA-GAMMA			Pseudomonas		Pseudomonas aeruginosa			CIP 107398	Anaerobic respiration		Opportunistic pathogen			CIP 107398	Natural	Yes	Isolate				840938					Yes	2016-08-31		Proteobacteria	Gammaproteobacteria	Pseudomonadales	Pseudomonadaceae	Pseudomonas	Pseudomonas aeruginosa
197_Go0155521	Pseudomonas aeruginosa CIP 107170		287	BACTERIAL	PROTEOBACTERIA-GAMMA			Pseudomonas		Pseudomonas aeruginosa			CIP 107170	Anaerobic respiration		Opportunistic pathogen			CIP 107170	Natural	Yes	Isolate				840937					Yes	2016-08-31		Proteobacteria	Gammaproteobacteria	Pseudomonadales	Pseudomonadaceae	Pseudomonas	Pseudomonas aeruginosa
197_Go0155520	Pseudomonas aeruginosa CIP 106880		287	BACTERIAL	PROTEOBACTERIA-GAMMA			Pseudomonas		Pseudomonas aeruginosa			CIP 106880	Anaerobic respiration		Opportunistic pathogen			CIP 106880	Natural	Yes	Isolate				840936					Yes	2016-08-31		Proteobacteria	Gammaproteobacteria	Pseudomonadales	Pseudomonadaceae	Pseudomonas	Pseudomonas aeruginosa
197_Go0155519	Pseudomonas aeruginosa KU 5799		287	BACTERIAL	PROTEOBACTERIA-GAMMA			Pseudomonas		Pseudomonas aeruginosa			KU 5799	Anaerobic respiration		Opportunistic pathogen				Natural	Yes	Isolate				840933					Yes	2016-08-31		Proteobacteria	Gammaproteobacteria	Pseudomonadales	Pseudomonadaceae	Pseudomonas	Pseudomonas aeruginosa
197_Go0155518	Pseudomonas aeruginosa CIP 107311		287	BACTERIAL	PROTEOBACTERIA-GAMMA			Pseudomonas		Pseudomonas aeruginosa			CIP 107311	Anaerobic respiration		Opportunistic pathogen			CIP 107311	Natural	Yes	Isolate				840931					Yes	2016-08-31		Proteobacteria	Gammaproteobacteria	Pseudomonadales	Pseudomonadaceae	Pseudomonas	Pseudomonas aeruginosa
197_Go0155517	Pseudomonas aeruginosa CIP 107308		287	BACTERIAL	PROTEOBACTERIA-GAMMA			Pseudomonas		Pseudomonas aeruginosa			CIP 107308	Anaerobic respiration		Opportunistic pathogen			CIP 107308	Natural	Yes	Isolate				840925					Yes	2016-08-31		Proteobacteria	Gammaproteobacteria	Pseudomonadales	Pseudomonadaceae	Pseudomonas	Pseudomonas aeruginosa
197_Go0155516	Pseudomonas aeruginosa LMG 24796		287	BACTERIAL	PROTEOBACTERIA-GAMMA			Pseudomonas		Pseudomonas aeruginosa			LMG 24796	Anaerobic respiration		Opportunistic pathogen			LMG 24796	Natural	Yes	Isolate				834684					Yes	2016-08-31		Proteobacteria	Gammaproteobacteria	Pseudomonadales	Pseudomonadaceae	Pseudomonas	Pseudomonas aeruginosa
197_Go0155515	Pseudomonas aeruginosa VTT E-011958		287	BACTERIAL	PROTEOBACTERIA-GAMMA			Pseudomonas		Pseudomonas aeruginosa			VTT E-011958	Anaerobic respiration		Opportunistic pathogen				Natural	Yes	Isolate				798946					Yes	2016-08-31		Proteobacteria	Gammaproteobacteria	Pseudomonadales	Pseudomonadaceae	Pseudomonas	Pseudomonas aeruginosa
197_Go0155514	Pseudomonas aeruginosa BEL MECOT12G4		287	BACTERIAL	PROTEOBACTERIA-GAMMA			Pseudomonas		Pseudomonas aeruginosa			BEL MECOT12G4	Anaerobic respiration		Opportunistic pathogen				Natural	Yes	Isolate				798947					Yes	2016-08-31		Proteobacteria	Gammaproteobacteria	Pseudomonadales	Pseudomonadaceae	Pseudomonas	Pseudomonas aeruginosa
197_Go0155513	Pseudomonas aeruginosa VTT E-011957		287	BACTERIAL	PROTEOBACTERIA-GAMMA			Pseudomonas		Pseudomonas aeruginosa			VTT E-011957	Anaerobic respiration		Opportunistic pathogen				Natural	Yes	Isolate				798944					Yes	2016-08-31		Proteobacteria	Gammaproteobacteria	Pseudomonadales	Pseudomonadaceae	Pseudomonas	Pseudomonas aeruginosa
197_Go0155512	Pseudomonas aeruginosa BEL MECOT12G3		287	BACTERIAL	PROTEOBACTERIA-GAMMA			Pseudomonas		Pseudomonas aeruginosa			BEL MECOT12G3	Anaerobic respiration		Opportunistic pathogen				Natural	Yes	Isolate				798945					Yes	2016-08-31		Proteobacteria	Gammaproteobacteria	Pseudomonadales	Pseudomonadaceae	Pseudomonas	Pseudomonas aeruginosa
197_Go0155511	Pseudomonas aeruginosa BEL MECOT12G1		287	BACTERIAL	PROTEOBACTERIA-GAMMA			Pseudomonas		Pseudomonas aeruginosa			BEL MECOT12G1	Anaerobic respiration		Opportunistic pathogen				Natural	Yes	Isolate				798874					Yes	2016-08-31		Proteobacteria	Gammaproteobacteria	Pseudomonadales	Pseudomonadaceae	Pseudomonas	Pseudomonas aeruginosa
197_Go0155510	Pseudomonas aeruginosa CGMCC 1.0205		287	BACTERIAL	PROTEOBACTERIA-GAMMA			Pseudomonas		Pseudomonas aeruginosa			CGMCC 1.0205	Anaerobic respiration		Opportunistic pathogen			CGMCC 1.0205	Natural	Yes	Isolate				755729					Yes	2016-08-31		Proteobacteria	Gammaproteobacteria	Pseudomonadales	Pseudomonadaceae	Pseudomonas	Pseudomonas aeruginosa
197_Go0155509	Pseudomonas aeruginosa CGMCC 1.2819		287	BACTERIAL	PROTEOBACTERIA-GAMMA			Pseudomonas		Pseudomonas aeruginosa			CGMCC 1.2819	Anaerobic respiration		Opportunistic pathogen			CGMCC 1.2819	Natural	Yes	Isolate				753865					Yes	2016-08-31		Proteobacteria	Gammaproteobacteria	Pseudomonadales	Pseudomonadaceae	Pseudomonas	Pseudomonas aeruginosa
197_Go0155508	Pseudomonas aeruginosa CGMCC 1.0860		287	BACTERIAL	PROTEOBACTERIA-GAMMA			Pseudomonas		Pseudomonas aeruginosa			CGMCC 1.0860	Anaerobic respiration		Opportunistic pathogen			CGMCC 1.0860	Natural	Yes	Isolate				746257					Yes	2016-08-31		Proteobacteria	Gammaproteobacteria	Pseudomonadales	Pseudomonadaceae	Pseudomonas	Pseudomonas aeruginosa
197_Go0155507	Pseudomonas aeruginosa CGMCC 1.0512		287	BACTERIAL	PROTEOBACTERIA-GAMMA			Pseudomonas		Pseudomonas aeruginosa			CGMCC 1.0512	Anaerobic respiration		Opportunistic pathogen			CGMCC 1.0512	Natural	Yes	Isolate				746193					Yes	2016-08-31		Proteobacteria	Gammaproteobacteria	Pseudomonadales	Pseudomonadaceae	Pseudomonas	Pseudomonas aeruginosa
197_Go0155506	Pseudomonas aeruginosa CGMCC 1.0204		287	BACTERIAL	PROTEOBACTERIA-GAMMA			Pseudomonas		Pseudomonas aeruginosa			CGMCC 1.0204	Anaerobic respiration		Opportunistic pathogen			CGMCC 1.0204	Natural	Yes	Isolate				746148					Yes	2016-08-31		Proteobacteria	Gammaproteobacteria	Pseudomonadales	Pseudomonadaceae	Pseudomonas	Pseudomonas aeruginosa
197_Go0155505	Pseudomonas aeruginosa HNCMB 170075		287	BACTERIAL	PROTEOBACTERIA-GAMMA			Pseudomonas		Pseudomonas aeruginosa			HNCMB 170075	Anaerobic respiration		Opportunistic pathogen				Natural	Yes	Isolate				723056					Yes	2016-08-31		Proteobacteria	Gammaproteobacteria	Pseudomonadales	Pseudomonadaceae	Pseudomonas	Pseudomonas aeruginosa
197_Go0155503	Pseudomonas aeruginosa CNCTC Ps 182/87		287	BACTERIAL	PROTEOBACTERIA-GAMMA			Pseudomonas		Pseudomonas aeruginosa			CNCTC Ps 182/87	Anaerobic respiration		Opportunistic pathogen				Natural	Yes	Isolate				723058					Yes	2016-08-31		Proteobacteria	Gammaproteobacteria	Pseudomonadales	Pseudomonadaceae	Pseudomonas	Pseudomonas aeruginosa
197_Go0155502	Pseudomonas aeruginosa CNCTC 6012		287	BACTERIAL	PROTEOBACTERIA-GAMMA			Pseudomonas		Pseudomonas aeruginosa			CNCTC 6012	Anaerobic respiration		Opportunistic pathogen				Natural	Yes	Isolate				723055					Yes	2016-08-31		Proteobacteria	Gammaproteobacteria	Pseudomonadales	Pseudomonadaceae	Pseudomonas	Pseudomonas aeruginosa
197_Go0155501	Pseudomonas aeruginosa HNCMB 170076		287	BACTERIAL	PROTEOBACTERIA-GAMMA			Pseudomonas		Pseudomonas aeruginosa			HNCMB 170076	Anaerobic respiration		Opportunistic pathogen				Natural	Yes	Isolate				723037					Yes	2016-08-31		Proteobacteria	Gammaproteobacteria	Pseudomonadales	Pseudomonadaceae	Pseudomonas	Pseudomonas aeruginosa
197_Go0155499	Pseudomonas aeruginosa CNCTC Ps 183/87		287	BACTERIAL	PROTEOBACTERIA-GAMMA			Pseudomonas		Pseudomonas aeruginosa			CNCTC Ps 183/87	Anaerobic respiration		Opportunistic pathogen				Natural	Yes	Isolate				723039					Yes	2016-08-31		Proteobacteria	Gammaproteobacteria	Pseudomonadales	Pseudomonadaceae	Pseudomonas	Pseudomonas aeruginosa
197_Go0155498	Pseudomonas aeruginosa CNCTC 6000		287	BACTERIAL	PROTEOBACTERIA-GAMMA			Pseudomonas		Pseudomonas aeruginosa			CNCTC 6000	Anaerobic respiration		Opportunistic pathogen				Natural	Yes	Isolate				723036					Yes	2016-08-31		Proteobacteria	Gammaproteobacteria	Pseudomonadales	Pseudomonadaceae	Pseudomonas	Pseudomonas aeruginosa
197_Go0155497	Pseudomonas aeruginosa CNCTC Ps 74/68		287	BACTERIAL	PROTEOBACTERIA-GAMMA			Pseudomonas		Pseudomonas aeruginosa			CNCTC Ps 74/68	Anaerobic respiration		Opportunistic pathogen				Natural	Yes	Isolate				723029					Yes	2016-08-31		Proteobacteria	Gammaproteobacteria	Pseudomonadales	Pseudomonadaceae	Pseudomonas	Pseudomonas aeruginosa
197_Go0155496	Pseudomonas aeruginosa CNCTC 5991		287	BACTERIAL	PROTEOBACTERIA-GAMMA			Pseudomonas		Pseudomonas aeruginosa			CNCTC 5991	Anaerobic respiration		Opportunistic pathogen				Natural	Yes	Isolate				723027					Yes	2016-08-31		Proteobacteria	Gammaproteobacteria	Pseudomonadales	Pseudomonadaceae	Pseudomonas	Pseudomonas aeruginosa
197_Go0155495	Pseudomonas aeruginosa 584		287	BACTERIAL	PROTEOBACTERIA-GAMMA			Pseudomonas		Pseudomonas aeruginosa			584	Anaerobic respiration		Opportunistic pathogen				Natural	Yes	Isolate				723028					Yes	2016-08-31		Proteobacteria	Gammaproteobacteria	Pseudomonadales	Pseudomonadaceae	Pseudomonas	Pseudomonas aeruginosa
197_Go0155494	Pseudomonas aeruginosa CNCTC Ps 69/68		287	BACTERIAL	PROTEOBACTERIA-GAMMA			Pseudomonas		Pseudomonas aeruginosa			CNCTC Ps 69/68	Anaerobic respiration		Opportunistic pathogen				Natural	Yes	Isolate				723026					Yes	2016-08-31		Proteobacteria	Gammaproteobacteria	Pseudomonadales	Pseudomonadaceae	Pseudomonas	Pseudomonas aeruginosa
197_Go0155493	Pseudomonas aeruginosa CNCTC 5990		287	BACTERIAL	PROTEOBACTERIA-GAMMA			Pseudomonas		Pseudomonas aeruginosa			CNCTC 5990	Anaerobic respiration		Opportunistic pathogen				Natural	Yes	Isolate				723024					Yes	2016-08-31		Proteobacteria	Gammaproteobacteria	Pseudomonadales	Pseudomonadaceae	Pseudomonas	Pseudomonas aeruginosa
197_Go0155492	Pseudomonas aeruginosa B 39		287	BACTERIAL	PROTEOBACTERIA-GAMMA			Pseudomonas		Pseudomonas aeruginosa			B 39	Anaerobic respiration		Opportunistic pathogen				Natural	Yes	Isolate				723025					Yes	2016-08-31		Proteobacteria	Gammaproteobacteria	Pseudomonadales	Pseudomonadaceae	Pseudomonas	Pseudomonas aeruginosa
197_Go0155491	Pseudomonas aeruginosa S 17		287	BACTERIAL	PROTEOBACTERIA-GAMMA			Pseudomonas		Pseudomonas aeruginosa			S 17	Anaerobic respiration		Opportunistic pathogen				Natural	Yes	Isolate				723019					Yes	2016-08-31		Proteobacteria	Gammaproteobacteria	Pseudomonadales	Pseudomonadaceae	Pseudomonas	Pseudomonas aeruginosa
197_Go0155490	Pseudomonas aeruginosa CNCTC Ps 72/68		287	BACTERIAL	PROTEOBACTERIA-GAMMA			Pseudomonas		Pseudomonas aeruginosa			CNCTC Ps 72/68	Anaerobic respiration		Opportunistic pathogen				Natural	Yes	Isolate				723020					Yes	2016-08-31		Proteobacteria	Gammaproteobacteria	Pseudomonadales	Pseudomonadaceae	Pseudomonas	Pseudomonas aeruginosa
197_Go0155489	Pseudomonas aeruginosa CNCTC 5987		287	BACTERIAL	PROTEOBACTERIA-GAMMA			Pseudomonas		Pseudomonas aeruginosa			CNCTC 5987	Anaerobic respiration		Opportunistic pathogen				Natural	Yes	Isolate				723018					Yes	2016-08-31		Proteobacteria	Gammaproteobacteria	Pseudomonadales	Pseudomonadaceae	Pseudomonas	Pseudomonas aeruginosa
197_Go0155488	Pseudomonas aeruginosa CNCTC Ps 77/68		287	BACTERIAL	PROTEOBACTERIA-GAMMA			Pseudomonas		Pseudomonas aeruginosa			CNCTC Ps 77/68	Anaerobic respiration		Opportunistic pathogen				Natural	Yes	Isolate				723015					Yes	2016-08-31		Proteobacteria	Gammaproteobacteria	Pseudomonadales	Pseudomonadaceae	Pseudomonas	Pseudomonas aeruginosa
197_Go0155419	Pseudomonas aeruginosa strain Jp54		287	BACTERIAL	PROTEOBACTERIA-GAMMA			Pseudomonas		Pseudomonas aeruginosa			strain Jp54	Anaerobic respiration		Opportunistic pathogen				Natural	Yes	Isolate				862736					Yes	2016-08-31		Proteobacteria	Gammaproteobacteria	Pseudomonadales	Pseudomonadaceae	Pseudomonas	Pseudomonas aeruginosa
197_Go0155418	Pseudomonas aeruginosa LMG 24964		287	BACTERIAL	PROTEOBACTERIA-GAMMA			Pseudomonas		Pseudomonas aeruginosa			LMG 24964	Anaerobic respiration		Opportunistic pathogen			LMG 24964	Natural	Yes	Isolate				862735					Yes	2016-08-31		Proteobacteria	Gammaproteobacteria	Pseudomonadales	Pseudomonadaceae	Pseudomonas	Pseudomonas aeruginosa
197_Go0155417	Pseudomonas aeruginosa strain J130UH1 OS5		287	BACTERIAL	PROTEOBACTERIA-GAMMA			Pseudomonas		Pseudomonas aeruginosa			strain J130UH1 OS5	Anaerobic respiration		Opportunistic pathogen				Natural	Yes	Isolate				862734					Yes	2016-08-31		Proteobacteria	Gammaproteobacteria	Pseudomonadales	Pseudomonadaceae	Pseudomonas	Pseudomonas aeruginosa
197_Go0155416	Pseudomonas aeruginosa LMG 24963		287	BACTERIAL	PROTEOBACTERIA-GAMMA			Pseudomonas		Pseudomonas aeruginosa			LMG 24963	Anaerobic respiration		Opportunistic pathogen			LMG 24963	Natural	Yes	Isolate				862733					Yes	2016-08-31		Proteobacteria	Gammaproteobacteria	Pseudomonadales	Pseudomonadaceae	Pseudomonas	Pseudomonas aeruginosa
197_Go0155415	Pseudomonas aeruginosa strain LiA63/2006		287	BACTERIAL	PROTEOBACTERIA-GAMMA			Pseudomonas		Pseudomonas aeruginosa			strain LiA63/2006	Anaerobic respiration		Opportunistic pathogen				Natural	Yes	Isolate				862732					Yes	2016-08-31		Proteobacteria	Gammaproteobacteria	Pseudomonadales	Pseudomonadaceae	Pseudomonas	Pseudomonas aeruginosa
197_Go0155414	Pseudomonas aeruginosa LMG 24962		287	BACTERIAL	PROTEOBACTERIA-GAMMA			Pseudomonas		Pseudomonas aeruginosa			LMG 24962	Anaerobic respiration		Opportunistic pathogen			LMG 24962	Natural	Yes	Isolate				862731					Yes	2016-08-31		Proteobacteria	Gammaproteobacteria	Pseudomonadales	Pseudomonadaceae	Pseudomonas	Pseudomonas aeruginosa
197_Go0155413	Pseudomonas aeruginosa strain MC178 (LCV)		287	BACTERIAL	PROTEOBACTERIA-GAMMA			Pseudomonas		Pseudomonas aeruginosa			strain MC178 (LCV)	Anaerobic respiration		Opportunistic pathogen				Natural	Yes	Isolate				862730					Yes	2016-08-31		Proteobacteria	Gammaproteobacteria	Pseudomonadales	Pseudomonadaceae	Pseudomonas	Pseudomonas aeruginosa
197_Go0155412	Pseudomonas aeruginosa LMG 24958		287	BACTERIAL	PROTEOBACTERIA-GAMMA			Pseudomonas		Pseudomonas aeruginosa			LMG 24958	Anaerobic respiration		Opportunistic pathogen			LMG 24958	Natural	Yes	Isolate				862729					Yes	2016-08-31		Proteobacteria	Gammaproteobacteria	Pseudomonadales	Pseudomonadaceae	Pseudomonas	Pseudomonas aeruginosa
197_Go0155411	Pseudomonas aeruginosa strain TA160		287	BACTERIAL	PROTEOBACTERIA-GAMMA			Pseudomonas		Pseudomonas aeruginosa			strain TA160	Anaerobic respiration		Opportunistic pathogen				Natural	Yes	Isolate				862728					Yes	2016-08-31		Proteobacteria	Gammaproteobacteria	Pseudomonadales	Pseudomonadaceae	Pseudomonas	Pseudomonas aeruginosa
197_Go0155410	Pseudomonas aeruginosa LMG 24957		287	BACTERIAL	PROTEOBACTERIA-GAMMA			Pseudomonas		Pseudomonas aeruginosa			LMG 24957	Anaerobic respiration		Opportunistic pathogen			LMG 24957	Natural	Yes	Isolate				862727					Yes	2016-08-31		Proteobacteria	Gammaproteobacteria	Pseudomonadales	Pseudomonadaceae	Pseudomonas	Pseudomonas aeruginosa
197_Go0155409	Pseudomonas aeruginosa strain TA28		287	BACTERIAL	PROTEOBACTERIA-GAMMA			Pseudomonas		Pseudomonas aeruginosa			strain TA28	Anaerobic respiration		Opportunistic pathogen				Natural	Yes	Isolate				862726					Yes	2016-08-31		Proteobacteria	Gammaproteobacteria	Pseudomonadales	Pseudomonadaceae	Pseudomonas	Pseudomonas aeruginosa
197_Go0155408	Pseudomonas aeruginosa Derx strain X		287	BACTERIAL	PROTEOBACTERIA-GAMMA			Pseudomonas		Pseudomonas aeruginosa			Derx strain X	Anaerobic respiration		Opportunistic pathogen				Natural	Yes	Isolate				223888					Yes	2016-08-31		Proteobacteria	Gammaproteobacteria	Pseudomonadales	Pseudomonadaceae	Pseudomonas	Pseudomonas aeruginosa
197_Go0155407	Pseudomonas aeruginosa NCCB 32028		287	BACTERIAL	PROTEOBACTERIA-GAMMA			Pseudomonas		Pseudomonas aeruginosa			NCCB 32028	Anaerobic respiration		Opportunistic pathogen			NCCB 32028	Natural	Yes	Isolate				398030					Yes	2016-08-31		Proteobacteria	Gammaproteobacteria	Pseudomonadales	Pseudomonadaceae	Pseudomonas	Pseudomonas aeruginosa
197_Go0155406	Pseudomonas aeruginosa LMD 32.28		287	BACTERIAL	PROTEOBACTERIA-GAMMA			Pseudomonas		Pseudomonas aeruginosa			LMD 32.28	Anaerobic respiration		Opportunistic pathogen				Natural	Yes	Isolate				238577					Yes	2016-08-31		Proteobacteria	Gammaproteobacteria	Pseudomonadales	Pseudomonadaceae	Pseudomonas	Pseudomonas aeruginosa
197_Go0155405	Pseudomonas aeruginosa NCCB 25028		287	BACTERIAL	PROTEOBACTERIA-GAMMA			Pseudomonas		Pseudomonas aeruginosa			NCCB 25028	Anaerobic respiration		Opportunistic pathogen			NCCB 25028	Natural	Yes	Isolate				399055					Yes	2016-08-31		Proteobacteria	Gammaproteobacteria	Pseudomonadales	Pseudomonadaceae	Pseudomonas	Pseudomonas aeruginosa
197_Go0155404	Pseudomonas aeruginosa NCCB 25027		287	BACTERIAL	PROTEOBACTERIA-GAMMA			Pseudomonas		Pseudomonas aeruginosa			NCCB 25027	Anaerobic respiration		Opportunistic pathogen			NCCB 25027	Natural	Yes	Isolate				399054					Yes	2016-08-31		Proteobacteria	Gammaproteobacteria	Pseudomonadales	Pseudomonadaceae	Pseudomonas	Pseudomonas aeruginosa
197_Go0155403	Pseudomonas aeruginosa LMD 25.27		287	BACTERIAL	PROTEOBACTERIA-GAMMA			Pseudomonas		Pseudomonas aeruginosa			LMD 25.27	Anaerobic respiration		Opportunistic pathogen				Natural	Yes	Isolate				238575					Yes	2016-08-31		Proteobacteria	Gammaproteobacteria	Pseudomonadales	Pseudomonadaceae	Pseudomonas	Pseudomonas aeruginosa
197_Go0155402	Pseudomonas aeruginosa CIP 74.21		287	BACTERIAL	PROTEOBACTERIA-GAMMA			Pseudomonas		Pseudomonas aeruginosa			CIP 74.21	Anaerobic respiration		Opportunistic pathogen			CIP 74.21	Natural	Yes	Isolate				234527					Yes	2016-08-31		Proteobacteria	Gammaproteobacteria	Pseudomonadales	Pseudomonadaceae	Pseudomonas	Pseudomonas aeruginosa
197_Go0155401	Pseudomonas aeruginosa CIP 72.13		287	BACTERIAL	PROTEOBACTERIA-GAMMA			Pseudomonas		Pseudomonas aeruginosa			CIP 72.13	Anaerobic respiration		Opportunistic pathogen			CIP 72.13	Natural	Yes	Isolate				234526					Yes	2016-08-31		Proteobacteria	Gammaproteobacteria	Pseudomonadales	Pseudomonadaceae	Pseudomonas	Pseudomonas aeruginosa
197_Go0155400	Pseudomonas aeruginosa CIP 106816		287	BACTERIAL	PROTEOBACTERIA-GAMMA			Pseudomonas		Pseudomonas aeruginosa			CIP 106816	Anaerobic respiration		Opportunistic pathogen			CIP 106816	Natural	Yes	Isolate				154168					Yes	2016-08-31		Proteobacteria	Gammaproteobacteria	Pseudomonadales	Pseudomonadaceae	Pseudomonas	Pseudomonas aeruginosa
197_Go0155399	Pseudomonas aeruginosa CIP 106389		287	BACTERIAL	PROTEOBACTERIA-GAMMA			Pseudomonas		Pseudomonas aeruginosa			CIP 106389	Anaerobic respiration		Opportunistic pathogen			CIP 106389	Natural	Yes	Isolate				154167					Yes	2016-08-31		Proteobacteria	Gammaproteobacteria	Pseudomonadales	Pseudomonadaceae	Pseudomonas	Pseudomonas aeruginosa
197_Go0155398	Pseudomonas aeruginosa CIP 106388		287	BACTERIAL	PROTEOBACTERIA-GAMMA			Pseudomonas		Pseudomonas aeruginosa			CIP 106388	Anaerobic respiration		Opportunistic pathogen			CIP 106388	Natural	Yes	Isolate				154166					Yes	2016-08-31		Proteobacteria	Gammaproteobacteria	Pseudomonadales	Pseudomonadaceae	Pseudomonas	Pseudomonas aeruginosa
197_Go0155397	Pseudomonas aeruginosa CIP 106387		287	BACTERIAL	PROTEOBACTERIA-GAMMA			Pseudomonas		Pseudomonas aeruginosa			CIP 106387	Anaerobic respiration		Opportunistic pathogen			CIP 106387	Natural	Yes	Isolate				154165					Yes	2016-08-31		Proteobacteria	Gammaproteobacteria	Pseudomonadales	Pseudomonadaceae	Pseudomonas	Pseudomonas aeruginosa
197_Go0155396	Pseudomonas aeruginosa CIP 106386		287	BACTERIAL	PROTEOBACTERIA-GAMMA			Pseudomonas		Pseudomonas aeruginosa			CIP 106386	Anaerobic respiration		Opportunistic pathogen			CIP 106386	Natural	Yes	Isolate				154164					Yes	2016-08-31		Proteobacteria	Gammaproteobacteria	Pseudomonadales	Pseudomonadaceae	Pseudomonas	Pseudomonas aeruginosa
197_Go0155395	Pseudomonas aeruginosa CIP 106384		287	BACTERIAL	PROTEOBACTERIA-GAMMA			Pseudomonas		Pseudomonas aeruginosa			CIP 106384	Anaerobic respiration		Opportunistic pathogen			CIP 106384	Natural	Yes	Isolate				154162					Yes	2016-08-31		Proteobacteria	Gammaproteobacteria	Pseudomonadales	Pseudomonadaceae	Pseudomonas	Pseudomonas aeruginosa
197_Go0155394	Pseudomonas aeruginosa CIP 106382		287	BACTERIAL	PROTEOBACTERIA-GAMMA			Pseudomonas		Pseudomonas aeruginosa			CIP 106382	Anaerobic respiration		Opportunistic pathogen			CIP 106382	Natural	Yes	Isolate				154160					Yes	2016-08-31		Proteobacteria	Gammaproteobacteria	Pseudomonadales	Pseudomonadaceae	Pseudomonas	Pseudomonas aeruginosa
197_Go0155393	Pseudomonas aeruginosa CIP 106381		287	BACTERIAL	PROTEOBACTERIA-GAMMA			Pseudomonas		Pseudomonas aeruginosa			CIP 106381	Anaerobic respiration		Opportunistic pathogen			CIP 106381	Natural	Yes	Isolate				154159					Yes	2016-08-31		Proteobacteria	Gammaproteobacteria	Pseudomonadales	Pseudomonadaceae	Pseudomonas	Pseudomonas aeruginosa
197_Go0155392	Pseudomonas aeruginosa CIP 105876		287	BACTERIAL	PROTEOBACTERIA-GAMMA			Pseudomonas		Pseudomonas aeruginosa			CIP 105876	Anaerobic respiration		Opportunistic pathogen			CIP 105876	Natural	Yes	Isolate				154157					Yes	2016-08-31		Proteobacteria	Gammaproteobacteria	Pseudomonadales	Pseudomonadaceae	Pseudomonas	Pseudomonas aeruginosa
197_Go0155391	Pseudomonas aeruginosa CIP 105766		287	BACTERIAL	PROTEOBACTERIA-GAMMA			Pseudomonas		Pseudomonas aeruginosa			CIP 105766	Anaerobic respiration		Opportunistic pathogen			CIP 105766	Natural	Yes	Isolate				154156					Yes	2016-08-31		Proteobacteria	Gammaproteobacteria	Pseudomonadales	Pseudomonadaceae	Pseudomonas	Pseudomonas aeruginosa
197_Go0155390	Pseudomonas aeruginosa CIP 105765		287	BACTERIAL	PROTEOBACTERIA-GAMMA			Pseudomonas		Pseudomonas aeruginosa			CIP 105765	Anaerobic respiration		Opportunistic pathogen			CIP 105765	Natural	Yes	Isolate				154155					Yes	2016-08-31		Proteobacteria	Gammaproteobacteria	Pseudomonadales	Pseudomonadaceae	Pseudomonas	Pseudomonas aeruginosa
197_Go0155389	Pseudomonas aeruginosa CIP 105764		287	BACTERIAL	PROTEOBACTERIA-GAMMA			Pseudomonas		Pseudomonas aeruginosa			CIP 105764	Anaerobic respiration		Opportunistic pathogen			CIP 105764	Natural	Yes	Isolate				154154					Yes	2016-08-31		Proteobacteria	Gammaproteobacteria	Pseudomonadales	Pseudomonadaceae	Pseudomonas	Pseudomonas aeruginosa
197_Go0155388	Pseudomonas aeruginosa CIP 105526		287	BACTERIAL	PROTEOBACTERIA-GAMMA			Pseudomonas		Pseudomonas aeruginosa			CIP 105526	Anaerobic respiration		Opportunistic pathogen			CIP 105526	Natural	Yes	Isolate				154152					Yes	2016-08-31		Proteobacteria	Gammaproteobacteria	Pseudomonadales	Pseudomonadaceae	Pseudomonas	Pseudomonas aeruginosa
197_Go0155387	Pseudomonas aeruginosa CIP 105525		287	BACTERIAL	PROTEOBACTERIA-GAMMA			Pseudomonas		Pseudomonas aeruginosa			CIP 105525	Anaerobic respiration		Opportunistic pathogen			CIP 105525	Natural	Yes	Isolate				154151					Yes	2016-08-31		Proteobacteria	Gammaproteobacteria	Pseudomonadales	Pseudomonadaceae	Pseudomonas	Pseudomonas aeruginosa
197_Go0155386	Pseudomonas aeruginosa CIP 105524		287	BACTERIAL	PROTEOBACTERIA-GAMMA			Pseudomonas		Pseudomonas aeruginosa			CIP 105524	Anaerobic respiration		Opportunistic pathogen			CIP 105524	Natural	Yes	Isolate				154150					Yes	2016-08-31		Proteobacteria	Gammaproteobacteria	Pseudomonadales	Pseudomonadaceae	Pseudomonas	Pseudomonas aeruginosa
197_Go0155385	Pseudomonas aeruginosa CIP 105523		287	BACTERIAL	PROTEOBACTERIA-GAMMA			Pseudomonas		Pseudomonas aeruginosa			CIP 105523	Anaerobic respiration		Opportunistic pathogen			CIP 105523	Natural	Yes	Isolate				154149					Yes	2016-08-31		Proteobacteria	Gammaproteobacteria	Pseudomonadales	Pseudomonadaceae	Pseudomonas	Pseudomonas aeruginosa
197_Go0155384	Pseudomonas aeruginosa CIP 105521		287	BACTERIAL	PROTEOBACTERIA-GAMMA			Pseudomonas		Pseudomonas aeruginosa			CIP 105521	Anaerobic respiration		Opportunistic pathogen			CIP 105521	Natural	Yes	Isolate				154147					Yes	2016-08-31		Proteobacteria	Gammaproteobacteria	Pseudomonadales	Pseudomonadaceae	Pseudomonas	Pseudomonas aeruginosa
197_Go0155383	Pseudomonas aeruginosa CIP 105520		287	BACTERIAL	PROTEOBACTERIA-GAMMA			Pseudomonas		Pseudomonas aeruginosa			CIP 105520	Anaerobic respiration		Opportunistic pathogen			CIP 105520	Natural	Yes	Isolate				154146					Yes	2016-08-31		Proteobacteria	Gammaproteobacteria	Pseudomonadales	Pseudomonadaceae	Pseudomonas	Pseudomonas aeruginosa
197_Go0155382	Pseudomonas aeruginosa CIP 105519		287	BACTERIAL	PROTEOBACTERIA-GAMMA			Pseudomonas		Pseudomonas aeruginosa			CIP 105519	Anaerobic respiration		Opportunistic pathogen			CIP 105519	Natural	Yes	Isolate				154145					Yes	2016-08-31		Proteobacteria	Gammaproteobacteria	Pseudomonadales	Pseudomonadaceae	Pseudomonas	Pseudomonas aeruginosa
197_Go0155381	Pseudomonas aeruginosa CIP 105381		287	BACTERIAL	PROTEOBACTERIA-GAMMA			Pseudomonas		Pseudomonas aeruginosa			CIP 105381	Anaerobic respiration		Opportunistic pathogen			CIP 105381	Natural	Yes	Isolate				154144					Yes	2016-08-31		Proteobacteria	Gammaproteobacteria	Pseudomonadales	Pseudomonadaceae	Pseudomonas	Pseudomonas aeruginosa
197_Go0155380	Pseudomonas aeruginosa CIP 105250		287	BACTERIAL	PROTEOBACTERIA-GAMMA			Pseudomonas		Pseudomonas aeruginosa			CIP 105250	Anaerobic respiration		Opportunistic pathogen			CIP 105250	Natural	Yes	Isolate				154143					Yes	2016-08-31		Proteobacteria	Gammaproteobacteria	Pseudomonadales	Pseudomonadaceae	Pseudomonas	Pseudomonas aeruginosa
197_Go0155379	Pseudomonas aeruginosa CIP 105148		287	BACTERIAL	PROTEOBACTERIA-GAMMA			Pseudomonas		Pseudomonas aeruginosa			CIP 105148	Anaerobic respiration		Opportunistic pathogen			CIP 105148	Natural	Yes	Isolate				154141					Yes	2016-08-31		Proteobacteria	Gammaproteobacteria	Pseudomonadales	Pseudomonadaceae	Pseudomonas	Pseudomonas aeruginosa
197_Go0155378	Pseudomonas aeruginosa CIP 104590		287	BACTERIAL	PROTEOBACTERIA-GAMMA			Pseudomonas		Pseudomonas aeruginosa			CIP 104590	Anaerobic respiration		Opportunistic pathogen			CIP 104590	Natural	Yes	Isolate				154134					Yes	2016-08-31		Proteobacteria	Gammaproteobacteria	Pseudomonadales	Pseudomonadaceae	Pseudomonas	Pseudomonas aeruginosa
197_Go0155377	Pseudomonas aeruginosa CIP 103211		287	BACTERIAL	PROTEOBACTERIA-GAMMA			Pseudomonas		Pseudomonas aeruginosa			CIP 103211	Anaerobic respiration		Opportunistic pathogen			CIP 103211	Natural	Yes	Isolate				154126					Yes	2016-08-31		Proteobacteria	Gammaproteobacteria	Pseudomonadales	Pseudomonadaceae	Pseudomonas	Pseudomonas aeruginosa
197_Go0155376	Pseudomonas aeruginosa CIP 102829		287	BACTERIAL	PROTEOBACTERIA-GAMMA			Pseudomonas		Pseudomonas aeruginosa			CIP 102829	Anaerobic respiration		Opportunistic pathogen			CIP 102829	Natural	Yes	Isolate				154124					Yes	2016-08-31		Proteobacteria	Gammaproteobacteria	Pseudomonadales	Pseudomonadaceae	Pseudomonas	Pseudomonas aeruginosa
197_Go0155375	Pseudomonas aeruginosa CIP 102399		287	BACTERIAL	PROTEOBACTERIA-GAMMA			Pseudomonas		Pseudomonas aeruginosa			CIP 102399	Anaerobic respiration		Opportunistic pathogen			CIP 102399	Natural	Yes	Isolate				154123					Yes	2016-08-31		Proteobacteria	Gammaproteobacteria	Pseudomonadales	Pseudomonadaceae	Pseudomonas	Pseudomonas aeruginosa
197_Go0155374	Pseudomonas aeruginosa CIP 102344		287	BACTERIAL	PROTEOBACTERIA-GAMMA			Pseudomonas		Pseudomonas aeruginosa			CIP 102344	Anaerobic respiration		Opportunistic pathogen			CIP 102344	Natural	Yes	Isolate				154122					Yes	2016-08-31		Proteobacteria	Gammaproteobacteria	Pseudomonadales	Pseudomonadaceae	Pseudomonas	Pseudomonas aeruginosa
197_Go0155373	Pseudomonas aeruginosa CIP 102240		287	BACTERIAL	PROTEOBACTERIA-GAMMA			Pseudomonas		Pseudomonas aeruginosa			CIP 102240	Anaerobic respiration		Opportunistic pathogen			CIP 102240	Natural	Yes	Isolate				154121					Yes	2016-08-31		Proteobacteria	Gammaproteobacteria	Pseudomonadales	Pseudomonadaceae	Pseudomonas	Pseudomonas aeruginosa
197_Go0155372	Pseudomonas aeruginosa CIP 102214		287	BACTERIAL	PROTEOBACTERIA-GAMMA			Pseudomonas		Pseudomonas aeruginosa			CIP 102214	Anaerobic respiration		Opportunistic pathogen			CIP 102214	Natural	Yes	Isolate				154120					Yes	2016-08-31		Proteobacteria	Gammaproteobacteria	Pseudomonadales	Pseudomonadaceae	Pseudomonas	Pseudomonas aeruginosa
197_Go0155371	Pseudomonas aeruginosa CIP 102213		287	BACTERIAL	PROTEOBACTERIA-GAMMA			Pseudomonas		Pseudomonas aeruginosa			CIP 102213	Anaerobic respiration		Opportunistic pathogen			CIP 102213	Natural	Yes	Isolate				154119					Yes	2016-08-31		Proteobacteria	Gammaproteobacteria	Pseudomonadales	Pseudomonadaceae	Pseudomonas	Pseudomonas aeruginosa
197_Go0155370	Pseudomonas aeruginosa CIP 102205		287	BACTERIAL	PROTEOBACTERIA-GAMMA			Pseudomonas		Pseudomonas aeruginosa			CIP 102205	Anaerobic respiration		Opportunistic pathogen			CIP 102205	Natural	Yes	Isolate				154118					Yes	2016-08-31		Proteobacteria	Gammaproteobacteria	Pseudomonadales	Pseudomonadaceae	Pseudomonas	Pseudomonas aeruginosa
197_Go0155369	Pseudomonas aeruginosa CIP 101935		287	BACTERIAL	PROTEOBACTERIA-GAMMA			Pseudomonas		Pseudomonas aeruginosa			CIP 101935	Anaerobic respiration		Opportunistic pathogen			CIP 101935	Natural	Yes	Isolate				154117					Yes	2016-08-31		Proteobacteria	Gammaproteobacteria	Pseudomonadales	Pseudomonadaceae	Pseudomonas	Pseudomonas aeruginosa
197_Go0155368	Pseudomonas aeruginosa CNCTC 5983		287	BACTERIAL	PROTEOBACTERIA-GAMMA			Pseudomonas		Pseudomonas aeruginosa			CNCTC 5983	Anaerobic respiration		Opportunistic pathogen				Natural	Yes	Isolate				723013					Yes	2016-08-31		Proteobacteria	Gammaproteobacteria	Pseudomonadales	Pseudomonadaceae	Pseudomonas	Pseudomonas aeruginosa
197_Go0155367	Pseudomonas aeruginosa 10/55		287	BACTERIAL	PROTEOBACTERIA-GAMMA			Pseudomonas		Pseudomonas aeruginosa			1955-10-01	Anaerobic respiration		Opportunistic pathogen				Natural	Yes	Isolate				723014					Yes	2016-08-31		Proteobacteria	Gammaproteobacteria	Pseudomonadales	Pseudomonadaceae	Pseudomonas	Pseudomonas aeruginosa
197_Go0155366	Pseudomonas aeruginosa CNCTC Ps 76/68		287	BACTERIAL	PROTEOBACTERIA-GAMMA			Pseudomonas		Pseudomonas aeruginosa			CNCTC Ps 76/68	Anaerobic respiration		Opportunistic pathogen				Natural	Yes	Isolate				723012					Yes	2016-08-31		Proteobacteria	Gammaproteobacteria	Pseudomonadales	Pseudomonadaceae	Pseudomonas	Pseudomonas aeruginosa
197_Go0155365	Pseudomonas aeruginosa CNCTC 5982		287	BACTERIAL	PROTEOBACTERIA-GAMMA			Pseudomonas		Pseudomonas aeruginosa			CNCTC 5982	Anaerobic respiration		Opportunistic pathogen				Natural	Yes	Isolate				723010					Yes	2016-08-31		Proteobacteria	Gammaproteobacteria	Pseudomonadales	Pseudomonadaceae	Pseudomonas	Pseudomonas aeruginosa
197_Go0155364	Pseudomonas aeruginosa 8/39		287	BACTERIAL	PROTEOBACTERIA-GAMMA			Pseudomonas		Pseudomonas aeruginosa			1939-08-01	Anaerobic respiration		Opportunistic pathogen				Natural	Yes	Isolate				723011					Yes	2016-08-31		Proteobacteria	Gammaproteobacteria	Pseudomonadales	Pseudomonadaceae	Pseudomonas	Pseudomonas aeruginosa
197_Go0155363	Pseudomonas aeruginosa CNCTC 5980		287	BACTERIAL	PROTEOBACTERIA-GAMMA			Pseudomonas		Pseudomonas aeruginosa			CNCTC 5980	Anaerobic respiration		Opportunistic pathogen				Natural	Yes	Isolate				723005					Yes	2016-08-31		Proteobacteria	Gammaproteobacteria	Pseudomonadales	Pseudomonadaceae	Pseudomonas	Pseudomonas aeruginosa
197_Go0155362	Pseudomonas aeruginosa 511		287	BACTERIAL	PROTEOBACTERIA-GAMMA			Pseudomonas		Pseudomonas aeruginosa			511	Anaerobic respiration		Opportunistic pathogen				Natural	Yes	Isolate				723006					Yes	2016-08-31		Proteobacteria	Gammaproteobacteria	Pseudomonadales	Pseudomonadaceae	Pseudomonas	Pseudomonas aeruginosa
197_Go0155361	Pseudomonas aeruginosa M 283		287	BACTERIAL	PROTEOBACTERIA-GAMMA			Pseudomonas		Pseudomonas aeruginosa			M 283	Anaerobic respiration		Opportunistic pathogen				Natural	Yes	Isolate				723003					Yes	2016-08-31		Proteobacteria	Gammaproteobacteria	Pseudomonadales	Pseudomonadaceae	Pseudomonas	Pseudomonas aeruginosa
197_Go0155360	Pseudomonas aeruginosa CNCTC Ps 71/68		287	BACTERIAL	PROTEOBACTERIA-GAMMA			Pseudomonas		Pseudomonas aeruginosa			CNCTC Ps 71/68	Anaerobic respiration		Opportunistic pathogen				Natural	Yes	Isolate				723004					Yes	2016-08-31		Proteobacteria	Gammaproteobacteria	Pseudomonadales	Pseudomonadaceae	Pseudomonas	Pseudomonas aeruginosa
197_Go0155359	Pseudomonas aeruginosa M 8		287	BACTERIAL	PROTEOBACTERIA-GAMMA			Pseudomonas		Pseudomonas aeruginosa			M 8	Anaerobic respiration		Opportunistic pathogen				Natural	Yes	Isolate				723000					Yes	2016-08-31		Proteobacteria	Gammaproteobacteria	Pseudomonadales	Pseudomonadaceae	Pseudomonas	Pseudomonas aeruginosa
197_Go0155358	Pseudomonas aeruginosa CNCTC Ps 70/68		287	BACTERIAL	PROTEOBACTERIA-GAMMA			Pseudomonas		Pseudomonas aeruginosa			CNCTC Ps 70/68	Anaerobic respiration		Opportunistic pathogen				Natural	Yes	Isolate				723001					Yes	2016-08-31		Proteobacteria	Gammaproteobacteria	Pseudomonadales	Pseudomonadaceae	Pseudomonas	Pseudomonas aeruginosa
197_Go0155357	Pseudomonas aeruginosa CNCTC 5977		287	BACTERIAL	PROTEOBACTERIA-GAMMA			Pseudomonas		Pseudomonas aeruginosa			CNCTC 5977	Anaerobic respiration		Opportunistic pathogen				Natural	Yes	Isolate				722999					Yes	2016-08-31		Proteobacteria	Gammaproteobacteria	Pseudomonadales	Pseudomonadaceae	Pseudomonas	Pseudomonas aeruginosa
197_Go0155356	Pseudomonas aeruginosa CNCTC Ps 67/68		287	BACTERIAL	PROTEOBACTERIA-GAMMA			Pseudomonas		Pseudomonas aeruginosa			CNCTC Ps 67/68	Anaerobic respiration		Opportunistic pathogen				Natural	Yes	Isolate				722996					Yes	2016-08-31		Proteobacteria	Gammaproteobacteria	Pseudomonadales	Pseudomonadaceae	Pseudomonas	Pseudomonas aeruginosa
197_Go0155355	Pseudomonas aeruginosa B 10		287	BACTERIAL	PROTEOBACTERIA-GAMMA			Pseudomonas		Pseudomonas aeruginosa			B 10	Anaerobic respiration		Opportunistic pathogen				Natural	Yes	Isolate				722995					Yes	2016-08-31		Proteobacteria	Gammaproteobacteria	Pseudomonadales	Pseudomonadaceae	Pseudomonas	Pseudomonas aeruginosa
197_Go0155354	Pseudomonas aeruginosa CNCTC Ps 66/68		287	BACTERIAL	PROTEOBACTERIA-GAMMA			Pseudomonas		Pseudomonas aeruginosa			CNCTC Ps 66/68	Anaerobic respiration		Opportunistic pathogen				Natural	Yes	Isolate				722956					Yes	2016-08-31		Proteobacteria	Gammaproteobacteria	Pseudomonadales	Pseudomonadaceae	Pseudomonas	Pseudomonas aeruginosa
197_Go0155353	Pseudomonas aeruginosa CNCTC 5974		287	BACTERIAL	PROTEOBACTERIA-GAMMA			Pseudomonas		Pseudomonas aeruginosa			CNCTC 5974	Anaerobic respiration		Opportunistic pathogen				Natural	Yes	Isolate				722954					Yes	2016-08-31		Proteobacteria	Gammaproteobacteria	Pseudomonadales	Pseudomonadaceae	Pseudomonas	Pseudomonas aeruginosa
197_Go0155352	Pseudomonas aeruginosa A 52		287	BACTERIAL	PROTEOBACTERIA-GAMMA			Pseudomonas		Pseudomonas aeruginosa			A 52	Anaerobic respiration		Opportunistic pathogen				Natural	Yes	Isolate				722955					Yes	2016-08-31		Proteobacteria	Gammaproteobacteria	Pseudomonadales	Pseudomonadaceae	Pseudomonas	Pseudomonas aeruginosa
197_Go0155351	Pseudomonas aeruginosa CCUG 51971		287	BACTERIAL	PROTEOBACTERIA-GAMMA			Pseudomonas		Pseudomonas aeruginosa			CCUG 51971	Anaerobic respiration		Opportunistic pathogen			CCUG 51971	Natural	Yes	Isolate				702947					Yes	2016-08-31		Proteobacteria	Gammaproteobacteria	Pseudomonadales	Pseudomonadaceae	Pseudomonas	Pseudomonas aeruginosa
197_Go0155350	Pseudomonas aeruginosa T359		287	BACTERIAL	PROTEOBACTERIA-GAMMA			Pseudomonas		Pseudomonas aeruginosa			T359	Anaerobic respiration		Opportunistic pathogen				Natural	Yes	Isolate				682946					Yes	2016-08-31		Proteobacteria	Gammaproteobacteria	Pseudomonadales	Pseudomonadaceae	Pseudomonas	Pseudomonas aeruginosa
197_Go0155349	Pseudomonas aeruginosa IFO 3898		287	BACTERIAL	PROTEOBACTERIA-GAMMA			Pseudomonas		Pseudomonas aeruginosa			IFO 3898	Anaerobic respiration		Opportunistic pathogen			IFO 3898	Natural	Yes	Isolate				97896					Yes	2016-08-31		Proteobacteria	Gammaproteobacteria	Pseudomonadales	Pseudomonadaceae	Pseudomonas	Pseudomonas aeruginosa
197_Go0155348	Pseudomonas aeruginosa CCRC 10261		287	BACTERIAL	PROTEOBACTERIA-GAMMA			Pseudomonas		Pseudomonas aeruginosa			CCRC 10261	Anaerobic respiration		Opportunistic pathogen			CCRC 10261	Natural	Yes	Isolate				505734					Yes	2016-08-31		Proteobacteria	Gammaproteobacteria	Pseudomonadales	Pseudomonadaceae	Pseudomonas	Pseudomonas aeruginosa
197_Go0155347	Pseudomonas aeruginosa BCRC 16044		287	BACTERIAL	PROTEOBACTERIA-GAMMA			Pseudomonas		Pseudomonas aeruginosa			BCRC 16044	Anaerobic respiration		Opportunistic pathogen			BCRC 16044	Natural	Yes	Isolate				514115					Yes	2016-08-31		Proteobacteria	Gammaproteobacteria	Pseudomonadales	Pseudomonadaceae	Pseudomonas	Pseudomonas aeruginosa
197_Go0155346	Pseudomonas aeruginosa BCRC 10261		287	BACTERIAL	PROTEOBACTERIA-GAMMA			Pseudomonas		Pseudomonas aeruginosa			BCRC 10261	Anaerobic respiration		Opportunistic pathogen			BCRC 10261	Natural	Yes	Isolate				505733					Yes	2016-08-31		Proteobacteria	Gammaproteobacteria	Pseudomonadales	Pseudomonadaceae	Pseudomonas	Pseudomonas aeruginosa
197_Go0155345	Pseudomonas aeruginosa RN18		287	BACTERIAL	PROTEOBACTERIA-GAMMA			Pseudomonas		Pseudomonas aeruginosa			RN18	Anaerobic respiration		Opportunistic pathogen				Natural	Yes	Isolate				684349					Yes	2016-08-31		Proteobacteria	Gammaproteobacteria	Pseudomonadales	Pseudomonadaceae	Pseudomonas	Pseudomonas aeruginosa
197_Go0155344	Pseudomonas aeruginosa RN3		287	BACTERIAL	PROTEOBACTERIA-GAMMA			Pseudomonas		Pseudomonas aeruginosa			RN3	Anaerobic respiration		Opportunistic pathogen				Natural	Yes	Isolate				684346					Yes	2016-08-31		Proteobacteria	Gammaproteobacteria	Pseudomonadales	Pseudomonadaceae	Pseudomonas	Pseudomonas aeruginosa
197_Go0155343	Pseudomonas aeruginosa 2hs-y		287	BACTERIAL	PROTEOBACTERIA-GAMMA			Pseudomonas		Pseudomonas aeruginosa			2hs-y	Anaerobic respiration		Opportunistic pathogen				Natural	Yes	Isolate				683966					Yes	2016-08-31		Proteobacteria	Gammaproteobacteria	Pseudomonadales	Pseudomonadaceae	Pseudomonas	Pseudomonas aeruginosa
197_Go0155342	Pseudomonas aeruginosa 2hs-g		287	BACTERIAL	PROTEOBACTERIA-GAMMA			Pseudomonas		Pseudomonas aeruginosa			2hs-g	Anaerobic respiration		Opportunistic pathogen				Natural	Yes	Isolate				683964					Yes	2016-08-31		Proteobacteria	Gammaproteobacteria	Pseudomonadales	Pseudomonadaceae	Pseudomonas	Pseudomonas aeruginosa
197_Go0155341	Pseudomonas aeruginosa 258		287	BACTERIAL	PROTEOBACTERIA-GAMMA			Pseudomonas		Pseudomonas aeruginosa			258	Anaerobic respiration		Opportunistic pathogen				Natural	Yes	Isolate				683140					Yes	2016-08-31		Proteobacteria	Gammaproteobacteria	Pseudomonadales	Pseudomonadaceae	Pseudomonas	Pseudomonas aeruginosa
197_Go0155340	Pseudomonas aeruginosa F2p		287	BACTERIAL	PROTEOBACTERIA-GAMMA			Pseudomonas		Pseudomonas aeruginosa			F2p	Anaerobic respiration		Opportunistic pathogen				Natural	Yes	Isolate				683093					Yes	2016-08-31		Proteobacteria	Gammaproteobacteria	Pseudomonadales	Pseudomonadaceae	Pseudomonas	Pseudomonas aeruginosa
197_Go0155339	Pseudomonas aeruginosa 3254-4		287	BACTERIAL	PROTEOBACTERIA-GAMMA			Pseudomonas		Pseudomonas aeruginosa			3254-4	Anaerobic respiration		Opportunistic pathogen				Natural	Yes	Isolate				683035					Yes	2016-08-31		Proteobacteria	Gammaproteobacteria	Pseudomonadales	Pseudomonadaceae	Pseudomonas	Pseudomonas aeruginosa
197_Go0155298	Pseudomonas aeruginosa strain Jp1518		287	BACTERIAL	PROTEOBACTERIA-GAMMA			Pseudomonas		Pseudomonas aeruginosa			strain Jp1518	Anaerobic respiration		Opportunistic pathogen				Natural	Yes	Isolate				862713					Yes	2016-08-31		Proteobacteria	Gammaproteobacteria	Pseudomonadales	Pseudomonadaceae	Pseudomonas	Pseudomonas aeruginosa
197_Go0155297	Pseudomonas aeruginosa LMG 24961		287	BACTERIAL	PROTEOBACTERIA-GAMMA			Pseudomonas		Pseudomonas aeruginosa			LMG 24961	Anaerobic respiration		Opportunistic pathogen			LMG 24961	Natural	Yes	Isolate				862712					Yes	2016-08-31		Proteobacteria	Gammaproteobacteria	Pseudomonadales	Pseudomonadaceae	Pseudomonas	Pseudomonas aeruginosa
197_Go0155296	Pseudomonas aeruginosa strain J9UH1 F		287	BACTERIAL	PROTEOBACTERIA-GAMMA			Pseudomonas		Pseudomonas aeruginosa			strain J9UH1 F	Anaerobic respiration		Opportunistic pathogen				Natural	Yes	Isolate				862711					Yes	2016-08-31		Proteobacteria	Gammaproteobacteria	Pseudomonadales	Pseudomonadaceae	Pseudomonas	Pseudomonas aeruginosa
197_Go0155295	Pseudomonas aeruginosa LMG 24960		287	BACTERIAL	PROTEOBACTERIA-GAMMA			Pseudomonas		Pseudomonas aeruginosa			LMG 24960	Anaerobic respiration		Opportunistic pathogen			LMG 24960	Natural	Yes	Isolate				862710					Yes	2016-08-31		Proteobacteria	Gammaproteobacteria	Pseudomonadales	Pseudomonadaceae	Pseudomonas	Pseudomonas aeruginosa
197_Go0155294	Pseudomonas aeruginosa strain NCF015		287	BACTERIAL	PROTEOBACTERIA-GAMMA			Pseudomonas		Pseudomonas aeruginosa			strain NCF015	Anaerobic respiration		Opportunistic pathogen				Natural	Yes	Isolate				862707					Yes	2016-08-31		Proteobacteria	Gammaproteobacteria	Pseudomonadales	Pseudomonadaceae	Pseudomonas	Pseudomonas aeruginosa
197_Go0155293	Pseudomonas aeruginosa LMG 24955		287	BACTERIAL	PROTEOBACTERIA-GAMMA			Pseudomonas		Pseudomonas aeruginosa			LMG 24955	Anaerobic respiration		Opportunistic pathogen			LMG 24955	Natural	Yes	Isolate				862706					Yes	2016-08-31		Proteobacteria	Gammaproteobacteria	Pseudomonadales	Pseudomonadaceae	Pseudomonas	Pseudomonas aeruginosa
197_Go0155292	Pseudomonas aeruginosa strain NCF013		287	BACTERIAL	PROTEOBACTERIA-GAMMA			Pseudomonas		Pseudomonas aeruginosa			strain NCF013	Anaerobic respiration		Opportunistic pathogen				Natural	Yes	Isolate				862705					Yes	2016-08-31		Proteobacteria	Gammaproteobacteria	Pseudomonadales	Pseudomonadaceae	Pseudomonas	Pseudomonas aeruginosa
197_Go0155291	Pseudomonas aeruginosa strain PN1352(65)w		287	BACTERIAL	PROTEOBACTERIA-GAMMA			Pseudomonas		Pseudomonas aeruginosa			strain PN1352(65)w	Anaerobic respiration		Opportunistic pathogen				Natural	Yes	Isolate				862703					Yes	2016-08-31		Proteobacteria	Gammaproteobacteria	Pseudomonadales	Pseudomonadaceae	Pseudomonas	Pseudomonas aeruginosa
197_Go0155290	Pseudomonas aeruginosa LMG 24953		287	BACTERIAL	PROTEOBACTERIA-GAMMA			Pseudomonas		Pseudomonas aeruginosa			LMG 24953	Anaerobic respiration		Opportunistic pathogen			LMG 24953	Natural	Yes	Isolate				862702					Yes	2016-08-31		Proteobacteria	Gammaproteobacteria	Pseudomonadales	Pseudomonadaceae	Pseudomonas	Pseudomonas aeruginosa
197_Go0155289	Pseudomonas aeruginosa strain CPHL 1999		287	BACTERIAL	PROTEOBACTERIA-GAMMA			Pseudomonas		Pseudomonas aeruginosa			strain CPHL 1999	Anaerobic respiration		Opportunistic pathogen				Natural	Yes	Isolate				862701					Yes	2016-08-31		Proteobacteria	Gammaproteobacteria	Pseudomonadales	Pseudomonadaceae	Pseudomonas	Pseudomonas aeruginosa
197_Go0155288	Pseudomonas aeruginosa LMG 24949		287	BACTERIAL	PROTEOBACTERIA-GAMMA			Pseudomonas		Pseudomonas aeruginosa			LMG 24949	Anaerobic respiration		Opportunistic pathogen			LMG 24949	Natural	Yes	Isolate				862700					Yes	2016-08-31		Proteobacteria	Gammaproteobacteria	Pseudomonadales	Pseudomonadaceae	Pseudomonas	Pseudomonas aeruginosa
197_Go0155287	Pseudomonas aeruginosa LMG 24948		287	BACTERIAL	PROTEOBACTERIA-GAMMA			Pseudomonas		Pseudomonas aeruginosa			LMG 24948	Anaerobic respiration		Opportunistic pathogen			LMG 24948	Natural	Yes	Isolate				862698					Yes	2016-08-31		Proteobacteria	Gammaproteobacteria	Pseudomonadales	Pseudomonadaceae	Pseudomonas	Pseudomonas aeruginosa
197_Go0155286	Pseudomonas aeruginosa strain IC7		287	BACTERIAL	PROTEOBACTERIA-GAMMA			Pseudomonas		Pseudomonas aeruginosa			strain IC7	Anaerobic respiration		Opportunistic pathogen				Natural	Yes	Isolate				862697					Yes	2016-08-31		Proteobacteria	Gammaproteobacteria	Pseudomonadales	Pseudomonadaceae	Pseudomonas	Pseudomonas aeruginosa
197_Go0155285	Pseudomonas aeruginosa LMG 24947		287	BACTERIAL	PROTEOBACTERIA-GAMMA			Pseudomonas		Pseudomonas aeruginosa			LMG 24947	Anaerobic respiration		Opportunistic pathogen			LMG 24947	Natural	Yes	Isolate				862696					Yes	2016-08-31		Proteobacteria	Gammaproteobacteria	Pseudomonadales	Pseudomonadaceae	Pseudomonas	Pseudomonas aeruginosa
197_Go0155284	Pseudomonas aeruginosa strain IC5		287	BACTERIAL	PROTEOBACTERIA-GAMMA			Pseudomonas		Pseudomonas aeruginosa			strain IC5	Anaerobic respiration		Opportunistic pathogen				Natural	Yes	Isolate				862695					Yes	2016-08-31		Proteobacteria	Gammaproteobacteria	Pseudomonadales	Pseudomonadaceae	Pseudomonas	Pseudomonas aeruginosa
197_Go0155283	Pseudomonas aeruginosa strain TA21		287	BACTERIAL	PROTEOBACTERIA-GAMMA			Pseudomonas		Pseudomonas aeruginosa			strain TA21	Anaerobic respiration		Opportunistic pathogen				Natural	Yes	Isolate				862674					Yes	2016-08-31		Proteobacteria	Gammaproteobacteria	Pseudomonadales	Pseudomonadaceae	Pseudomonas	Pseudomonas aeruginosa
197_Go0155282	Pseudomonas aeruginosa LMG 24952		287	BACTERIAL	PROTEOBACTERIA-GAMMA			Pseudomonas		Pseudomonas aeruginosa			LMG 24952	Anaerobic respiration		Opportunistic pathogen			LMG 24952	Natural	Yes	Isolate				862673					Yes	2016-08-31		Proteobacteria	Gammaproteobacteria	Pseudomonadales	Pseudomonadaceae	Pseudomonas	Pseudomonas aeruginosa
197_Go0155281	Pseudomonas aeruginosa strain IDEXXCanine11		287	BACTERIAL	PROTEOBACTERIA-GAMMA			Pseudomonas		Pseudomonas aeruginosa			strain IDEXXCanine11	Anaerobic respiration		Opportunistic pathogen				Natural	Yes	Isolate				862672					Yes	2016-08-31		Proteobacteria	Gammaproteobacteria	Pseudomonadales	Pseudomonadaceae	Pseudomonas	Pseudomonas aeruginosa
197_Go0155280	Pseudomonas aeruginosa LMG 24951		287	BACTERIAL	PROTEOBACTERIA-GAMMA			Pseudomonas		Pseudomonas aeruginosa			LMG 24951	Anaerobic respiration		Opportunistic pathogen			LMG 24951	Natural	Yes	Isolate				862671					Yes	2016-08-31		Proteobacteria	Gammaproteobacteria	Pseudomonadales	Pseudomonadaceae	Pseudomonas	Pseudomonas aeruginosa
197_Go0155279	Pseudomonas aeruginosa LMG 24950		287	BACTERIAL	PROTEOBACTERIA-GAMMA			Pseudomonas		Pseudomonas aeruginosa			LMG 24950	Anaerobic respiration		Opportunistic pathogen			LMG 24950	Natural	Yes	Isolate				862669					Yes	2016-08-31		Proteobacteria	Gammaproteobacteria	Pseudomonadales	Pseudomonadaceae	Pseudomonas	Pseudomonas aeruginosa
197_Go0155278	Pseudomonas aeruginosa strain CPHL 2000		287	BACTERIAL	PROTEOBACTERIA-GAMMA			Pseudomonas		Pseudomonas aeruginosa			strain CPHL 2000	Anaerobic respiration		Opportunistic pathogen				Natural	Yes	Isolate				862668					Yes	2016-08-31		Proteobacteria	Gammaproteobacteria	Pseudomonadales	Pseudomonadaceae	Pseudomonas	Pseudomonas aeruginosa
197_Go0155277	Pseudomonas aeruginosa LMG 24945		287	BACTERIAL	PROTEOBACTERIA-GAMMA			Pseudomonas		Pseudomonas aeruginosa			LMG 24945	Anaerobic respiration		Opportunistic pathogen			LMG 24945	Natural	Yes	Isolate				862667					Yes	2016-08-31		Proteobacteria	Gammaproteobacteria	Pseudomonadales	Pseudomonadaceae	Pseudomonas	Pseudomonas aeruginosa
197_Go0155276	Pseudomonas aeruginosa strain LiA11/2004		287	BACTERIAL	PROTEOBACTERIA-GAMMA			Pseudomonas		Pseudomonas aeruginosa			strain LiA11/2004	Anaerobic respiration		Opportunistic pathogen				Natural	Yes	Isolate				862666					Yes	2016-08-31		Proteobacteria	Gammaproteobacteria	Pseudomonadales	Pseudomonadaceae	Pseudomonas	Pseudomonas aeruginosa
197_Go0155275	Pseudomonas aeruginosa strain CPHL 8506		287	BACTERIAL	PROTEOBACTERIA-GAMMA			Pseudomonas		Pseudomonas aeruginosa			strain CPHL 8506	Anaerobic respiration		Opportunistic pathogen				Natural	Yes	Isolate				862664					Yes	2016-08-31		Proteobacteria	Gammaproteobacteria	Pseudomonadales	Pseudomonadaceae	Pseudomonas	Pseudomonas aeruginosa
197_Go0155274	Pseudomonas aeruginosa LMG 24943		287	BACTERIAL	PROTEOBACTERIA-GAMMA			Pseudomonas		Pseudomonas aeruginosa			LMG 24943	Anaerobic respiration		Opportunistic pathogen			LMG 24943	Natural	Yes	Isolate				862663					Yes	2016-08-31		Proteobacteria	Gammaproteobacteria	Pseudomonadales	Pseudomonadaceae	Pseudomonas	Pseudomonas aeruginosa
197_Go0155273	Pseudomonas aeruginosa strain MC116		287	BACTERIAL	PROTEOBACTERIA-GAMMA			Pseudomonas		Pseudomonas aeruginosa			strain MC116	Anaerobic respiration		Opportunistic pathogen				Natural	Yes	Isolate				862662					Yes	2016-08-31		Proteobacteria	Gammaproteobacteria	Pseudomonadales	Pseudomonadaceae	Pseudomonas	Pseudomonas aeruginosa
197_Go0155272	Pseudomonas aeruginosa LMG 24939		287	BACTERIAL	PROTEOBACTERIA-GAMMA			Pseudomonas		Pseudomonas aeruginosa			LMG 24939	Anaerobic respiration		Opportunistic pathogen			LMG 24939	Natural	Yes	Isolate				862661					Yes	2016-08-31		Proteobacteria	Gammaproteobacteria	Pseudomonadales	Pseudomonadaceae	Pseudomonas	Pseudomonas aeruginosa
197_Go0155271	Pseudomonas aeruginosa strain MC361 (blue)		287	BACTERIAL	PROTEOBACTERIA-GAMMA			Pseudomonas		Pseudomonas aeruginosa			strain MC361 (blue)	Anaerobic respiration		Opportunistic pathogen				Natural	Yes	Isolate				862660					Yes	2016-08-31		Proteobacteria	Gammaproteobacteria	Pseudomonadales	Pseudomonadaceae	Pseudomonas	Pseudomonas aeruginosa
197_Go0155270	Pseudomonas aeruginosa LMG 24938		287	BACTERIAL	PROTEOBACTERIA-GAMMA			Pseudomonas		Pseudomonas aeruginosa			LMG 24938	Anaerobic respiration		Opportunistic pathogen			LMG 24938	Natural	Yes	Isolate				862659					Yes	2016-08-31		Proteobacteria	Gammaproteobacteria	Pseudomonadales	Pseudomonadaceae	Pseudomonas	Pseudomonas aeruginosa
197_Go0155269	Pseudomonas aeruginosa strain CPHL 10701		287	BACTERIAL	PROTEOBACTERIA-GAMMA			Pseudomonas		Pseudomonas aeruginosa			strain CPHL 10701	Anaerobic respiration		Opportunistic pathogen				Natural	Yes	Isolate				862658					Yes	2016-08-31		Proteobacteria	Gammaproteobacteria	Pseudomonadales	Pseudomonadaceae	Pseudomonas	Pseudomonas aeruginosa
197_Go0155268	Pseudomonas aeruginosa LMG 24937		287	BACTERIAL	PROTEOBACTERIA-GAMMA			Pseudomonas		Pseudomonas aeruginosa			LMG 24937	Anaerobic respiration		Opportunistic pathogen			LMG 24937	Natural	Yes	Isolate				862657					Yes	2016-08-31		Proteobacteria	Gammaproteobacteria	Pseudomonadales	Pseudomonadaceae	Pseudomonas	Pseudomonas aeruginosa
197_Go0155267	Pseudomonas aeruginosa strain IDEXXCanine12		287	BACTERIAL	PROTEOBACTERIA-GAMMA			Pseudomonas		Pseudomonas aeruginosa			strain IDEXXCanine12	Anaerobic respiration		Opportunistic pathogen				Natural	Yes	Isolate				862630					Yes	2016-08-31		Proteobacteria	Gammaproteobacteria	Pseudomonadales	Pseudomonadaceae	Pseudomonas	Pseudomonas aeruginosa
197_Go0155266	Pseudomonas aeruginosa strain MC142		287	BACTERIAL	PROTEOBACTERIA-GAMMA			Pseudomonas		Pseudomonas aeruginosa			strain MC142	Anaerobic respiration		Opportunistic pathogen				Natural	Yes	Isolate				862917					Yes	2016-08-31		Proteobacteria	Gammaproteobacteria	Pseudomonadales	Pseudomonadaceae	Pseudomonas	Pseudomonas aeruginosa
197_Go0155265	Pseudomonas aeruginosa LMG 25015		287	BACTERIAL	PROTEOBACTERIA-GAMMA			Pseudomonas		Pseudomonas aeruginosa			LMG 25015	Anaerobic respiration		Opportunistic pathogen			LMG 25015	Natural	Yes	Isolate				862916					Yes	2016-08-31		Proteobacteria	Gammaproteobacteria	Pseudomonadales	Pseudomonadaceae	Pseudomonas	Pseudomonas aeruginosa
197_Go0155264	Pseudomonas aeruginosa strain MC075		287	BACTERIAL	PROTEOBACTERIA-GAMMA			Pseudomonas		Pseudomonas aeruginosa			strain MC075	Anaerobic respiration		Opportunistic pathogen				Natural	Yes	Isolate				862915					Yes	2016-08-31		Proteobacteria	Gammaproteobacteria	Pseudomonadales	Pseudomonadaceae	Pseudomonas	Pseudomonas aeruginosa
197_Go0155263	Pseudomonas aeruginosa LMG 25014		287	BACTERIAL	PROTEOBACTERIA-GAMMA			Pseudomonas		Pseudomonas aeruginosa			LMG 25014	Anaerobic respiration		Opportunistic pathogen			LMG 25014	Natural	Yes	Isolate				862914					Yes	2016-08-31		Proteobacteria	Gammaproteobacteria	Pseudomonadales	Pseudomonadaceae	Pseudomonas	Pseudomonas aeruginosa
197_Go0155262	Pseudomonas aeruginosa strain MC325		287	BACTERIAL	PROTEOBACTERIA-GAMMA			Pseudomonas		Pseudomonas aeruginosa			strain MC325	Anaerobic respiration		Opportunistic pathogen				Natural	Yes	Isolate				862913					Yes	2016-08-31		Proteobacteria	Gammaproteobacteria	Pseudomonadales	Pseudomonadaceae	Pseudomonas	Pseudomonas aeruginosa
197_Go0155261	Pseudomonas aeruginosa LMG 25013		287	BACTERIAL	PROTEOBACTERIA-GAMMA			Pseudomonas		Pseudomonas aeruginosa			LMG 25013	Anaerobic respiration		Opportunistic pathogen			LMG 25013	Natural	Yes	Isolate				862912					Yes	2016-08-31		Proteobacteria	Gammaproteobacteria	Pseudomonadales	Pseudomonadaceae	Pseudomonas	Pseudomonas aeruginosa
197_Go0155260	Pseudomonas aeruginosa strain Lw1047		287	BACTERIAL	PROTEOBACTERIA-GAMMA			Pseudomonas		Pseudomonas aeruginosa			strain Lw1047	Anaerobic respiration		Opportunistic pathogen				Natural	Yes	Isolate				862911					Yes	2016-08-31		Proteobacteria	Gammaproteobacteria	Pseudomonadales	Pseudomonadaceae	Pseudomonas	Pseudomonas aeruginosa
197_Go0155259	Pseudomonas aeruginosa strain A20		287	BACTERIAL	PROTEOBACTERIA-GAMMA			Pseudomonas		Pseudomonas aeruginosa			strain A20	Anaerobic respiration		Opportunistic pathogen				Natural	Yes	Isolate				862909					Yes	2016-08-31		Proteobacteria	Gammaproteobacteria	Pseudomonadales	Pseudomonadaceae	Pseudomonas	Pseudomonas aeruginosa
197_Go0155258	Pseudomonas aeruginosa CIP 78.16		287	BACTERIAL	PROTEOBACTERIA-GAMMA			Pseudomonas		Pseudomonas aeruginosa			CIP 78.16	Anaerobic respiration		Opportunistic pathogen			CIP 78.16	Natural	Yes	Isolate				234517					Yes	2016-08-31		Proteobacteria	Gammaproteobacteria	Pseudomonadales	Pseudomonadaceae	Pseudomonas	Pseudomonas aeruginosa
197_Go0155257	Pseudomonas aeruginosa CIP 71.20		287	BACTERIAL	PROTEOBACTERIA-GAMMA			Pseudomonas		Pseudomonas aeruginosa			CIP 71.20	Anaerobic respiration		Opportunistic pathogen			CIP 71.20	Natural	Yes	Isolate				234514					Yes	2016-08-31		Proteobacteria	Gammaproteobacteria	Pseudomonadales	Pseudomonadaceae	Pseudomonas	Pseudomonas aeruginosa
197_Go0155256	Pseudomonas aeruginosa CIP 62.6		287	BACTERIAL	PROTEOBACTERIA-GAMMA			Pseudomonas		Pseudomonas aeruginosa			CIP 62.6	Anaerobic respiration		Opportunistic pathogen			CIP 62.6	Natural	Yes	Isolate				234513					Yes	2016-08-31		Proteobacteria	Gammaproteobacteria	Pseudomonadales	Pseudomonadaceae	Pseudomonas	Pseudomonas aeruginosa
197_Go0155255	Pseudomonas aeruginosa CIP 62.5		287	BACTERIAL	PROTEOBACTERIA-GAMMA			Pseudomonas		Pseudomonas aeruginosa			CIP 62.5	Anaerobic respiration		Opportunistic pathogen			CIP 62.5	Natural	Yes	Isolate				234512					Yes	2016-08-31		Proteobacteria	Gammaproteobacteria	Pseudomonadales	Pseudomonadaceae	Pseudomonas	Pseudomonas aeruginosa
197_Go0155254	Pseudomonas aeruginosa CIP 62.3		287	BACTERIAL	PROTEOBACTERIA-GAMMA			Pseudomonas		Pseudomonas aeruginosa			CIP 62.3	Anaerobic respiration		Opportunistic pathogen			CIP 62.3	Natural	Yes	Isolate				234510					Yes	2016-08-31		Proteobacteria	Gammaproteobacteria	Pseudomonadales	Pseudomonadaceae	Pseudomonas	Pseudomonas aeruginosa
197_Go0155253	Pseudomonas aeruginosa CIP 58.51		287	BACTERIAL	PROTEOBACTERIA-GAMMA			Pseudomonas		Pseudomonas aeruginosa			CIP 58.51	Anaerobic respiration		Opportunistic pathogen			CIP 58.51	Natural	Yes	Isolate				234508					Yes	2016-08-31		Proteobacteria	Gammaproteobacteria	Pseudomonadales	Pseudomonadaceae	Pseudomonas	Pseudomonas aeruginosa
197_Go0155252	Pseudomonas aeruginosa CIP 58.50		287	BACTERIAL	PROTEOBACTERIA-GAMMA			Pseudomonas		Pseudomonas aeruginosa			CIP 58.50	Anaerobic respiration		Opportunistic pathogen			CIP 58.50	Natural	Yes	Isolate				234507					Yes	2016-08-31		Proteobacteria	Gammaproteobacteria	Pseudomonadales	Pseudomonadaceae	Pseudomonas	Pseudomonas aeruginosa
197_Go0155251	Pseudomonas aeruginosa CIP 58.49		287	BACTERIAL	PROTEOBACTERIA-GAMMA			Pseudomonas		Pseudomonas aeruginosa			CIP 58.49	Anaerobic respiration		Opportunistic pathogen			CIP 58.49	Natural	Yes	Isolate				234506					Yes	2016-08-31		Proteobacteria	Gammaproteobacteria	Pseudomonadales	Pseudomonadaceae	Pseudomonas	Pseudomonas aeruginosa
197_Go0155250	Pseudomonas aeruginosa CIP 58.47		287	BACTERIAL	PROTEOBACTERIA-GAMMA			Pseudomonas		Pseudomonas aeruginosa			CIP 58.47	Anaerobic respiration		Opportunistic pathogen			CIP 58.47	Natural	Yes	Isolate				234504					Yes	2016-08-31		Proteobacteria	Gammaproteobacteria	Pseudomonadales	Pseudomonadaceae	Pseudomonas	Pseudomonas aeruginosa
197_Go0155249	Pseudomonas aeruginosa CIP 58.46		287	BACTERIAL	PROTEOBACTERIA-GAMMA			Pseudomonas		Pseudomonas aeruginosa			CIP 58.46	Anaerobic respiration		Opportunistic pathogen			CIP 58.46	Natural	Yes	Isolate				234503					Yes	2016-08-31		Proteobacteria	Gammaproteobacteria	Pseudomonadales	Pseudomonadaceae	Pseudomonas	Pseudomonas aeruginosa
197_Go0155248	Pseudomonas aeruginosa CIP 58.43		287	BACTERIAL	PROTEOBACTERIA-GAMMA			Pseudomonas		Pseudomonas aeruginosa			CIP 58.43	Anaerobic respiration		Opportunistic pathogen			CIP 58.43	Natural	Yes	Isolate				234502					Yes	2016-08-31		Proteobacteria	Gammaproteobacteria	Pseudomonadales	Pseudomonadaceae	Pseudomonas	Pseudomonas aeruginosa
197_Go0155247	Pseudomonas aeruginosa CIP 58.42		287	BACTERIAL	PROTEOBACTERIA-GAMMA			Pseudomonas		Pseudomonas aeruginosa			CIP 58.42	Anaerobic respiration		Opportunistic pathogen			CIP 58.42	Natural	Yes	Isolate				234501					Yes	2016-08-31		Proteobacteria	Gammaproteobacteria	Pseudomonadales	Pseudomonadaceae	Pseudomonas	Pseudomonas aeruginosa
197_Go0155246	Pseudomonas aeruginosa CIP 58.41		287	BACTERIAL	PROTEOBACTERIA-GAMMA			Pseudomonas		Pseudomonas aeruginosa			CIP 58.41	Anaerobic respiration		Opportunistic pathogen			CIP 58.41	Natural	Yes	Isolate				234500					Yes	2016-08-31		Proteobacteria	Gammaproteobacteria	Pseudomonadales	Pseudomonadaceae	Pseudomonas	Pseudomonas aeruginosa
197_Go0155245	Pseudomonas aeruginosa CIP 58.39		287	BACTERIAL	PROTEOBACTERIA-GAMMA			Pseudomonas		Pseudomonas aeruginosa			CIP 58.39	Anaerobic respiration		Opportunistic pathogen			CIP 58.39	Natural	Yes	Isolate				234498					Yes	2016-08-31		Proteobacteria	Gammaproteobacteria	Pseudomonadales	Pseudomonadaceae	Pseudomonas	Pseudomonas aeruginosa
197_Go0155244	Pseudomonas aeruginosa CIP 58.38		287	BACTERIAL	PROTEOBACTERIA-GAMMA			Pseudomonas		Pseudomonas aeruginosa			CIP 58.38	Anaerobic respiration		Opportunistic pathogen			CIP 58.38	Natural	Yes	Isolate				234497					Yes	2016-08-31		Proteobacteria	Gammaproteobacteria	Pseudomonadales	Pseudomonadaceae	Pseudomonas	Pseudomonas aeruginosa
197_Go0155243	Pseudomonas aeruginosa CIP 58.37		287	BACTERIAL	PROTEOBACTERIA-GAMMA			Pseudomonas		Pseudomonas aeruginosa			CIP 58.37	Anaerobic respiration		Opportunistic pathogen			CIP 58.37	Natural	Yes	Isolate				234496					Yes	2016-08-31		Proteobacteria	Gammaproteobacteria	Pseudomonadales	Pseudomonadaceae	Pseudomonas	Pseudomonas aeruginosa
197_Go0155242	Pseudomonas aeruginosa CIP 58.36		287	BACTERIAL	PROTEOBACTERIA-GAMMA			Pseudomonas		Pseudomonas aeruginosa			CIP 58.36	Anaerobic respiration		Opportunistic pathogen			CIP 58.36	Natural	Yes	Isolate				234495					Yes	2016-08-31		Proteobacteria	Gammaproteobacteria	Pseudomonadales	Pseudomonadaceae	Pseudomonas	Pseudomonas aeruginosa
197_Go0155241	Pseudomonas aeruginosa CCM 3630		287	BACTERIAL	PROTEOBACTERIA-GAMMA			Pseudomonas		Pseudomonas aeruginosa			CCM 3630	Anaerobic respiration		Opportunistic pathogen			CCM 3630	Natural	Yes	Isolate				219949					Yes	2016-08-31		Proteobacteria	Gammaproteobacteria	Pseudomonadales	Pseudomonadaceae	Pseudomonas	Pseudomonas aeruginosa
197_Go0155240	Pseudomonas aeruginosa JCM 5516		287	BACTERIAL	PROTEOBACTERIA-GAMMA			Pseudomonas		Pseudomonas aeruginosa			JCM 5516	Anaerobic respiration		Opportunistic pathogen			JCM 5516	Natural	Yes	Isolate				181324					Yes	2016-08-31		Proteobacteria	Gammaproteobacteria	Pseudomonadales	Pseudomonadaceae	Pseudomonas	Pseudomonas aeruginosa
197_Go0155239	Pseudomonas aeruginosa JCM 2412		287	BACTERIAL	PROTEOBACTERIA-GAMMA			Pseudomonas		Pseudomonas aeruginosa			JCM 2412	Anaerobic respiration		Opportunistic pathogen			JCM 2412	Natural	Yes	Isolate				174810					Yes	2016-08-31		Proteobacteria	Gammaproteobacteria	Pseudomonadales	Pseudomonadaceae	Pseudomonas	Pseudomonas aeruginosa
197_Go0155238	Pseudomonas aeruginosa PsM6		287	BACTERIAL	PROTEOBACTERIA-GAMMA			Pseudomonas		Pseudomonas aeruginosa			PsM6	Anaerobic respiration		Opportunistic pathogen				Natural	Yes	Isolate				712595					Yes	2016-08-31		Proteobacteria	Gammaproteobacteria	Pseudomonadales	Pseudomonadaceae	Pseudomonas	Pseudomonas aeruginosa
197_Go0155237	Pseudomonas aeruginosa NBRC 15483		287	BACTERIAL	PROTEOBACTERIA-GAMMA			Pseudomonas		Pseudomonas aeruginosa			NBRC 15483	Anaerobic respiration		Opportunistic pathogen			NBRC 15483	Natural	Yes	Isolate				488629					Yes	2016-08-31		Proteobacteria	Gammaproteobacteria	Pseudomonadales	Pseudomonadaceae	Pseudomonas	Pseudomonas aeruginosa
197_Go0155236	Pseudomonas aeruginosa IFO 15483		287	BACTERIAL	PROTEOBACTERIA-GAMMA			Pseudomonas		Pseudomonas aeruginosa			IFO 15483	Anaerobic respiration		Opportunistic pathogen			IFO 15483	Natural	Yes	Isolate				222499					Yes	2016-08-31		Proteobacteria	Gammaproteobacteria	Pseudomonadales	Pseudomonadaceae	Pseudomonas	Pseudomonas aeruginosa
197_Go0155235	Pseudomonas aeruginosa PsF10		287	BACTERIAL	PROTEOBACTERIA-GAMMA			Pseudomonas		Pseudomonas aeruginosa			PsF10	Anaerobic respiration		Opportunistic pathogen				Natural	Yes	Isolate				712594					Yes	2016-08-31		Proteobacteria	Gammaproteobacteria	Pseudomonadales	Pseudomonadaceae	Pseudomonas	Pseudomonas aeruginosa
197_Go0155234	Pseudomonas aeruginosa NBRC 15482		287	BACTERIAL	PROTEOBACTERIA-GAMMA			Pseudomonas		Pseudomonas aeruginosa			NBRC 15482	Anaerobic respiration		Opportunistic pathogen			NBRC 15482	Natural	Yes	Isolate				488628					Yes	2016-08-31		Proteobacteria	Gammaproteobacteria	Pseudomonadales	Pseudomonadaceae	Pseudomonas	Pseudomonas aeruginosa
197_Go0155233	Pseudomonas aeruginosa IFO 15482		287	BACTERIAL	PROTEOBACTERIA-GAMMA			Pseudomonas		Pseudomonas aeruginosa			IFO 15482	Anaerobic respiration		Opportunistic pathogen			IFO 15482	Natural	Yes	Isolate				222498					Yes	2016-08-31		Proteobacteria	Gammaproteobacteria	Pseudomonadales	Pseudomonadaceae	Pseudomonas	Pseudomonas aeruginosa
197_Go0155232	Pseudomonas aeruginosa PsF7		287	BACTERIAL	PROTEOBACTERIA-GAMMA			Pseudomonas		Pseudomonas aeruginosa			PsF7	Anaerobic respiration		Opportunistic pathogen				Natural	Yes	Isolate				712593					Yes	2016-08-31		Proteobacteria	Gammaproteobacteria	Pseudomonadales	Pseudomonadaceae	Pseudomonas	Pseudomonas aeruginosa
197_Go0155231	Pseudomonas aeruginosa NBRC 15481		287	BACTERIAL	PROTEOBACTERIA-GAMMA			Pseudomonas		Pseudomonas aeruginosa			NBRC 15481	Anaerobic respiration		Opportunistic pathogen			NBRC 15481	Natural	Yes	Isolate				488627					Yes	2016-08-31		Proteobacteria	Gammaproteobacteria	Pseudomonadales	Pseudomonadaceae	Pseudomonas	Pseudomonas aeruginosa
197_Go0155230	Pseudomonas aeruginosa IFO 15481		287	BACTERIAL	PROTEOBACTERIA-GAMMA			Pseudomonas		Pseudomonas aeruginosa			IFO 15481	Anaerobic respiration		Opportunistic pathogen			IFO 15481	Natural	Yes	Isolate				222497					Yes	2016-08-31		Proteobacteria	Gammaproteobacteria	Pseudomonadales	Pseudomonadaceae	Pseudomonas	Pseudomonas aeruginosa
197_Go0155229	Pseudomonas aeruginosa Ps109		287	BACTERIAL	PROTEOBACTERIA-GAMMA			Pseudomonas		Pseudomonas aeruginosa			Ps109	Anaerobic respiration		Opportunistic pathogen				Natural	Yes	Isolate				712592					Yes	2016-08-31		Proteobacteria	Gammaproteobacteria	Pseudomonadales	Pseudomonadaceae	Pseudomonas	Pseudomonas aeruginosa
197_Go0155228	Pseudomonas aeruginosa NBRC 15480		287	BACTERIAL	PROTEOBACTERIA-GAMMA			Pseudomonas		Pseudomonas aeruginosa			NBRC 15480	Anaerobic respiration		Opportunistic pathogen			NBRC 15480	Natural	Yes	Isolate				488473					Yes	2016-08-31		Proteobacteria	Gammaproteobacteria	Pseudomonadales	Pseudomonadaceae	Pseudomonas	Pseudomonas aeruginosa
197_Go0155227	Pseudomonas aeruginosa IFO 15480		287	BACTERIAL	PROTEOBACTERIA-GAMMA			Pseudomonas		Pseudomonas aeruginosa			IFO 15480	Anaerobic respiration		Opportunistic pathogen			IFO 15480	Natural	Yes	Isolate				222496					Yes	2016-08-31		Proteobacteria	Gammaproteobacteria	Pseudomonadales	Pseudomonadaceae	Pseudomonas	Pseudomonas aeruginosa
197_Go0155226	Pseudomonas aeruginosa Ps73		287	BACTERIAL	PROTEOBACTERIA-GAMMA			Pseudomonas		Pseudomonas aeruginosa			Ps73	Anaerobic respiration		Opportunistic pathogen				Natural	Yes	Isolate				712591					Yes	2016-08-31		Proteobacteria	Gammaproteobacteria	Pseudomonadales	Pseudomonadaceae	Pseudomonas	Pseudomonas aeruginosa
197_Go0155225	Pseudomonas aeruginosa NBRC 15479		287	BACTERIAL	PROTEOBACTERIA-GAMMA			Pseudomonas		Pseudomonas aeruginosa			NBRC 15479	Anaerobic respiration		Opportunistic pathogen			NBRC 15479	Natural	Yes	Isolate				488472					Yes	2016-08-31		Proteobacteria	Gammaproteobacteria	Pseudomonadales	Pseudomonadaceae	Pseudomonas	Pseudomonas aeruginosa
197_Go0155224	Pseudomonas aeruginosa IFO 15479		287	BACTERIAL	PROTEOBACTERIA-GAMMA			Pseudomonas		Pseudomonas aeruginosa			IFO 15479	Anaerobic respiration		Opportunistic pathogen			IFO 15479	Natural	Yes	Isolate				222495					Yes	2016-08-31		Proteobacteria	Gammaproteobacteria	Pseudomonadales	Pseudomonadaceae	Pseudomonas	Pseudomonas aeruginosa
197_Go0155223	Pseudomonas aeruginosa Ps31		287	BACTERIAL	PROTEOBACTERIA-GAMMA			Pseudomonas		Pseudomonas aeruginosa			Ps31	Anaerobic respiration		Opportunistic pathogen				Natural	Yes	Isolate				712590					Yes	2016-08-31		Proteobacteria	Gammaproteobacteria	Pseudomonadales	Pseudomonadaceae	Pseudomonas	Pseudomonas aeruginosa
197_Go0155222	Pseudomonas aeruginosa NBRC 15478		287	BACTERIAL	PROTEOBACTERIA-GAMMA			Pseudomonas		Pseudomonas aeruginosa			NBRC 15478	Anaerobic respiration		Opportunistic pathogen			NBRC 15478	Natural	Yes	Isolate				488471					Yes	2016-08-31		Proteobacteria	Gammaproteobacteria	Pseudomonadales	Pseudomonadaceae	Pseudomonas	Pseudomonas aeruginosa
197_Go0155221	Pseudomonas aeruginosa IFO 15478		287	BACTERIAL	PROTEOBACTERIA-GAMMA			Pseudomonas		Pseudomonas aeruginosa			IFO 15478	Anaerobic respiration		Opportunistic pathogen			IFO 15478	Natural	Yes	Isolate				222494					Yes	2016-08-31		Proteobacteria	Gammaproteobacteria	Pseudomonadales	Pseudomonadaceae	Pseudomonas	Pseudomonas aeruginosa
197_Go0155220	Pseudomonas aeruginosa Ps24		287	BACTERIAL	PROTEOBACTERIA-GAMMA			Pseudomonas		Pseudomonas aeruginosa			Ps24	Anaerobic respiration		Opportunistic pathogen				Natural	Yes	Isolate				712589					Yes	2016-08-31		Proteobacteria	Gammaproteobacteria	Pseudomonadales	Pseudomonadaceae	Pseudomonas	Pseudomonas aeruginosa
197_Go0155219	Pseudomonas aeruginosa NBRC 15477		287	BACTERIAL	PROTEOBACTERIA-GAMMA			Pseudomonas		Pseudomonas aeruginosa			NBRC 15477	Anaerobic respiration		Opportunistic pathogen			NBRC 15477	Natural	Yes	Isolate				488470					Yes	2016-08-31		Proteobacteria	Gammaproteobacteria	Pseudomonadales	Pseudomonadaceae	Pseudomonas	Pseudomonas aeruginosa
197_Go0155218	Pseudomonas aeruginosa IFO 15477		287	BACTERIAL	PROTEOBACTERIA-GAMMA			Pseudomonas		Pseudomonas aeruginosa			IFO 15477	Anaerobic respiration		Opportunistic pathogen			IFO 15477	Natural	Yes	Isolate				222493					Yes	2016-08-31		Proteobacteria	Gammaproteobacteria	Pseudomonadales	Pseudomonadaceae	Pseudomonas	Pseudomonas aeruginosa
197_Go0155217	Pseudomonas aeruginosa strain cb		287	BACTERIAL	PROTEOBACTERIA-GAMMA			Pseudomonas		Pseudomonas aeruginosa			strain cb	Anaerobic respiration		Opportunistic pathogen				Natural	Yes	Isolate				682809					Yes	2016-08-31		Proteobacteria	Gammaproteobacteria	Pseudomonadales	Pseudomonadaceae	Pseudomonas	Pseudomonas aeruginosa
197_Go0155216	Pseudomonas aeruginosa strain bb		287	BACTERIAL	PROTEOBACTERIA-GAMMA			Pseudomonas		Pseudomonas aeruginosa			strain bb	Anaerobic respiration		Opportunistic pathogen				Natural	Yes	Isolate				682701					Yes	2016-08-31		Proteobacteria	Gammaproteobacteria	Pseudomonadales	Pseudomonadaceae	Pseudomonas	Pseudomonas aeruginosa
197_Go0155215	Pseudomonas aeruginosa HCCB 28		287	BACTERIAL	PROTEOBACTERIA-GAMMA			Pseudomonas		Pseudomonas aeruginosa			HCCB 28	Anaerobic respiration		Opportunistic pathogen			HCCB 28	Natural	Yes	Isolate				682689					Yes	2016-08-31		Proteobacteria	Gammaproteobacteria	Pseudomonadales	Pseudomonadaceae	Pseudomonas	Pseudomonas aeruginosa
197_Go0155214	Pseudomonas aeruginosa M1c		287	BACTERIAL	PROTEOBACTERIA-GAMMA			Pseudomonas		Pseudomonas aeruginosa			M1c	Anaerobic respiration		Opportunistic pathogen				Natural	Yes	Isolate				682635					Yes	2016-08-31		Proteobacteria	Gammaproteobacteria	Pseudomonadales	Pseudomonadaceae	Pseudomonas	Pseudomonas aeruginosa
197_Go0155213	Pseudomonas aeruginosa strain sloth		287	BACTERIAL	PROTEOBACTERIA-GAMMA			Pseudomonas		Pseudomonas aeruginosa			strain sloth	Anaerobic respiration		Opportunistic pathogen				Natural	Yes	Isolate				682632					Yes	2016-08-31		Proteobacteria	Gammaproteobacteria	Pseudomonadales	Pseudomonadaceae	Pseudomonas	Pseudomonas aeruginosa
197_Go0155212	Pseudomonas aeruginosa strain baby rhino		287	BACTERIAL	PROTEOBACTERIA-GAMMA			Pseudomonas		Pseudomonas aeruginosa			strain baby rhino	Anaerobic respiration		Opportunistic pathogen				Natural	Yes	Isolate				682630					Yes	2016-08-31		Proteobacteria	Gammaproteobacteria	Pseudomonadales	Pseudomonadaceae	Pseudomonas	Pseudomonas aeruginosa
197_Go0155211	Pseudomonas aeruginosa strain mamba		287	BACTERIAL	PROTEOBACTERIA-GAMMA			Pseudomonas		Pseudomonas aeruginosa			strain mamba	Anaerobic respiration		Opportunistic pathogen				Natural	Yes	Isolate				682626					Yes	2016-08-31		Proteobacteria	Gammaproteobacteria	Pseudomonadales	Pseudomonadaceae	Pseudomonas	Pseudomonas aeruginosa
197_Go0155210	Pseudomonas aeruginosa 128		287	BACTERIAL	PROTEOBACTERIA-GAMMA			Pseudomonas		Pseudomonas aeruginosa			128	Anaerobic respiration		Opportunistic pathogen				Natural	Yes	Isolate				682608					Yes	2016-08-31		Proteobacteria	Gammaproteobacteria	Pseudomonadales	Pseudomonadaceae	Pseudomonas	Pseudomonas aeruginosa
197_Go0155209	Pseudomonas aeruginosa 116		287	BACTERIAL	PROTEOBACTERIA-GAMMA			Pseudomonas		Pseudomonas aeruginosa			116	Anaerobic respiration		Opportunistic pathogen				Natural	Yes	Isolate				682606					Yes	2016-08-31		Proteobacteria	Gammaproteobacteria	Pseudomonadales	Pseudomonadaceae	Pseudomonas	Pseudomonas aeruginosa
197_Go0155208	Pseudomonas aeruginosa 108		287	BACTERIAL	PROTEOBACTERIA-GAMMA			Pseudomonas		Pseudomonas aeruginosa			108	Anaerobic respiration		Opportunistic pathogen				Natural	Yes	Isolate				682604					Yes	2016-08-31		Proteobacteria	Gammaproteobacteria	Pseudomonadales	Pseudomonadaceae	Pseudomonas	Pseudomonas aeruginosa
197_Go0155207	Pseudomonas aeruginosa 104		287	BACTERIAL	PROTEOBACTERIA-GAMMA			Pseudomonas		Pseudomonas aeruginosa			104	Anaerobic respiration		Opportunistic pathogen				Natural	Yes	Isolate				682602					Yes	2016-08-31		Proteobacteria	Gammaproteobacteria	Pseudomonadales	Pseudomonadaceae	Pseudomonas	Pseudomonas aeruginosa
197_Go0155206	Pseudomonas aeruginosa 97		287	BACTERIAL	PROTEOBACTERIA-GAMMA			Pseudomonas		Pseudomonas aeruginosa			97	Anaerobic respiration		Opportunistic pathogen				Natural	Yes	Isolate				682600					Yes	2016-08-31		Proteobacteria	Gammaproteobacteria	Pseudomonadales	Pseudomonadaceae	Pseudomonas	Pseudomonas aeruginosa
197_Go0155205	Pseudomonas aeruginosa 37		287	BACTERIAL	PROTEOBACTERIA-GAMMA			Pseudomonas		Pseudomonas aeruginosa			37	Anaerobic respiration		Opportunistic pathogen				Natural	Yes	Isolate				682598					Yes	2016-08-31		Proteobacteria	Gammaproteobacteria	Pseudomonadales	Pseudomonadaceae	Pseudomonas	Pseudomonas aeruginosa
197_Go0155204	Pseudomonas aeruginosa 269-4		287	BACTERIAL	PROTEOBACTERIA-GAMMA			Pseudomonas		Pseudomonas aeruginosa			269-4	Anaerobic respiration		Opportunistic pathogen				Natural	Yes	Isolate				682559					Yes	2016-08-31		Proteobacteria	Gammaproteobacteria	Pseudomonadales	Pseudomonadaceae	Pseudomonas	Pseudomonas aeruginosa
197_Go0155203	Pseudomonas aeruginosa 260-2		287	BACTERIAL	PROTEOBACTERIA-GAMMA			Pseudomonas		Pseudomonas aeruginosa			260-2	Anaerobic respiration		Opportunistic pathogen				Natural	Yes	Isolate				682557					Yes	2016-08-31		Proteobacteria	Gammaproteobacteria	Pseudomonadales	Pseudomonadaceae	Pseudomonas	Pseudomonas aeruginosa
197_Go0155202	Pseudomonas aeruginosa DMST 3355		287	BACTERIAL	PROTEOBACTERIA-GAMMA			Pseudomonas		Pseudomonas aeruginosa			DMST 3355	Anaerobic respiration		Opportunistic pathogen				Natural	Yes	Isolate				666069					Yes	2016-08-31		Proteobacteria	Gammaproteobacteria	Pseudomonadales	Pseudomonadaceae	Pseudomonas	Pseudomonas aeruginosa
197_Go0155201	Pseudomonas aeruginosa DMST 4917		287	BACTERIAL	PROTEOBACTERIA-GAMMA			Pseudomonas		Pseudomonas aeruginosa			DMST 4917	Anaerobic respiration		Opportunistic pathogen				Natural	Yes	Isolate				665889					Yes	2016-08-31		Proteobacteria	Gammaproteobacteria	Pseudomonadales	Pseudomonadaceae	Pseudomonas	Pseudomonas aeruginosa
197_Go0155200	Pseudomonas aeruginosa DMST 4739		287	BACTERIAL	PROTEOBACTERIA-GAMMA			Pseudomonas		Pseudomonas aeruginosa			DMST 4739	Anaerobic respiration		Opportunistic pathogen				Natural	Yes	Isolate				665888					Yes	2016-08-31		Proteobacteria	Gammaproteobacteria	Pseudomonadales	Pseudomonadaceae	Pseudomonas	Pseudomonas aeruginosa
197_Go0155199	Pseudomonas aeruginosa DMST 4270		287	BACTERIAL	PROTEOBACTERIA-GAMMA			Pseudomonas		Pseudomonas aeruginosa			DMST 4270	Anaerobic respiration		Opportunistic pathogen				Natural	Yes	Isolate				665887					Yes	2016-08-31		Proteobacteria	Gammaproteobacteria	Pseudomonadales	Pseudomonadaceae	Pseudomonas	Pseudomonas aeruginosa
197_Go0155198	Pseudomonas aeruginosa DMST 4265		287	BACTERIAL	PROTEOBACTERIA-GAMMA			Pseudomonas		Pseudomonas aeruginosa			DMST 4265	Anaerobic respiration		Opportunistic pathogen				Natural	Yes	Isolate				665886					Yes	2016-08-31		Proteobacteria	Gammaproteobacteria	Pseudomonadales	Pseudomonadaceae	Pseudomonas	Pseudomonas aeruginosa
197_Go0155197	Pseudomonas aeruginosa DMST 4225		287	BACTERIAL	PROTEOBACTERIA-GAMMA			Pseudomonas		Pseudomonas aeruginosa			DMST 4225	Anaerobic respiration		Opportunistic pathogen				Natural	Yes	Isolate				665885					Yes	2016-08-31		Proteobacteria	Gammaproteobacteria	Pseudomonadales	Pseudomonadaceae	Pseudomonas	Pseudomonas aeruginosa
197_Go0155196	Pseudomonas aeruginosa DMST 4217		287	BACTERIAL	PROTEOBACTERIA-GAMMA			Pseudomonas		Pseudomonas aeruginosa			DMST 4217	Anaerobic respiration		Opportunistic pathogen				Natural	Yes	Isolate				665884					Yes	2016-08-31		Proteobacteria	Gammaproteobacteria	Pseudomonadales	Pseudomonadaceae	Pseudomonas	Pseudomonas aeruginosa
197_Go0155195	Pseudomonas aeruginosa DMST 4174		287	BACTERIAL	PROTEOBACTERIA-GAMMA			Pseudomonas		Pseudomonas aeruginosa			DMST 4174	Anaerobic respiration		Opportunistic pathogen				Natural	Yes	Isolate				665883					Yes	2016-08-31		Proteobacteria	Gammaproteobacteria	Pseudomonadales	Pseudomonadaceae	Pseudomonas	Pseudomonas aeruginosa
197_Go0155194	Pseudomonas aeruginosa DMST 4103		287	BACTERIAL	PROTEOBACTERIA-GAMMA			Pseudomonas		Pseudomonas aeruginosa			DMST 4103	Anaerobic respiration		Opportunistic pathogen				Natural	Yes	Isolate				665882					Yes	2016-08-31		Proteobacteria	Gammaproteobacteria	Pseudomonadales	Pseudomonadaceae	Pseudomonas	Pseudomonas aeruginosa
197_Go0155193	Pseudomonas aeruginosa DMST 4096		287	BACTERIAL	PROTEOBACTERIA-GAMMA			Pseudomonas		Pseudomonas aeruginosa			DMST 4096	Anaerobic respiration		Opportunistic pathogen				Natural	Yes	Isolate				665881					Yes	2016-08-31		Proteobacteria	Gammaproteobacteria	Pseudomonadales	Pseudomonadaceae	Pseudomonas	Pseudomonas aeruginosa
197_Go0155152	Pseudomonas aeruginosa LMG 25008		287	BACTERIAL	PROTEOBACTERIA-GAMMA			Pseudomonas		Pseudomonas aeruginosa			LMG 25008	Anaerobic respiration		Opportunistic pathogen			LMG 25008	Natural	Yes	Isolate				862908					Yes	2016-08-31		Proteobacteria	Gammaproteobacteria	Pseudomonadales	Pseudomonadaceae	Pseudomonas	Pseudomonas aeruginosa
197_Go0155151	Pseudomonas aeruginosa strain A13		287	BACTERIAL	PROTEOBACTERIA-GAMMA			Pseudomonas		Pseudomonas aeruginosa			strain A13	Anaerobic respiration		Opportunistic pathogen				Natural	Yes	Isolate				862907					Yes	2016-08-31		Proteobacteria	Gammaproteobacteria	Pseudomonadales	Pseudomonadaceae	Pseudomonas	Pseudomonas aeruginosa
197_Go0155150	Pseudomonas aeruginosa LMG 25007		287	BACTERIAL	PROTEOBACTERIA-GAMMA			Pseudomonas		Pseudomonas aeruginosa			LMG 25007	Anaerobic respiration		Opportunistic pathogen			LMG 25007	Natural	Yes	Isolate				862906					Yes	2016-08-31		Proteobacteria	Gammaproteobacteria	Pseudomonadales	Pseudomonadaceae	Pseudomonas	Pseudomonas aeruginosa
197_Go0155149	Pseudomonas aeruginosa LMG 25003		287	BACTERIAL	PROTEOBACTERIA-GAMMA			Pseudomonas		Pseudomonas aeruginosa			LMG 25003	Anaerobic respiration		Opportunistic pathogen			LMG 25003	Natural	Yes	Isolate				862904					Yes	2016-08-31		Proteobacteria	Gammaproteobacteria	Pseudomonadales	Pseudomonadaceae	Pseudomonas	Pseudomonas aeruginosa
197_Go0155148	Pseudomonas aeruginosa strain LiA161/2005		287	BACTERIAL	PROTEOBACTERIA-GAMMA			Pseudomonas		Pseudomonas aeruginosa			strain LiA161/2005	Anaerobic respiration		Opportunistic pathogen				Natural	Yes	Isolate				862903					Yes	2016-08-31		Proteobacteria	Gammaproteobacteria	Pseudomonadales	Pseudomonadaceae	Pseudomonas	Pseudomonas aeruginosa
197_Go0155147	Pseudomonas aeruginosa LMG 25002		287	BACTERIAL	PROTEOBACTERIA-GAMMA			Pseudomonas		Pseudomonas aeruginosa			LMG 25002	Anaerobic respiration		Opportunistic pathogen			LMG 25002	Natural	Yes	Isolate				862902					Yes	2016-08-31		Proteobacteria	Gammaproteobacteria	Pseudomonadales	Pseudomonadaceae	Pseudomonas	Pseudomonas aeruginosa
197_Go0155146	Pseudomonas aeruginosa strain NCF002		287	BACTERIAL	PROTEOBACTERIA-GAMMA			Pseudomonas		Pseudomonas aeruginosa			strain NCF002	Anaerobic respiration		Opportunistic pathogen				Natural	Yes	Isolate				862901					Yes	2016-08-31		Proteobacteria	Gammaproteobacteria	Pseudomonadales	Pseudomonadaceae	Pseudomonas	Pseudomonas aeruginosa
197_Go0155145	Pseudomonas aeruginosa strain Br763		287	BACTERIAL	PROTEOBACTERIA-GAMMA			Pseudomonas		Pseudomonas aeruginosa			strain Br763	Anaerobic respiration		Opportunistic pathogen				Natural	Yes	Isolate				862899					Yes	2016-08-31		Proteobacteria	Gammaproteobacteria	Pseudomonadales	Pseudomonadaceae	Pseudomonas	Pseudomonas aeruginosa
197_Go0155144	Pseudomonas aeruginosa LMG 24894		287	BACTERIAL	PROTEOBACTERIA-GAMMA			Pseudomonas		Pseudomonas aeruginosa			LMG 24894	Anaerobic respiration		Opportunistic pathogen			LMG 24894	Natural	Yes	Isolate				862898					Yes	2016-08-31		Proteobacteria	Gammaproteobacteria	Pseudomonadales	Pseudomonadaceae	Pseudomonas	Pseudomonas aeruginosa
197_Go0155143	Pseudomonas aeruginosa strain AGS3389 (O11)		287	BACTERIAL	PROTEOBACTERIA-GAMMA			Pseudomonas		Pseudomonas aeruginosa			strain AGS3389 (O11)	Anaerobic respiration		Opportunistic pathogen				Natural	Yes	Isolate				862897					Yes	2016-08-31		Proteobacteria	Gammaproteobacteria	Pseudomonadales	Pseudomonadaceae	Pseudomonas	Pseudomonas aeruginosa
197_Go0155142	Pseudomonas aeruginosa LMG 24893		287	BACTERIAL	PROTEOBACTERIA-GAMMA			Pseudomonas		Pseudomonas aeruginosa			LMG 24893	Anaerobic respiration		Opportunistic pathogen			LMG 24893	Natural	Yes	Isolate				862896					Yes	2016-08-31		Proteobacteria	Gammaproteobacteria	Pseudomonadales	Pseudomonadaceae	Pseudomonas	Pseudomonas aeruginosa
197_Go0155141	Pseudomonas aeruginosa LMG 24892		287	BACTERIAL	PROTEOBACTERIA-GAMMA			Pseudomonas		Pseudomonas aeruginosa			LMG 24892	Anaerobic respiration		Opportunistic pathogen			LMG 24892	Natural	Yes	Isolate				862894					Yes	2016-08-31		Proteobacteria	Gammaproteobacteria	Pseudomonadales	Pseudomonadaceae	Pseudomonas	Pseudomonas aeruginosa
197_Go0155140	Pseudomonas aeruginosa strain A16		287	BACTERIAL	PROTEOBACTERIA-GAMMA			Pseudomonas		Pseudomonas aeruginosa			strain A16	Anaerobic respiration		Opportunistic pathogen				Natural	Yes	Isolate				862878					Yes	2016-08-31		Proteobacteria	Gammaproteobacteria	Pseudomonadales	Pseudomonadaceae	Pseudomonas	Pseudomonas aeruginosa
197_Go0155139	Pseudomonas aeruginosa LMG 25006		287	BACTERIAL	PROTEOBACTERIA-GAMMA			Pseudomonas		Pseudomonas aeruginosa			LMG 25006	Anaerobic respiration		Opportunistic pathogen			LMG 25006	Natural	Yes	Isolate				862877					Yes	2016-08-31		Proteobacteria	Gammaproteobacteria	Pseudomonadales	Pseudomonadaceae	Pseudomonas	Pseudomonas aeruginosa
197_Go0155138	Pseudomonas aeruginosa strain A11		287	BACTERIAL	PROTEOBACTERIA-GAMMA			Pseudomonas		Pseudomonas aeruginosa			strain A11	Anaerobic respiration		Opportunistic pathogen				Natural	Yes	Isolate				862876					Yes	2016-08-31		Proteobacteria	Gammaproteobacteria	Pseudomonadales	Pseudomonadaceae	Pseudomonas	Pseudomonas aeruginosa
197_Go0155137	Pseudomonas aeruginosa strain TA34		287	BACTERIAL	PROTEOBACTERIA-GAMMA			Pseudomonas		Pseudomonas aeruginosa			strain TA34	Anaerobic respiration		Opportunistic pathogen				Natural	Yes	Isolate				862874					Yes	2016-08-31		Proteobacteria	Gammaproteobacteria	Pseudomonadales	Pseudomonadaceae	Pseudomonas	Pseudomonas aeruginosa
197_Go0155136	Pseudomonas aeruginosa LMG 25004		287	BACTERIAL	PROTEOBACTERIA-GAMMA			Pseudomonas		Pseudomonas aeruginosa			LMG 25004	Anaerobic respiration		Opportunistic pathogen			LMG 25004	Natural	Yes	Isolate				862873					Yes	2016-08-31		Proteobacteria	Gammaproteobacteria	Pseudomonadales	Pseudomonadaceae	Pseudomonas	Pseudomonas aeruginosa
197_Go0155135	Pseudomonas aeruginosa strain TA03		287	BACTERIAL	PROTEOBACTERIA-GAMMA			Pseudomonas		Pseudomonas aeruginosa			strain TA03	Anaerobic respiration		Opportunistic pathogen				Natural	Yes	Isolate				862872					Yes	2016-08-31		Proteobacteria	Gammaproteobacteria	Pseudomonadales	Pseudomonadaceae	Pseudomonas	Pseudomonas aeruginosa
197_Go0155134	Pseudomonas aeruginosa LMG 25000		287	BACTERIAL	PROTEOBACTERIA-GAMMA			Pseudomonas		Pseudomonas aeruginosa			LMG 25000	Anaerobic respiration		Opportunistic pathogen			LMG 25000	Natural	Yes	Isolate				862871					Yes	2016-08-31		Proteobacteria	Gammaproteobacteria	Pseudomonadales	Pseudomonadaceae	Pseudomonas	Pseudomonas aeruginosa
197_Go0155133	Pseudomonas aeruginosa LMG 24999		287	BACTERIAL	PROTEOBACTERIA-GAMMA			Pseudomonas		Pseudomonas aeruginosa			LMG 24999	Anaerobic respiration		Opportunistic pathogen			LMG 24999	Natural	Yes	Isolate				862869					Yes	2016-08-31		Proteobacteria	Gammaproteobacteria	Pseudomonadales	Pseudomonadaceae	Pseudomonas	Pseudomonas aeruginosa
197_Go0155132	Pseudomonas aeruginosa strain Jp1563		287	BACTERIAL	PROTEOBACTERIA-GAMMA			Pseudomonas		Pseudomonas aeruginosa			strain Jp1563	Anaerobic respiration		Opportunistic pathogen				Natural	Yes	Isolate				862868					Yes	2016-08-31		Proteobacteria	Gammaproteobacteria	Pseudomonadales	Pseudomonadaceae	Pseudomonas	Pseudomonas aeruginosa
197_Go0155131	Pseudomonas aeruginosa LMG 24998		287	BACTERIAL	PROTEOBACTERIA-GAMMA			Pseudomonas		Pseudomonas aeruginosa			LMG 24998	Anaerobic respiration		Opportunistic pathogen			LMG 24998	Natural	Yes	Isolate				862867					Yes	2016-08-31		Proteobacteria	Gammaproteobacteria	Pseudomonadales	Pseudomonadaceae	Pseudomonas	Pseudomonas aeruginosa
197_Go0155130	Pseudomonas aeruginosa strain M-72		287	BACTERIAL	PROTEOBACTERIA-GAMMA			Pseudomonas		Pseudomonas aeruginosa			strain M-72	Anaerobic respiration		Opportunistic pathogen				Natural	Yes	Isolate				862866					Yes	2016-08-31		Proteobacteria	Gammaproteobacteria	Pseudomonadales	Pseudomonadaceae	Pseudomonas	Pseudomonas aeruginosa
197_Go0155129	Pseudomonas aeruginosa strain Jp1504		287	BACTERIAL	PROTEOBACTERIA-GAMMA			Pseudomonas		Pseudomonas aeruginosa			strain Jp1504	Anaerobic respiration		Opportunistic pathogen				Natural	Yes	Isolate				862864					Yes	2016-08-31		Proteobacteria	Gammaproteobacteria	Pseudomonadales	Pseudomonadaceae	Pseudomonas	Pseudomonas aeruginosa
197_Go0155128	Pseudomonas aeruginosa LMG 24993		287	BACTERIAL	PROTEOBACTERIA-GAMMA			Pseudomonas		Pseudomonas aeruginosa			LMG 24993	Anaerobic respiration		Opportunistic pathogen			LMG 24993	Natural	Yes	Isolate				862863					Yes	2016-08-31		Proteobacteria	Gammaproteobacteria	Pseudomonadales	Pseudomonadaceae	Pseudomonas	Pseudomonas aeruginosa
197_Go0155127	Pseudomonas aeruginosa strain PHLS08960 (Manchester)		287	BACTERIAL	PROTEOBACTERIA-GAMMA			Pseudomonas		Pseudomonas aeruginosa			strain PHLS08960 (Manchester)	Anaerobic respiration		Opportunistic pathogen				Natural	Yes	Isolate				862862					Yes	2016-08-31		Proteobacteria	Gammaproteobacteria	Pseudomonadales	Pseudomonadaceae	Pseudomonas	Pseudomonas aeruginosa
197_Go0155126	Pseudomonas aeruginosa LMG 24992		287	BACTERIAL	PROTEOBACTERIA-GAMMA			Pseudomonas		Pseudomonas aeruginosa			LMG 24992	Anaerobic respiration		Opportunistic pathogen			LMG 24992	Natural	Yes	Isolate				862861					Yes	2016-08-31		Proteobacteria	Gammaproteobacteria	Pseudomonadales	Pseudomonadaceae	Pseudomonas	Pseudomonas aeruginosa
197_Go0155125	Pseudomonas aeruginosa strain A9		287	BACTERIAL	PROTEOBACTERIA-GAMMA			Pseudomonas		Pseudomonas aeruginosa			strain A9	Anaerobic respiration		Opportunistic pathogen				Natural	Yes	Isolate				862860					Yes	2016-08-31		Proteobacteria	Gammaproteobacteria	Pseudomonadales	Pseudomonadaceae	Pseudomonas	Pseudomonas aeruginosa
197_Go0155124	Pseudomonas aeruginosa LMG 24891		287	BACTERIAL	PROTEOBACTERIA-GAMMA			Pseudomonas		Pseudomonas aeruginosa			LMG 24891	Anaerobic respiration		Opportunistic pathogen			LMG 24891	Natural	Yes	Isolate				862859					Yes	2016-08-31		Proteobacteria	Gammaproteobacteria	Pseudomonadales	Pseudomonadaceae	Pseudomonas	Pseudomonas aeruginosa
197_Go0155123	Pseudomonas aeruginosa strain IC10		287	BACTERIAL	PROTEOBACTERIA-GAMMA			Pseudomonas		Pseudomonas aeruginosa			strain IC10	Anaerobic respiration		Opportunistic pathogen				Natural	Yes	Isolate				862858					Yes	2016-08-31		Proteobacteria	Gammaproteobacteria	Pseudomonadales	Pseudomonadaceae	Pseudomonas	Pseudomonas aeruginosa
197_Go0155122	Pseudomonas aeruginosa LMG 24890		287	BACTERIAL	PROTEOBACTERIA-GAMMA			Pseudomonas		Pseudomonas aeruginosa			LMG 24890	Anaerobic respiration		Opportunistic pathogen			LMG 24890	Natural	Yes	Isolate				862857					Yes	2016-08-31		Proteobacteria	Gammaproteobacteria	Pseudomonadales	Pseudomonadaceae	Pseudomonas	Pseudomonas aeruginosa
197_Go0155121	Pseudomonas aeruginosa strain IC1		287	BACTERIAL	PROTEOBACTERIA-GAMMA			Pseudomonas		Pseudomonas aeruginosa			strain IC1	Anaerobic respiration		Opportunistic pathogen				Natural	Yes	Isolate				862856					Yes	2016-08-31		Proteobacteria	Gammaproteobacteria	Pseudomonadales	Pseudomonadaceae	Pseudomonas	Pseudomonas aeruginosa
197_Go0155120	Pseudomonas aeruginosa strain PER11		287	BACTERIAL	PROTEOBACTERIA-GAMMA			Pseudomonas		Pseudomonas aeruginosa			strain PER11	Anaerobic respiration		Opportunistic pathogen				Natural	Yes	Isolate				862854					Yes	2016-08-31		Proteobacteria	Gammaproteobacteria	Pseudomonadales	Pseudomonadaceae	Pseudomonas	Pseudomonas aeruginosa
197_Go0155119	Pseudomonas aeruginosa LMG 24888		287	BACTERIAL	PROTEOBACTERIA-GAMMA			Pseudomonas		Pseudomonas aeruginosa			LMG 24888	Anaerobic respiration		Opportunistic pathogen			LMG 24888	Natural	Yes	Isolate				862853					Yes	2016-08-31		Proteobacteria	Gammaproteobacteria	Pseudomonadales	Pseudomonadaceae	Pseudomonas	Pseudomonas aeruginosa
197_Go0155118	Pseudomonas aeruginosa strain CPHL 5083		287	BACTERIAL	PROTEOBACTERIA-GAMMA			Pseudomonas		Pseudomonas aeruginosa			strain CPHL 5083	Anaerobic respiration		Opportunistic pathogen				Natural	Yes	Isolate				862838					Yes	2016-08-31		Proteobacteria	Gammaproteobacteria	Pseudomonadales	Pseudomonadaceae	Pseudomonas	Pseudomonas aeruginosa
197_Go0155117	Pseudomonas aeruginosa LMG 24997		287	BACTERIAL	PROTEOBACTERIA-GAMMA			Pseudomonas		Pseudomonas aeruginosa			LMG 24997	Anaerobic respiration		Opportunistic pathogen			LMG 24997	Natural	Yes	Isolate				862837					Yes	2016-08-31		Proteobacteria	Gammaproteobacteria	Pseudomonadales	Pseudomonadaceae	Pseudomonas	Pseudomonas aeruginosa
197_Go0155116	Pseudomonas aeruginosa strain Jp1303		287	BACTERIAL	PROTEOBACTERIA-GAMMA			Pseudomonas		Pseudomonas aeruginosa			strain Jp1303	Anaerobic respiration		Opportunistic pathogen				Natural	Yes	Isolate				862836					Yes	2016-08-31		Proteobacteria	Gammaproteobacteria	Pseudomonadales	Pseudomonadaceae	Pseudomonas	Pseudomonas aeruginosa
197_Go0155115	Pseudomonas aeruginosa LMG 24996		287	BACTERIAL	PROTEOBACTERIA-GAMMA			Pseudomonas		Pseudomonas aeruginosa			LMG 24996	Anaerobic respiration		Opportunistic pathogen			LMG 24996	Natural	Yes	Isolate				862835					Yes	2016-08-31		Proteobacteria	Gammaproteobacteria	Pseudomonadales	Pseudomonadaceae	Pseudomonas	Pseudomonas aeruginosa
197_Go0155114	Pseudomonas aeruginosa strain Lo050		287	BACTERIAL	PROTEOBACTERIA-GAMMA			Pseudomonas		Pseudomonas aeruginosa			strain Lo050	Anaerobic respiration		Opportunistic pathogen				Natural	Yes	Isolate				862834					Yes	2016-08-31		Proteobacteria	Gammaproteobacteria	Pseudomonadales	Pseudomonadaceae	Pseudomonas	Pseudomonas aeruginosa
197_Go0155113	Pseudomonas aeruginosa LMG 24995		287	BACTERIAL	PROTEOBACTERIA-GAMMA			Pseudomonas		Pseudomonas aeruginosa			LMG 24995	Anaerobic respiration		Opportunistic pathogen			LMG 24995	Natural	Yes	Isolate				862833					Yes	2016-08-31		Proteobacteria	Gammaproteobacteria	Pseudomonadales	Pseudomonadaceae	Pseudomonas	Pseudomonas aeruginosa
197_Go0155112	Pseudomonas aeruginosa strain W5 Aug 16		287	BACTERIAL	PROTEOBACTERIA-GAMMA			Pseudomonas		Pseudomonas aeruginosa			strain W5 Aug 16	Anaerobic respiration		Opportunistic pathogen				Natural	Yes	Isolate				862832					Yes	2016-08-31		Proteobacteria	Gammaproteobacteria	Pseudomonadales	Pseudomonadaceae	Pseudomonas	Pseudomonas aeruginosa
197_Go0155111	Pseudomonas aeruginosa Ps16		287	BACTERIAL	PROTEOBACTERIA-GAMMA			Pseudomonas		Pseudomonas aeruginosa			Ps16	Anaerobic respiration		Opportunistic pathogen				Natural	Yes	Isolate				712588					Yes	2016-08-31		Proteobacteria	Gammaproteobacteria	Pseudomonadales	Pseudomonadaceae	Pseudomonas	Pseudomonas aeruginosa
197_Go0155110	Pseudomonas aeruginosa IFO 15476		287	BACTERIAL	PROTEOBACTERIA-GAMMA			Pseudomonas		Pseudomonas aeruginosa			IFO 15476	Anaerobic respiration		Opportunistic pathogen			IFO 15476	Natural	Yes	Isolate				222492					Yes	2016-08-31		Proteobacteria	Gammaproteobacteria	Pseudomonadales	Pseudomonadaceae	Pseudomonas	Pseudomonas aeruginosa
197_Go0155109	Pseudomonas aeruginosa NBRC 15475		287	BACTERIAL	PROTEOBACTERIA-GAMMA			Pseudomonas		Pseudomonas aeruginosa			NBRC 15475	Anaerobic respiration		Opportunistic pathogen			NBRC 15475	Natural	Yes	Isolate				488468					Yes	2016-08-31		Proteobacteria	Gammaproteobacteria	Pseudomonadales	Pseudomonadaceae	Pseudomonas	Pseudomonas aeruginosa
197_Go0155108	Pseudomonas aeruginosa IFO 15475		287	BACTERIAL	PROTEOBACTERIA-GAMMA			Pseudomonas		Pseudomonas aeruginosa			IFO 15475	Anaerobic respiration		Opportunistic pathogen			IFO 15475	Natural	Yes	Isolate				222491					Yes	2016-08-31		Proteobacteria	Gammaproteobacteria	Pseudomonadales	Pseudomonadaceae	Pseudomonas	Pseudomonas aeruginosa
197_Go0155107	Pseudomonas aeruginosa IFO 13750		287	BACTERIAL	PROTEOBACTERIA-GAMMA			Pseudomonas		Pseudomonas aeruginosa			IFO 13750	Anaerobic respiration		Opportunistic pathogen			IFO 13750	Natural	Yes	Isolate				222490					Yes	2016-08-31		Proteobacteria	Gammaproteobacteria	Pseudomonadales	Pseudomonadaceae	Pseudomonas	Pseudomonas aeruginosa
197_Go0155106	Pseudomonas aeruginosa GN 3405		287	BACTERIAL	PROTEOBACTERIA-GAMMA			Pseudomonas		Pseudomonas aeruginosa			GN 3405	Anaerobic respiration		Opportunistic pathogen				Natural	Yes	Isolate				712628					Yes	2016-08-31		Proteobacteria	Gammaproteobacteria	Pseudomonadales	Pseudomonadaceae	Pseudomonas	Pseudomonas aeruginosa
197_Go0155105	Pseudomonas aeruginosa NBRC 13749		287	BACTERIAL	PROTEOBACTERIA-GAMMA			Pseudomonas		Pseudomonas aeruginosa			NBRC 13749	Anaerobic respiration		Opportunistic pathogen			NBRC 13749	Natural	Yes	Isolate				486853					Yes	2016-08-31		Proteobacteria	Gammaproteobacteria	Pseudomonadales	Pseudomonadaceae	Pseudomonas	Pseudomonas aeruginosa
197_Go0155104	Pseudomonas aeruginosa IFO 13748		287	BACTERIAL	PROTEOBACTERIA-GAMMA			Pseudomonas		Pseudomonas aeruginosa			IFO 13748	Anaerobic respiration		Opportunistic pathogen			IFO 13748	Natural	Yes	Isolate				222488					Yes	2016-08-31		Proteobacteria	Gammaproteobacteria	Pseudomonadales	Pseudomonadaceae	Pseudomonas	Pseudomonas aeruginosa
197_Go0155103	Pseudomonas aeruginosa NBRC 13747		287	BACTERIAL	PROTEOBACTERIA-GAMMA			Pseudomonas		Pseudomonas aeruginosa			NBRC 13747	Anaerobic respiration		Opportunistic pathogen			NBRC 13747	Natural	Yes	Isolate				486851					Yes	2016-08-31		Proteobacteria	Gammaproteobacteria	Pseudomonadales	Pseudomonadaceae	Pseudomonas	Pseudomonas aeruginosa
197_Go0155102	Pseudomonas aeruginosa IFO 13747		287	BACTERIAL	PROTEOBACTERIA-GAMMA			Pseudomonas		Pseudomonas aeruginosa			IFO 13747	Anaerobic respiration		Opportunistic pathogen			IFO 13747	Natural	Yes	Isolate				222487					Yes	2016-08-31		Proteobacteria	Gammaproteobacteria	Pseudomonadales	Pseudomonadaceae	Pseudomonas	Pseudomonas aeruginosa
197_Go0155101	Pseudomonas aeruginosa NBRC 13746		287	BACTERIAL	PROTEOBACTERIA-GAMMA			Pseudomonas		Pseudomonas aeruginosa			NBRC 13746	Anaerobic respiration		Opportunistic pathogen			NBRC 13746	Natural	Yes	Isolate				486850					Yes	2016-08-31		Proteobacteria	Gammaproteobacteria	Pseudomonadales	Pseudomonadaceae	Pseudomonas	Pseudomonas aeruginosa
197_Go0155100	Pseudomonas aeruginosa IFO 13746		287	BACTERIAL	PROTEOBACTERIA-GAMMA			Pseudomonas		Pseudomonas aeruginosa			IFO 13746	Anaerobic respiration		Opportunistic pathogen			IFO 13746	Natural	Yes	Isolate				222486					Yes	2016-08-31		Proteobacteria	Gammaproteobacteria	Pseudomonadales	Pseudomonadaceae	Pseudomonas	Pseudomonas aeruginosa
197_Go0155099	Pseudomonas aeruginosa C11		287	BACTERIAL	PROTEOBACTERIA-GAMMA			Pseudomonas		Pseudomonas aeruginosa			C11	Anaerobic respiration		Opportunistic pathogen				Natural	Yes	Isolate				712624					Yes	2016-08-31		Proteobacteria	Gammaproteobacteria	Pseudomonadales	Pseudomonadaceae	Pseudomonas	Pseudomonas aeruginosa
197_Go0155098	Pseudomonas aeruginosa NBRC 13745		287	BACTERIAL	PROTEOBACTERIA-GAMMA			Pseudomonas		Pseudomonas aeruginosa			NBRC 13745	Anaerobic respiration		Opportunistic pathogen			NBRC 13745	Natural	Yes	Isolate				486849					Yes	2016-08-31		Proteobacteria	Gammaproteobacteria	Pseudomonadales	Pseudomonadaceae	Pseudomonas	Pseudomonas aeruginosa
197_Go0155097	Pseudomonas aeruginosa M4		287	BACTERIAL	PROTEOBACTERIA-GAMMA			Pseudomonas		Pseudomonas aeruginosa			M4	Anaerobic respiration		Opportunistic pathogen				Natural	Yes	Isolate				712623					Yes	2016-08-31		Proteobacteria	Gammaproteobacteria	Pseudomonadales	Pseudomonadaceae	Pseudomonas	Pseudomonas aeruginosa
197_Go0155096	Pseudomonas aeruginosa NBRC 13744		287	BACTERIAL	PROTEOBACTERIA-GAMMA			Pseudomonas		Pseudomonas aeruginosa			NBRC 13744	Anaerobic respiration		Opportunistic pathogen			NBRC 13744	Natural	Yes	Isolate				486848					Yes	2016-08-31		Proteobacteria	Gammaproteobacteria	Pseudomonadales	Pseudomonadaceae	Pseudomonas	Pseudomonas aeruginosa
197_Go0155095	Pseudomonas aeruginosa M88		287	BACTERIAL	PROTEOBACTERIA-GAMMA			Pseudomonas		Pseudomonas aeruginosa			M88	Anaerobic respiration		Opportunistic pathogen				Natural	Yes	Isolate				712622					Yes	2016-08-31		Proteobacteria	Gammaproteobacteria	Pseudomonadales	Pseudomonadaceae	Pseudomonas	Pseudomonas aeruginosa
197_Go0155094	Pseudomonas aeruginosa IFO 13744		287	BACTERIAL	PROTEOBACTERIA-GAMMA			Pseudomonas		Pseudomonas aeruginosa			IFO 13744	Anaerobic respiration		Opportunistic pathogen			IFO 13744	Natural	Yes	Isolate				222484					Yes	2016-08-31		Proteobacteria	Gammaproteobacteria	Pseudomonadales	Pseudomonadaceae	Pseudomonas	Pseudomonas aeruginosa
197_Go0155093	Pseudomonas aeruginosa NBRC 13743		287	BACTERIAL	PROTEOBACTERIA-GAMMA			Pseudomonas		Pseudomonas aeruginosa			NBRC 13743	Anaerobic respiration		Opportunistic pathogen			NBRC 13743	Natural	Yes	Isolate				486847					Yes	2016-08-31		Proteobacteria	Gammaproteobacteria	Pseudomonadales	Pseudomonadaceae	Pseudomonas	Pseudomonas aeruginosa
197_Go0155092	Pseudomonas aeruginosa IFO 13743		287	BACTERIAL	PROTEOBACTERIA-GAMMA			Pseudomonas		Pseudomonas aeruginosa			IFO 13743	Anaerobic respiration		Opportunistic pathogen			IFO 13743	Natural	Yes	Isolate				222483					Yes	2016-08-31		Proteobacteria	Gammaproteobacteria	Pseudomonadales	Pseudomonadaceae	Pseudomonas	Pseudomonas aeruginosa
197_Go0155091	Pseudomonas aeruginosa F8		287	BACTERIAL	PROTEOBACTERIA-GAMMA			Pseudomonas		Pseudomonas aeruginosa			F8	Anaerobic respiration		Opportunistic pathogen				Natural	Yes	Isolate				712621					Yes	2016-08-31		Proteobacteria	Gammaproteobacteria	Pseudomonadales	Pseudomonadaceae	Pseudomonas	Pseudomonas aeruginosa
197_Go0155090	Pseudomonas aeruginosa NBRC 13742		287	BACTERIAL	PROTEOBACTERIA-GAMMA			Pseudomonas		Pseudomonas aeruginosa			NBRC 13742	Anaerobic respiration		Opportunistic pathogen			NBRC 13742	Natural	Yes	Isolate				486846					Yes	2016-08-31		Proteobacteria	Gammaproteobacteria	Pseudomonadales	Pseudomonadaceae	Pseudomonas	Pseudomonas aeruginosa
197_Go0155089	Pseudomonas aeruginosa IFO 13742		287	BACTERIAL	PROTEOBACTERIA-GAMMA			Pseudomonas		Pseudomonas aeruginosa			IFO 13742	Anaerobic respiration		Opportunistic pathogen			IFO 13742	Natural	Yes	Isolate				222482					Yes	2016-08-31		Proteobacteria	Gammaproteobacteria	Pseudomonadales	Pseudomonadaceae	Pseudomonas	Pseudomonas aeruginosa
197_Go0155088	Pseudomonas aeruginosa 1214		287	BACTERIAL	PROTEOBACTERIA-GAMMA			Pseudomonas		Pseudomonas aeruginosa			1214	Anaerobic respiration		Opportunistic pathogen				Natural	Yes	Isolate				712620					Yes	2016-08-31		Proteobacteria	Gammaproteobacteria	Pseudomonadales	Pseudomonadaceae	Pseudomonas	Pseudomonas aeruginosa
197_Go0155087	Pseudomonas aeruginosa NBRC 13741		287	BACTERIAL	PROTEOBACTERIA-GAMMA			Pseudomonas		Pseudomonas aeruginosa			NBRC 13741	Anaerobic respiration		Opportunistic pathogen			NBRC 13741	Natural	Yes	Isolate				486845					Yes	2016-08-31		Proteobacteria	Gammaproteobacteria	Pseudomonadales	Pseudomonadaceae	Pseudomonas	Pseudomonas aeruginosa
197_Go0155086	Pseudomonas aeruginosa IFO 13741		287	BACTERIAL	PROTEOBACTERIA-GAMMA			Pseudomonas		Pseudomonas aeruginosa			IFO 13741	Anaerobic respiration		Opportunistic pathogen			IFO 13741	Natural	Yes	Isolate				222481					Yes	2016-08-31		Proteobacteria	Gammaproteobacteria	Pseudomonadales	Pseudomonadaceae	Pseudomonas	Pseudomonas aeruginosa
197_Go0155085	Pseudomonas aeruginosa NBRC 13740		287	BACTERIAL	PROTEOBACTERIA-GAMMA			Pseudomonas		Pseudomonas aeruginosa			NBRC 13740	Anaerobic respiration		Opportunistic pathogen			NBRC 13740	Natural	Yes	Isolate				486844					Yes	2016-08-31		Proteobacteria	Gammaproteobacteria	Pseudomonadales	Pseudomonadaceae	Pseudomonas	Pseudomonas aeruginosa
197_Go0155084	Pseudomonas aeruginosa IFO 13740		287	BACTERIAL	PROTEOBACTERIA-GAMMA			Pseudomonas		Pseudomonas aeruginosa			IFO 13740	Anaerobic respiration		Opportunistic pathogen			IFO 13740	Natural	Yes	Isolate				222480					Yes	2016-08-31		Proteobacteria	Gammaproteobacteria	Pseudomonadales	Pseudomonadaceae	Pseudomonas	Pseudomonas aeruginosa
197_Go0155083	Pseudomonas aeruginosa 352		287	BACTERIAL	PROTEOBACTERIA-GAMMA			Pseudomonas		Pseudomonas aeruginosa			352	Anaerobic respiration		Opportunistic pathogen				Natural	Yes	Isolate				712618					Yes	2016-08-31		Proteobacteria	Gammaproteobacteria	Pseudomonadales	Pseudomonadaceae	Pseudomonas	Pseudomonas aeruginosa
197_Go0155082	Pseudomonas aeruginosa NBRC 13739		287	BACTERIAL	PROTEOBACTERIA-GAMMA			Pseudomonas		Pseudomonas aeruginosa			NBRC 13739	Anaerobic respiration		Opportunistic pathogen			NBRC 13739	Natural	Yes	Isolate				486843					Yes	2016-08-31		Proteobacteria	Gammaproteobacteria	Pseudomonadales	Pseudomonadaceae	Pseudomonas	Pseudomonas aeruginosa
197_Go0155081	Pseudomonas aeruginosa IFO 13739		287	BACTERIAL	PROTEOBACTERIA-GAMMA			Pseudomonas		Pseudomonas aeruginosa			IFO 13739	Anaerobic respiration		Opportunistic pathogen			IFO 13739	Natural	Yes	Isolate				222479					Yes	2016-08-31		Proteobacteria	Gammaproteobacteria	Pseudomonadales	Pseudomonadaceae	Pseudomonas	Pseudomonas aeruginosa
197_Go0155080	Pseudomonas aeruginosa NBRC 13738		287	BACTERIAL	PROTEOBACTERIA-GAMMA			Pseudomonas		Pseudomonas aeruginosa			NBRC 13738	Anaerobic respiration		Opportunistic pathogen			NBRC 13738	Natural	Yes	Isolate				486842					Yes	2016-08-31		Proteobacteria	Gammaproteobacteria	Pseudomonadales	Pseudomonadaceae	Pseudomonas	Pseudomonas aeruginosa
197_Go0155079	Pseudomonas aeruginosa IFO 13738		287	BACTERIAL	PROTEOBACTERIA-GAMMA			Pseudomonas		Pseudomonas aeruginosa			IFO 13738	Anaerobic respiration		Opportunistic pathogen			IFO 13738	Natural	Yes	Isolate				222478					Yes	2016-08-31		Proteobacteria	Gammaproteobacteria	Pseudomonadales	Pseudomonadaceae	Pseudomonas	Pseudomonas aeruginosa
197_Go0155078	Pseudomonas aeruginosa NBRC 13578		287	BACTERIAL	PROTEOBACTERIA-GAMMA			Pseudomonas		Pseudomonas aeruginosa			NBRC 13578	Anaerobic respiration		Opportunistic pathogen			NBRC 13578	Natural	Yes	Isolate				486729					Yes	2016-08-31		Proteobacteria	Gammaproteobacteria	Pseudomonadales	Pseudomonadaceae	Pseudomonas	Pseudomonas aeruginosa
197_Go0155077	Pseudomonas aeruginosa M-11		287	BACTERIAL	PROTEOBACTERIA-GAMMA			Pseudomonas		Pseudomonas aeruginosa			M-11	Anaerobic respiration		Opportunistic pathogen				Natural	Yes	Isolate				713255					Yes	2016-08-31		Proteobacteria	Gammaproteobacteria	Pseudomonadales	Pseudomonadaceae	Pseudomonas	Pseudomonas aeruginosa
197_Go0155076	Pseudomonas aeruginosa IFO 13578		287	BACTERIAL	PROTEOBACTERIA-GAMMA			Pseudomonas		Pseudomonas aeruginosa			IFO 13578	Anaerobic respiration		Opportunistic pathogen			IFO 13578	Natural	Yes	Isolate				222477					Yes	2016-08-31		Proteobacteria	Gammaproteobacteria	Pseudomonadales	Pseudomonadaceae	Pseudomonas	Pseudomonas aeruginosa
197_Go0155075	Pseudomonas aeruginosa NBRC 13279		287	BACTERIAL	PROTEOBACTERIA-GAMMA			Pseudomonas		Pseudomonas aeruginosa			NBRC 13279	Anaerobic respiration		Opportunistic pathogen			NBRC 13279	Natural	Yes	Isolate				486639					Yes	2016-08-31		Proteobacteria	Gammaproteobacteria	Pseudomonadales	Pseudomonadaceae	Pseudomonas	Pseudomonas aeruginosa
197_Go0155074	Pseudomonas aeruginosa DMST 4057		287	BACTERIAL	PROTEOBACTERIA-GAMMA			Pseudomonas		Pseudomonas aeruginosa			DMST 4057	Anaerobic respiration		Opportunistic pathogen				Natural	Yes	Isolate				665880					Yes	2016-08-31		Proteobacteria	Gammaproteobacteria	Pseudomonadales	Pseudomonadaceae	Pseudomonas	Pseudomonas aeruginosa
197_Go0155073	Pseudomonas aeruginosa DMST 3833		287	BACTERIAL	PROTEOBACTERIA-GAMMA			Pseudomonas		Pseudomonas aeruginosa			DMST 3833	Anaerobic respiration		Opportunistic pathogen				Natural	Yes	Isolate				665879					Yes	2016-08-31		Proteobacteria	Gammaproteobacteria	Pseudomonadales	Pseudomonadaceae	Pseudomonas	Pseudomonas aeruginosa
197_Go0155072	Pseudomonas aeruginosa DMST 3525		287	BACTERIAL	PROTEOBACTERIA-GAMMA			Pseudomonas		Pseudomonas aeruginosa			DMST 3525	Anaerobic respiration		Opportunistic pathogen				Natural	Yes	Isolate				665878					Yes	2016-08-31		Proteobacteria	Gammaproteobacteria	Pseudomonadales	Pseudomonadaceae	Pseudomonas	Pseudomonas aeruginosa
197_Go0155071	Pseudomonas aeruginosa DMST 2960		287	BACTERIAL	PROTEOBACTERIA-GAMMA			Pseudomonas		Pseudomonas aeruginosa			DMST 2960	Anaerobic respiration		Opportunistic pathogen				Natural	Yes	Isolate				665877					Yes	2016-08-31		Proteobacteria	Gammaproteobacteria	Pseudomonadales	Pseudomonadaceae	Pseudomonas	Pseudomonas aeruginosa
197_Go0155070	Pseudomonas aeruginosa LMG 21066		287	BACTERIAL	PROTEOBACTERIA-GAMMA			Pseudomonas		Pseudomonas aeruginosa			LMG 21066	Anaerobic respiration		Opportunistic pathogen			LMG 21066	Natural	Yes	Isolate				659018					Yes	2016-08-31		Proteobacteria	Gammaproteobacteria	Pseudomonadales	Pseudomonadaceae	Pseudomonas	Pseudomonas aeruginosa
197_Go0155069	Pseudomonas aeruginosa Alaoui Ps2		287	BACTERIAL	PROTEOBACTERIA-GAMMA			Pseudomonas		Pseudomonas aeruginosa			Alaoui Ps2	Anaerobic respiration		Opportunistic pathogen				Natural	Yes	Isolate				659019					Yes	2016-08-31		Proteobacteria	Gammaproteobacteria	Pseudomonadales	Pseudomonadaceae	Pseudomonas	Pseudomonas aeruginosa
197_Go0155068	Pseudomonas aeruginosa NCIM 2945		287	BACTERIAL	PROTEOBACTERIA-GAMMA			Pseudomonas		Pseudomonas aeruginosa			NCIM 2945	Anaerobic respiration		Opportunistic pathogen			NCIM 2945	Natural	Yes	Isolate				656559					Yes	2016-08-31		Proteobacteria	Gammaproteobacteria	Pseudomonadales	Pseudomonadaceae	Pseudomonas	Pseudomonas aeruginosa
197_Go0155067	Pseudomonas aeruginosa NCIB 8704		287	BACTERIAL	PROTEOBACTERIA-GAMMA			Pseudomonas		Pseudomonas aeruginosa			NCIB 8704	Anaerobic respiration		Opportunistic pathogen			NCIB 8704	Natural	Yes	Isolate				655882					Yes	2016-08-31		Proteobacteria	Gammaproteobacteria	Pseudomonadales	Pseudomonadaceae	Pseudomonas	Pseudomonas aeruginosa
197_Go0155066	Pseudomonas aeruginosa NCIB 8650		287	BACTERIAL	PROTEOBACTERIA-GAMMA			Pseudomonas		Pseudomonas aeruginosa			NCIB 8650	Anaerobic respiration		Opportunistic pathogen			NCIB 8650	Natural	Yes	Isolate				655863					Yes	2016-08-31		Proteobacteria	Gammaproteobacteria	Pseudomonadales	Pseudomonadaceae	Pseudomonas	Pseudomonas aeruginosa
197_Go0155065	Pseudomonas aeruginosa NCAIM B.02051		287	BACTERIAL	PROTEOBACTERIA-GAMMA			Pseudomonas		Pseudomonas aeruginosa			NCAIM B.02051	Anaerobic respiration		Opportunistic pathogen				Natural	Yes	Isolate				651866					Yes	2016-08-31		Proteobacteria	Gammaproteobacteria	Pseudomonadales	Pseudomonadaceae	Pseudomonas	Pseudomonas aeruginosa
197_Go0155064	Pseudomonas aeruginosa NCAIM B.01643		287	BACTERIAL	PROTEOBACTERIA-GAMMA			Pseudomonas		Pseudomonas aeruginosa			NCAIM B.01643	Anaerobic respiration		Opportunistic pathogen				Natural	Yes	Isolate				651548					Yes	2016-08-31		Proteobacteria	Gammaproteobacteria	Pseudomonadales	Pseudomonadaceae	Pseudomonas	Pseudomonas aeruginosa
197_Go0155063	Pseudomonas aeruginosa NCAIM B.01315		287	BACTERIAL	PROTEOBACTERIA-GAMMA			Pseudomonas		Pseudomonas aeruginosa			NCAIM B.01315	Anaerobic respiration		Opportunistic pathogen				Natural	Yes	Isolate				651544					Yes	2016-08-31		Proteobacteria	Gammaproteobacteria	Pseudomonadales	Pseudomonadaceae	Pseudomonas	Pseudomonas aeruginosa
197_Go0155062	Pseudomonas aeruginosa NCAIM B.01201		287	BACTERIAL	PROTEOBACTERIA-GAMMA			Pseudomonas		Pseudomonas aeruginosa			NCAIM B.01201	Anaerobic respiration		Opportunistic pathogen				Natural	Yes	Isolate				651542					Yes	2016-08-31		Proteobacteria	Gammaproteobacteria	Pseudomonadales	Pseudomonadaceae	Pseudomonas	Pseudomonas aeruginosa
197_Go0155061	Pseudomonas aeruginosa HNCMB 170040		287	BACTERIAL	PROTEOBACTERIA-GAMMA			Pseudomonas		Pseudomonas aeruginosa			HNCMB 170040	Anaerobic respiration		Opportunistic pathogen				Natural	Yes	Isolate				651543					Yes	2016-08-31		Proteobacteria	Gammaproteobacteria	Pseudomonadales	Pseudomonadaceae	Pseudomonas	Pseudomonas aeruginosa
197_Go0155060	Pseudomonas aeruginosa CNCTC Ps 181/84		287	BACTERIAL	PROTEOBACTERIA-GAMMA			Pseudomonas		Pseudomonas aeruginosa			CNCTC Ps 181/84	Anaerobic respiration		Opportunistic pathogen				Natural	Yes	Isolate				723054					Yes	2016-08-31		Proteobacteria	Gammaproteobacteria	Pseudomonadales	Pseudomonadaceae	Pseudomonas	Pseudomonas aeruginosa
197_Go0155059	Pseudomonas aeruginosa CNCTC 6011		287	BACTERIAL	PROTEOBACTERIA-GAMMA			Pseudomonas		Pseudomonas aeruginosa			CNCTC 6011	Anaerobic respiration		Opportunistic pathogen				Natural	Yes	Isolate				723052					Yes	2016-08-31		Proteobacteria	Gammaproteobacteria	Pseudomonadales	Pseudomonadaceae	Pseudomonas	Pseudomonas aeruginosa
197_Go0155058	Pseudomonas aeruginosa NCAIM B.01200		287	BACTERIAL	PROTEOBACTERIA-GAMMA			Pseudomonas		Pseudomonas aeruginosa			NCAIM B.01200	Anaerobic respiration		Opportunistic pathogen				Natural	Yes	Isolate				651540					Yes	2016-08-31		Proteobacteria	Gammaproteobacteria	Pseudomonadales	Pseudomonadaceae	Pseudomonas	Pseudomonas aeruginosa
197_Go0155057	Pseudomonas aeruginosa HNCMB 170028		287	BACTERIAL	PROTEOBACTERIA-GAMMA			Pseudomonas		Pseudomonas aeruginosa			HNCMB 170028	Anaerobic respiration		Opportunistic pathogen				Natural	Yes	Isolate				651541					Yes	2016-08-31		Proteobacteria	Gammaproteobacteria	Pseudomonadales	Pseudomonadaceae	Pseudomonas	Pseudomonas aeruginosa
197_Go0155056	Pseudomonas aeruginosa JCM 20031		287	BACTERIAL	PROTEOBACTERIA-GAMMA			Pseudomonas		Pseudomonas aeruginosa			JCM 20031	Anaerobic respiration		Opportunistic pathogen			JCM 20031	Natural	Yes	Isolate				802991					Yes	2016-08-31		Proteobacteria	Gammaproteobacteria	Pseudomonadales	Pseudomonadaceae	Pseudomonas	Pseudomonas aeruginosa
197_Go0155055	Pseudomonas aeruginosa IFO 3080		287	BACTERIAL	PROTEOBACTERIA-GAMMA			Pseudomonas		Pseudomonas aeruginosa			IFO 3080	Anaerobic respiration		Opportunistic pathogen			IFO 3080	Natural	Yes	Isolate				101738					Yes	2016-08-31		Proteobacteria	Gammaproteobacteria	Pseudomonadales	Pseudomonadaceae	Pseudomonas	Pseudomonas aeruginosa
197_Go0155054	Pseudomonas aeruginosa IAM 1054		287	BACTERIAL	PROTEOBACTERIA-GAMMA			Pseudomonas		Pseudomonas aeruginosa			IAM 1054	Anaerobic respiration		Opportunistic pathogen			IAM 1054	Natural	Yes	Isolate				537849					Yes	2016-08-31		Proteobacteria	Gammaproteobacteria	Pseudomonadales	Pseudomonadaceae	Pseudomonas	Pseudomonas aeruginosa
197_Go0155053	Pseudomonas aeruginosa CNCTC Ps 172/79		287	BACTERIAL	PROTEOBACTERIA-GAMMA			Pseudomonas		Pseudomonas aeruginosa			CNCTC Ps 172/79	Anaerobic respiration		Opportunistic pathogen				Natural	Yes	Isolate				723045					Yes	2016-08-31		Proteobacteria	Gammaproteobacteria	Pseudomonadales	Pseudomonadaceae	Pseudomonas	Pseudomonas aeruginosa
197_Go0155052	Pseudomonas aeruginosa CNCTC 6005		287	BACTERIAL	PROTEOBACTERIA-GAMMA			Pseudomonas		Pseudomonas aeruginosa			CNCTC 6005	Anaerobic respiration		Opportunistic pathogen				Natural	Yes	Isolate				723044					Yes	2016-08-31		Proteobacteria	Gammaproteobacteria	Pseudomonadales	Pseudomonadaceae	Pseudomonas	Pseudomonas aeruginosa
197_Go0155051	Pseudomonas aeruginosa CCRC 11892		287	BACTERIAL	PROTEOBACTERIA-GAMMA			Pseudomonas		Pseudomonas aeruginosa			CCRC 11892	Anaerobic respiration		Opportunistic pathogen			CCRC 11892	Natural	Yes	Isolate				506108					Yes	2016-08-31		Proteobacteria	Gammaproteobacteria	Pseudomonadales	Pseudomonadaceae	Pseudomonas	Pseudomonas aeruginosa
197_Go0155050	Pseudomonas aeruginosa BCRC 11892		287	BACTERIAL	PROTEOBACTERIA-GAMMA			Pseudomonas		Pseudomonas aeruginosa			BCRC 11892	Anaerobic respiration		Opportunistic pathogen			BCRC 11892	Natural	Yes	Isolate				506107					Yes	2016-08-31		Proteobacteria	Gammaproteobacteria	Pseudomonadales	Pseudomonadaceae	Pseudomonas	Pseudomonas aeruginosa
197_Go0155049	Pseudomonas aeruginosa ATCC 21636		287	BACTERIAL	PROTEOBACTERIA-GAMMA			Pseudomonas		Pseudomonas aeruginosa			ATCC 21636	Anaerobic respiration		Opportunistic pathogen			ATCC 21636	Natural	Yes	Isolate				101737					Yes	2016-08-31		Proteobacteria	Gammaproteobacteria	Pseudomonadales	Pseudomonadaceae	Pseudomonas	Pseudomonas aeruginosa
197_Go0155048	Pseudomonas aeruginosa 760		287	BACTERIAL	PROTEOBACTERIA-GAMMA			Pseudomonas		Pseudomonas aeruginosa			760	Anaerobic respiration		Opportunistic pathogen				Natural	Yes	Isolate				711032					Yes	2016-08-31		Proteobacteria	Gammaproteobacteria	Pseudomonadales	Pseudomonadaceae	Pseudomonas	Pseudomonas aeruginosa
197_Go0155047	Pseudomonas aeruginosa FERM-P 370		287	BACTERIAL	PROTEOBACTERIA-GAMMA			Pseudomonas		Pseudomonas aeruginosa			FERM-P 370	Anaerobic respiration		Opportunistic pathogen				Natural	Yes	Isolate				101514					Yes	2016-08-31		Proteobacteria	Gammaproteobacteria	Pseudomonadales	Pseudomonadaceae	Pseudomonas	Pseudomonas aeruginosa
197_Go0155046	Pseudomonas aeruginosa 1-7-2A		287	BACTERIAL	PROTEOBACTERIA-GAMMA			Pseudomonas		Pseudomonas aeruginosa			1-7-2A	Anaerobic respiration		Opportunistic pathogen				Natural	Yes	Isolate				353911					Yes	2016-08-31		Proteobacteria	Gammaproteobacteria	Pseudomonadales	Pseudomonadaceae	Pseudomonas	Pseudomonas aeruginosa
197_Go0155045	Pseudomonas aeruginosa 180		287	BACTERIAL	PROTEOBACTERIA-GAMMA			Pseudomonas		Pseudomonas aeruginosa			180	Anaerobic respiration		Opportunistic pathogen				Natural	Yes	Isolate				353703					Yes	2016-08-31		Proteobacteria	Gammaproteobacteria	Pseudomonadales	Pseudomonadaceae	Pseudomonas	Pseudomonas aeruginosa
197_Go0155044	Pseudomonas aeruginosa VTT E-81090		287	BACTERIAL	PROTEOBACTERIA-GAMMA			Pseudomonas		Pseudomonas aeruginosa			VTT E-81090	Anaerobic respiration		Opportunistic pathogen				Natural	Yes	Isolate				288656					Yes	2016-08-31		Proteobacteria	Gammaproteobacteria	Pseudomonadales	Pseudomonadaceae	Pseudomonas	Pseudomonas aeruginosa
197_Go0155042	Pseudomonas aeruginosa NCTC 6749		287	BACTERIAL	PROTEOBACTERIA-GAMMA			Pseudomonas		Pseudomonas aeruginosa			NCTC 6749	Anaerobic respiration		Opportunistic pathogen			NCTC 6749	Natural	Yes	Isolate				100240					Yes	2016-08-31		Proteobacteria	Gammaproteobacteria	Pseudomonadales	Pseudomonadaceae	Pseudomonas	Pseudomonas aeruginosa
197_Go0155041	Pseudomonas aeruginosa NCIMB 11835		287	BACTERIAL	PROTEOBACTERIA-GAMMA			Pseudomonas		Pseudomonas aeruginosa			NCIMB 11835	Anaerobic respiration		Opportunistic pathogen			NCIMB 11835	Natural	Yes	Isolate				210278					Yes	2016-08-31		Proteobacteria	Gammaproteobacteria	Pseudomonadales	Pseudomonadaceae	Pseudomonas	Pseudomonas aeruginosa
197_Go0155040	Pseudomonas aeruginosa NBIMCC 1088		287	BACTERIAL	PROTEOBACTERIA-GAMMA			Pseudomonas		Pseudomonas aeruginosa			NBIMCC 1088	Anaerobic respiration		Opportunistic pathogen				Natural	Yes	Isolate				559934					Yes	2016-08-31		Proteobacteria	Gammaproteobacteria	Pseudomonadales	Pseudomonadaceae	Pseudomonas	Pseudomonas aeruginosa
197_Go0155039	Pseudomonas aeruginosa KM 760		287	BACTERIAL	PROTEOBACTERIA-GAMMA			Pseudomonas		Pseudomonas aeruginosa			KM 760	Anaerobic respiration		Opportunistic pathogen				Natural	Yes	Isolate				100241					Yes	2016-08-31		Proteobacteria	Gammaproteobacteria	Pseudomonadales	Pseudomonadaceae	Pseudomonas	Pseudomonas aeruginosa
197_Go0154994	Pseudomonas aeruginosa LMG 24991		287	BACTERIAL	PROTEOBACTERIA-GAMMA			Pseudomonas		Pseudomonas aeruginosa			LMG 24991	Anaerobic respiration		Opportunistic pathogen			LMG 24991	Natural	Yes	Isolate				862831					Yes	2016-08-31		Proteobacteria	Gammaproteobacteria	Pseudomonadales	Pseudomonadaceae	Pseudomonas	Pseudomonas aeruginosa
197_Go0154993	Pseudomonas aeruginosa strain Br908		287	BACTERIAL	PROTEOBACTERIA-GAMMA			Pseudomonas		Pseudomonas aeruginosa			strain Br908	Anaerobic respiration		Opportunistic pathogen				Natural	Yes	Isolate				862829					Yes	2016-08-31		Proteobacteria	Gammaproteobacteria	Pseudomonadales	Pseudomonadaceae	Pseudomonas	Pseudomonas aeruginosa
197_Go0154992	Pseudomonas aeruginosa strain CPHL 8060		287	BACTERIAL	PROTEOBACTERIA-GAMMA			Pseudomonas		Pseudomonas aeruginosa			strain CPHL 8060	Anaerobic respiration		Opportunistic pathogen				Natural	Yes	Isolate				862827					Yes	2016-08-31		Proteobacteria	Gammaproteobacteria	Pseudomonadales	Pseudomonadaceae	Pseudomonas	Pseudomonas aeruginosa
197_Go0154991	Pseudomonas aeruginosa LMG 24985		287	BACTERIAL	PROTEOBACTERIA-GAMMA			Pseudomonas		Pseudomonas aeruginosa			LMG 24985	Anaerobic respiration		Opportunistic pathogen			LMG 24985	Natural	Yes	Isolate				862826					Yes	2016-08-31		Proteobacteria	Gammaproteobacteria	Pseudomonadales	Pseudomonadaceae	Pseudomonas	Pseudomonas aeruginosa
197_Go0154990	Pseudomonas aeruginosa strain CPHL 8058		287	BACTERIAL	PROTEOBACTERIA-GAMMA			Pseudomonas		Pseudomonas aeruginosa			strain CPHL 8058	Anaerobic respiration		Opportunistic pathogen				Natural	Yes	Isolate				862825					Yes	2016-08-31		Proteobacteria	Gammaproteobacteria	Pseudomonadales	Pseudomonadaceae	Pseudomonas	Pseudomonas aeruginosa
197_Go0154989	Pseudomonas aeruginosa LMG 24984		287	BACTERIAL	PROTEOBACTERIA-GAMMA			Pseudomonas		Pseudomonas aeruginosa			LMG 24984	Anaerobic respiration		Opportunistic pathogen			LMG 24984	Natural	Yes	Isolate				862824					Yes	2016-08-31		Proteobacteria	Gammaproteobacteria	Pseudomonadales	Pseudomonadaceae	Pseudomonas	Pseudomonas aeruginosa
197_Go0154988	Pseudomonas aeruginosa LMG 24983		287	BACTERIAL	PROTEOBACTERIA-GAMMA			Pseudomonas		Pseudomonas aeruginosa			LMG 24983	Anaerobic respiration		Opportunistic pathogen			LMG 24983	Natural	Yes	Isolate				862822					Yes	2016-08-31		Proteobacteria	Gammaproteobacteria	Pseudomonadales	Pseudomonadaceae	Pseudomonas	Pseudomonas aeruginosa
197_Go0154987	Pseudomonas aeruginosa strain Us449		287	BACTERIAL	PROTEOBACTERIA-GAMMA			Pseudomonas		Pseudomonas aeruginosa			strain Us449	Anaerobic respiration		Opportunistic pathogen				Natural	Yes	Isolate				862821					Yes	2016-08-31		Proteobacteria	Gammaproteobacteria	Pseudomonadales	Pseudomonadaceae	Pseudomonas	Pseudomonas aeruginosa
197_Go0154986	Pseudomonas aeruginosa LMG 24887		287	BACTERIAL	PROTEOBACTERIA-GAMMA			Pseudomonas		Pseudomonas aeruginosa			LMG 24887	Anaerobic respiration		Opportunistic pathogen			LMG 24887	Natural	Yes	Isolate				862820					Yes	2016-08-31		Proteobacteria	Gammaproteobacteria	Pseudomonadales	Pseudomonadaceae	Pseudomonas	Pseudomonas aeruginosa
197_Go0154985	Pseudomonas aeruginosa strain CND03		287	BACTERIAL	PROTEOBACTERIA-GAMMA			Pseudomonas		Pseudomonas aeruginosa			strain CND03	Anaerobic respiration		Opportunistic pathogen				Natural	Yes	Isolate				862819					Yes	2016-08-31		Proteobacteria	Gammaproteobacteria	Pseudomonadales	Pseudomonadaceae	Pseudomonas	Pseudomonas aeruginosa
197_Go0154984	Pseudomonas aeruginosa strain CPHL 11450		287	BACTERIAL	PROTEOBACTERIA-GAMMA			Pseudomonas		Pseudomonas aeruginosa			strain CPHL 11450	Anaerobic respiration		Opportunistic pathogen				Natural	Yes	Isolate				862817					Yes	2016-08-31		Proteobacteria	Gammaproteobacteria	Pseudomonadales	Pseudomonadaceae	Pseudomonas	Pseudomonas aeruginosa
197_Go0154983	Pseudomonas aeruginosa LMG 24885		287	BACTERIAL	PROTEOBACTERIA-GAMMA			Pseudomonas		Pseudomonas aeruginosa			LMG 24885	Anaerobic respiration		Opportunistic pathogen			LMG 24885	Natural	Yes	Isolate				862816					Yes	2016-08-31		Proteobacteria	Gammaproteobacteria	Pseudomonadales	Pseudomonadaceae	Pseudomonas	Pseudomonas aeruginosa
197_Go0154982	Pseudomonas aeruginosa strain Is579		287	BACTERIAL	PROTEOBACTERIA-GAMMA			Pseudomonas		Pseudomonas aeruginosa			strain Is579	Anaerobic respiration		Opportunistic pathogen				Natural	Yes	Isolate				862808					Yes	2016-08-31		Proteobacteria	Gammaproteobacteria	Pseudomonadales	Pseudomonadaceae	Pseudomonas	Pseudomonas aeruginosa
197_Go0154981	Pseudomonas aeruginosa LMG 24988		287	BACTERIAL	PROTEOBACTERIA-GAMMA			Pseudomonas		Pseudomonas aeruginosa			LMG 24988	Anaerobic respiration		Opportunistic pathogen			LMG 24988	Natural	Yes	Isolate				862807					Yes	2016-08-31		Proteobacteria	Gammaproteobacteria	Pseudomonadales	Pseudomonadaceae	Pseudomonas	Pseudomonas aeruginosa
197_Go0154980	Pseudomonas aeruginosa LMG 24987		287	BACTERIAL	PROTEOBACTERIA-GAMMA			Pseudomonas		Pseudomonas aeruginosa			LMG 24987	Anaerobic respiration		Opportunistic pathogen			LMG 24987	Natural	Yes	Isolate				862805					Yes	2016-08-31		Proteobacteria	Gammaproteobacteria	Pseudomonadales	Pseudomonadaceae	Pseudomonas	Pseudomonas aeruginosa
197_Go0154979	Pseudomonas aeruginosa LMG 24986		287	BACTERIAL	PROTEOBACTERIA-GAMMA			Pseudomonas		Pseudomonas aeruginosa			LMG 24986	Anaerobic respiration		Opportunistic pathogen			LMG 24986	Natural	Yes	Isolate				862803					Yes	2016-08-31		Proteobacteria	Gammaproteobacteria	Pseudomonadales	Pseudomonadaceae	Pseudomonas	Pseudomonas aeruginosa
197_Go0154978	Pseudomonas aeruginosa strain IC3		287	BACTERIAL	PROTEOBACTERIA-GAMMA			Pseudomonas		Pseudomonas aeruginosa			strain IC3	Anaerobic respiration		Opportunistic pathogen				Natural	Yes	Isolate				862802					Yes	2016-08-31		Proteobacteria	Gammaproteobacteria	Pseudomonadales	Pseudomonadaceae	Pseudomonas	Pseudomonas aeruginosa
197_Go0154977	Pseudomonas aeruginosa strain So099		287	BACTERIAL	PROTEOBACTERIA-GAMMA			Pseudomonas		Pseudomonas aeruginosa			strain So099	Anaerobic respiration		Opportunistic pathogen				Natural	Yes	Isolate				862800					Yes	2016-08-31		Proteobacteria	Gammaproteobacteria	Pseudomonadales	Pseudomonadaceae	Pseudomonas	Pseudomonas aeruginosa
197_Go0154976	Pseudomonas aeruginosa LMG 24981		287	BACTERIAL	PROTEOBACTERIA-GAMMA			Pseudomonas		Pseudomonas aeruginosa			LMG 24981	Anaerobic respiration		Opportunistic pathogen			LMG 24981	Natural	Yes	Isolate				862799					Yes	2016-08-31		Proteobacteria	Gammaproteobacteria	Pseudomonadales	Pseudomonadaceae	Pseudomonas	Pseudomonas aeruginosa
197_Go0154975	Pseudomonas aeruginosa strain Bo548		287	BACTERIAL	PROTEOBACTERIA-GAMMA			Pseudomonas		Pseudomonas aeruginosa			strain Bo548	Anaerobic respiration		Opportunistic pathogen				Natural	Yes	Isolate				862798					Yes	2016-08-31		Proteobacteria	Gammaproteobacteria	Pseudomonadales	Pseudomonadaceae	Pseudomonas	Pseudomonas aeruginosa
197_Go0154974	Pseudomonas aeruginosa LMG 24980		287	BACTERIAL	PROTEOBACTERIA-GAMMA			Pseudomonas		Pseudomonas aeruginosa			LMG 24980	Anaerobic respiration		Opportunistic pathogen			LMG 24980	Natural	Yes	Isolate				862797					Yes	2016-08-31		Proteobacteria	Gammaproteobacteria	Pseudomonadales	Pseudomonadaceae	Pseudomonas	Pseudomonas aeruginosa
197_Go0154973	Pseudomonas aeruginosa strain IDEXXCanine7		287	BACTERIAL	PROTEOBACTERIA-GAMMA			Pseudomonas		Pseudomonas aeruginosa			strain IDEXXCanine7	Anaerobic respiration		Opportunistic pathogen				Natural	Yes	Isolate				862796					Yes	2016-08-31		Proteobacteria	Gammaproteobacteria	Pseudomonadales	Pseudomonadaceae	Pseudomonas	Pseudomonas aeruginosa
197_Go0154972	Pseudomonas aeruginosa LMG 24976		287	BACTERIAL	PROTEOBACTERIA-GAMMA			Pseudomonas		Pseudomonas aeruginosa			LMG 24976	Anaerobic respiration		Opportunistic pathogen			LMG 24976	Natural	Yes	Isolate				862795					Yes	2016-08-31		Proteobacteria	Gammaproteobacteria	Pseudomonadales	Pseudomonadaceae	Pseudomonas	Pseudomonas aeruginosa
197_Go0154971	Pseudomonas aeruginosa strain Jp1540		287	BACTERIAL	PROTEOBACTERIA-GAMMA			Pseudomonas		Pseudomonas aeruginosa			strain Jp1540	Anaerobic respiration		Opportunistic pathogen				Natural	Yes	Isolate				862794					Yes	2016-08-31		Proteobacteria	Gammaproteobacteria	Pseudomonadales	Pseudomonadaceae	Pseudomonas	Pseudomonas aeruginosa
197_Go0154970	Pseudomonas aeruginosa LMG 24975		287	BACTERIAL	PROTEOBACTERIA-GAMMA			Pseudomonas		Pseudomonas aeruginosa			LMG 24975	Anaerobic respiration		Opportunistic pathogen			LMG 24975	Natural	Yes	Isolate				862793					Yes	2016-08-31		Proteobacteria	Gammaproteobacteria	Pseudomonadales	Pseudomonadaceae	Pseudomonas	Pseudomonas aeruginosa
197_Go0154969	Pseudomonas aeruginosa strain Jp235		287	BACTERIAL	PROTEOBACTERIA-GAMMA			Pseudomonas		Pseudomonas aeruginosa			strain Jp235	Anaerobic respiration		Opportunistic pathogen				Natural	Yes	Isolate				862792					Yes	2016-08-31		Proteobacteria	Gammaproteobacteria	Pseudomonadales	Pseudomonadaceae	Pseudomonas	Pseudomonas aeruginosa
197_Go0154968	Pseudomonas aeruginosa LMG 24974		287	BACTERIAL	PROTEOBACTERIA-GAMMA			Pseudomonas		Pseudomonas aeruginosa			LMG 24974	Anaerobic respiration		Opportunistic pathogen			LMG 24974	Natural	Yes	Isolate				862791					Yes	2016-08-31		Proteobacteria	Gammaproteobacteria	Pseudomonadales	Pseudomonadaceae	Pseudomonas	Pseudomonas aeruginosa
197_Go0154967	Pseudomonas aeruginosa strain IC6		287	BACTERIAL	PROTEOBACTERIA-GAMMA			Pseudomonas		Pseudomonas aeruginosa			strain IC6	Anaerobic respiration		Opportunistic pathogen				Natural	Yes	Isolate				862790					Yes	2016-08-31		Proteobacteria	Gammaproteobacteria	Pseudomonadales	Pseudomonadaceae	Pseudomonas	Pseudomonas aeruginosa
197_Go0154966	Pseudomonas aeruginosa strain PER08		287	BACTERIAL	PROTEOBACTERIA-GAMMA			Pseudomonas		Pseudomonas aeruginosa			strain PER08	Anaerobic respiration		Opportunistic pathogen				Natural	Yes	Isolate				862788					Yes	2016-08-31		Proteobacteria	Gammaproteobacteria	Pseudomonadales	Pseudomonadaceae	Pseudomonas	Pseudomonas aeruginosa
197_Go0154965	Pseudomonas aeruginosa LMG 24883		287	BACTERIAL	PROTEOBACTERIA-GAMMA			Pseudomonas		Pseudomonas aeruginosa			LMG 24883	Anaerobic respiration		Opportunistic pathogen			LMG 24883	Natural	Yes	Isolate				862787					Yes	2016-08-31		Proteobacteria	Gammaproteobacteria	Pseudomonadales	Pseudomonadaceae	Pseudomonas	Pseudomonas aeruginosa
197_Go0154964	Pseudomonas aeruginosa strain Us411		287	BACTERIAL	PROTEOBACTERIA-GAMMA			Pseudomonas		Pseudomonas aeruginosa			strain Us411	Anaerobic respiration		Opportunistic pathogen				Natural	Yes	Isolate				862786					Yes	2016-08-31		Proteobacteria	Gammaproteobacteria	Pseudomonadales	Pseudomonadaceae	Pseudomonas	Pseudomonas aeruginosa
197_Go0154963	Pseudomonas aeruginosa LMG 24882		287	BACTERIAL	PROTEOBACTERIA-GAMMA			Pseudomonas		Pseudomonas aeruginosa			LMG 24882	Anaerobic respiration		Opportunistic pathogen			LMG 24882	Natural	Yes	Isolate				862785					Yes	2016-08-31		Proteobacteria	Gammaproteobacteria	Pseudomonadales	Pseudomonadaceae	Pseudomonas	Pseudomonas aeruginosa
197_Go0154962	Pseudomonas aeruginosa strain Bu004		287	BACTERIAL	PROTEOBACTERIA-GAMMA			Pseudomonas		Pseudomonas aeruginosa			strain Bu004	Anaerobic respiration		Opportunistic pathogen				Natural	Yes	Isolate				862773					Yes	2016-08-31		Proteobacteria	Gammaproteobacteria	Pseudomonadales	Pseudomonadaceae	Pseudomonas	Pseudomonas aeruginosa
197_Go0154961	Pseudomonas aeruginosa LMG 24979		287	BACTERIAL	PROTEOBACTERIA-GAMMA			Pseudomonas		Pseudomonas aeruginosa			LMG 24979	Anaerobic respiration		Opportunistic pathogen			LMG 24979	Natural	Yes	Isolate				862772					Yes	2016-08-31		Proteobacteria	Gammaproteobacteria	Pseudomonadales	Pseudomonadaceae	Pseudomonas	Pseudomonas aeruginosa
197_Go0154960	Pseudomonas aeruginosa strain Aa249		287	BACTERIAL	PROTEOBACTERIA-GAMMA			Pseudomonas		Pseudomonas aeruginosa			strain Aa249	Anaerobic respiration		Opportunistic pathogen				Natural	Yes	Isolate				862771					Yes	2016-08-31		Proteobacteria	Gammaproteobacteria	Pseudomonadales	Pseudomonadaceae	Pseudomonas	Pseudomonas aeruginosa
197_Go0154959	Pseudomonas aeruginosa LMG 24978		287	BACTERIAL	PROTEOBACTERIA-GAMMA			Pseudomonas		Pseudomonas aeruginosa			LMG 24978	Anaerobic respiration		Opportunistic pathogen			LMG 24978	Natural	Yes	Isolate				862770					Yes	2016-08-31		Proteobacteria	Gammaproteobacteria	Pseudomonadales	Pseudomonadaceae	Pseudomonas	Pseudomonas aeruginosa
197_Go0154958	Pseudomonas aeruginosa strain PN119w		287	BACTERIAL	PROTEOBACTERIA-GAMMA			Pseudomonas		Pseudomonas aeruginosa			strain PN119w	Anaerobic respiration		Opportunistic pathogen				Natural	Yes	Isolate				862769					Yes	2016-08-31		Proteobacteria	Gammaproteobacteria	Pseudomonadales	Pseudomonadaceae	Pseudomonas	Pseudomonas aeruginosa
197_Go0154957	Pseudomonas aeruginosa LMG 24977		287	BACTERIAL	PROTEOBACTERIA-GAMMA			Pseudomonas		Pseudomonas aeruginosa			LMG 24977	Anaerobic respiration		Opportunistic pathogen			LMG 24977	Natural	Yes	Isolate				862768					Yes	2016-08-31		Proteobacteria	Gammaproteobacteria	Pseudomonadales	Pseudomonadaceae	Pseudomonas	Pseudomonas aeruginosa
197_Go0154956	Pseudomonas aeruginosa strain LiA193/2007		287	BACTERIAL	PROTEOBACTERIA-GAMMA			Pseudomonas		Pseudomonas aeruginosa			strain LiA193/2007	Anaerobic respiration		Opportunistic pathogen				Natural	Yes	Isolate				862767					Yes	2016-08-31		Proteobacteria	Gammaproteobacteria	Pseudomonadales	Pseudomonadaceae	Pseudomonas	Pseudomonas aeruginosa
197_Go0154955	Pseudomonas aeruginosa LMG 24973		287	BACTERIAL	PROTEOBACTERIA-GAMMA			Pseudomonas		Pseudomonas aeruginosa			LMG 24973	Anaerobic respiration		Opportunistic pathogen			LMG 24973	Natural	Yes	Isolate				862766					Yes	2016-08-31		Proteobacteria	Gammaproteobacteria	Pseudomonadales	Pseudomonadaceae	Pseudomonas	Pseudomonas aeruginosa
197_Go0154954	Pseudomonas aeruginosa IFO 13279		287	BACTERIAL	PROTEOBACTERIA-GAMMA			Pseudomonas		Pseudomonas aeruginosa			IFO 13279	Anaerobic respiration		Opportunistic pathogen			IFO 13279	Natural	Yes	Isolate				222476					Yes	2016-08-31		Proteobacteria	Gammaproteobacteria	Pseudomonadales	Pseudomonadaceae	Pseudomonas	Pseudomonas aeruginosa
197_Go0154953	Pseudomonas aeruginosa NBRC 3924		287	BACTERIAL	PROTEOBACTERIA-GAMMA			Pseudomonas		Pseudomonas aeruginosa			NBRC 3924	Anaerobic respiration		Opportunistic pathogen			NBRC 3924	Natural	Yes	Isolate				481144					Yes	2016-08-31		Proteobacteria	Gammaproteobacteria	Pseudomonadales	Pseudomonadaceae	Pseudomonas	Pseudomonas aeruginosa
197_Go0154952	Pseudomonas aeruginosa IFO 3924		287	BACTERIAL	PROTEOBACTERIA-GAMMA			Pseudomonas		Pseudomonas aeruginosa			IFO 3924	Anaerobic respiration		Opportunistic pathogen			IFO 3924	Natural	Yes	Isolate				222471					Yes	2016-08-31		Proteobacteria	Gammaproteobacteria	Pseudomonadales	Pseudomonadaceae	Pseudomonas	Pseudomonas aeruginosa
197_Go0154951	Pseudomonas aeruginosa NBRC 3918		287	BACTERIAL	PROTEOBACTERIA-GAMMA			Pseudomonas		Pseudomonas aeruginosa			NBRC 3918	Anaerobic respiration		Opportunistic pathogen			NBRC 3918	Natural	Yes	Isolate				481140					Yes	2016-08-31		Proteobacteria	Gammaproteobacteria	Pseudomonadales	Pseudomonadaceae	Pseudomonas	Pseudomonas aeruginosa
197_Go0154950	Pseudomonas aeruginosa IFO 3918		287	BACTERIAL	PROTEOBACTERIA-GAMMA			Pseudomonas		Pseudomonas aeruginosa			IFO 3918	Anaerobic respiration		Opportunistic pathogen			IFO 3918	Natural	Yes	Isolate				222467					Yes	2016-08-31		Proteobacteria	Gammaproteobacteria	Pseudomonadales	Pseudomonadaceae	Pseudomonas	Pseudomonas aeruginosa
197_Go0154949	Pseudomonas aeruginosa NBRC 3456		287	BACTERIAL	PROTEOBACTERIA-GAMMA			Pseudomonas		Pseudomonas aeruginosa			NBRC 3456	Anaerobic respiration		Opportunistic pathogen			NBRC 3456	Natural	Yes	Isolate				481253					Yes	2016-08-31		Proteobacteria	Gammaproteobacteria	Pseudomonadales	Pseudomonadaceae	Pseudomonas	Pseudomonas aeruginosa
197_Go0154948	Pseudomonas aeruginosa JCM 20103		287	BACTERIAL	PROTEOBACTERIA-GAMMA			Pseudomonas		Pseudomonas aeruginosa			JCM 20103	Anaerobic respiration		Opportunistic pathogen			JCM 20103	Natural	Yes	Isolate				803080					Yes	2016-08-31		Proteobacteria	Gammaproteobacteria	Pseudomonadales	Pseudomonadaceae	Pseudomonas	Pseudomonas aeruginosa
197_Go0154947	Pseudomonas aeruginosa IFO 3456		287	BACTERIAL	PROTEOBACTERIA-GAMMA			Pseudomonas		Pseudomonas aeruginosa			IFO 3456	Anaerobic respiration		Opportunistic pathogen			IFO 3456	Natural	Yes	Isolate				222465					Yes	2016-08-31		Proteobacteria	Gammaproteobacteria	Pseudomonadales	Pseudomonadaceae	Pseudomonas	Pseudomonas aeruginosa
197_Go0154946	Pseudomonas aeruginosa IAM 1202		287	BACTERIAL	PROTEOBACTERIA-GAMMA			Pseudomonas		Pseudomonas aeruginosa			IAM 1202	Anaerobic respiration		Opportunistic pathogen			IAM 1202	Natural	Yes	Isolate				538332					Yes	2016-08-31		Proteobacteria	Gammaproteobacteria	Pseudomonadales	Pseudomonadaceae	Pseudomonas	Pseudomonas aeruginosa
197_Go0154945	Pseudomonas aeruginosa NBRC 3454		287	BACTERIAL	PROTEOBACTERIA-GAMMA			Pseudomonas		Pseudomonas aeruginosa			NBRC 3454	Anaerobic respiration		Opportunistic pathogen			NBRC 3454	Natural	Yes	Isolate				481252					Yes	2016-08-31		Proteobacteria	Gammaproteobacteria	Pseudomonadales	Pseudomonadaceae	Pseudomonas	Pseudomonas aeruginosa
197_Go0154944	Pseudomonas aeruginosa JCM 20113		287	BACTERIAL	PROTEOBACTERIA-GAMMA			Pseudomonas		Pseudomonas aeruginosa			JCM 20113	Anaerobic respiration		Opportunistic pathogen			JCM 20113	Natural	Yes	Isolate				803090					Yes	2016-08-31		Proteobacteria	Gammaproteobacteria	Pseudomonadales	Pseudomonadaceae	Pseudomonas	Pseudomonas aeruginosa
197_Go0154943	Pseudomonas aeruginosa IFO 3454		287	BACTERIAL	PROTEOBACTERIA-GAMMA			Pseudomonas		Pseudomonas aeruginosa			IFO 3454	Anaerobic respiration		Opportunistic pathogen			IFO 3454	Natural	Yes	Isolate				222464					Yes	2016-08-31		Proteobacteria	Gammaproteobacteria	Pseudomonadales	Pseudomonadaceae	Pseudomonas	Pseudomonas aeruginosa
197_Go0154942	Pseudomonas aeruginosa IAM 1220		287	BACTERIAL	PROTEOBACTERIA-GAMMA			Pseudomonas		Pseudomonas aeruginosa			IAM 1220	Anaerobic respiration		Opportunistic pathogen			IAM 1220	Natural	Yes	Isolate				538278					Yes	2016-08-31		Proteobacteria	Gammaproteobacteria	Pseudomonadales	Pseudomonadaceae	Pseudomonas	Pseudomonas aeruginosa
197_Go0154941	Pseudomonas aeruginosa Kobayashi Type B		287	BACTERIAL	PROTEOBACTERIA-GAMMA			Pseudomonas		Pseudomonas aeruginosa			Kobayashi Type B	Anaerobic respiration		Opportunistic pathogen				Natural	Yes	Isolate				711180					Yes	2016-08-31		Proteobacteria	Gammaproteobacteria	Pseudomonadales	Pseudomonadaceae	Pseudomonas	Pseudomonas aeruginosa
197_Go0154940	Pseudomonas aeruginosa JCM 20122		287	BACTERIAL	PROTEOBACTERIA-GAMMA			Pseudomonas		Pseudomonas aeruginosa			JCM 20122	Anaerobic respiration		Opportunistic pathogen			JCM 20122	Natural	Yes	Isolate				803097					Yes	2016-08-31		Proteobacteria	Gammaproteobacteria	Pseudomonadales	Pseudomonadaceae	Pseudomonas	Pseudomonas aeruginosa
197_Go0154939	Pseudomonas aeruginosa IFO 3453		287	BACTERIAL	PROTEOBACTERIA-GAMMA			Pseudomonas		Pseudomonas aeruginosa			IFO 3453	Anaerobic respiration		Opportunistic pathogen			IFO 3453	Natural	Yes	Isolate				222463					Yes	2016-08-31		Proteobacteria	Gammaproteobacteria	Pseudomonadales	Pseudomonadaceae	Pseudomonas	Pseudomonas aeruginosa
197_Go0154938	Pseudomonas aeruginosa NBRC 3452		287	BACTERIAL	PROTEOBACTERIA-GAMMA			Pseudomonas		Pseudomonas aeruginosa			NBRC 3452	Anaerobic respiration		Opportunistic pathogen			NBRC 3452	Natural	Yes	Isolate				481250					Yes	2016-08-31		Proteobacteria	Gammaproteobacteria	Pseudomonadales	Pseudomonadaceae	Pseudomonas	Pseudomonas aeruginosa
197_Go0154937	Pseudomonas aeruginosa MO		287	BACTERIAL	PROTEOBACTERIA-GAMMA			Pseudomonas		Pseudomonas aeruginosa			MO	Anaerobic respiration		Opportunistic pathogen				Natural	Yes	Isolate				711179					Yes	2016-08-31		Proteobacteria	Gammaproteobacteria	Pseudomonadales	Pseudomonadaceae	Pseudomonas	Pseudomonas aeruginosa
197_Go0154936	Pseudomonas aeruginosa JCM 20130		287	BACTERIAL	PROTEOBACTERIA-GAMMA			Pseudomonas		Pseudomonas aeruginosa			JCM 20130	Anaerobic respiration		Opportunistic pathogen			JCM 20130	Natural	Yes	Isolate				803105					Yes	2016-08-31		Proteobacteria	Gammaproteobacteria	Pseudomonadales	Pseudomonadaceae	Pseudomonas	Pseudomonas aeruginosa
197_Go0154935	Pseudomonas aeruginosa IFO 3452		287	BACTERIAL	PROTEOBACTERIA-GAMMA			Pseudomonas		Pseudomonas aeruginosa			IFO 3452	Anaerobic respiration		Opportunistic pathogen			IFO 3452	Natural	Yes	Isolate				222462					Yes	2016-08-31		Proteobacteria	Gammaproteobacteria	Pseudomonadales	Pseudomonadaceae	Pseudomonas	Pseudomonas aeruginosa
197_Go0154934	Pseudomonas aeruginosa NBRC 12045		287	BACTERIAL	PROTEOBACTERIA-GAMMA			Pseudomonas		Pseudomonas aeruginosa			NBRC 12045	Anaerobic respiration		Opportunistic pathogen			NBRC 12045	Natural	Yes	Isolate				481249					Yes	2016-08-31		Proteobacteria	Gammaproteobacteria	Pseudomonadales	Pseudomonadaceae	Pseudomonas	Pseudomonas aeruginosa
197_Go0154933	Pseudomonas aeruginosa MT		287	BACTERIAL	PROTEOBACTERIA-GAMMA			Pseudomonas		Pseudomonas aeruginosa			MT	Anaerobic respiration		Opportunistic pathogen				Natural	Yes	Isolate				711178					Yes	2016-08-31		Proteobacteria	Gammaproteobacteria	Pseudomonadales	Pseudomonadaceae	Pseudomonas	Pseudomonas aeruginosa
197_Go0154932	Pseudomonas aeruginosa IFO 3451		287	BACTERIAL	PROTEOBACTERIA-GAMMA			Pseudomonas		Pseudomonas aeruginosa			IFO 3451	Anaerobic respiration		Opportunistic pathogen			IFO 3451	Natural	Yes	Isolate				222460					Yes	2016-08-31		Proteobacteria	Gammaproteobacteria	Pseudomonadales	Pseudomonadaceae	Pseudomonas	Pseudomonas aeruginosa
197_Go0154931	Pseudomonas aeruginosa IFO 12045		287	BACTERIAL	PROTEOBACTERIA-GAMMA			Pseudomonas		Pseudomonas aeruginosa			IFO 12045	Anaerobic respiration		Opportunistic pathogen			IFO 12045	Natural	Yes	Isolate				222461					Yes	2016-08-31		Proteobacteria	Gammaproteobacteria	Pseudomonadales	Pseudomonadaceae	Pseudomonas	Pseudomonas aeruginosa
197_Go0154930	Pseudomonas aeruginosa UH		287	BACTERIAL	PROTEOBACTERIA-GAMMA			Pseudomonas		Pseudomonas aeruginosa			UH	Anaerobic respiration		Opportunistic pathogen				Natural	Yes	Isolate				711177					Yes	2016-08-31		Proteobacteria	Gammaproteobacteria	Pseudomonadales	Pseudomonadaceae	Pseudomonas	Pseudomonas aeruginosa
197_Go0154929	Pseudomonas aeruginosa OUT 8229		287	BACTERIAL	PROTEOBACTERIA-GAMMA			Pseudomonas		Pseudomonas aeruginosa			OUT 8229	Anaerobic respiration		Opportunistic pathogen				Natural	Yes	Isolate				538956					Yes	2016-08-31		Proteobacteria	Gammaproteobacteria	Pseudomonadales	Pseudomonadaceae	Pseudomonas	Pseudomonas aeruginosa
197_Go0154928	Pseudomonas aeruginosa NBRC 3449		287	BACTERIAL	PROTEOBACTERIA-GAMMA			Pseudomonas		Pseudomonas aeruginosa			NBRC 3449	Anaerobic respiration		Opportunistic pathogen			NBRC 3449	Natural	Yes	Isolate				481247					Yes	2016-08-31		Proteobacteria	Gammaproteobacteria	Pseudomonadales	Pseudomonadaceae	Pseudomonas	Pseudomonas aeruginosa
197_Go0154927	Pseudomonas aeruginosa IFO 3449		287	BACTERIAL	PROTEOBACTERIA-GAMMA			Pseudomonas		Pseudomonas aeruginosa			IFO 3449	Anaerobic respiration		Opportunistic pathogen			IFO 3449	Natural	Yes	Isolate				222459					Yes	2016-08-31		Proteobacteria	Gammaproteobacteria	Pseudomonadales	Pseudomonadaceae	Pseudomonas	Pseudomonas aeruginosa
197_Go0154926	Pseudomonas aeruginosa IAM 1267		287	BACTERIAL	PROTEOBACTERIA-GAMMA			Pseudomonas		Pseudomonas aeruginosa			IAM 1267	Anaerobic respiration		Opportunistic pathogen			IAM 1267	Natural	Yes	Isolate				538955					Yes	2016-08-31		Proteobacteria	Gammaproteobacteria	Pseudomonadales	Pseudomonadaceae	Pseudomonas	Pseudomonas aeruginosa
197_Go0154925	Pseudomonas aeruginosa OK		287	BACTERIAL	PROTEOBACTERIA-GAMMA			Pseudomonas		Pseudomonas aeruginosa			OK	Anaerobic respiration		Opportunistic pathogen				Natural	Yes	Isolate				711176					Yes	2016-08-31		Proteobacteria	Gammaproteobacteria	Pseudomonadales	Pseudomonadaceae	Pseudomonas	Pseudomonas aeruginosa
197_Go0154924	Pseudomonas aeruginosa NBRC 3448		287	BACTERIAL	PROTEOBACTERIA-GAMMA			Pseudomonas		Pseudomonas aeruginosa			NBRC 3448	Anaerobic respiration		Opportunistic pathogen			NBRC 3448	Natural	Yes	Isolate				481246					Yes	2016-08-31		Proteobacteria	Gammaproteobacteria	Pseudomonadales	Pseudomonadaceae	Pseudomonas	Pseudomonas aeruginosa
197_Go0154923	Pseudomonas aeruginosa JCM 20067		287	BACTERIAL	PROTEOBACTERIA-GAMMA			Pseudomonas		Pseudomonas aeruginosa			JCM 20067	Anaerobic respiration		Opportunistic pathogen			JCM 20067	Natural	Yes	Isolate				803042					Yes	2016-08-31		Proteobacteria	Gammaproteobacteria	Pseudomonadales	Pseudomonadaceae	Pseudomonas	Pseudomonas aeruginosa
197_Go0154922	Pseudomonas aeruginosa IFO 3448		287	BACTERIAL	PROTEOBACTERIA-GAMMA			Pseudomonas		Pseudomonas aeruginosa			IFO 3448	Anaerobic respiration		Opportunistic pathogen			IFO 3448	Natural	Yes	Isolate				222458					Yes	2016-08-31		Proteobacteria	Gammaproteobacteria	Pseudomonadales	Pseudomonadaceae	Pseudomonas	Pseudomonas aeruginosa
197_Go0154921	Pseudomonas aeruginosa IAM 1129		287	BACTERIAL	PROTEOBACTERIA-GAMMA			Pseudomonas		Pseudomonas aeruginosa			IAM 1129	Anaerobic respiration		Opportunistic pathogen			IAM 1129	Natural	Yes	Isolate				537958					Yes	2016-08-31		Proteobacteria	Gammaproteobacteria	Pseudomonadales	Pseudomonadaceae	Pseudomonas	Pseudomonas aeruginosa
197_Go0154920	Pseudomonas aeruginosa NBRC 3447		287	BACTERIAL	PROTEOBACTERIA-GAMMA			Pseudomonas		Pseudomonas aeruginosa			NBRC 3447	Anaerobic respiration		Opportunistic pathogen			NBRC 3447	Natural	Yes	Isolate				481245					Yes	2016-08-31		Proteobacteria	Gammaproteobacteria	Pseudomonadales	Pseudomonadaceae	Pseudomonas	Pseudomonas aeruginosa
197_Go0154919	Pseudomonas aeruginosa KS		287	BACTERIAL	PROTEOBACTERIA-GAMMA			Pseudomonas		Pseudomonas aeruginosa			KS	Anaerobic respiration		Opportunistic pathogen				Natural	Yes	Isolate				711175					Yes	2016-08-31		Proteobacteria	Gammaproteobacteria	Pseudomonadales	Pseudomonadaceae	Pseudomonas	Pseudomonas aeruginosa
197_Go0154918	Pseudomonas aeruginosa IFO 3447		287	BACTERIAL	PROTEOBACTERIA-GAMMA			Pseudomonas		Pseudomonas aeruginosa			IFO 3447	Anaerobic respiration		Opportunistic pathogen			IFO 3447	Natural	Yes	Isolate				222457					Yes	2016-08-31		Proteobacteria	Gammaproteobacteria	Pseudomonadales	Pseudomonadaceae	Pseudomonas	Pseudomonas aeruginosa
197_Go0154917	Pseudomonas aeruginosa OUT 8230		287	BACTERIAL	PROTEOBACTERIA-GAMMA			Pseudomonas		Pseudomonas aeruginosa			OUT 8230	Anaerobic respiration		Opportunistic pathogen				Natural	Yes	Isolate				539032					Yes	2016-08-31		Proteobacteria	Gammaproteobacteria	Pseudomonadales	Pseudomonadaceae	Pseudomonas	Pseudomonas aeruginosa
197_Go0154916	Pseudomonas aeruginosa NBRC 3445		287	BACTERIAL	PROTEOBACTERIA-GAMMA			Pseudomonas		Pseudomonas aeruginosa			NBRC 3445	Anaerobic respiration		Opportunistic pathogen			NBRC 3445	Natural	Yes	Isolate				481243					Yes	2016-08-31		Proteobacteria	Gammaproteobacteria	Pseudomonadales	Pseudomonadaceae	Pseudomonas	Pseudomonas aeruginosa
197_Go0154915	Pseudomonas aeruginosa ELI 100		287	BACTERIAL	PROTEOBACTERIA-GAMMA			Pseudomonas		Pseudomonas aeruginosa			ELI 100	Anaerobic respiration		Opportunistic pathogen				Natural	Yes	Isolate				795258					Yes	2016-08-31		Proteobacteria	Gammaproteobacteria	Pseudomonadales	Pseudomonadaceae	Pseudomonas	Pseudomonas aeruginosa
197_Go0154914	Pseudomonas aeruginosa CNCTC Ps 79/70		287	BACTERIAL	PROTEOBACTERIA-GAMMA			Pseudomonas		Pseudomonas aeruginosa			CNCTC Ps 79/70	Anaerobic respiration		Opportunistic pathogen				Natural	Yes	Isolate				288653					Yes	2016-08-31		Proteobacteria	Gammaproteobacteria	Pseudomonadales	Pseudomonadaceae	Pseudomonas	Pseudomonas aeruginosa
197_Go0154913	Pseudomonas aeruginosa CNCTC 5157		287	BACTERIAL	PROTEOBACTERIA-GAMMA			Pseudomonas		Pseudomonas aeruginosa			CNCTC 5157	Anaerobic respiration		Opportunistic pathogen				Natural	Yes	Isolate				722953					Yes	2016-08-31		Proteobacteria	Gammaproteobacteria	Pseudomonadales	Pseudomonadaceae	Pseudomonas	Pseudomonas aeruginosa
197_Go0154912	Pseudomonas aeruginosa CECT 532		287	BACTERIAL	PROTEOBACTERIA-GAMMA			Pseudomonas		Pseudomonas aeruginosa			CECT 532	Anaerobic respiration		Opportunistic pathogen			CECT 532	Natural	Yes	Isolate				288650					Yes	2016-08-31		Proteobacteria	Gammaproteobacteria	Pseudomonadales	Pseudomonadaceae	Pseudomonas	Pseudomonas aeruginosa
197_Go0154911	Pseudomonas aeruginosa CCTM La 2111		287	BACTERIAL	PROTEOBACTERIA-GAMMA			Pseudomonas		Pseudomonas aeruginosa			CCTM La 2111	Anaerobic respiration		Opportunistic pathogen				Natural	Yes	Isolate				288652					Yes	2016-08-31		Proteobacteria	Gammaproteobacteria	Pseudomonadales	Pseudomonadaceae	Pseudomonas	Pseudomonas aeruginosa
197_Go0154910	Pseudomonas aeruginosa CCRC 15815		287	BACTERIAL	PROTEOBACTERIA-GAMMA			Pseudomonas		Pseudomonas aeruginosa			CCRC 15815	Anaerobic respiration		Opportunistic pathogen			CCRC 15815	Natural	Yes	Isolate				512634					Yes	2016-08-31		Proteobacteria	Gammaproteobacteria	Pseudomonadales	Pseudomonadaceae	Pseudomonas	Pseudomonas aeruginosa
197_Go0154909	Pseudomonas aeruginosa BTCC 6749		287	BACTERIAL	PROTEOBACTERIA-GAMMA			Pseudomonas		Pseudomonas aeruginosa			BTCC 6749	Anaerobic respiration		Opportunistic pathogen				Natural	Yes	Isolate				288651					Yes	2016-08-31		Proteobacteria	Gammaproteobacteria	Pseudomonadales	Pseudomonadaceae	Pseudomonas	Pseudomonas aeruginosa
197_Go0154908	Pseudomonas aeruginosa ACM 846		287	BACTERIAL	PROTEOBACTERIA-GAMMA			Pseudomonas		Pseudomonas aeruginosa			ACM 846	Anaerobic respiration		Opportunistic pathogen				Natural	Yes	Isolate				667181					Yes	2016-08-31		Proteobacteria	Gammaproteobacteria	Pseudomonadales	Pseudomonadaceae	Pseudomonas	Pseudomonas aeruginosa
197_Go0154907	Pseudomonas aeruginosa PP2		287	BACTERIAL	PROTEOBACTERIA-GAMMA			Pseudomonas		Pseudomonas aeruginosa			PP2	Anaerobic respiration		Opportunistic pathogen				Natural	Yes	Isolate				99967					Yes	2016-08-31		Proteobacteria	Gammaproteobacteria	Pseudomonadales	Pseudomonadaceae	Pseudomonas	Pseudomonas aeruginosa
197_Go0154906	Pseudomonas aeruginosa NCTC 9433		287	BACTERIAL	PROTEOBACTERIA-GAMMA			Pseudomonas		Pseudomonas aeruginosa			NCTC 9433	Anaerobic respiration		Opportunistic pathogen			NCTC 9433	Natural	Yes	Isolate				119456					Yes	2016-08-31		Proteobacteria	Gammaproteobacteria	Pseudomonadales	Pseudomonadaceae	Pseudomonas	Pseudomonas aeruginosa
197_Go0154905	Pseudomonas aeruginosa NCPPB 292		287	BACTERIAL	PROTEOBACTERIA-GAMMA			Pseudomonas		Pseudomonas aeruginosa			NCPPB 292	Anaerobic respiration		Opportunistic pathogen			NCPPB 292	Natural	Yes	Isolate				99966					Yes	2016-08-31		Proteobacteria	Gammaproteobacteria	Pseudomonadales	Pseudomonadaceae	Pseudomonas	Pseudomonas aeruginosa
197_Go0154904	Pseudomonas aeruginosa ATCC 19305		287	BACTERIAL	PROTEOBACTERIA-GAMMA			Pseudomonas		Pseudomonas aeruginosa			ATCC 19305	Anaerobic respiration		Opportunistic pathogen			ATCC 19305	Natural	Yes	Isolate				99965					Yes	2016-08-31		Proteobacteria	Gammaproteobacteria	Pseudomonadales	Pseudomonadaceae	Pseudomonas	Pseudomonas aeruginosa
197_Go0154903	Pseudomonas aeruginosa ATCC 14425		287	BACTERIAL	PROTEOBACTERIA-GAMMA			Pseudomonas		Pseudomonas aeruginosa			ATCC 14425	Anaerobic respiration		Opportunistic pathogen			ATCC 14425	Natural	Yes	Isolate				119455					Yes	2016-08-31		Proteobacteria	Gammaproteobacteria	Pseudomonadales	Pseudomonadaceae	Pseudomonas	Pseudomonas aeruginosa
197_Go0154902	Pseudomonas aeruginosa 1559		287	BACTERIAL	PROTEOBACTERIA-GAMMA			Pseudomonas		Pseudomonas aeruginosa			1559	Anaerobic respiration		Opportunistic pathogen				Natural	Yes	Isolate				353175					Yes	2016-08-31		Proteobacteria	Gammaproteobacteria	Pseudomonadales	Pseudomonadaceae	Pseudomonas	Pseudomonas aeruginosa
197_Go0154901	Pseudomonas aeruginosa ATCC 19143		287	BACTERIAL	PROTEOBACTERIA-GAMMA			Pseudomonas		Pseudomonas aeruginosa			ATCC 19143	Anaerobic respiration		Opportunistic pathogen			ATCC 19143	Natural	Yes	Isolate				99791					Yes	2016-08-31		Proteobacteria	Gammaproteobacteria	Pseudomonadales	Pseudomonadaceae	Pseudomonas	Pseudomonas aeruginosa
197_Go0154900	Pseudomonas aeruginosa 169		287	BACTERIAL	PROTEOBACTERIA-GAMMA			Pseudomonas		Pseudomonas aeruginosa			169	Anaerobic respiration		Opportunistic pathogen				Natural	Yes	Isolate				353612					Yes	2016-08-31		Proteobacteria	Gammaproteobacteria	Pseudomonadales	Pseudomonadaceae	Pseudomonas	Pseudomonas aeruginosa
197_Go0154899	Pseudomonas aeruginosa ATCC 19142		287	BACTERIAL	PROTEOBACTERIA-GAMMA			Pseudomonas		Pseudomonas aeruginosa			ATCC 19142	Anaerobic respiration		Opportunistic pathogen			ATCC 19142	Natural	Yes	Isolate				99790					Yes	2016-08-31		Proteobacteria	Gammaproteobacteria	Pseudomonadales	Pseudomonadaceae	Pseudomonas	Pseudomonas aeruginosa
197_Go0154898	Pseudomonas aeruginosa 452 (Ruggles) (Mucoid)		287	BACTERIAL	PROTEOBACTERIA-GAMMA			Pseudomonas		Pseudomonas aeruginosa			452 (Ruggles) (Mucoid)	Anaerobic respiration		Opportunistic pathogen				Natural	Yes	Isolate				353611					Yes	2016-08-31		Proteobacteria	Gammaproteobacteria	Pseudomonadales	Pseudomonadaceae	Pseudomonas	Pseudomonas aeruginosa
197_Go0154897	Pseudomonas aeruginosa 452		287	BACTERIAL	PROTEOBACTERIA-GAMMA			Pseudomonas		Pseudomonas aeruginosa			452	Anaerobic respiration		Opportunistic pathogen				Natural	Yes	Isolate				344808					Yes	2016-08-31		Proteobacteria	Gammaproteobacteria	Pseudomonadales	Pseudomonadaceae	Pseudomonas	Pseudomonas aeruginosa
197_Go0154896	Pseudomonas aeruginosa LMD 81.2		287	BACTERIAL	PROTEOBACTERIA-GAMMA			Pseudomonas		Pseudomonas aeruginosa			LMD 81.2	Anaerobic respiration		Opportunistic pathogen				Natural	Yes	Isolate				238589					Yes	2016-08-31		Proteobacteria	Gammaproteobacteria	Pseudomonadales	Pseudomonadaceae	Pseudomonas	Pseudomonas aeruginosa
197_Go0154895	Pseudomonas aeruginosa ATCC 17934		287	BACTERIAL	PROTEOBACTERIA-GAMMA			Pseudomonas		Pseudomonas aeruginosa			ATCC 17934	Anaerobic respiration		Opportunistic pathogen			ATCC 17934	Natural	Yes	Isolate				99538					Yes	2016-08-31		Proteobacteria	Gammaproteobacteria	Pseudomonadales	Pseudomonadaceae	Pseudomonas	Pseudomonas aeruginosa
197_Go0154894	Pseudomonas aeruginosa 1440		287	BACTERIAL	PROTEOBACTERIA-GAMMA			Pseudomonas		Pseudomonas aeruginosa			1440	Anaerobic respiration		Opportunistic pathogen				Natural	Yes	Isolate				352433					Yes	2016-08-31		Proteobacteria	Gammaproteobacteria	Pseudomonadales	Pseudomonadaceae	Pseudomonas	Pseudomonas aeruginosa
197_Go0154893	Pseudomonas aeruginosa NCCB 89001		287	BACTERIAL	PROTEOBACTERIA-GAMMA			Pseudomonas		Pseudomonas aeruginosa			NCCB 89001	Anaerobic respiration		Opportunistic pathogen			NCCB 89001	Natural	Yes	Isolate				397644					Yes	2016-08-31		Proteobacteria	Gammaproteobacteria	Pseudomonadales	Pseudomonadaceae	Pseudomonas	Pseudomonas aeruginosa
197_Go0154892	Pseudomonas aeruginosa LMD 89.1		287	BACTERIAL	PROTEOBACTERIA-GAMMA			Pseudomonas		Pseudomonas aeruginosa			LMD 89.1	Anaerobic respiration		Opportunistic pathogen				Natural	Yes	Isolate				238590					Yes	2016-08-31		Proteobacteria	Gammaproteobacteria	Pseudomonadales	Pseudomonadaceae	Pseudomonas	Pseudomonas aeruginosa
197_Go0154891	Pseudomonas aeruginosa Cetin 633		287	BACTERIAL	PROTEOBACTERIA-GAMMA			Pseudomonas		Pseudomonas aeruginosa			Cetin 633	Anaerobic respiration		Opportunistic pathogen				Natural	Yes	Isolate				223910					Yes	2016-08-31		Proteobacteria	Gammaproteobacteria	Pseudomonadales	Pseudomonadaceae	Pseudomonas	Pseudomonas aeruginosa
197_Go0154890	Pseudomonas aeruginosa ATCC 17933		287	BACTERIAL	PROTEOBACTERIA-GAMMA			Pseudomonas		Pseudomonas aeruginosa			ATCC 17933	Anaerobic respiration		Opportunistic pathogen			ATCC 17933	Natural	Yes	Isolate				99537					Yes	2016-08-31		Proteobacteria	Gammaproteobacteria	Pseudomonadales	Pseudomonadaceae	Pseudomonas	Pseudomonas aeruginosa
197_Go0154889	Pseudomonas aeruginosa 633		287	BACTERIAL	PROTEOBACTERIA-GAMMA			Pseudomonas		Pseudomonas aeruginosa			633	Anaerobic respiration		Opportunistic pathogen				Natural	Yes	Isolate				353572					Yes	2016-08-31		Proteobacteria	Gammaproteobacteria	Pseudomonadales	Pseudomonadaceae	Pseudomonas	Pseudomonas aeruginosa
197_Go0154888	Pseudomonas aeruginosa ATCC 17694		287	BACTERIAL	PROTEOBACTERIA-GAMMA			Pseudomonas		Pseudomonas aeruginosa			ATCC 17694	Anaerobic respiration		Opportunistic pathogen			ATCC 17694	Natural	Yes	Isolate				99334					Yes	2016-08-31		Proteobacteria	Gammaproteobacteria	Pseudomonadales	Pseudomonadaceae	Pseudomonas	Pseudomonas aeruginosa
197_Go0154887	Pseudomonas aeruginosa 331		287	BACTERIAL	PROTEOBACTERIA-GAMMA			Pseudomonas		Pseudomonas aeruginosa			331	Anaerobic respiration		Opportunistic pathogen				Natural	Yes	Isolate				353504					Yes	2016-08-31		Proteobacteria	Gammaproteobacteria	Pseudomonadales	Pseudomonadaceae	Pseudomonas	Pseudomonas aeruginosa
197_Go0154886	Pseudomonas aeruginosa ATCC 17662		287	BACTERIAL	PROTEOBACTERIA-GAMMA			Pseudomonas		Pseudomonas aeruginosa			ATCC 17662	Anaerobic respiration		Opportunistic pathogen			ATCC 17662	Natural	Yes	Isolate				99312					Yes	2016-08-31		Proteobacteria	Gammaproteobacteria	Pseudomonadales	Pseudomonadaceae	Pseudomonas	Pseudomonas aeruginosa
197_Go0154885	Pseudomonas aeruginosa 296		287	BACTERIAL	PROTEOBACTERIA-GAMMA			Pseudomonas		Pseudomonas aeruginosa			296	Anaerobic respiration		Opportunistic pathogen				Natural	Yes	Isolate				353489					Yes	2016-08-31		Proteobacteria	Gammaproteobacteria	Pseudomonadales	Pseudomonadaceae	Pseudomonas	Pseudomonas aeruginosa
197_Go0154884	Pseudomonas aeruginosa ATCC 17661		287	BACTERIAL	PROTEOBACTERIA-GAMMA			Pseudomonas		Pseudomonas aeruginosa			ATCC 17661	Anaerobic respiration		Opportunistic pathogen			ATCC 17661	Natural	Yes	Isolate				99310					Yes	2016-08-31		Proteobacteria	Gammaproteobacteria	Pseudomonadales	Pseudomonadaceae	Pseudomonas	Pseudomonas aeruginosa
197_Go0154883	Pseudomonas aeruginosa 295		287	BACTERIAL	PROTEOBACTERIA-GAMMA			Pseudomonas		Pseudomonas aeruginosa			295	Anaerobic respiration		Opportunistic pathogen				Natural	Yes	Isolate				353488					Yes	2016-08-31		Proteobacteria	Gammaproteobacteria	Pseudomonadales	Pseudomonadaceae	Pseudomonas	Pseudomonas aeruginosa
197_Go0154882	Pseudomonas aeruginosa ATCC 17660		287	BACTERIAL	PROTEOBACTERIA-GAMMA			Pseudomonas		Pseudomonas aeruginosa			ATCC 17660	Anaerobic respiration		Opportunistic pathogen			ATCC 17660	Natural	Yes	Isolate				99308					Yes	2016-08-31		Proteobacteria	Gammaproteobacteria	Pseudomonadales	Pseudomonadaceae	Pseudomonas	Pseudomonas aeruginosa
197_Go0154881	Pseudomonas aeruginosa 294		287	BACTERIAL	PROTEOBACTERIA-GAMMA			Pseudomonas		Pseudomonas aeruginosa			294	Anaerobic respiration		Opportunistic pathogen				Natural	Yes	Isolate				353487					Yes	2016-08-31		Proteobacteria	Gammaproteobacteria	Pseudomonadales	Pseudomonadaceae	Pseudomonas	Pseudomonas aeruginosa
197_Go0154880	Pseudomonas aeruginosa ATCC 17659		287	BACTERIAL	PROTEOBACTERIA-GAMMA			Pseudomonas		Pseudomonas aeruginosa			ATCC 17659	Anaerobic respiration		Opportunistic pathogen			ATCC 17659	Natural	Yes	Isolate				99306					Yes	2016-08-31		Proteobacteria	Gammaproteobacteria	Pseudomonadales	Pseudomonadaceae	Pseudomonas	Pseudomonas aeruginosa
197_Go0154879	Pseudomonas aeruginosa 293		287	BACTERIAL	PROTEOBACTERIA-GAMMA			Pseudomonas		Pseudomonas aeruginosa			293	Anaerobic respiration		Opportunistic pathogen				Natural	Yes	Isolate				353486					Yes	2016-08-31		Proteobacteria	Gammaproteobacteria	Pseudomonadales	Pseudomonadaceae	Pseudomonas	Pseudomonas aeruginosa
197_Go0154878	Pseudomonas aeruginosa ATCC 17658		287	BACTERIAL	PROTEOBACTERIA-GAMMA			Pseudomonas		Pseudomonas aeruginosa			ATCC 17658	Anaerobic respiration		Opportunistic pathogen			ATCC 17658	Natural	Yes	Isolate				99304					Yes	2016-08-31		Proteobacteria	Gammaproteobacteria	Pseudomonadales	Pseudomonadaceae	Pseudomonas	Pseudomonas aeruginosa
197_Go0154838	Pseudomonas aeruginosa LMG 24972		287	BACTERIAL	PROTEOBACTERIA-GAMMA			Pseudomonas		Pseudomonas aeruginosa			LMG 24972	Anaerobic respiration		Opportunistic pathogen			LMG 24972	Natural	Yes	Isolate				862764					Yes	2016-08-31		Proteobacteria	Gammaproteobacteria	Pseudomonadales	Pseudomonadaceae	Pseudomonas	Pseudomonas aeruginosa
197_Go0154837	Pseudomonas aeruginosa strain 10BR1		287	BACTERIAL	PROTEOBACTERIA-GAMMA			Pseudomonas		Pseudomonas aeruginosa			strain 10BR1	Anaerobic respiration		Opportunistic pathogen				Natural	Yes	Isolate				862763					Yes	2016-08-31		Proteobacteria	Gammaproteobacteria	Pseudomonadales	Pseudomonadaceae	Pseudomonas	Pseudomonas aeruginosa
197_Go0154836	Pseudomonas aeruginosa strain CN573		287	BACTERIAL	PROTEOBACTERIA-GAMMA			Pseudomonas		Pseudomonas aeruginosa			strain CN573	Anaerobic respiration		Opportunistic pathogen				Natural	Yes	Isolate				862761					Yes	2016-08-31		Proteobacteria	Gammaproteobacteria	Pseudomonadales	Pseudomonadaceae	Pseudomonas	Pseudomonas aeruginosa
197_Go0154835	Pseudomonas aeruginosa LMG 24967		287	BACTERIAL	PROTEOBACTERIA-GAMMA			Pseudomonas		Pseudomonas aeruginosa			LMG 24967	Anaerobic respiration		Opportunistic pathogen			LMG 24967	Natural	Yes	Isolate				862760					Yes	2016-08-31		Proteobacteria	Gammaproteobacteria	Pseudomonadales	Pseudomonadaceae	Pseudomonas	Pseudomonas aeruginosa
197_Go0154834	Pseudomonas aeruginosa strain Jp238		287	BACTERIAL	PROTEOBACTERIA-GAMMA			Pseudomonas		Pseudomonas aeruginosa			strain Jp238	Anaerobic respiration		Opportunistic pathogen				Natural	Yes	Isolate				862759					Yes	2016-08-31		Proteobacteria	Gammaproteobacteria	Pseudomonadales	Pseudomonadaceae	Pseudomonas	Pseudomonas aeruginosa
197_Go0154833	Pseudomonas aeruginosa LMG 24966		287	BACTERIAL	PROTEOBACTERIA-GAMMA			Pseudomonas		Pseudomonas aeruginosa			LMG 24966	Anaerobic respiration		Opportunistic pathogen			LMG 24966	Natural	Yes	Isolate				862758					Yes	2016-08-31		Proteobacteria	Gammaproteobacteria	Pseudomonadales	Pseudomonadaceae	Pseudomonas	Pseudomonas aeruginosa
197_Go0154832	Pseudomonas aeruginosa LMG 24965		287	BACTERIAL	PROTEOBACTERIA-GAMMA			Pseudomonas		Pseudomonas aeruginosa			LMG 24965	Anaerobic respiration		Opportunistic pathogen			LMG 24965	Natural	Yes	Isolate				862756					Yes	2016-08-31		Proteobacteria	Gammaproteobacteria	Pseudomonadales	Pseudomonadaceae	Pseudomonas	Pseudomonas aeruginosa
197_Go0154831	Pseudomonas aeruginosa strain Br262		287	BACTERIAL	PROTEOBACTERIA-GAMMA			Pseudomonas		Pseudomonas aeruginosa			strain Br262	Anaerobic respiration		Opportunistic pathogen				Natural	Yes	Isolate				862755					Yes	2016-08-31		Proteobacteria	Gammaproteobacteria	Pseudomonadales	Pseudomonadaceae	Pseudomonas	Pseudomonas aeruginosa
197_Go0154830	Pseudomonas aeruginosa LMG 24881		287	BACTERIAL	PROTEOBACTERIA-GAMMA			Pseudomonas		Pseudomonas aeruginosa			LMG 24881	Anaerobic respiration		Opportunistic pathogen			LMG 24881	Natural	Yes	Isolate				862754					Yes	2016-08-31		Proteobacteria	Gammaproteobacteria	Pseudomonadales	Pseudomonadaceae	Pseudomonas	Pseudomonas aeruginosa
197_Go0154829	Pseudomonas aeruginosa strain A10		287	BACTERIAL	PROTEOBACTERIA-GAMMA			Pseudomonas		Pseudomonas aeruginosa			strain A10	Anaerobic respiration		Opportunistic pathogen				Natural	Yes	Isolate				862742					Yes	2016-08-31		Proteobacteria	Gammaproteobacteria	Pseudomonadales	Pseudomonadaceae	Pseudomonas	Pseudomonas aeruginosa
197_Go0154828	Pseudomonas aeruginosa strain Pr335		287	BACTERIAL	PROTEOBACTERIA-GAMMA			Pseudomonas		Pseudomonas aeruginosa			strain Pr335	Anaerobic respiration		Opportunistic pathogen				Natural	Yes	Isolate				862740					Yes	2016-08-31		Proteobacteria	Gammaproteobacteria	Pseudomonadales	Pseudomonadaceae	Pseudomonas	Pseudomonas aeruginosa
197_Go0154827	Pseudomonas aeruginosa LMG 24969		287	BACTERIAL	PROTEOBACTERIA-GAMMA			Pseudomonas		Pseudomonas aeruginosa			LMG 24969	Anaerobic respiration		Opportunistic pathogen			LMG 24969	Natural	Yes	Isolate				862739					Yes	2016-08-31		Proteobacteria	Gammaproteobacteria	Pseudomonadales	Pseudomonadaceae	Pseudomonas	Pseudomonas aeruginosa
197_Go0154826	Pseudomonas aeruginosa strain IDEXXCanine1		287	BACTERIAL	PROTEOBACTERIA-GAMMA			Pseudomonas		Pseudomonas aeruginosa			strain IDEXXCanine1	Anaerobic respiration		Opportunistic pathogen				Natural	Yes	Isolate				862738					Yes	2016-08-31		Proteobacteria	Gammaproteobacteria	Pseudomonadales	Pseudomonadaceae	Pseudomonas	Pseudomonas aeruginosa
197_Go0154825	Pseudomonas aeruginosa NCAIM B.01199		287	BACTERIAL	PROTEOBACTERIA-GAMMA			Pseudomonas		Pseudomonas aeruginosa			NCAIM B.01199	Anaerobic respiration		Opportunistic pathogen				Natural	Yes	Isolate				651538					Yes	2016-08-31		Proteobacteria	Gammaproteobacteria	Pseudomonadales	Pseudomonadaceae	Pseudomonas	Pseudomonas aeruginosa
197_Go0154824	Pseudomonas aeruginosa HNCMB 170001		287	BACTERIAL	PROTEOBACTERIA-GAMMA			Pseudomonas		Pseudomonas aeruginosa			HNCMB 170001	Anaerobic respiration		Opportunistic pathogen				Natural	Yes	Isolate				651539					Yes	2016-08-31		Proteobacteria	Gammaproteobacteria	Pseudomonadales	Pseudomonadaceae	Pseudomonas	Pseudomonas aeruginosa
197_Go0154823	Pseudomonas aeruginosa NCAIM B.01197		287	BACTERIAL	PROTEOBACTERIA-GAMMA			Pseudomonas		Pseudomonas aeruginosa			NCAIM B.01197	Anaerobic respiration		Opportunistic pathogen				Natural	Yes	Isolate				651536					Yes	2016-08-31		Proteobacteria	Gammaproteobacteria	Pseudomonadales	Pseudomonadaceae	Pseudomonas	Pseudomonas aeruginosa
197_Go0154822	Pseudomonas aeruginosa HNCMB 170035		287	BACTERIAL	PROTEOBACTERIA-GAMMA			Pseudomonas		Pseudomonas aeruginosa			HNCMB 170035	Anaerobic respiration		Opportunistic pathogen				Natural	Yes	Isolate				651537					Yes	2016-08-31		Proteobacteria	Gammaproteobacteria	Pseudomonadales	Pseudomonadaceae	Pseudomonas	Pseudomonas aeruginosa
197_Go0154821	Pseudomonas aeruginosa HNCMB 170012		287	BACTERIAL	PROTEOBACTERIA-GAMMA			Pseudomonas		Pseudomonas aeruginosa			HNCMB 170012	Anaerobic respiration		Opportunistic pathogen				Natural	Yes	Isolate				651535					Yes	2016-08-31		Proteobacteria	Gammaproteobacteria	Pseudomonadales	Pseudomonadaceae	Pseudomonas	Pseudomonas aeruginosa
197_Go0154820	Pseudomonas aeruginosa NCAIM B.01195		287	BACTERIAL	PROTEOBACTERIA-GAMMA			Pseudomonas		Pseudomonas aeruginosa			NCAIM B.01195	Anaerobic respiration		Opportunistic pathogen				Natural	Yes	Isolate				651532					Yes	2016-08-31		Proteobacteria	Gammaproteobacteria	Pseudomonadales	Pseudomonadaceae	Pseudomonas	Pseudomonas aeruginosa
197_Go0154819	Pseudomonas aeruginosa HNCMB 170016		287	BACTERIAL	PROTEOBACTERIA-GAMMA			Pseudomonas		Pseudomonas aeruginosa			HNCMB 170016	Anaerobic respiration		Opportunistic pathogen				Natural	Yes	Isolate				651533					Yes	2016-08-31		Proteobacteria	Gammaproteobacteria	Pseudomonadales	Pseudomonadaceae	Pseudomonas	Pseudomonas aeruginosa
197_Go0154818	Pseudomonas aeruginosa NCAIM B.01194		287	BACTERIAL	PROTEOBACTERIA-GAMMA			Pseudomonas		Pseudomonas aeruginosa			NCAIM B.01194	Anaerobic respiration		Opportunistic pathogen				Natural	Yes	Isolate				651530					Yes	2016-08-31		Proteobacteria	Gammaproteobacteria	Pseudomonadales	Pseudomonadaceae	Pseudomonas	Pseudomonas aeruginosa
197_Go0154817	Pseudomonas aeruginosa NCAIM B.01161		287	BACTERIAL	PROTEOBACTERIA-GAMMA			Pseudomonas		Pseudomonas aeruginosa			NCAIM B.01161	Anaerobic respiration		Opportunistic pathogen				Natural	Yes	Isolate				651468					Yes	2016-08-31		Proteobacteria	Gammaproteobacteria	Pseudomonadales	Pseudomonadaceae	Pseudomonas	Pseudomonas aeruginosa
197_Go0154816	Pseudomonas aeruginosa NCAIM B.01156		287	BACTERIAL	PROTEOBACTERIA-GAMMA			Pseudomonas		Pseudomonas aeruginosa			NCAIM B.01156	Anaerobic respiration		Opportunistic pathogen				Natural	Yes	Isolate				651467					Yes	2016-08-31		Proteobacteria	Gammaproteobacteria	Pseudomonadales	Pseudomonadaceae	Pseudomonas	Pseudomonas aeruginosa
197_Go0154815	Pseudomonas aeruginosa NCAIM B.01114		287	BACTERIAL	PROTEOBACTERIA-GAMMA			Pseudomonas		Pseudomonas aeruginosa			NCAIM B.01114	Anaerobic respiration		Opportunistic pathogen				Natural	Yes	Isolate				651466					Yes	2016-08-31		Proteobacteria	Gammaproteobacteria	Pseudomonadales	Pseudomonadaceae	Pseudomonas	Pseudomonas aeruginosa
197_Go0154814	Pseudomonas aeruginosa NCAIM B.01064		287	BACTERIAL	PROTEOBACTERIA-GAMMA			Pseudomonas		Pseudomonas aeruginosa			NCAIM B.01064	Anaerobic respiration		Opportunistic pathogen				Natural	Yes	Isolate				651465					Yes	2016-08-31		Proteobacteria	Gammaproteobacteria	Pseudomonadales	Pseudomonadaceae	Pseudomonas	Pseudomonas aeruginosa
197_Go0154813	Pseudomonas aeruginosa KACC 11121		287	BACTERIAL	PROTEOBACTERIA-GAMMA			Pseudomonas		Pseudomonas aeruginosa			KACC 11121	Anaerobic respiration		Opportunistic pathogen			KACC 11121	Natural	Yes	Isolate				559155					Yes	2016-08-31		Proteobacteria	Gammaproteobacteria	Pseudomonadales	Pseudomonadaceae	Pseudomonas	Pseudomonas aeruginosa
197_Go0154812	Pseudomonas aeruginosa ICMP 7844		287	BACTERIAL	PROTEOBACTERIA-GAMMA			Pseudomonas		Pseudomonas aeruginosa			ICMP 7844	Anaerobic respiration		Opportunistic pathogen			ICMP 7844	Natural	Yes	Isolate				553449					Yes	2016-08-31		Proteobacteria	Gammaproteobacteria	Pseudomonadales	Pseudomonadaceae	Pseudomonas	Pseudomonas aeruginosa
197_Go0154811	Pseudomonas aeruginosa CFBP 5033		287	BACTERIAL	PROTEOBACTERIA-GAMMA			Pseudomonas		Pseudomonas aeruginosa			CFBP 5033	Anaerobic respiration		Opportunistic pathogen			CFBP 5033	Natural	Yes	Isolate				757293					Yes	2016-08-31		Proteobacteria	Gammaproteobacteria	Pseudomonadales	Pseudomonadaceae	Pseudomonas	Pseudomonas aeruginosa
197_Go0154810	Pseudomonas aeruginosa ICMP 12557		287	BACTERIAL	PROTEOBACTERIA-GAMMA			Pseudomonas		Pseudomonas aeruginosa			ICMP 12557	Anaerobic respiration		Opportunistic pathogen			ICMP 12557	Natural	Yes	Isolate				549904					Yes	2016-08-31		Proteobacteria	Gammaproteobacteria	Pseudomonadales	Pseudomonadaceae	Pseudomonas	Pseudomonas aeruginosa
197_Go0154809	Pseudomonas aeruginosa CFBP 5036		287	BACTERIAL	PROTEOBACTERIA-GAMMA			Pseudomonas		Pseudomonas aeruginosa			CFBP 5036	Anaerobic respiration		Opportunistic pathogen			CFBP 5036	Natural	Yes	Isolate				757296					Yes	2016-08-31		Proteobacteria	Gammaproteobacteria	Pseudomonadales	Pseudomonadaceae	Pseudomonas	Pseudomonas aeruginosa
197_Go0154808	Pseudomonas aeruginosa CFBP 5034		287	BACTERIAL	PROTEOBACTERIA-GAMMA			Pseudomonas		Pseudomonas aeruginosa			CFBP 5034	Anaerobic respiration		Opportunistic pathogen			CFBP 5034	Natural	Yes	Isolate				757294					Yes	2016-08-31		Proteobacteria	Gammaproteobacteria	Pseudomonadales	Pseudomonadaceae	Pseudomonas	Pseudomonas aeruginosa
197_Go0154807	Pseudomonas aeruginosa ICMP 6286		287	BACTERIAL	PROTEOBACTERIA-GAMMA			Pseudomonas		Pseudomonas aeruginosa			ICMP 6286	Anaerobic respiration		Opportunistic pathogen			ICMP 6286	Natural	Yes	Isolate				545024					Yes	2016-08-31		Proteobacteria	Gammaproteobacteria	Pseudomonadales	Pseudomonadaceae	Pseudomonas	Pseudomonas aeruginosa
197_Go0154806	Pseudomonas aeruginosa CFBP 5035		287	BACTERIAL	PROTEOBACTERIA-GAMMA			Pseudomonas		Pseudomonas aeruginosa			CFBP 5035	Anaerobic respiration		Opportunistic pathogen			CFBP 5035	Natural	Yes	Isolate				757295					Yes	2016-08-31		Proteobacteria	Gammaproteobacteria	Pseudomonadales	Pseudomonadaceae	Pseudomonas	Pseudomonas aeruginosa
197_Go0154805	Pseudomonas aeruginosa ICMP 6562		287	BACTERIAL	PROTEOBACTERIA-GAMMA			Pseudomonas		Pseudomonas aeruginosa			ICMP 6562	Anaerobic respiration		Opportunistic pathogen			ICMP 6562	Natural	Yes	Isolate				544835					Yes	2016-08-31		Proteobacteria	Gammaproteobacteria	Pseudomonadales	Pseudomonadaceae	Pseudomonas	Pseudomonas aeruginosa
197_Go0154804	Pseudomonas aeruginosa ICMP 6561		287	BACTERIAL	PROTEOBACTERIA-GAMMA			Pseudomonas		Pseudomonas aeruginosa			ICMP 6561	Anaerobic respiration		Opportunistic pathogen			ICMP 6561	Natural	Yes	Isolate				544834					Yes	2016-08-31		Proteobacteria	Gammaproteobacteria	Pseudomonadales	Pseudomonadaceae	Pseudomonas	Pseudomonas aeruginosa
197_Go0154803	Pseudomonas aeruginosa ICMP 6560		287	BACTERIAL	PROTEOBACTERIA-GAMMA			Pseudomonas		Pseudomonas aeruginosa			ICMP 6560	Anaerobic respiration		Opportunistic pathogen			ICMP 6560	Natural	Yes	Isolate				544833					Yes	2016-08-31		Proteobacteria	Gammaproteobacteria	Pseudomonadales	Pseudomonadaceae	Pseudomonas	Pseudomonas aeruginosa
197_Go0154802	Pseudomonas aeruginosa JCM 20301		287	BACTERIAL	PROTEOBACTERIA-GAMMA			Pseudomonas		Pseudomonas aeruginosa			JCM 20301	Anaerobic respiration		Opportunistic pathogen			JCM 20301	Natural	Yes	Isolate				803223					Yes	2016-08-31		Proteobacteria	Gammaproteobacteria	Pseudomonadales	Pseudomonadaceae	Pseudomonas	Pseudomonas aeruginosa
197_Go0154801	Pseudomonas aeruginosa IAM 1971		287	BACTERIAL	PROTEOBACTERIA-GAMMA			Pseudomonas		Pseudomonas aeruginosa			IAM 1971	Anaerobic respiration		Opportunistic pathogen			IAM 1971	Natural	Yes	Isolate				538917					Yes	2016-08-31		Proteobacteria	Gammaproteobacteria	Pseudomonadales	Pseudomonadaceae	Pseudomonas	Pseudomonas aeruginosa
197_Go0154800	Pseudomonas aeruginosa AJ 2051		287	BACTERIAL	PROTEOBACTERIA-GAMMA			Pseudomonas		Pseudomonas aeruginosa			AJ 2051	Anaerobic respiration		Opportunistic pathogen				Natural	Yes	Isolate				538918					Yes	2016-08-31		Proteobacteria	Gammaproteobacteria	Pseudomonadales	Pseudomonadaceae	Pseudomonas	Pseudomonas aeruginosa
197_Go0154799	Pseudomonas aeruginosa OUT 8135		287	BACTERIAL	PROTEOBACTERIA-GAMMA			Pseudomonas		Pseudomonas aeruginosa			OUT 8135	Anaerobic respiration		Opportunistic pathogen				Natural	Yes	Isolate				537798					Yes	2016-08-31		Proteobacteria	Gammaproteobacteria	Pseudomonadales	Pseudomonadaceae	Pseudomonas	Pseudomonas aeruginosa
197_Go0154798	Pseudomonas aeruginosa JCM 20006		287	BACTERIAL	PROTEOBACTERIA-GAMMA			Pseudomonas		Pseudomonas aeruginosa			JCM 20006	Anaerobic respiration		Opportunistic pathogen			JCM 20006	Natural	Yes	Isolate				802971					Yes	2016-08-31		Proteobacteria	Gammaproteobacteria	Pseudomonadales	Pseudomonadaceae	Pseudomonas	Pseudomonas aeruginosa
197_Go0154797	Pseudomonas aeruginosa JCM 20138		287	BACTERIAL	PROTEOBACTERIA-GAMMA			Pseudomonas		Pseudomonas aeruginosa			JCM 20138	Anaerobic respiration		Opportunistic pathogen			JCM 20138	Natural	Yes	Isolate				803111					Yes	2016-08-31		Proteobacteria	Gammaproteobacteria	Pseudomonadales	Pseudomonadaceae	Pseudomonas	Pseudomonas aeruginosa
197_Go0154796	Pseudomonas aeruginosa IFO 3445		287	BACTERIAL	PROTEOBACTERIA-GAMMA			Pseudomonas		Pseudomonas aeruginosa			IFO 3445	Anaerobic respiration		Opportunistic pathogen			IFO 3445	Natural	Yes	Isolate				222456					Yes	2016-08-31		Proteobacteria	Gammaproteobacteria	Pseudomonadales	Pseudomonadaceae	Pseudomonas	Pseudomonas aeruginosa
197_Go0154795	Pseudomonas aeruginosa HD		287	BACTERIAL	PROTEOBACTERIA-GAMMA			Pseudomonas		Pseudomonas aeruginosa			HD	Anaerobic respiration		Opportunistic pathogen				Natural	Yes	Isolate				711174					Yes	2016-08-31		Proteobacteria	Gammaproteobacteria	Pseudomonadales	Pseudomonadaceae	Pseudomonas	Pseudomonas aeruginosa
197_Go0154794	Pseudomonas aeruginosa NCIMB 701525		287	BACTERIAL	PROTEOBACTERIA-GAMMA			Pseudomonas		Pseudomonas aeruginosa			NCIMB 701525	Anaerobic respiration		Opportunistic pathogen			NCIMB 701525	Natural	Yes	Isolate				212767					Yes	2016-08-31		Proteobacteria	Gammaproteobacteria	Pseudomonadales	Pseudomonadaceae	Pseudomonas	Pseudomonas aeruginosa
197_Go0154793	Pseudomonas aeruginosa NCDO 1525		287	BACTERIAL	PROTEOBACTERIA-GAMMA			Pseudomonas		Pseudomonas aeruginosa			NCDO 1525	Anaerobic respiration		Opportunistic pathogen			NCDO 1525	Natural	Yes	Isolate				212768					Yes	2016-08-31		Proteobacteria	Gammaproteobacteria	Pseudomonadales	Pseudomonadaceae	Pseudomonas	Pseudomonas aeruginosa
197_Go0154792	Pseudomonas aeruginosa 24/2		287	BACTERIAL	PROTEOBACTERIA-GAMMA			Pseudomonas		Pseudomonas aeruginosa			2018-02-24	Anaerobic respiration		Opportunistic pathogen				Natural	Yes	Isolate				348049					Yes	2016-08-31		Proteobacteria	Gammaproteobacteria	Pseudomonadales	Pseudomonadaceae	Pseudomonas	Pseudomonas aeruginosa
197_Go0154791	Pseudomonas aeruginosa NCIMB 13296		287	BACTERIAL	PROTEOBACTERIA-GAMMA			Pseudomonas		Pseudomonas aeruginosa			NCIMB 13296	Anaerobic respiration		Opportunistic pathogen			NCIMB 13296	Natural	Yes	Isolate				211298					Yes	2016-08-31		Proteobacteria	Gammaproteobacteria	Pseudomonadales	Pseudomonadaceae	Pseudomonas	Pseudomonas aeruginosa
197_Go0154790	Pseudomonas aeruginosa NCIMB 13295		287	BACTERIAL	PROTEOBACTERIA-GAMMA			Pseudomonas		Pseudomonas aeruginosa			NCIMB 13295	Anaerobic respiration		Opportunistic pathogen			NCIMB 13295	Natural	Yes	Isolate				211297					Yes	2016-08-31		Proteobacteria	Gammaproteobacteria	Pseudomonadales	Pseudomonadaceae	Pseudomonas	Pseudomonas aeruginosa
197_Go0154789	Pseudomonas aeruginosa AKZO NOBEL 475-1		287	BACTERIAL	PROTEOBACTERIA-GAMMA			Pseudomonas		Pseudomonas aeruginosa			AKZO NOBEL 475-1	Anaerobic respiration		Opportunistic pathogen				Natural	Yes	Isolate				346456					Yes	2016-08-31		Proteobacteria	Gammaproteobacteria	Pseudomonadales	Pseudomonadaceae	Pseudomonas	Pseudomonas aeruginosa
197_Go0154788	Pseudomonas aeruginosa NCIMB 13118		287	BACTERIAL	PROTEOBACTERIA-GAMMA			Pseudomonas		Pseudomonas aeruginosa			NCIMB 13118	Anaerobic respiration		Opportunistic pathogen			NCIMB 13118	Natural	Yes	Isolate				211143					Yes	2016-08-31		Proteobacteria	Gammaproteobacteria	Pseudomonadales	Pseudomonadaceae	Pseudomonas	Pseudomonas aeruginosa
197_Go0154787	Pseudomonas aeruginosa IAM 1095		287	BACTERIAL	PROTEOBACTERIA-GAMMA			Pseudomonas		Pseudomonas aeruginosa			IAM 1095	Anaerobic respiration		Opportunistic pathogen			IAM 1095	Natural	Yes	Isolate				211022					Yes	2016-08-31		Proteobacteria	Gammaproteobacteria	Pseudomonadales	Pseudomonadaceae	Pseudomonas	Pseudomonas aeruginosa
197_Go0154786	Pseudomonas aeruginosa PGBM PsI		287	BACTERIAL	PROTEOBACTERIA-GAMMA			Pseudomonas		Pseudomonas aeruginosa			PGBM PsI	Anaerobic respiration		Opportunistic pathogen				Natural	Yes	Isolate				345761					Yes	2016-08-31		Proteobacteria	Gammaproteobacteria	Pseudomonadales	Pseudomonadaceae	Pseudomonas	Pseudomonas aeruginosa
197_Go0154785	Pseudomonas aeruginosa NCIMB 12050		287	BACTERIAL	PROTEOBACTERIA-GAMMA			Pseudomonas		Pseudomonas aeruginosa			NCIMB 12050	Anaerobic respiration		Opportunistic pathogen			NCIMB 12050	Natural	Yes	Isolate				210416					Yes	2016-08-31		Proteobacteria	Gammaproteobacteria	Pseudomonadales	Pseudomonadaceae	Pseudomonas	Pseudomonas aeruginosa
197_Go0154784	Pseudomonas aeruginosa NCIMB 12049		287	BACTERIAL	PROTEOBACTERIA-GAMMA			Pseudomonas		Pseudomonas aeruginosa			NCIMB 12049	Anaerobic respiration		Opportunistic pathogen			NCIMB 12049	Natural	Yes	Isolate				210415					Yes	2016-08-31		Proteobacteria	Gammaproteobacteria	Pseudomonadales	Pseudomonadaceae	Pseudomonas	Pseudomonas aeruginosa
197_Go0154783	Pseudomonas aeruginosa PAC307(Am7)		287	BACTERIAL	PROTEOBACTERIA-GAMMA			Pseudomonas		Pseudomonas aeruginosa			PAC307(Am7)	Anaerobic respiration		Opportunistic pathogen				Natural	Yes	Isolate				345596					Yes	2016-08-31		Proteobacteria	Gammaproteobacteria	Pseudomonadales	Pseudomonadaceae	Pseudomonas	Pseudomonas aeruginosa
197_Go0154782	Pseudomonas aeruginosa NCIMB 11823		287	BACTERIAL	PROTEOBACTERIA-GAMMA			Pseudomonas		Pseudomonas aeruginosa			NCIMB 11823	Anaerobic respiration		Opportunistic pathogen			NCIMB 11823	Natural	Yes	Isolate				210262					Yes	2016-08-31		Proteobacteria	Gammaproteobacteria	Pseudomonadales	Pseudomonadaceae	Pseudomonas	Pseudomonas aeruginosa
197_Go0154781	Pseudomonas aeruginosa NCIMB 11285		287	BACTERIAL	PROTEOBACTERIA-GAMMA			Pseudomonas		Pseudomonas aeruginosa			NCIMB 11285	Anaerobic respiration		Opportunistic pathogen			NCIMB 11285	Natural	Yes	Isolate				209966					Yes	2016-08-31		Proteobacteria	Gammaproteobacteria	Pseudomonadales	Pseudomonadaceae	Pseudomonas	Pseudomonas aeruginosa
197_Go0154780	Pseudomonas aeruginosa NCIMB 11284		287	BACTERIAL	PROTEOBACTERIA-GAMMA			Pseudomonas		Pseudomonas aeruginosa			NCIMB 11284	Anaerobic respiration		Opportunistic pathogen			NCIMB 11284	Natural	Yes	Isolate				209965					Yes	2016-08-31		Proteobacteria	Gammaproteobacteria	Pseudomonadales	Pseudomonadaceae	Pseudomonas	Pseudomonas aeruginosa
197_Go0154779	Pseudomonas aeruginosa 1184		287	BACTERIAL	PROTEOBACTERIA-GAMMA			Pseudomonas		Pseudomonas aeruginosa			1184	Anaerobic respiration		Opportunistic pathogen				Natural	Yes	Isolate				345330					Yes	2016-08-31		Proteobacteria	Gammaproteobacteria	Pseudomonadales	Pseudomonadaceae	Pseudomonas	Pseudomonas aeruginosa
197_Go0154778	Pseudomonas aeruginosa PAC7		287	BACTERIAL	PROTEOBACTERIA-GAMMA			Pseudomonas		Pseudomonas aeruginosa			PAC7	Anaerobic respiration		Opportunistic pathogen				Natural	Yes	Isolate				345305					Yes	2016-08-31		Proteobacteria	Gammaproteobacteria	Pseudomonadales	Pseudomonadaceae	Pseudomonas	Pseudomonas aeruginosa
197_Go0154777	Pseudomonas aeruginosa NCIMB 11250		287	BACTERIAL	PROTEOBACTERIA-GAMMA			Pseudomonas		Pseudomonas aeruginosa			NCIMB 11250	Anaerobic respiration		Opportunistic pathogen			NCIMB 11250	Natural	Yes	Isolate				209945					Yes	2016-08-31		Proteobacteria	Gammaproteobacteria	Pseudomonadales	Pseudomonadaceae	Pseudomonas	Pseudomonas aeruginosa
197_Go0154776	Pseudomonas aeruginosa PP42		287	BACTERIAL	PROTEOBACTERIA-GAMMA			Pseudomonas		Pseudomonas aeruginosa			PP42	Anaerobic respiration		Opportunistic pathogen				Natural	Yes	Isolate				345187					Yes	2016-08-31		Proteobacteria	Gammaproteobacteria	Pseudomonadales	Pseudomonadaceae	Pseudomonas	Pseudomonas aeruginosa
197_Go0154775	Pseudomonas aeruginosa NCIMB 11070		287	BACTERIAL	PROTEOBACTERIA-GAMMA			Pseudomonas		Pseudomonas aeruginosa			NCIMB 11070	Anaerobic respiration		Opportunistic pathogen			NCIMB 11070	Natural	Yes	Isolate				209791					Yes	2016-08-31		Proteobacteria	Gammaproteobacteria	Pseudomonadales	Pseudomonadaceae	Pseudomonas	Pseudomonas aeruginosa
197_Go0154774	Pseudomonas aeruginosa P15XII		287	BACTERIAL	PROTEOBACTERIA-GAMMA			Pseudomonas		Pseudomonas aeruginosa			P15XII	Anaerobic respiration		Opportunistic pathogen				Natural	Yes	Isolate				345100					Yes	2016-08-31		Proteobacteria	Gammaproteobacteria	Pseudomonadales	Pseudomonadaceae	Pseudomonas	Pseudomonas aeruginosa
197_Go0154773	Pseudomonas aeruginosa NCIMB 10914		287	BACTERIAL	PROTEOBACTERIA-GAMMA			Pseudomonas		Pseudomonas aeruginosa			NCIMB 10914	Anaerobic respiration		Opportunistic pathogen			NCIMB 10914	Natural	Yes	Isolate				209621					Yes	2016-08-31		Proteobacteria	Gammaproteobacteria	Pseudomonadales	Pseudomonadaceae	Pseudomonas	Pseudomonas aeruginosa
197_Go0154772	Pseudomonas aeruginosa P19		287	BACTERIAL	PROTEOBACTERIA-GAMMA			Pseudomonas		Pseudomonas aeruginosa			P19	Anaerobic respiration		Opportunistic pathogen				Natural	Yes	Isolate				345099					Yes	2016-08-31		Proteobacteria	Gammaproteobacteria	Pseudomonadales	Pseudomonadaceae	Pseudomonas	Pseudomonas aeruginosa
197_Go0154771	Pseudomonas aeruginosa NCIMB 10913		287	BACTERIAL	PROTEOBACTERIA-GAMMA			Pseudomonas		Pseudomonas aeruginosa			NCIMB 10913	Anaerobic respiration		Opportunistic pathogen			NCIMB 10913	Natural	Yes	Isolate				209620					Yes	2016-08-31		Proteobacteria	Gammaproteobacteria	Pseudomonadales	Pseudomonadaceae	Pseudomonas	Pseudomonas aeruginosa
197_Go0154770	Pseudomonas aeruginosa P12		287	BACTERIAL	PROTEOBACTERIA-GAMMA			Pseudomonas		Pseudomonas aeruginosa			P12	Anaerobic respiration		Opportunistic pathogen				Natural	Yes	Isolate				345098					Yes	2016-08-31		Proteobacteria	Gammaproteobacteria	Pseudomonadales	Pseudomonadaceae	Pseudomonas	Pseudomonas aeruginosa
197_Go0154769	Pseudomonas aeruginosa NCIMB 10912		287	BACTERIAL	PROTEOBACTERIA-GAMMA			Pseudomonas		Pseudomonas aeruginosa			NCIMB 10912	Anaerobic respiration		Opportunistic pathogen			NCIMB 10912	Natural	Yes	Isolate				209619					Yes	2016-08-31		Proteobacteria	Gammaproteobacteria	Pseudomonadales	Pseudomonadaceae	Pseudomonas	Pseudomonas aeruginosa
197_Go0154768	Pseudomonas aeruginosa NCIMB 10911		287	BACTERIAL	PROTEOBACTERIA-GAMMA			Pseudomonas		Pseudomonas aeruginosa			NCIMB 10911	Anaerobic respiration		Opportunistic pathogen			NCIMB 10911	Natural	Yes	Isolate				209618					Yes	2016-08-31		Proteobacteria	Gammaproteobacteria	Pseudomonadales	Pseudomonadaceae	Pseudomonas	Pseudomonas aeruginosa
197_Go0154767	Pseudomonas aeruginosa P2		287	BACTERIAL	PROTEOBACTERIA-GAMMA			Pseudomonas		Pseudomonas aeruginosa			P2	Anaerobic respiration		Opportunistic pathogen				Natural	Yes	Isolate				345096					Yes	2016-08-31		Proteobacteria	Gammaproteobacteria	Pseudomonadales	Pseudomonadaceae	Pseudomonas	Pseudomonas aeruginosa
197_Go0154766	Pseudomonas aeruginosa NCIMB 10910		287	BACTERIAL	PROTEOBACTERIA-GAMMA			Pseudomonas		Pseudomonas aeruginosa			NCIMB 10910	Anaerobic respiration		Opportunistic pathogen			NCIMB 10910	Natural	Yes	Isolate				209617					Yes	2016-08-31		Proteobacteria	Gammaproteobacteria	Pseudomonadales	Pseudomonadaceae	Pseudomonas	Pseudomonas aeruginosa
197_Go0154765	Pseudomonas aeruginosa P22		287	BACTERIAL	PROTEOBACTERIA-GAMMA			Pseudomonas		Pseudomonas aeruginosa			P22	Anaerobic respiration		Opportunistic pathogen				Natural	Yes	Isolate				345094					Yes	2016-08-31		Proteobacteria	Gammaproteobacteria	Pseudomonadales	Pseudomonadaceae	Pseudomonas	Pseudomonas aeruginosa
197_Go0154764	Pseudomonas aeruginosa NCIMB 10909		287	BACTERIAL	PROTEOBACTERIA-GAMMA			Pseudomonas		Pseudomonas aeruginosa			NCIMB 10909	Anaerobic respiration		Opportunistic pathogen			NCIMB 10909	Natural	Yes	Isolate				209616					Yes	2016-08-31		Proteobacteria	Gammaproteobacteria	Pseudomonadales	Pseudomonadaceae	Pseudomonas	Pseudomonas aeruginosa
197_Go0154761	Pseudomonas aeruginosa NCIMB 10907		287	BACTERIAL	PROTEOBACTERIA-GAMMA			Pseudomonas		Pseudomonas aeruginosa			NCIMB 10907	Anaerobic respiration		Opportunistic pathogen			NCIMB 10907	Natural	Yes	Isolate				209614					Yes	2016-08-31		Proteobacteria	Gammaproteobacteria	Pseudomonadales	Pseudomonadaceae	Pseudomonas	Pseudomonas aeruginosa
197_Go0154760	Pseudomonas aeruginosa SU-1		287	BACTERIAL	PROTEOBACTERIA-GAMMA			Pseudomonas		Pseudomonas aeruginosa			SU-1	Anaerobic respiration		Opportunistic pathogen				Natural	Yes	Isolate				345091					Yes	2016-08-31		Proteobacteria	Gammaproteobacteria	Pseudomonadales	Pseudomonadaceae	Pseudomonas	Pseudomonas aeruginosa
197_Go0154759	Pseudomonas aeruginosa NCIMB 10906		287	BACTERIAL	PROTEOBACTERIA-GAMMA			Pseudomonas		Pseudomonas aeruginosa			NCIMB 10906	Anaerobic respiration		Opportunistic pathogen			NCIMB 10906	Natural	Yes	Isolate				209613					Yes	2016-08-31		Proteobacteria	Gammaproteobacteria	Pseudomonadales	Pseudomonadaceae	Pseudomonas	Pseudomonas aeruginosa
197_Go0154758	Pseudomonas aeruginosa NCIMB 10904		287	BACTERIAL	PROTEOBACTERIA-GAMMA			Pseudomonas		Pseudomonas aeruginosa			NCIMB 10904	Anaerobic respiration		Opportunistic pathogen			NCIMB 10904	Natural	Yes	Isolate				209611					Yes	2016-08-31		Proteobacteria	Gammaproteobacteria	Pseudomonadales	Pseudomonadaceae	Pseudomonas	Pseudomonas aeruginosa
197_Go0154757	Pseudomonas aeruginosa 292		287	BACTERIAL	PROTEOBACTERIA-GAMMA			Pseudomonas		Pseudomonas aeruginosa			292	Anaerobic respiration		Opportunistic pathogen				Natural	Yes	Isolate				353485					Yes	2016-08-31		Proteobacteria	Gammaproteobacteria	Pseudomonadales	Pseudomonadaceae	Pseudomonas	Pseudomonas aeruginosa
197_Go0154756	Pseudomonas aeruginosa ATCC 17657		287	BACTERIAL	PROTEOBACTERIA-GAMMA			Pseudomonas		Pseudomonas aeruginosa			ATCC 17657	Anaerobic respiration		Opportunistic pathogen			ATCC 17657	Natural	Yes	Isolate				99302					Yes	2016-08-31		Proteobacteria	Gammaproteobacteria	Pseudomonadales	Pseudomonadaceae	Pseudomonas	Pseudomonas aeruginosa
197_Go0154755	Pseudomonas aeruginosa 291		287	BACTERIAL	PROTEOBACTERIA-GAMMA			Pseudomonas		Pseudomonas aeruginosa			291	Anaerobic respiration		Opportunistic pathogen				Natural	Yes	Isolate				353484					Yes	2016-08-31		Proteobacteria	Gammaproteobacteria	Pseudomonadales	Pseudomonadaceae	Pseudomonas	Pseudomonas aeruginosa
197_Go0154754	Pseudomonas aeruginosa 290		287	BACTERIAL	PROTEOBACTERIA-GAMMA			Pseudomonas		Pseudomonas aeruginosa			290	Anaerobic respiration		Opportunistic pathogen				Natural	Yes	Isolate				353483					Yes	2016-08-31		Proteobacteria	Gammaproteobacteria	Pseudomonadales	Pseudomonadaceae	Pseudomonas	Pseudomonas aeruginosa
197_Go0154753	Pseudomonas aeruginosa ATCC 17655		287	BACTERIAL	PROTEOBACTERIA-GAMMA			Pseudomonas		Pseudomonas aeruginosa			ATCC 17655	Anaerobic respiration		Opportunistic pathogen			ATCC 17655	Natural	Yes	Isolate				99298					Yes	2016-08-31		Proteobacteria	Gammaproteobacteria	Pseudomonadales	Pseudomonadaceae	Pseudomonas	Pseudomonas aeruginosa
197_Go0154752	Pseudomonas aeruginosa 289		287	BACTERIAL	PROTEOBACTERIA-GAMMA			Pseudomonas		Pseudomonas aeruginosa			289	Anaerobic respiration		Opportunistic pathogen				Natural	Yes	Isolate				353482					Yes	2016-08-31		Proteobacteria	Gammaproteobacteria	Pseudomonadales	Pseudomonadaceae	Pseudomonas	Pseudomonas aeruginosa
197_Go0154751	Pseudomonas aeruginosa 288		287	BACTERIAL	PROTEOBACTERIA-GAMMA			Pseudomonas		Pseudomonas aeruginosa			288	Anaerobic respiration		Opportunistic pathogen				Natural	Yes	Isolate				353481					Yes	2016-08-31		Proteobacteria	Gammaproteobacteria	Pseudomonadales	Pseudomonadaceae	Pseudomonas	Pseudomonas aeruginosa
197_Go0154750	Pseudomonas aeruginosa ATCC 17652		287	BACTERIAL	PROTEOBACTERIA-GAMMA			Pseudomonas		Pseudomonas aeruginosa			ATCC 17652	Anaerobic respiration		Opportunistic pathogen			ATCC 17652	Natural	Yes	Isolate				99294					Yes	2016-08-31		Proteobacteria	Gammaproteobacteria	Pseudomonadales	Pseudomonadaceae	Pseudomonas	Pseudomonas aeruginosa
197_Go0154749	Pseudomonas aeruginosa 286		287	BACTERIAL	PROTEOBACTERIA-GAMMA			Pseudomonas		Pseudomonas aeruginosa			286	Anaerobic respiration		Opportunistic pathogen				Natural	Yes	Isolate				353479					Yes	2016-08-31		Proteobacteria	Gammaproteobacteria	Pseudomonadales	Pseudomonadaceae	Pseudomonas	Pseudomonas aeruginosa
197_Go0154748	Pseudomonas aeruginosa 285		287	BACTERIAL	PROTEOBACTERIA-GAMMA			Pseudomonas		Pseudomonas aeruginosa			285	Anaerobic respiration		Opportunistic pathogen				Natural	Yes	Isolate				353478					Yes	2016-08-31		Proteobacteria	Gammaproteobacteria	Pseudomonadales	Pseudomonadaceae	Pseudomonas	Pseudomonas aeruginosa
197_Go0154747	Pseudomonas aeruginosa ATCC 17650		287	BACTERIAL	PROTEOBACTERIA-GAMMA			Pseudomonas		Pseudomonas aeruginosa			ATCC 17650	Anaerobic respiration		Opportunistic pathogen			ATCC 17650	Natural	Yes	Isolate				99290					Yes	2016-08-31		Proteobacteria	Gammaproteobacteria	Pseudomonadales	Pseudomonadaceae	Pseudomonas	Pseudomonas aeruginosa
197_Go0154746	Pseudomonas aeruginosa 284		287	BACTERIAL	PROTEOBACTERIA-GAMMA			Pseudomonas		Pseudomonas aeruginosa			284	Anaerobic respiration		Opportunistic pathogen				Natural	Yes	Isolate				353477					Yes	2016-08-31		Proteobacteria	Gammaproteobacteria	Pseudomonadales	Pseudomonadaceae	Pseudomonas	Pseudomonas aeruginosa
197_Go0154745	Pseudomonas aeruginosa 282		287	BACTERIAL	PROTEOBACTERIA-GAMMA			Pseudomonas		Pseudomonas aeruginosa			282	Anaerobic respiration		Opportunistic pathogen				Natural	Yes	Isolate				353475					Yes	2016-08-31		Proteobacteria	Gammaproteobacteria	Pseudomonadales	Pseudomonadaceae	Pseudomonas	Pseudomonas aeruginosa
197_Go0154744	Pseudomonas aeruginosa ATCC 17647		287	BACTERIAL	PROTEOBACTERIA-GAMMA			Pseudomonas		Pseudomonas aeruginosa			ATCC 17647	Anaerobic respiration		Opportunistic pathogen			ATCC 17647	Natural	Yes	Isolate				99286					Yes	2016-08-31		Proteobacteria	Gammaproteobacteria	Pseudomonadales	Pseudomonadaceae	Pseudomonas	Pseudomonas aeruginosa
197_Go0154743	Pseudomonas aeruginosa ATCC 17646		287	BACTERIAL	PROTEOBACTERIA-GAMMA			Pseudomonas		Pseudomonas aeruginosa			ATCC 17646	Anaerobic respiration		Opportunistic pathogen			ATCC 17646	Natural	Yes	Isolate				99284					Yes	2016-08-31		Proteobacteria	Gammaproteobacteria	Pseudomonadales	Pseudomonadaceae	Pseudomonas	Pseudomonas aeruginosa
197_Go0154742	Pseudomonas aeruginosa 280		287	BACTERIAL	PROTEOBACTERIA-GAMMA			Pseudomonas		Pseudomonas aeruginosa			280	Anaerobic respiration		Opportunistic pathogen				Natural	Yes	Isolate				353473					Yes	2016-08-31		Proteobacteria	Gammaproteobacteria	Pseudomonadales	Pseudomonadaceae	Pseudomonas	Pseudomonas aeruginosa
197_Go0154741	Pseudomonas aeruginosa ATCC 17644		287	BACTERIAL	PROTEOBACTERIA-GAMMA			Pseudomonas		Pseudomonas aeruginosa			ATCC 17644	Anaerobic respiration		Opportunistic pathogen			ATCC 17644	Natural	Yes	Isolate				99282					Yes	2016-08-31		Proteobacteria	Gammaproteobacteria	Pseudomonadales	Pseudomonadaceae	Pseudomonas	Pseudomonas aeruginosa
197_Go0154740	Pseudomonas aeruginosa 278		287	BACTERIAL	PROTEOBACTERIA-GAMMA			Pseudomonas		Pseudomonas aeruginosa			278	Anaerobic respiration		Opportunistic pathogen				Natural	Yes	Isolate				353471					Yes	2016-08-31		Proteobacteria	Gammaproteobacteria	Pseudomonadales	Pseudomonadaceae	Pseudomonas	Pseudomonas aeruginosa
197_Go0154739	Pseudomonas aeruginosa ATCC 17643		287	BACTERIAL	PROTEOBACTERIA-GAMMA			Pseudomonas		Pseudomonas aeruginosa			ATCC 17643	Anaerobic respiration		Opportunistic pathogen			ATCC 17643	Natural	Yes	Isolate				99280					Yes	2016-08-31		Proteobacteria	Gammaproteobacteria	Pseudomonadales	Pseudomonadaceae	Pseudomonas	Pseudomonas aeruginosa
197_Go0154738	Pseudomonas aeruginosa 277		287	BACTERIAL	PROTEOBACTERIA-GAMMA			Pseudomonas		Pseudomonas aeruginosa			277	Anaerobic respiration		Opportunistic pathogen				Natural	Yes	Isolate				353470					Yes	2016-08-31		Proteobacteria	Gammaproteobacteria	Pseudomonadales	Pseudomonadaceae	Pseudomonas	Pseudomonas aeruginosa
197_Go0154737	Pseudomonas aeruginosa Ph-1		287	BACTERIAL	PROTEOBACTERIA-GAMMA			Pseudomonas		Pseudomonas aeruginosa			Ph-1	Anaerobic respiration		Opportunistic pathogen				Natural	Yes	Isolate				267025					Yes	2016-08-31		Proteobacteria	Gammaproteobacteria	Pseudomonadales	Pseudomonadaceae	Pseudomonas	Pseudomonas aeruginosa
197_Go0154736	Pseudomonas aeruginosa ATCC 17504		287	BACTERIAL	PROTEOBACTERIA-GAMMA			Pseudomonas		Pseudomonas aeruginosa			ATCC 17504	Anaerobic respiration		Opportunistic pathogen			ATCC 17504	Natural	Yes	Isolate				99213					Yes	2016-08-31		Proteobacteria	Gammaproteobacteria	Pseudomonadales	Pseudomonadaceae	Pseudomonas	Pseudomonas aeruginosa
197_Go0154735	Pseudomonas aeruginosa 132		287	BACTERIAL	PROTEOBACTERIA-GAMMA			Pseudomonas		Pseudomonas aeruginosa			132	Anaerobic respiration		Opportunistic pathogen				Natural	Yes	Isolate				353419					Yes	2016-08-31		Proteobacteria	Gammaproteobacteria	Pseudomonadales	Pseudomonadaceae	Pseudomonas	Pseudomonas aeruginosa
197_Go0154734	Pseudomonas aeruginosa Berkeley Tr-22		287	BACTERIAL	PROTEOBACTERIA-GAMMA			Pseudomonas		Pseudomonas aeruginosa			Berkeley Tr-22	Anaerobic respiration		Opportunistic pathogen				Natural	Yes	Isolate				99196					Yes	2016-08-31		Proteobacteria	Gammaproteobacteria	Pseudomonadales	Pseudomonadaceae	Pseudomonas	Pseudomonas aeruginosa
197_Go0154733	Pseudomonas aeruginosa ATCC 17468		287	BACTERIAL	PROTEOBACTERIA-GAMMA			Pseudomonas		Pseudomonas aeruginosa			ATCC 17468	Anaerobic respiration		Opportunistic pathogen			ATCC 17468	Natural	Yes	Isolate				99195					Yes	2016-08-31		Proteobacteria	Gammaproteobacteria	Pseudomonadales	Pseudomonadaceae	Pseudomonas	Pseudomonas aeruginosa
197_Go0154732	Pseudomonas aeruginosa 94		287	BACTERIAL	PROTEOBACTERIA-GAMMA			Pseudomonas		Pseudomonas aeruginosa			94	Anaerobic respiration		Opportunistic pathogen				Natural	Yes	Isolate				353410					Yes	2016-08-31		Proteobacteria	Gammaproteobacteria	Pseudomonadales	Pseudomonadaceae	Pseudomonas	Pseudomonas aeruginosa
197_Go0154731	Pseudomonas aeruginosa ATCC 17435		287	BACTERIAL	PROTEOBACTERIA-GAMMA			Pseudomonas		Pseudomonas aeruginosa			ATCC 17435	Anaerobic respiration		Opportunistic pathogen			ATCC 17435	Natural	Yes	Isolate				99185					Yes	2016-08-31		Proteobacteria	Gammaproteobacteria	Pseudomonadales	Pseudomonadaceae	Pseudomonas	Pseudomonas aeruginosa
197_Go0154730	Pseudomonas aeruginosa 58		287	BACTERIAL	PROTEOBACTERIA-GAMMA			Pseudomonas		Pseudomonas aeruginosa			58	Anaerobic respiration		Opportunistic pathogen				Natural	Yes	Isolate				353399					Yes	2016-08-31		Proteobacteria	Gammaproteobacteria	Pseudomonadales	Pseudomonadaceae	Pseudomonas	Pseudomonas aeruginosa
197_Go0154729	Pseudomonas aeruginosa 55		287	BACTERIAL	PROTEOBACTERIA-GAMMA			Pseudomonas		Pseudomonas aeruginosa			55	Anaerobic respiration		Opportunistic pathogen				Natural	Yes	Isolate				353397					Yes	2016-08-31		Proteobacteria	Gammaproteobacteria	Pseudomonadales	Pseudomonadaceae	Pseudomonas	Pseudomonas aeruginosa
197_Go0154686	Pseudomonas aeruginosa IAM 1007		287	BACTERIAL	PROTEOBACTERIA-GAMMA			Pseudomonas		Pseudomonas aeruginosa			IAM 1007	Anaerobic respiration		Opportunistic pathogen			IAM 1007	Natural	Yes	Isolate				537797					Yes	2016-08-31		Proteobacteria	Gammaproteobacteria	Pseudomonadales	Pseudomonadaceae	Pseudomonas	Pseudomonas aeruginosa
197_Go0154685	Pseudomonas aeruginosa IMI 358539		287	BACTERIAL	PROTEOBACTERIA-GAMMA			Pseudomonas		Pseudomonas aeruginosa			IMI 358539	Anaerobic respiration		Opportunistic pathogen				Natural	Yes	Isolate				534173					Yes	2016-08-31		Proteobacteria	Gammaproteobacteria	Pseudomonadales	Pseudomonadaceae	Pseudomonas	Pseudomonas aeruginosa
197_Go0154684	Pseudomonas aeruginosa CCUG 23092		287	BACTERIAL	PROTEOBACTERIA-GAMMA			Pseudomonas		Pseudomonas aeruginosa			CCUG 23092	Anaerobic respiration		Opportunistic pathogen			CCUG 23092	Natural	Yes	Isolate				533950					Yes	2016-08-31		Proteobacteria	Gammaproteobacteria	Pseudomonadales	Pseudomonadaceae	Pseudomonas	Pseudomonas aeruginosa
197_Go0154683	Pseudomonas aeruginosa CCUG 22839		287	BACTERIAL	PROTEOBACTERIA-GAMMA			Pseudomonas		Pseudomonas aeruginosa			CCUG 22839	Anaerobic respiration		Opportunistic pathogen			CCUG 22839	Natural	Yes	Isolate				533946					Yes	2016-08-31		Proteobacteria	Gammaproteobacteria	Pseudomonadales	Pseudomonadaceae	Pseudomonas	Pseudomonas aeruginosa
197_Go0154682	Pseudomonas aeruginosa Strain PU21/RP1		287	BACTERIAL	PROTEOBACTERIA-GAMMA			Pseudomonas		Pseudomonas aeruginosa			Strain PU21/RP1	Anaerobic respiration		Opportunistic pathogen				Natural	Yes	Isolate				560324					Yes	2016-08-31		Proteobacteria	Gammaproteobacteria	Pseudomonadales	Pseudomonadaceae	Pseudomonas	Pseudomonas aeruginosa
197_Go0154681	Pseudomonas aeruginosa RP1		287	BACTERIAL	PROTEOBACTERIA-GAMMA			Pseudomonas		Pseudomonas aeruginosa			RP1	Anaerobic respiration		Opportunistic pathogen				Natural	Yes	Isolate				533847					Yes	2016-08-31		Proteobacteria	Gammaproteobacteria	Pseudomonadales	Pseudomonadaceae	Pseudomonas	Pseudomonas aeruginosa
197_Go0154680	Pseudomonas aeruginosa NBIMCC 1227		287	BACTERIAL	PROTEOBACTERIA-GAMMA			Pseudomonas		Pseudomonas aeruginosa			NBIMCC 1227	Anaerobic respiration		Opportunistic pathogen				Natural	Yes	Isolate				560323					Yes	2016-08-31		Proteobacteria	Gammaproteobacteria	Pseudomonadales	Pseudomonadaceae	Pseudomonas	Pseudomonas aeruginosa
197_Go0154679	Pseudomonas aeruginosa CCUG 21650		287	BACTERIAL	PROTEOBACTERIA-GAMMA			Pseudomonas		Pseudomonas aeruginosa			CCUG 21650	Anaerobic respiration		Opportunistic pathogen			CCUG 21650	Natural	Yes	Isolate				533846					Yes	2016-08-31		Proteobacteria	Gammaproteobacteria	Pseudomonadales	Pseudomonadaceae	Pseudomonas	Pseudomonas aeruginosa
197_Go0154678	Pseudomonas aeruginosa R-2		287	BACTERIAL	PROTEOBACTERIA-GAMMA			Pseudomonas		Pseudomonas aeruginosa			R-2	Anaerobic respiration		Opportunistic pathogen				Natural	Yes	Isolate				533843					Yes	2016-08-31		Proteobacteria	Gammaproteobacteria	Pseudomonadales	Pseudomonadaceae	Pseudomonas	Pseudomonas aeruginosa
197_Go0154677	Pseudomonas aeruginosa NCTC 50004		287	BACTERIAL	PROTEOBACTERIA-GAMMA			Pseudomonas		Pseudomonas aeruginosa			NCTC 50004	Anaerobic respiration		Opportunistic pathogen			NCTC 50004	Natural	Yes	Isolate				533845					Yes	2016-08-31		Proteobacteria	Gammaproteobacteria	Pseudomonadales	Pseudomonadaceae	Pseudomonas	Pseudomonas aeruginosa
197_Go0154676	Pseudomonas aeruginosa CCUG 21649		287	BACTERIAL	PROTEOBACTERIA-GAMMA			Pseudomonas		Pseudomonas aeruginosa			CCUG 21649	Anaerobic respiration		Opportunistic pathogen			CCUG 21649	Natural	Yes	Isolate				533842					Yes	2016-08-31		Proteobacteria	Gammaproteobacteria	Pseudomonadales	Pseudomonadaceae	Pseudomonas	Pseudomonas aeruginosa
197_Go0154675	Pseudomonas aeruginosa R-1 P64		287	BACTERIAL	PROTEOBACTERIA-GAMMA			Pseudomonas		Pseudomonas aeruginosa			R-1 P64	Anaerobic respiration		Opportunistic pathogen				Natural	Yes	Isolate				533839					Yes	2016-08-31		Proteobacteria	Gammaproteobacteria	Pseudomonadales	Pseudomonadaceae	Pseudomonas	Pseudomonas aeruginosa
197_Go0154674	Pseudomonas aeruginosa PU21		287	BACTERIAL	PROTEOBACTERIA-GAMMA			Pseudomonas		Pseudomonas aeruginosa			PU21	Anaerobic respiration		Opportunistic pathogen				Natural	Yes	Isolate				533840					Yes	2016-08-31		Proteobacteria	Gammaproteobacteria	Pseudomonadales	Pseudomonadaceae	Pseudomonas	Pseudomonas aeruginosa
197_Go0154673	Pseudomonas aeruginosa NCTC 50075		287	BACTERIAL	PROTEOBACTERIA-GAMMA			Pseudomonas		Pseudomonas aeruginosa			NCTC 50075	Anaerobic respiration		Opportunistic pathogen			NCTC 50075	Natural	Yes	Isolate				533841					Yes	2016-08-31		Proteobacteria	Gammaproteobacteria	Pseudomonadales	Pseudomonadaceae	Pseudomonas	Pseudomonas aeruginosa
197_Go0154672	Pseudomonas aeruginosa R-716		287	BACTERIAL	PROTEOBACTERIA-GAMMA			Pseudomonas		Pseudomonas aeruginosa			R-716	Anaerobic respiration		Opportunistic pathogen				Natural	Yes	Isolate				533835					Yes	2016-08-31		Proteobacteria	Gammaproteobacteria	Pseudomonadales	Pseudomonadaceae	Pseudomonas	Pseudomonas aeruginosa
197_Go0154671	Pseudomonas aeruginosa PA0303		287	BACTERIAL	PROTEOBACTERIA-GAMMA			Pseudomonas		Pseudomonas aeruginosa			PA0303	Anaerobic respiration		Opportunistic pathogen				Natural	Yes	Isolate				533836					Yes	2016-08-31		Proteobacteria	Gammaproteobacteria	Pseudomonadales	Pseudomonadaceae	Pseudomonas	Pseudomonas aeruginosa
197_Go0154670	Pseudomonas aeruginosa NCTC 50052		287	BACTERIAL	PROTEOBACTERIA-GAMMA			Pseudomonas		Pseudomonas aeruginosa			NCTC 50052	Anaerobic respiration		Opportunistic pathogen			NCTC 50052	Natural	Yes	Isolate				533837					Yes	2016-08-31		Proteobacteria	Gammaproteobacteria	Pseudomonadales	Pseudomonadaceae	Pseudomonas	Pseudomonas aeruginosa
197_Go0154669	Pseudomonas aeruginosa CCUG 21647		287	BACTERIAL	PROTEOBACTERIA-GAMMA			Pseudomonas		Pseudomonas aeruginosa			CCUG 21647	Anaerobic respiration		Opportunistic pathogen			CCUG 21647	Natural	Yes	Isolate				533834					Yes	2016-08-31		Proteobacteria	Gammaproteobacteria	Pseudomonadales	Pseudomonadaceae	Pseudomonas	Pseudomonas aeruginosa
197_Go0154668	Pseudomonas aeruginosa CCUG 49791		287	BACTERIAL	PROTEOBACTERIA-GAMMA			Pseudomonas		Pseudomonas aeruginosa			CCUG 49791	Anaerobic respiration		Opportunistic pathogen			CCUG 49791	Natural	Yes	Isolate				532814					Yes	2016-08-31		Proteobacteria	Gammaproteobacteria	Pseudomonadales	Pseudomonadaceae	Pseudomonas	Pseudomonas aeruginosa
197_Go0154667	Pseudomonas aeruginosa CCUG 49790		287	BACTERIAL	PROTEOBACTERIA-GAMMA			Pseudomonas		Pseudomonas aeruginosa			CCUG 49790	Anaerobic respiration		Opportunistic pathogen			CCUG 49790	Natural	Yes	Isolate				532813					Yes	2016-08-31		Proteobacteria	Gammaproteobacteria	Pseudomonadales	Pseudomonadaceae	Pseudomonas	Pseudomonas aeruginosa
197_Go0154666	Pseudomonas aeruginosa CCUG 49708		287	BACTERIAL	PROTEOBACTERIA-GAMMA			Pseudomonas		Pseudomonas aeruginosa			CCUG 49708	Anaerobic respiration		Opportunistic pathogen			CCUG 49708	Natural	Yes	Isolate				532680					Yes	2016-08-31		Proteobacteria	Gammaproteobacteria	Pseudomonadales	Pseudomonadaceae	Pseudomonas	Pseudomonas aeruginosa
197_Go0154665	Pseudomonas aeruginosa CCUG 49710		287	BACTERIAL	PROTEOBACTERIA-GAMMA			Pseudomonas		Pseudomonas aeruginosa			CCUG 49710	Anaerobic respiration		Opportunistic pathogen			CCUG 49710	Natural	Yes	Isolate				532643					Yes	2016-08-31		Proteobacteria	Gammaproteobacteria	Pseudomonadales	Pseudomonadaceae	Pseudomonas	Pseudomonas aeruginosa
197_Go0154664	Pseudomonas aeruginosa CCUG 49709		287	BACTERIAL	PROTEOBACTERIA-GAMMA			Pseudomonas		Pseudomonas aeruginosa			CCUG 49709	Anaerobic respiration		Opportunistic pathogen			CCUG 49709	Natural	Yes	Isolate				532642					Yes	2016-08-31		Proteobacteria	Gammaproteobacteria	Pseudomonadales	Pseudomonadaceae	Pseudomonas	Pseudomonas aeruginosa
197_Go0154663	Pseudomonas aeruginosa CCUG 49707		287	BACTERIAL	PROTEOBACTERIA-GAMMA			Pseudomonas		Pseudomonas aeruginosa			CCUG 49707	Anaerobic respiration		Opportunistic pathogen			CCUG 49707	Natural	Yes	Isolate				532533					Yes	2016-08-31		Proteobacteria	Gammaproteobacteria	Pseudomonadales	Pseudomonadaceae	Pseudomonas	Pseudomonas aeruginosa
197_Go0154662	Pseudomonas aeruginosa CCUG 49698		287	BACTERIAL	PROTEOBACTERIA-GAMMA			Pseudomonas		Pseudomonas aeruginosa			CCUG 49698	Anaerobic respiration		Opportunistic pathogen			CCUG 49698	Natural	Yes	Isolate				532524					Yes	2016-08-31		Proteobacteria	Gammaproteobacteria	Pseudomonadales	Pseudomonadaceae	Pseudomonas	Pseudomonas aeruginosa
197_Go0154661	Pseudomonas aeruginosa CCUG 50746		287	BACTERIAL	PROTEOBACTERIA-GAMMA			Pseudomonas		Pseudomonas aeruginosa			CCUG 50746	Anaerobic respiration		Opportunistic pathogen			CCUG 50746	Natural	Yes	Isolate				532153					Yes	2016-08-31		Proteobacteria	Gammaproteobacteria	Pseudomonadales	Pseudomonadaceae	Pseudomonas	Pseudomonas aeruginosa
197_Go0154660	Pseudomonas aeruginosa CCUG 43262		287	BACTERIAL	PROTEOBACTERIA-GAMMA			Pseudomonas		Pseudomonas aeruginosa			CCUG 43262	Anaerobic respiration		Opportunistic pathogen			CCUG 43262	Natural	Yes	Isolate				531547					Yes	2016-08-31		Proteobacteria	Gammaproteobacteria	Pseudomonadales	Pseudomonadaceae	Pseudomonas	Pseudomonas aeruginosa
197_Go0154659	Pseudomonas aeruginosa CCT 5587		287	BACTERIAL	PROTEOBACTERIA-GAMMA			Pseudomonas		Pseudomonas aeruginosa			CCT 5587	Anaerobic respiration		Opportunistic pathogen				Natural	Yes	Isolate				531251					Yes	2016-08-31		Proteobacteria	Gammaproteobacteria	Pseudomonadales	Pseudomonadaceae	Pseudomonas	Pseudomonas aeruginosa
197_Go0154658	Pseudomonas aeruginosa CCT 5588		287	BACTERIAL	PROTEOBACTERIA-GAMMA			Pseudomonas		Pseudomonas aeruginosa			CCT 5588	Anaerobic respiration		Opportunistic pathogen				Natural	Yes	Isolate				530632					Yes	2016-08-31		Proteobacteria	Gammaproteobacteria	Pseudomonadales	Pseudomonadaceae	Pseudomonas	Pseudomonas aeruginosa
197_Go0154657	Pseudomonas aeruginosa CCT 1477		287	BACTERIAL	PROTEOBACTERIA-GAMMA			Pseudomonas		Pseudomonas aeruginosa			CCT 1477	Anaerobic respiration		Opportunistic pathogen				Natural	Yes	Isolate				530433					Yes	2016-08-31		Proteobacteria	Gammaproteobacteria	Pseudomonadales	Pseudomonadaceae	Pseudomonas	Pseudomonas aeruginosa
197_Go0154656	Pseudomonas aeruginosa CCT 1475		287	BACTERIAL	PROTEOBACTERIA-GAMMA			Pseudomonas		Pseudomonas aeruginosa			CCT 1475	Anaerobic respiration		Opportunistic pathogen				Natural	Yes	Isolate				530430					Yes	2016-08-31		Proteobacteria	Gammaproteobacteria	Pseudomonadales	Pseudomonadaceae	Pseudomonas	Pseudomonas aeruginosa
197_Go0154655	Pseudomonas aeruginosa CCT 7261		287	BACTERIAL	PROTEOBACTERIA-GAMMA			Pseudomonas		Pseudomonas aeruginosa			CCT 7261	Anaerobic respiration		Opportunistic pathogen				Natural	Yes	Isolate				530248					Yes	2016-08-31		Proteobacteria	Gammaproteobacteria	Pseudomonadales	Pseudomonadaceae	Pseudomonas	Pseudomonas aeruginosa
197_Go0154654	Pseudomonas aeruginosa CCT 0354		287	BACTERIAL	PROTEOBACTERIA-GAMMA			Pseudomonas		Pseudomonas aeruginosa			CCT 0354	Anaerobic respiration		Opportunistic pathogen				Natural	Yes	Isolate				529529					Yes	2016-08-31		Proteobacteria	Gammaproteobacteria	Pseudomonadales	Pseudomonadaceae	Pseudomonas	Pseudomonas aeruginosa
197_Go0154653	Pseudomonas aeruginosa RH 19		287	BACTERIAL	PROTEOBACTERIA-GAMMA			Pseudomonas		Pseudomonas aeruginosa			RH 19	Anaerobic respiration		Opportunistic pathogen				Natural	Yes	Isolate				504655					Yes	2016-08-31		Proteobacteria	Gammaproteobacteria	Pseudomonadales	Pseudomonadaceae	Pseudomonas	Pseudomonas aeruginosa
197_Go0154652	Pseudomonas aeruginosa BCC 6384		287	BACTERIAL	PROTEOBACTERIA-GAMMA			Pseudomonas		Pseudomonas aeruginosa			BCC 6384	Anaerobic respiration		Opportunistic pathogen				Natural	Yes	Isolate				504654					Yes	2016-08-31		Proteobacteria	Gammaproteobacteria	Pseudomonadales	Pseudomonadaceae	Pseudomonas	Pseudomonas aeruginosa
197_Go0154651	Pseudomonas aeruginosa HER 1018		287	BACTERIAL	PROTEOBACTERIA-GAMMA			Pseudomonas		Pseudomonas aeruginosa			HER 1018	Anaerobic respiration		Opportunistic pathogen				Natural	Yes	Isolate				501514					Yes	2016-08-31		Proteobacteria	Gammaproteobacteria	Pseudomonadales	Pseudomonadaceae	Pseudomonas	Pseudomonas aeruginosa
197_Go0154650	Pseudomonas aeruginosa CCRC 13053		287	BACTERIAL	PROTEOBACTERIA-GAMMA			Pseudomonas		Pseudomonas aeruginosa			CCRC 13053	Anaerobic respiration		Opportunistic pathogen			CCRC 13053	Natural	Yes	Isolate				520218					Yes	2016-08-31		Proteobacteria	Gammaproteobacteria	Pseudomonadales	Pseudomonadaceae	Pseudomonas	Pseudomonas aeruginosa
197_Go0154649	Pseudomonas aeruginosa BCRC 13053		287	BACTERIAL	PROTEOBACTERIA-GAMMA			Pseudomonas		Pseudomonas aeruginosa			BCRC 13053	Anaerobic respiration		Opportunistic pathogen			BCRC 13053	Natural	Yes	Isolate				520217					Yes	2016-08-31		Proteobacteria	Gammaproteobacteria	Pseudomonadales	Pseudomonadaceae	Pseudomonas	Pseudomonas aeruginosa
197_Go0154648	Pseudomonas aeruginosa HUY-1		287	BACTERIAL	PROTEOBACTERIA-GAMMA			Pseudomonas		Pseudomonas aeruginosa			HUY-1	Anaerobic respiration		Opportunistic pathogen				Natural	Yes	Isolate				345089					Yes	2016-08-31		Proteobacteria	Gammaproteobacteria	Pseudomonadales	Pseudomonadaceae	Pseudomonas	Pseudomonas aeruginosa
197_Go0154647	Pseudomonas aeruginosa FT1		287	BACTERIAL	PROTEOBACTERIA-GAMMA			Pseudomonas		Pseudomonas aeruginosa			FT1	Anaerobic respiration		Opportunistic pathogen				Natural	Yes	Isolate				345088					Yes	2016-08-31		Proteobacteria	Gammaproteobacteria	Pseudomonadales	Pseudomonadaceae	Pseudomonas	Pseudomonas aeruginosa
197_Go0154646	Pseudomonas aeruginosa U31		287	BACTERIAL	PROTEOBACTERIA-GAMMA			Pseudomonas		Pseudomonas aeruginosa			U31	Anaerobic respiration		Opportunistic pathogen				Natural	Yes	Isolate				345073					Yes	2016-08-31		Proteobacteria	Gammaproteobacteria	Pseudomonadales	Pseudomonadaceae	Pseudomonas	Pseudomonas aeruginosa
197_Go0154645	Pseudomonas aeruginosa NCIMB 10890		287	BACTERIAL	PROTEOBACTERIA-GAMMA			Pseudomonas		Pseudomonas aeruginosa			NCIMB 10890	Anaerobic respiration		Opportunistic pathogen			NCIMB 10890	Natural	Yes	Isolate				209597					Yes	2016-08-31		Proteobacteria	Gammaproteobacteria	Pseudomonadales	Pseudomonadaceae	Pseudomonas	Pseudomonas aeruginosa
197_Go0154644	Pseudomonas aeruginosa PAO1244		287	BACTERIAL	PROTEOBACTERIA-GAMMA			Pseudomonas		Pseudomonas aeruginosa			PAO1244	Anaerobic respiration		Opportunistic pathogen				Natural	Yes	Isolate				345060					Yes	2016-08-31		Proteobacteria	Gammaproteobacteria	Pseudomonadales	Pseudomonadaceae	Pseudomonas	Pseudomonas aeruginosa
197_Go0154643	Pseudomonas aeruginosa NCAIM B.01063		287	BACTERIAL	PROTEOBACTERIA-GAMMA			Pseudomonas		Pseudomonas aeruginosa			NCAIM B.01063	Anaerobic respiration		Opportunistic pathogen				Natural	Yes	Isolate				651464					Yes	2016-08-31		Proteobacteria	Gammaproteobacteria	Pseudomonadales	Pseudomonadaceae	Pseudomonas	Pseudomonas aeruginosa
198_Go0154642	Pseudomonas aeruginosa NCAIM B.01053		287	BACTERIAL	PROTEOBACTERIA-GAMMA			Pseudomonas		Pseudomonas aeruginosa			NCAIM B.01053	Anaerobic respiration		Opportunistic pathogen				Natural	Yes	Isolate				651463					Yes	2016-08-31		Proteobacteria	Gammaproteobacteria	Pseudomonadales	Pseudomonadaceae	Pseudomonas	Pseudomonas aeruginosa
198_Go0154641	Pseudomonas aeruginosa CCRC 15595		287	BACTERIAL	PROTEOBACTERIA-GAMMA			Pseudomonas		Pseudomonas aeruginosa			CCRC 15595	Anaerobic respiration		Opportunistic pathogen			CCRC 15595	Natural	Yes	Isolate				511325					Yes	2016-08-31		Proteobacteria	Gammaproteobacteria	Pseudomonadales	Pseudomonadaceae	Pseudomonas	Pseudomonas aeruginosa
198_Go0154640	Pseudomonas aeruginosa ATCC 31479		287	BACTERIAL	PROTEOBACTERIA-GAMMA			Pseudomonas		Pseudomonas aeruginosa			ATCC 31479	Anaerobic respiration		Opportunistic pathogen			ATCC 31479	Natural	Yes	Isolate				108185					Yes	2016-08-31		Proteobacteria	Gammaproteobacteria	Pseudomonadales	Pseudomonadaceae	Pseudomonas	Pseudomonas aeruginosa
198_Go0154639	Pseudomonas aeruginosa Noguchi Type D		287	BACTERIAL	PROTEOBACTERIA-GAMMA			Pseudomonas		Pseudomonas aeruginosa			Noguchi Type D	Anaerobic respiration		Opportunistic pathogen				Natural	Yes	Isolate				712826					Yes	2016-08-31		Proteobacteria	Gammaproteobacteria	Pseudomonadales	Pseudomonadaceae	Pseudomonas	Pseudomonas aeruginosa
198_Go0154638	Pseudomonas aeruginosa NCIMB 13500		287	BACTERIAL	PROTEOBACTERIA-GAMMA			Pseudomonas		Pseudomonas aeruginosa			NCIMB 13500	Anaerobic respiration		Opportunistic pathogen			NCIMB 13500	Natural	Yes	Isolate				211522					Yes	2016-08-31		Proteobacteria	Gammaproteobacteria	Pseudomonadales	Pseudomonadaceae	Pseudomonas	Pseudomonas aeruginosa
198_Go0154637	Pseudomonas aeruginosa JCM 20134		287	BACTERIAL	PROTEOBACTERIA-GAMMA			Pseudomonas		Pseudomonas aeruginosa			JCM 20134	Anaerobic respiration		Opportunistic pathogen			JCM 20134	Natural	Yes	Isolate				803108					Yes	2016-08-31		Proteobacteria	Gammaproteobacteria	Pseudomonadales	Pseudomonadaceae	Pseudomonas	Pseudomonas aeruginosa
198_Go0154636	Pseudomonas aeruginosa IID 'Noguchi'		287	BACTERIAL	PROTEOBACTERIA-GAMMA			Pseudomonas		Pseudomonas aeruginosa			IID 'Noguchi'	Anaerobic respiration		Opportunistic pathogen				Natural	Yes	Isolate				538298					Yes	2016-08-31		Proteobacteria	Gammaproteobacteria	Pseudomonadales	Pseudomonadaceae	Pseudomonas	Pseudomonas aeruginosa
198_Go0154635	Pseudomonas aeruginosa IFO 3455		287	BACTERIAL	PROTEOBACTERIA-GAMMA			Pseudomonas		Pseudomonas aeruginosa			IFO 3455	Anaerobic respiration		Opportunistic pathogen			IFO 3455	Natural	Yes	Isolate				222475					Yes	2016-08-31		Proteobacteria	Gammaproteobacteria	Pseudomonadales	Pseudomonadaceae	Pseudomonas	Pseudomonas aeruginosa
198_Go0154634	Pseudomonas aeruginosa IFO 13130		287	BACTERIAL	PROTEOBACTERIA-GAMMA			Pseudomonas		Pseudomonas aeruginosa			IFO 13130	Anaerobic respiration		Opportunistic pathogen			IFO 13130	Natural	Yes	Isolate				211521					Yes	2016-08-31		Proteobacteria	Gammaproteobacteria	Pseudomonadales	Pseudomonadaceae	Pseudomonas	Pseudomonas aeruginosa
198_Go0154633	Pseudomonas aeruginosa CNCTC Ps 171/79		287	BACTERIAL	PROTEOBACTERIA-GAMMA			Pseudomonas		Pseudomonas aeruginosa			CNCTC Ps 171/79	Anaerobic respiration		Opportunistic pathogen				Natural	Yes	Isolate				723043					Yes	2016-08-31		Proteobacteria	Gammaproteobacteria	Pseudomonadales	Pseudomonadaceae	Pseudomonas	Pseudomonas aeruginosa
198_Go0154632	Pseudomonas aeruginosa CNCTC 6004		287	BACTERIAL	PROTEOBACTERIA-GAMMA			Pseudomonas		Pseudomonas aeruginosa			CNCTC 6004	Anaerobic respiration		Opportunistic pathogen				Natural	Yes	Isolate				723042					Yes	2016-08-31		Proteobacteria	Gammaproteobacteria	Pseudomonadales	Pseudomonadaceae	Pseudomonas	Pseudomonas aeruginosa
198_Go0154631	Pseudomonas aeruginosa Rabaey KRP1		287	BACTERIAL	PROTEOBACTERIA-GAMMA			Pseudomonas		Pseudomonas aeruginosa			Rabaey KRP1	Anaerobic respiration		Opportunistic pathogen				Natural	Yes	Isolate				706208					Yes	2016-08-31		Proteobacteria	Gammaproteobacteria	Pseudomonadales	Pseudomonadaceae	Pseudomonas	Pseudomonas aeruginosa
198_Go0154630	Pseudomonas aeruginosa KM 233		287	BACTERIAL	PROTEOBACTERIA-GAMMA			Pseudomonas		Pseudomonas aeruginosa			KM 233	Anaerobic respiration		Opportunistic pathogen				Natural	Yes	Isolate				123635					Yes	2016-08-31		Proteobacteria	Gammaproteobacteria	Pseudomonadales	Pseudomonadaceae	Pseudomonas	Pseudomonas aeruginosa
198_Go0154629	Pseudomonas aeruginosa ATCC 23994		287	BACTERIAL	PROTEOBACTERIA-GAMMA			Pseudomonas		Pseudomonas aeruginosa			ATCC 23994	Anaerobic respiration		Opportunistic pathogen			ATCC 23994	Natural	Yes	Isolate				123634					Yes	2016-08-31		Proteobacteria	Gammaproteobacteria	Pseudomonadales	Pseudomonadaceae	Pseudomonas	Pseudomonas aeruginosa
198_Go0154628	Pseudomonas aeruginosa 1419		287	BACTERIAL	PROTEOBACTERIA-GAMMA			Pseudomonas		Pseudomonas aeruginosa			1419	Anaerobic respiration		Opportunistic pathogen				Natural	Yes	Isolate				290536					Yes	2016-08-31		Proteobacteria	Gammaproteobacteria	Pseudomonadales	Pseudomonadaceae	Pseudomonas	Pseudomonas aeruginosa
198_Go0154627	Pseudomonas aeruginosa NCIMB 11338		287	BACTERIAL	PROTEOBACTERIA-GAMMA			Pseudomonas		Pseudomonas aeruginosa			NCIMB 11338	Anaerobic respiration		Opportunistic pathogen			NCIMB 11338	Natural	Yes	Isolate				565459					Yes	2016-08-31		Proteobacteria	Gammaproteobacteria	Pseudomonadales	Pseudomonadaceae	Pseudomonas	Pseudomonas aeruginosa
198_Go0154626	Pseudomonas aeruginosa NCIMB 11337		287	BACTERIAL	PROTEOBACTERIA-GAMMA			Pseudomonas		Pseudomonas aeruginosa			NCIMB 11337	Anaerobic respiration		Opportunistic pathogen			NCIMB 11337	Natural	Yes	Isolate				565252					Yes	2016-08-31		Proteobacteria	Gammaproteobacteria	Pseudomonadales	Pseudomonadaceae	Pseudomonas	Pseudomonas aeruginosa
198_Go0154625	Pseudomonas aeruginosa NCIMB 11064		287	BACTERIAL	PROTEOBACTERIA-GAMMA			Pseudomonas		Pseudomonas aeruginosa			NCIMB 11064	Anaerobic respiration		Opportunistic pathogen			NCIMB 11064	Natural	Yes	Isolate				565202					Yes	2016-08-31		Proteobacteria	Gammaproteobacteria	Pseudomonadales	Pseudomonadaceae	Pseudomonas	Pseudomonas aeruginosa
198_Go0154624	Pseudomonas aeruginosa RI 327		287	BACTERIAL	PROTEOBACTERIA-GAMMA			Pseudomonas		Pseudomonas aeruginosa			RI 327	Anaerobic respiration		Opportunistic pathogen				Natural	Yes	Isolate				561106					Yes	2016-08-31		Proteobacteria	Gammaproteobacteria	Pseudomonadales	Pseudomonadaceae	Pseudomonas	Pseudomonas aeruginosa
198_Go0154623	Pseudomonas aeruginosa ptcc1075		287	BACTERIAL	PROTEOBACTERIA-GAMMA			Pseudomonas		Pseudomonas aeruginosa			ptcc1075	Anaerobic respiration		Opportunistic pathogen				Natural	Yes	Isolate				561105					Yes	2016-08-31		Proteobacteria	Gammaproteobacteria	Pseudomonadales	Pseudomonadaceae	Pseudomonas	Pseudomonas aeruginosa
198_Go0154622	Pseudomonas aeruginosa Strain PU21/R931		287	BACTERIAL	PROTEOBACTERIA-GAMMA			Pseudomonas		Pseudomonas aeruginosa			Strain PU21/R931	Anaerobic respiration		Opportunistic pathogen				Natural	Yes	Isolate				560759					Yes	2016-08-31		Proteobacteria	Gammaproteobacteria	Pseudomonadales	Pseudomonadaceae	Pseudomonas	Pseudomonas aeruginosa
198_Go0154621	Pseudomonas aeruginosa NCTC 50066		287	BACTERIAL	PROTEOBACTERIA-GAMMA			Pseudomonas		Pseudomonas aeruginosa			NCTC 50066	Anaerobic respiration		Opportunistic pathogen			NCTC 50066	Natural	Yes	Isolate				560758					Yes	2016-08-31		Proteobacteria	Gammaproteobacteria	Pseudomonadales	Pseudomonadaceae	Pseudomonas	Pseudomonas aeruginosa
198_Go0154620	Pseudomonas aeruginosa NBIMCC 1226		287	BACTERIAL	PROTEOBACTERIA-GAMMA			Pseudomonas		Pseudomonas aeruginosa			NBIMCC 1226	Anaerobic respiration		Opportunistic pathogen				Natural	Yes	Isolate				560757					Yes	2016-08-31		Proteobacteria	Gammaproteobacteria	Pseudomonadales	Pseudomonadaceae	Pseudomonas	Pseudomonas aeruginosa
198_Go0154619	Pseudomonas aeruginosa NBIMCC 1202		287	BACTERIAL	PROTEOBACTERIA-GAMMA			Pseudomonas		Pseudomonas aeruginosa			NBIMCC 1202	Anaerobic respiration		Opportunistic pathogen				Natural	Yes	Isolate				560309					Yes	2016-08-31		Proteobacteria	Gammaproteobacteria	Pseudomonadales	Pseudomonadaceae	Pseudomonas	Pseudomonas aeruginosa
198_Go0154618	Pseudomonas aeruginosa R. Wokatsch "019"		287	BACTERIAL	PROTEOBACTERIA-GAMMA			Pseudomonas		Pseudomonas aeruginosa			R. Wokatsch "019"	Anaerobic respiration		Opportunistic pathogen				Natural	Yes	Isolate				560015					Yes	2016-08-31		Proteobacteria	Gammaproteobacteria	Pseudomonadales	Pseudomonadaceae	Pseudomonas	Pseudomonas aeruginosa
198_Go0154617	Pseudomonas aeruginosa NBIMCC 695		287	BACTERIAL	PROTEOBACTERIA-GAMMA			Pseudomonas		Pseudomonas aeruginosa			NBIMCC 695	Anaerobic respiration		Opportunistic pathogen				Natural	Yes	Isolate				560013					Yes	2016-08-31		Proteobacteria	Gammaproteobacteria	Pseudomonadales	Pseudomonadaceae	Pseudomonas	Pseudomonas aeruginosa
198_Go0154616	Pseudomonas aeruginosa CNCTC Ps 44/65		287	BACTERIAL	PROTEOBACTERIA-GAMMA			Pseudomonas		Pseudomonas aeruginosa			CNCTC Ps 44/65	Anaerobic respiration		Opportunistic pathogen				Natural	Yes	Isolate				560014					Yes	2016-08-31		Proteobacteria	Gammaproteobacteria	Pseudomonadales	Pseudomonadaceae	Pseudomonas	Pseudomonas aeruginosa
198_Go0154615	Pseudomonas aeruginosa R. Wokatsch 022		287	BACTERIAL	PROTEOBACTERIA-GAMMA			Pseudomonas		Pseudomonas aeruginosa			R. Wokatsch 022	Anaerobic respiration		Opportunistic pathogen				Natural	Yes	Isolate				560012					Yes	2016-08-31		Proteobacteria	Gammaproteobacteria	Pseudomonadales	Pseudomonadaceae	Pseudomonas	Pseudomonas aeruginosa
198_Go0154614	Pseudomonas aeruginosa NBIMCC 694		287	BACTERIAL	PROTEOBACTERIA-GAMMA			Pseudomonas		Pseudomonas aeruginosa			NBIMCC 694	Anaerobic respiration		Opportunistic pathogen				Natural	Yes	Isolate				560010					Yes	2016-08-31		Proteobacteria	Gammaproteobacteria	Pseudomonadales	Pseudomonadaceae	Pseudomonas	Pseudomonas aeruginosa
198_Go0154613	Pseudomonas aeruginosa CNCTC Ps 47/65		287	BACTERIAL	PROTEOBACTERIA-GAMMA			Pseudomonas		Pseudomonas aeruginosa			CNCTC Ps 47/65	Anaerobic respiration		Opportunistic pathogen				Natural	Yes	Isolate				560011					Yes	2016-08-31		Proteobacteria	Gammaproteobacteria	Pseudomonadales	Pseudomonadaceae	Pseudomonas	Pseudomonas aeruginosa
198_Go0154612	Pseudomonas aeruginosa R. Wokatsch 023		287	BACTERIAL	PROTEOBACTERIA-GAMMA			Pseudomonas		Pseudomonas aeruginosa			R. Wokatsch 023	Anaerobic respiration		Opportunistic pathogen				Natural	Yes	Isolate				560009					Yes	2016-08-31		Proteobacteria	Gammaproteobacteria	Pseudomonadales	Pseudomonadaceae	Pseudomonas	Pseudomonas aeruginosa
198_Go0154611	Pseudomonas aeruginosa NBIMCC 693		287	BACTERIAL	PROTEOBACTERIA-GAMMA			Pseudomonas		Pseudomonas aeruginosa			NBIMCC 693	Anaerobic respiration		Opportunistic pathogen				Natural	Yes	Isolate				560007					Yes	2016-08-31		Proteobacteria	Gammaproteobacteria	Pseudomonadales	Pseudomonadaceae	Pseudomonas	Pseudomonas aeruginosa
198_Go0154610	Pseudomonas aeruginosa CNCTC Ps 48/65		287	BACTERIAL	PROTEOBACTERIA-GAMMA			Pseudomonas		Pseudomonas aeruginosa			CNCTC Ps 48/65	Anaerobic respiration		Opportunistic pathogen				Natural	Yes	Isolate				560008					Yes	2016-08-31		Proteobacteria	Gammaproteobacteria	Pseudomonadales	Pseudomonadaceae	Pseudomonas	Pseudomonas aeruginosa
198_Go0154609	Pseudomonas aeruginosa ATCC 17429		287	BACTERIAL	PROTEOBACTERIA-GAMMA			Pseudomonas		Pseudomonas aeruginosa			ATCC 17429	Anaerobic respiration		Opportunistic pathogen			ATCC 17429	Natural	Yes	Isolate				99179					Yes	2016-08-31		Proteobacteria	Gammaproteobacteria	Pseudomonadales	Pseudomonadaceae	Pseudomonas	Pseudomonas aeruginosa
198_Go0154608	Pseudomonas aeruginosa 52		287	BACTERIAL	PROTEOBACTERIA-GAMMA			Pseudomonas		Pseudomonas aeruginosa			52	Anaerobic respiration		Opportunistic pathogen				Natural	Yes	Isolate				353395					Yes	2016-08-31		Proteobacteria	Gammaproteobacteria	Pseudomonadales	Pseudomonadaceae	Pseudomonas	Pseudomonas aeruginosa
198_Go0154607	Pseudomonas aeruginosa ICPB 2655-45		287	BACTERIAL	PROTEOBACTERIA-GAMMA			Pseudomonas		Pseudomonas aeruginosa			ICPB 2655-45	Anaerobic respiration		Opportunistic pathogen			ICPB 2655-45	Natural	Yes	Isolate				340824					Yes	2016-08-31		Proteobacteria	Gammaproteobacteria	Pseudomonadales	Pseudomonadaceae	Pseudomonas	Pseudomonas aeruginosa
198_Go0154606	Pseudomonas aeruginosa DSM 50078		287	BACTERIAL	PROTEOBACTERIA-GAMMA			Pseudomonas		Pseudomonas aeruginosa			DSM 50078	Anaerobic respiration		Opportunistic pathogen			DSM 50078	Natural	Yes	Isolate				340823					Yes	2016-08-31		Proteobacteria	Gammaproteobacteria	Pseudomonadales	Pseudomonadaceae	Pseudomonas	Pseudomonas aeruginosa
198_Go0154605	Pseudomonas aeruginosa CCRC 16045		287	BACTERIAL	PROTEOBACTERIA-GAMMA			Pseudomonas		Pseudomonas aeruginosa			CCRC 16045	Anaerobic respiration		Opportunistic pathogen			CCRC 16045	Natural	Yes	Isolate				514118					Yes	2016-08-31		Proteobacteria	Gammaproteobacteria	Pseudomonadales	Pseudomonadaceae	Pseudomonas	Pseudomonas aeruginosa
198_Go0154604	Pseudomonas aeruginosa BCRC 16045		287	BACTERIAL	PROTEOBACTERIA-GAMMA			Pseudomonas		Pseudomonas aeruginosa			BCRC 16045	Anaerobic respiration		Opportunistic pathogen			BCRC 16045	Natural	Yes	Isolate				514117					Yes	2016-08-31		Proteobacteria	Gammaproteobacteria	Pseudomonadales	Pseudomonadaceae	Pseudomonas	Pseudomonas aeruginosa
198_Go0154603	Pseudomonas aeruginosa PAT2		287	BACTERIAL	PROTEOBACTERIA-GAMMA			Pseudomonas		Pseudomonas aeruginosa			PAT2	Anaerobic respiration		Opportunistic pathogen				Natural	Yes	Isolate				344822					Yes	2016-08-31		Proteobacteria	Gammaproteobacteria	Pseudomonadales	Pseudomonadaceae	Pseudomonas	Pseudomonas aeruginosa
198_Go0154602	Pseudomonas aeruginosa NCIMB 10549		287	BACTERIAL	PROTEOBACTERIA-GAMMA			Pseudomonas		Pseudomonas aeruginosa			NCIMB 10549	Anaerobic respiration		Opportunistic pathogen			NCIMB 10549	Natural	Yes	Isolate				209319					Yes	2016-08-31		Proteobacteria	Gammaproteobacteria	Pseudomonadales	Pseudomonadaceae	Pseudomonas	Pseudomonas aeruginosa
198_Go0154601	Pseudomonas aeruginosa LIII-3bi		287	BACTERIAL	PROTEOBACTERIA-GAMMA			Pseudomonas		Pseudomonas aeruginosa			LIII-3bi	Anaerobic respiration		Opportunistic pathogen				Natural	Yes	Isolate				98552					Yes	2016-08-31		Proteobacteria	Gammaproteobacteria	Pseudomonadales	Pseudomonadaceae	Pseudomonas	Pseudomonas aeruginosa
198_Go0154600	Pseudomonas aeruginosa L		287	BACTERIAL	PROTEOBACTERIA-GAMMA			Pseudomonas		Pseudomonas aeruginosa			L	Anaerobic respiration		Opportunistic pathogen				Natural	Yes	Isolate				98551					Yes	2016-08-31		Proteobacteria	Gammaproteobacteria	Pseudomonadales	Pseudomonadaceae	Pseudomonas	Pseudomonas aeruginosa
198_Go0154599	Pseudomonas aeruginosa ATCC 15691		287	BACTERIAL	PROTEOBACTERIA-GAMMA			Pseudomonas		Pseudomonas aeruginosa			ATCC 15691	Anaerobic respiration		Opportunistic pathogen			ATCC 15691	Natural	Yes	Isolate				98550					Yes	2016-08-31		Proteobacteria	Gammaproteobacteria	Pseudomonadales	Pseudomonadaceae	Pseudomonas	Pseudomonas aeruginosa
198_Go0154598	Pseudomonas aeruginosa WAO-704		287	BACTERIAL	PROTEOBACTERIA-GAMMA			Pseudomonas		Pseudomonas aeruginosa			WAO-704	Anaerobic respiration		Opportunistic pathogen				Natural	Yes	Isolate				98470					Yes	2016-08-31		Proteobacteria	Gammaproteobacteria	Pseudomonadales	Pseudomonadaceae	Pseudomonas	Pseudomonas aeruginosa
198_Go0154597	Pseudomonas aeruginosa ATCC 15526		287	BACTERIAL	PROTEOBACTERIA-GAMMA			Pseudomonas		Pseudomonas aeruginosa			ATCC 15526	Anaerobic respiration		Opportunistic pathogen			ATCC 15526	Natural	Yes	Isolate				98469					Yes	2016-08-31		Proteobacteria	Gammaproteobacteria	Pseudomonadales	Pseudomonadaceae	Pseudomonas	Pseudomonas aeruginosa
198_Go0154596	Pseudomonas aeruginosa ATCC 15524		287	BACTERIAL	PROTEOBACTERIA-GAMMA			Pseudomonas		Pseudomonas aeruginosa			ATCC 15524	Anaerobic respiration		Opportunistic pathogen			ATCC 15524	Natural	Yes	Isolate				98467					Yes	2016-08-31		Proteobacteria	Gammaproteobacteria	Pseudomonadales	Pseudomonadaceae	Pseudomonas	Pseudomonas aeruginosa
198_Go0154595	Pseudomonas aeruginosa WAO-701		287	BACTERIAL	PROTEOBACTERIA-GAMMA			Pseudomonas		Pseudomonas aeruginosa			WAO-701	Anaerobic respiration		Opportunistic pathogen				Natural	Yes	Isolate				98466					Yes	2016-08-31		Proteobacteria	Gammaproteobacteria	Pseudomonadales	Pseudomonadaceae	Pseudomonas	Pseudomonas aeruginosa
198_Go0154594	Pseudomonas aeruginosa KCTC 2695		287	BACTERIAL	PROTEOBACTERIA-GAMMA			Pseudomonas		Pseudomonas aeruginosa			KCTC 2695	Anaerobic respiration		Opportunistic pathogen			KCTC 2695	Natural	Yes	Isolate				314311					Yes	2016-08-31		Proteobacteria	Gammaproteobacteria	Pseudomonadales	Pseudomonadaceae	Pseudomonas	Pseudomonas aeruginosa
198_Go0154593	Pseudomonas aeruginosa ATCC 15523		287	BACTERIAL	PROTEOBACTERIA-GAMMA			Pseudomonas		Pseudomonas aeruginosa			ATCC 15523	Anaerobic respiration		Opportunistic pathogen			ATCC 15523	Natural	Yes	Isolate				98465					Yes	2016-08-31		Proteobacteria	Gammaproteobacteria	Pseudomonadales	Pseudomonadaceae	Pseudomonas	Pseudomonas aeruginosa
198_Go0154592	Pseudomonas aeruginosa KCTC 1636		287	BACTERIAL	PROTEOBACTERIA-GAMMA			Pseudomonas		Pseudomonas aeruginosa			KCTC 1636	Anaerobic respiration		Opportunistic pathogen			KCTC 1636	Natural	Yes	Isolate				313553					Yes	2016-08-31		Proteobacteria	Gammaproteobacteria	Pseudomonadales	Pseudomonadaceae	Pseudomonas	Pseudomonas aeruginosa
198_Go0154591	Pseudomonas aeruginosa ATCC 15522		287	BACTERIAL	PROTEOBACTERIA-GAMMA			Pseudomonas		Pseudomonas aeruginosa			ATCC 15522	Anaerobic respiration		Opportunistic pathogen			ATCC 15522	Natural	Yes	Isolate				98463					Yes	2016-08-31		Proteobacteria	Gammaproteobacteria	Pseudomonadales	Pseudomonadaceae	Pseudomonas	Pseudomonas aeruginosa
198_Go0154590	Pseudomonas aeruginosa NCTC 1999		287	BACTERIAL	PROTEOBACTERIA-GAMMA			Pseudomonas		Pseudomonas aeruginosa			NCTC 1999	Anaerobic respiration		Opportunistic pathogen			NCTC 1999	Natural	Yes	Isolate				98164					Yes	2016-08-31		Proteobacteria	Gammaproteobacteria	Pseudomonadales	Pseudomonadaceae	Pseudomonas	Pseudomonas aeruginosa
198_Go0154589	Pseudomonas aeruginosa Fildes strain III		287	BACTERIAL	PROTEOBACTERIA-GAMMA			Pseudomonas		Pseudomonas aeruginosa			Fildes strain III	Anaerobic respiration		Opportunistic pathogen				Natural	Yes	Isolate				286337					Yes	2016-08-31		Proteobacteria	Gammaproteobacteria	Pseudomonadales	Pseudomonadaceae	Pseudomonas	Pseudomonas aeruginosa
198_Go0154588	Pseudomonas aeruginosa CIH 592		287	BACTERIAL	PROTEOBACTERIA-GAMMA			Pseudomonas		Pseudomonas aeruginosa			CIH 592	Anaerobic respiration		Opportunistic pathogen				Natural	Yes	Isolate				286336					Yes	2016-08-31		Proteobacteria	Gammaproteobacteria	Pseudomonadales	Pseudomonadaceae	Pseudomonas	Pseudomonas aeruginosa
198_Go0154587	Pseudomonas aeruginosa CECT 4001		287	BACTERIAL	PROTEOBACTERIA-GAMMA			Pseudomonas		Pseudomonas aeruginosa			CECT 4001	Anaerobic respiration		Opportunistic pathogen			CECT 4001	Natural	Yes	Isolate				286334					Yes	2016-08-31		Proteobacteria	Gammaproteobacteria	Pseudomonadales	Pseudomonadaceae	Pseudomonas	Pseudomonas aeruginosa
198_Go0154586	Pseudomonas aeruginosa CCTM La 419		287	BACTERIAL	PROTEOBACTERIA-GAMMA			Pseudomonas		Pseudomonas aeruginosa			CCTM La 419	Anaerobic respiration		Opportunistic pathogen				Natural	Yes	Isolate				286335					Yes	2016-08-31		Proteobacteria	Gammaproteobacteria	Pseudomonadales	Pseudomonadaceae	Pseudomonas	Pseudomonas aeruginosa
198_Go0154585	Pseudomonas aeruginosa DSM 11148		287	BACTERIAL	PROTEOBACTERIA-GAMMA			Pseudomonas		Pseudomonas aeruginosa			DSM 11148	Anaerobic respiration		Opportunistic pathogen			DSM 11148	Natural	Yes	Isolate				162509					Yes	2016-08-31		Proteobacteria	Gammaproteobacteria	Pseudomonadales	Pseudomonadaceae	Pseudomonas	Pseudomonas aeruginosa
198_Go0154584	Pseudomonas aeruginosa ATCC 14885		287	BACTERIAL	PROTEOBACTERIA-GAMMA			Pseudomonas		Pseudomonas aeruginosa			ATCC 14885	Anaerobic respiration		Opportunistic pathogen			ATCC 14885	Natural	Yes	Isolate				97892					Yes	2016-08-31		Proteobacteria	Gammaproteobacteria	Pseudomonadales	Pseudomonadaceae	Pseudomonas	Pseudomonas aeruginosa
198_Go0154583	Pseudomonas aeruginosa PCI 802		287	BACTERIAL	PROTEOBACTERIA-GAMMA			Pseudomonas		Pseudomonas aeruginosa			PCI 802	Anaerobic respiration		Opportunistic pathogen				Natural	Yes	Isolate				97625					Yes	2016-08-31		Proteobacteria	Gammaproteobacteria	Pseudomonadales	Pseudomonadaceae	Pseudomonas	Pseudomonas aeruginosa
198_Go0154582	Pseudomonas aeruginosa ATCC 14502		287	BACTERIAL	PROTEOBACTERIA-GAMMA			Pseudomonas		Pseudomonas aeruginosa			ATCC 14502	Anaerobic respiration		Opportunistic pathogen			ATCC 14502	Natural	Yes	Isolate				97624					Yes	2016-08-31		Proteobacteria	Gammaproteobacteria	Pseudomonadales	Pseudomonadaceae	Pseudomonas	Pseudomonas aeruginosa
198_Go0154581	Pseudomonas aeruginosa Z		287	BACTERIAL	PROTEOBACTERIA-GAMMA			Pseudomonas		Pseudomonas aeruginosa			Z	Anaerobic respiration		Opportunistic pathogen				Natural	Yes	Isolate				353118					Yes	2016-08-31		Proteobacteria	Gammaproteobacteria	Pseudomonadales	Pseudomonadaceae	Pseudomonas	Pseudomonas aeruginosa
198_Go0154580	Pseudomonas aeruginosa R. Hugh 1458		287	BACTERIAL	PROTEOBACTERIA-GAMMA			Pseudomonas		Pseudomonas aeruginosa			R. Hugh 1458	Anaerobic respiration		Opportunistic pathogen				Natural	Yes	Isolate				97418					Yes	2016-08-31		Proteobacteria	Gammaproteobacteria	Pseudomonadales	Pseudomonadaceae	Pseudomonas	Pseudomonas aeruginosa
198_Go0154579	Pseudomonas aeruginosa ATCC 14219		287	BACTERIAL	PROTEOBACTERIA-GAMMA			Pseudomonas		Pseudomonas aeruginosa			ATCC 14219	Anaerobic respiration		Opportunistic pathogen			ATCC 14219	Natural	Yes	Isolate				97417					Yes	2016-08-31		Proteobacteria	Gammaproteobacteria	Pseudomonadales	Pseudomonadaceae	Pseudomonas	Pseudomonas aeruginosa
198_Go0154578	Pseudomonas aeruginosa R. Hugh 1456		287	BACTERIAL	PROTEOBACTERIA-GAMMA			Pseudomonas		Pseudomonas aeruginosa			R. Hugh 1456	Anaerobic respiration		Opportunistic pathogen				Natural	Yes	Isolate				97416					Yes	2016-08-31		Proteobacteria	Gammaproteobacteria	Pseudomonadales	Pseudomonadaceae	Pseudomonas	Pseudomonas aeruginosa
198_Go0154577	Pseudomonas aeruginosa R		287	BACTERIAL	PROTEOBACTERIA-GAMMA			Pseudomonas		Pseudomonas aeruginosa			R	Anaerobic respiration		Opportunistic pathogen				Natural	Yes	Isolate				353116					Yes	2016-08-31		Proteobacteria	Gammaproteobacteria	Pseudomonadales	Pseudomonadaceae	Pseudomonas	Pseudomonas aeruginosa
198_Go0154576	Pseudomonas aeruginosa ATCC 14217		287	BACTERIAL	PROTEOBACTERIA-GAMMA			Pseudomonas		Pseudomonas aeruginosa			ATCC 14217	Anaerobic respiration		Opportunistic pathogen			ATCC 14217	Natural	Yes	Isolate				97415					Yes	2016-08-31		Proteobacteria	Gammaproteobacteria	Pseudomonadales	Pseudomonadaceae	Pseudomonas	Pseudomonas aeruginosa
198_Go0154575	Pseudomonas aeruginosa UI 47074		287	BACTERIAL	PROTEOBACTERIA-GAMMA			Pseudomonas		Pseudomonas aeruginosa			UI 47074	Anaerobic respiration		Opportunistic pathogen				Natural	Yes	Isolate				116767					Yes	2016-08-31		Proteobacteria	Gammaproteobacteria	Pseudomonadales	Pseudomonadaceae	Pseudomonas	Pseudomonas aeruginosa
198_Go0154574	Pseudomonas aeruginosa ATCC 53753		287	BACTERIAL	PROTEOBACTERIA-GAMMA			Pseudomonas		Pseudomonas aeruginosa			ATCC 53753	Anaerobic respiration		Opportunistic pathogen			ATCC 53753	Natural	Yes	Isolate				116766					Yes	2016-08-31		Proteobacteria	Gammaproteobacteria	Pseudomonadales	Pseudomonadaceae	Pseudomonas	Pseudomonas aeruginosa
198_Go0154573	Pseudomonas aeruginosa UI 220-7		287	BACTERIAL	PROTEOBACTERIA-GAMMA			Pseudomonas		Pseudomonas aeruginosa			UI 220-7	Anaerobic respiration		Opportunistic pathogen				Natural	Yes	Isolate				116765					Yes	2016-08-31		Proteobacteria	Gammaproteobacteria	Pseudomonadales	Pseudomonadaceae	Pseudomonas	Pseudomonas aeruginosa
198_Go0153647	Pseudomonas aeruginosa GMC #6		287	BACTERIAL	PROTEOBACTERIA-GAMMA			Pseudomonas		Pseudomonas aeruginosa			GMC #6	Anaerobic respiration		Opportunistic pathogen				Natural	Yes	Isolate				493582					Yes	2016-08-31		Proteobacteria	Gammaproteobacteria	Pseudomonadales	Pseudomonadaceae	Pseudomonas	Pseudomonas aeruginosa
198_Go0153646	Pseudomonas aeruginosa ATCC BAA-427		287	BACTERIAL	PROTEOBACTERIA-GAMMA			Pseudomonas		Pseudomonas aeruginosa			ATCC BAA-427	Anaerobic respiration		Opportunistic pathogen			ATCC BAA-427	Natural	Yes	Isolate				493581					Yes	2016-08-31		Proteobacteria	Gammaproteobacteria	Pseudomonadales	Pseudomonadaceae	Pseudomonas	Pseudomonas aeruginosa
198_Go0153645	Pseudomonas aeruginosa CECT 5872		287	BACTERIAL	PROTEOBACTERIA-GAMMA			Pseudomonas		Pseudomonas aeruginosa			CECT 5872	Anaerobic respiration		Opportunistic pathogen			CECT 5872	Natural	Yes	Isolate				478992					Yes	2016-08-31		Proteobacteria	Gammaproteobacteria	Pseudomonadales	Pseudomonadaceae	Pseudomonas	Pseudomonas aeruginosa
198_Go0153644	Pseudomonas aeruginosa CCEBI 1039		287	BACTERIAL	PROTEOBACTERIA-GAMMA			Pseudomonas		Pseudomonas aeruginosa			CCEBI 1039	Anaerobic respiration		Opportunistic pathogen				Natural	Yes	Isolate				478993					Yes	2016-08-31		Proteobacteria	Gammaproteobacteria	Pseudomonadales	Pseudomonadaceae	Pseudomonas	Pseudomonas aeruginosa
198_Go0153643	Pseudomonas aeruginosa AT10		287	BACTERIAL	PROTEOBACTERIA-GAMMA			Pseudomonas		Pseudomonas aeruginosa			AT10	Anaerobic respiration		Opportunistic pathogen				Natural	Yes	Isolate				478994					Yes	2016-08-31		Proteobacteria	Gammaproteobacteria	Pseudomonadales	Pseudomonadaceae	Pseudomonas	Pseudomonas aeruginosa
198_Go0153642	Pseudomonas aeruginosa CIP 106817		287	BACTERIAL	PROTEOBACTERIA-GAMMA			Pseudomonas		Pseudomonas aeruginosa			CIP 106817	Anaerobic respiration		Opportunistic pathogen			CIP 106817	Natural	Yes	Isolate				403889					Yes	2016-08-31		Proteobacteria	Gammaproteobacteria	Pseudomonadales	Pseudomonadaceae	Pseudomonas	Pseudomonas aeruginosa
199_Go0153641	Pseudomonas aeruginosa IMI 358539R		287	BACTERIAL	PROTEOBACTERIA-GAMMA			Pseudomonas		Pseudomonas aeruginosa			IMI 358539R	Anaerobic respiration		Opportunistic pathogen				Natural	Yes	Isolate				401299					Yes	2016-08-31		Proteobacteria	Gammaproteobacteria	Pseudomonadales	Pseudomonadaceae	Pseudomonas	Pseudomonas aeruginosa
199_Go0153640	Pseudomonas aeruginosa DSM 15980		287	BACTERIAL	PROTEOBACTERIA-GAMMA			Pseudomonas		Pseudomonas aeruginosa			DSM 15980	Anaerobic respiration		Opportunistic pathogen			DSM 15980	Natural	Yes	Isolate				401298					Yes	2016-08-31		Proteobacteria	Gammaproteobacteria	Pseudomonadales	Pseudomonadaceae	Pseudomonas	Pseudomonas aeruginosa
199_Go0153639	Pseudomonas aeruginosa NumRes106		287	BACTERIAL	PROTEOBACTERIA-GAMMA			Pseudomonas		Pseudomonas aeruginosa			NumRes106	Anaerobic respiration		Opportunistic pathogen				Natural	Yes	Isolate				389618					Yes	2016-08-31		Proteobacteria	Gammaproteobacteria	Pseudomonadales	Pseudomonadaceae	Pseudomonas	Pseudomonas aeruginosa
199_Go0153638	Pseudomonas aeruginosa DSM 4698		287	BACTERIAL	PROTEOBACTERIA-GAMMA			Pseudomonas		Pseudomonas aeruginosa			DSM 4698	Anaerobic respiration		Opportunistic pathogen			DSM 4698	Natural	Yes	Isolate				209970					Yes	2016-08-31		Proteobacteria	Gammaproteobacteria	Pseudomonadales	Pseudomonadaceae	Pseudomonas	Pseudomonas aeruginosa
199_Go0153637	Pseudomonas aeruginosa T4		287	BACTERIAL	PROTEOBACTERIA-GAMMA			Pseudomonas		Pseudomonas aeruginosa			T4	Anaerobic respiration		Opportunistic pathogen				Natural	Yes	Isolate				267234					Yes	2016-08-31		Proteobacteria	Gammaproteobacteria	Pseudomonadales	Pseudomonadaceae	Pseudomonas	Pseudomonas aeruginosa
199_Go0153636	Pseudomonas aeruginosa ATCC 25317		287	BACTERIAL	PROTEOBACTERIA-GAMMA			Pseudomonas		Pseudomonas aeruginosa			ATCC 25317	Anaerobic respiration		Opportunistic pathogen			ATCC 25317	Natural	Yes	Isolate				103904					Yes	2016-08-31		Proteobacteria	Gammaproteobacteria	Pseudomonadales	Pseudomonadaceae	Pseudomonas	Pseudomonas aeruginosa
199_Go0153635	Pseudomonas aeruginosa N2		287	BACTERIAL	PROTEOBACTERIA-GAMMA			Pseudomonas		Pseudomonas aeruginosa			N2	Anaerobic respiration		Opportunistic pathogen				Natural	Yes	Isolate				355666					Yes	2016-08-31		Proteobacteria	Gammaproteobacteria	Pseudomonadales	Pseudomonadaceae	Pseudomonas	Pseudomonas aeruginosa
199_Go0153634	Pseudomonas aeruginosa ATCC 55083		287	BACTERIAL	PROTEOBACTERIA-GAMMA			Pseudomonas		Pseudomonas aeruginosa			ATCC 55083	Anaerobic respiration		Opportunistic pathogen			ATCC 55083	Natural	Yes	Isolate				355665					Yes	2016-08-31		Proteobacteria	Gammaproteobacteria	Pseudomonadales	Pseudomonadaceae	Pseudomonas	Pseudomonas aeruginosa
199_Go0153633	Pseudomonas aeruginosa QP		287	BACTERIAL	PROTEOBACTERIA-GAMMA			Pseudomonas		Pseudomonas aeruginosa			QP	Anaerobic respiration		Opportunistic pathogen				Natural	Yes	Isolate				355662					Yes	2016-08-31		Proteobacteria	Gammaproteobacteria	Pseudomonadales	Pseudomonadaceae	Pseudomonas	Pseudomonas aeruginosa
199_Go0153632	Pseudomonas aeruginosa ICMP 12558		287	BACTERIAL	PROTEOBACTERIA-GAMMA			Pseudomonas		Pseudomonas aeruginosa			ICMP 12558	Anaerobic respiration		Opportunistic pathogen			ICMP 12558	Natural	Yes	Isolate				549905					Yes	2016-08-31		Proteobacteria	Gammaproteobacteria	Pseudomonadales	Pseudomonadaceae	Pseudomonas	Pseudomonas aeruginosa
199_Go0153631	Pseudomonas aeruginosa NCPPB 3760		287	BACTERIAL	PROTEOBACTERIA-GAMMA			Pseudomonas		Pseudomonas aeruginosa			NCPPB 3760	Anaerobic respiration		Opportunistic pathogen			NCPPB 3760	Natural	Yes	Isolate				351795					Yes	2016-08-31		Proteobacteria	Gammaproteobacteria	Pseudomonadales	Pseudomonadaceae	Pseudomonas	Pseudomonas aeruginosa
199_Go0153630	Pseudomonas aeruginosa NCPPB 2653		287	BACTERIAL	PROTEOBACTERIA-GAMMA			Pseudomonas		Pseudomonas aeruginosa			NCPPB 2653	Anaerobic respiration		Opportunistic pathogen			NCPPB 2653	Natural	Yes	Isolate				350867					Yes	2016-08-31		Proteobacteria	Gammaproteobacteria	Pseudomonadales	Pseudomonadaceae	Pseudomonas	Pseudomonas aeruginosa
199_Go0153629	Pseudomonas aeruginosa CFBP 5007		287	BACTERIAL	PROTEOBACTERIA-GAMMA			Pseudomonas		Pseudomonas aeruginosa			CFBP 5007	Anaerobic respiration		Opportunistic pathogen			CFBP 5007	Natural	Yes	Isolate				757290					Yes	2016-08-31		Proteobacteria	Gammaproteobacteria	Pseudomonadales	Pseudomonadaceae	Pseudomonas	Pseudomonas aeruginosa
199_Go0153628	Pseudomonas aeruginosa NCPPB 2651		287	BACTERIAL	PROTEOBACTERIA-GAMMA			Pseudomonas		Pseudomonas aeruginosa			NCPPB 2651	Anaerobic respiration		Opportunistic pathogen			NCPPB 2651	Natural	Yes	Isolate				350866					Yes	2016-08-31		Proteobacteria	Gammaproteobacteria	Pseudomonadales	Pseudomonadaceae	Pseudomonas	Pseudomonas aeruginosa
199_Go0153627	Pseudomonas aeruginosa NCPPB 1896		287	BACTERIAL	PROTEOBACTERIA-GAMMA			Pseudomonas		Pseudomonas aeruginosa			NCPPB 1896	Anaerobic respiration		Opportunistic pathogen			NCPPB 1896	Natural	Yes	Isolate				350582					Yes	2016-08-31		Proteobacteria	Gammaproteobacteria	Pseudomonadales	Pseudomonadaceae	Pseudomonas	Pseudomonas aeruginosa
199_Go0153626	Pseudomonas aeruginosa ICPB PP122		287	BACTERIAL	PROTEOBACTERIA-GAMMA			Pseudomonas		Pseudomonas aeruginosa			ICPB PP122	Anaerobic respiration		Opportunistic pathogen			ICPB PP122	Natural	Yes	Isolate				757286					Yes	2016-08-31		Proteobacteria	Gammaproteobacteria	Pseudomonadales	Pseudomonadaceae	Pseudomonas	Pseudomonas aeruginosa
199_Go0153625	Pseudomonas aeruginosa CFBP 5002		287	BACTERIAL	PROTEOBACTERIA-GAMMA			Pseudomonas		Pseudomonas aeruginosa			CFBP 5002	Anaerobic respiration		Opportunistic pathogen			CFBP 5002	Natural	Yes	Isolate				757285					Yes	2016-08-31		Proteobacteria	Gammaproteobacteria	Pseudomonadales	Pseudomonadaceae	Pseudomonas	Pseudomonas aeruginosa
199_Go0153624	Pseudomonas aeruginosa NCIMB 10883		287	BACTERIAL	PROTEOBACTERIA-GAMMA			Pseudomonas		Pseudomonas aeruginosa			NCIMB 10883	Anaerobic respiration		Opportunistic pathogen			NCIMB 10883	Natural	Yes	Isolate				345066					Yes	2016-08-31		Proteobacteria	Gammaproteobacteria	Pseudomonadales	Pseudomonadaceae	Pseudomonas	Pseudomonas aeruginosa
199_Go0153623	Pseudomonas aeruginosa NCIMB 10882		287	BACTERIAL	PROTEOBACTERIA-GAMMA			Pseudomonas		Pseudomonas aeruginosa			NCIMB 10882	Anaerobic respiration		Opportunistic pathogen			NCIMB 10882	Natural	Yes	Isolate				345065					Yes	2016-08-31		Proteobacteria	Gammaproteobacteria	Pseudomonadales	Pseudomonadaceae	Pseudomonas	Pseudomonas aeruginosa
199_Go0153622	Pseudomonas aeruginosa NCIMB 10881		287	BACTERIAL	PROTEOBACTERIA-GAMMA			Pseudomonas		Pseudomonas aeruginosa			NCIMB 10881	Anaerobic respiration		Opportunistic pathogen			NCIMB 10881	Natural	Yes	Isolate				345064					Yes	2016-08-31		Proteobacteria	Gammaproteobacteria	Pseudomonadales	Pseudomonadaceae	Pseudomonas	Pseudomonas aeruginosa
199_Go0153621	Pseudomonas aeruginosa NCIMB 10880		287	BACTERIAL	PROTEOBACTERIA-GAMMA			Pseudomonas		Pseudomonas aeruginosa			NCIMB 10880	Anaerobic respiration		Opportunistic pathogen			NCIMB 10880	Natural	Yes	Isolate				345062					Yes	2016-08-31		Proteobacteria	Gammaproteobacteria	Pseudomonadales	Pseudomonadaceae	Pseudomonas	Pseudomonas aeruginosa
199_Go0153620	Pseudomonas aeruginosa ATCC 15692-B1		287	BACTERIAL	PROTEOBACTERIA-GAMMA			Pseudomonas		Pseudomonas aeruginosa			ATCC 15692-B1	Anaerobic respiration		Opportunistic pathogen			ATCC 15692-B1	Natural	Yes	Isolate				345063					Yes	2016-08-31		Proteobacteria	Gammaproteobacteria	Pseudomonadales	Pseudomonadaceae	Pseudomonas	Pseudomonas aeruginosa
199_Go0153619	Pseudomonas aeruginosa NCIMB 10116		287	BACTERIAL	PROTEOBACTERIA-GAMMA			Pseudomonas		Pseudomonas aeruginosa			NCIMB 10116	Anaerobic respiration		Opportunistic pathogen			NCIMB 10116	Natural	Yes	Isolate				344591					Yes	2016-08-31		Proteobacteria	Gammaproteobacteria	Pseudomonadales	Pseudomonadaceae	Pseudomonas	Pseudomonas aeruginosa
199_Go0153618	Pseudomonas aeruginosa ATCC 15692-B3		287	BACTERIAL	PROTEOBACTERIA-GAMMA			Pseudomonas		Pseudomonas aeruginosa			ATCC 15692-B3	Anaerobic respiration		Opportunistic pathogen			ATCC 15692-B3	Natural	Yes	Isolate				344592					Yes	2016-08-31		Proteobacteria	Gammaproteobacteria	Pseudomonadales	Pseudomonadaceae	Pseudomonas	Pseudomonas aeruginosa
199_Go0153617	Pseudomonas aeruginosa NCTC 8506		287	BACTERIAL	PROTEOBACTERIA-GAMMA			Pseudomonas		Pseudomonas aeruginosa			NCTC 8506	Anaerobic respiration		Opportunistic pathogen			NCTC 8506	Natural	Yes	Isolate				343825					Yes	2016-08-31		Proteobacteria	Gammaproteobacteria	Pseudomonadales	Pseudomonadaceae	Pseudomonas	Pseudomonas aeruginosa
199_Go0153616	Pseudomonas aeruginosa NCTC 8505		287	BACTERIAL	PROTEOBACTERIA-GAMMA			Pseudomonas		Pseudomonas aeruginosa			NCTC 8505	Anaerobic respiration		Opportunistic pathogen			NCTC 8505	Natural	Yes	Isolate				343823					Yes	2016-08-31		Proteobacteria	Gammaproteobacteria	Pseudomonadales	Pseudomonadaceae	Pseudomonas	Pseudomonas aeruginosa
199_Go0153615	Pseudomonas aeruginosa ATCC 15392		287	BACTERIAL	PROTEOBACTERIA-GAMMA			Pseudomonas		Pseudomonas aeruginosa			ATCC 15392	Anaerobic respiration		Opportunistic pathogen			ATCC 15392	Natural	Yes	Isolate				343824					Yes	2016-08-31		Proteobacteria	Gammaproteobacteria	Pseudomonadales	Pseudomonadaceae	Pseudomonas	Pseudomonas aeruginosa
199_Go0153614	Pseudomonas aeruginosa NCTC 8203		287	BACTERIAL	PROTEOBACTERIA-GAMMA			Pseudomonas		Pseudomonas aeruginosa			NCTC 8203	Anaerobic respiration		Opportunistic pathogen			NCTC 8203	Natural	Yes	Isolate				343685					Yes	2016-08-31		Proteobacteria	Gammaproteobacteria	Pseudomonadales	Pseudomonadaceae	Pseudomonas	Pseudomonas aeruginosa
199_Go0153613	Pseudomonas aeruginosa CNCTC Ps 64/66		287	BACTERIAL	PROTEOBACTERIA-GAMMA			Pseudomonas		Pseudomonas aeruginosa			CNCTC Ps 64/66	Anaerobic respiration		Opportunistic pathogen				Natural	Yes	Isolate				723017					Yes	2016-08-31		Proteobacteria	Gammaproteobacteria	Pseudomonadales	Pseudomonadaceae	Pseudomonas	Pseudomonas aeruginosa
199_Go0153612	Pseudomonas aeruginosa CNCTC 5984		287	BACTERIAL	PROTEOBACTERIA-GAMMA			Pseudomonas		Pseudomonas aeruginosa			CNCTC 5984	Anaerobic respiration		Opportunistic pathogen				Natural	Yes	Isolate				723016					Yes	2016-08-31		Proteobacteria	Gammaproteobacteria	Pseudomonadales	Pseudomonadaceae	Pseudomonas	Pseudomonas aeruginosa
199_Go0153611	Pseudomonas aeruginosa NCTC 8058		287	BACTERIAL	PROTEOBACTERIA-GAMMA			Pseudomonas		Pseudomonas aeruginosa			NCTC 8058	Anaerobic respiration		Opportunistic pathogen			NCTC 8058	Natural	Yes	Isolate				343638					Yes	2016-08-31		Proteobacteria	Gammaproteobacteria	Pseudomonadales	Pseudomonadaceae	Pseudomonas	Pseudomonas aeruginosa
199_Go0153610	Pseudomonas aeruginosa NCTC 7771		287	BACTERIAL	PROTEOBACTERIA-GAMMA			Pseudomonas		Pseudomonas aeruginosa			NCTC 7771	Anaerobic respiration		Opportunistic pathogen			NCTC 7771	Natural	Yes	Isolate				343547					Yes	2016-08-31		Proteobacteria	Gammaproteobacteria	Pseudomonadales	Pseudomonadaceae	Pseudomonas	Pseudomonas aeruginosa
199_Go0153609	Pseudomonas aeruginosa NCTC 5083		287	BACTERIAL	PROTEOBACTERIA-GAMMA			Pseudomonas		Pseudomonas aeruginosa			NCTC 5083	Anaerobic respiration		Opportunistic pathogen			NCTC 5083	Natural	Yes	Isolate				343034					Yes	2016-08-31		Proteobacteria	Gammaproteobacteria	Pseudomonadales	Pseudomonadaceae	Pseudomonas	Pseudomonas aeruginosa
199_Go0153608	Pseudomonas aeruginosa R. Wokatsch 021		287	BACTERIAL	PROTEOBACTERIA-GAMMA			Pseudomonas		Pseudomonas aeruginosa			R. Wokatsch 021	Anaerobic respiration		Opportunistic pathogen				Natural	Yes	Isolate				560006					Yes	2016-08-31		Proteobacteria	Gammaproteobacteria	Pseudomonadales	Pseudomonadaceae	Pseudomonas	Pseudomonas aeruginosa
199_Go0153607	Pseudomonas aeruginosa CNCTC Ps 46/65		287	BACTERIAL	PROTEOBACTERIA-GAMMA			Pseudomonas		Pseudomonas aeruginosa			CNCTC Ps 46/65	Anaerobic respiration		Opportunistic pathogen				Natural	Yes	Isolate				560005					Yes	2016-08-31		Proteobacteria	Gammaproteobacteria	Pseudomonadales	Pseudomonadaceae	Pseudomonas	Pseudomonas aeruginosa
199_Go0153606	Pseudomonas aeruginosa R. Wokatsch 025		287	BACTERIAL	PROTEOBACTERIA-GAMMA			Pseudomonas		Pseudomonas aeruginosa			R. Wokatsch 025	Anaerobic respiration		Opportunistic pathogen				Natural	Yes	Isolate				560003					Yes	2016-08-31		Proteobacteria	Gammaproteobacteria	Pseudomonadales	Pseudomonadaceae	Pseudomonas	Pseudomonas aeruginosa
199_Go0153605	Pseudomonas aeruginosa NBIMCC 691		287	BACTERIAL	PROTEOBACTERIA-GAMMA			Pseudomonas		Pseudomonas aeruginosa			NBIMCC 691	Anaerobic respiration		Opportunistic pathogen				Natural	Yes	Isolate				560001					Yes	2016-08-31		Proteobacteria	Gammaproteobacteria	Pseudomonadales	Pseudomonadaceae	Pseudomonas	Pseudomonas aeruginosa
199_Go0153604	Pseudomonas aeruginosa CNCTC Ps 51/65		287	BACTERIAL	PROTEOBACTERIA-GAMMA			Pseudomonas		Pseudomonas aeruginosa			CNCTC Ps 51/65	Anaerobic respiration		Opportunistic pathogen				Natural	Yes	Isolate				560002					Yes	2016-08-31		Proteobacteria	Gammaproteobacteria	Pseudomonadales	Pseudomonadaceae	Pseudomonas	Pseudomonas aeruginosa
199_Go0153603	Pseudomonas aeruginosa NBIMCC 690		287	BACTERIAL	PROTEOBACTERIA-GAMMA			Pseudomonas		Pseudomonas aeruginosa			NBIMCC 690	Anaerobic respiration		Opportunistic pathogen				Natural	Yes	Isolate				559998					Yes	2016-08-31		Proteobacteria	Gammaproteobacteria	Pseudomonadales	Pseudomonadaceae	Pseudomonas	Pseudomonas aeruginosa
199_Go0153602	Pseudomonas aeruginosa CNCTC Ps 50/65		287	BACTERIAL	PROTEOBACTERIA-GAMMA			Pseudomonas		Pseudomonas aeruginosa			CNCTC Ps 50/65	Anaerobic respiration		Opportunistic pathogen				Natural	Yes	Isolate				559999					Yes	2016-08-31		Proteobacteria	Gammaproteobacteria	Pseudomonadales	Pseudomonadaceae	Pseudomonas	Pseudomonas aeruginosa
199_Go0153601	Pseudomonas aeruginosa R. Wokatsch 024 I		287	BACTERIAL	PROTEOBACTERIA-GAMMA			Pseudomonas		Pseudomonas aeruginosa			R. Wokatsch 024 I	Anaerobic respiration		Opportunistic pathogen				Natural	Yes	Isolate				559997					Yes	2016-08-31		Proteobacteria	Gammaproteobacteria	Pseudomonadales	Pseudomonadaceae	Pseudomonas	Pseudomonas aeruginosa
199_Go0153600	Pseudomonas aeruginosa NBIMCC 689		287	BACTERIAL	PROTEOBACTERIA-GAMMA			Pseudomonas		Pseudomonas aeruginosa			NBIMCC 689	Anaerobic respiration		Opportunistic pathogen				Natural	Yes	Isolate				559995					Yes	2016-08-31		Proteobacteria	Gammaproteobacteria	Pseudomonadales	Pseudomonadaceae	Pseudomonas	Pseudomonas aeruginosa
199_Go0153599	Pseudomonas aeruginosa O. Sandvik "6816/55"		287	BACTERIAL	PROTEOBACTERIA-GAMMA			Pseudomonas		Pseudomonas aeruginosa			O. Sandvik "6816/55"	Anaerobic respiration		Opportunistic pathogen				Natural	Yes	Isolate				559993					Yes	2016-08-31		Proteobacteria	Gammaproteobacteria	Pseudomonadales	Pseudomonadaceae	Pseudomonas	Pseudomonas aeruginosa
199_Go0153598	Pseudomonas aeruginosa NBIMCC 670		287	BACTERIAL	PROTEOBACTERIA-GAMMA			Pseudomonas		Pseudomonas aeruginosa			NBIMCC 670	Anaerobic respiration		Opportunistic pathogen				Natural	Yes	Isolate				559991					Yes	2016-08-31		Proteobacteria	Gammaproteobacteria	Pseudomonadales	Pseudomonadaceae	Pseudomonas	Pseudomonas aeruginosa
199_Go0153597	Pseudomonas aeruginosa CNCTC Ps 63/66		287	BACTERIAL	PROTEOBACTERIA-GAMMA			Pseudomonas		Pseudomonas aeruginosa			CNCTC Ps 63/66	Anaerobic respiration		Opportunistic pathogen				Natural	Yes	Isolate				559992					Yes	2016-08-31		Proteobacteria	Gammaproteobacteria	Pseudomonadales	Pseudomonadaceae	Pseudomonas	Pseudomonas aeruginosa
199_Go0153596	Pseudomonas aeruginosa "Habs 012"		287	BACTERIAL	PROTEOBACTERIA-GAMMA			Pseudomonas		Pseudomonas aeruginosa			Habs 012	Anaerobic respiration		Opportunistic pathogen				Natural	Yes	Isolate				559994					Yes	2016-08-31		Proteobacteria	Gammaproteobacteria	Pseudomonadales	Pseudomonadaceae	Pseudomonas	Pseudomonas aeruginosa
199_Go0153595	Pseudomonas aeruginosa NBIMCC 669		287	BACTERIAL	PROTEOBACTERIA-GAMMA			Pseudomonas		Pseudomonas aeruginosa			NBIMCC 669	Anaerobic respiration		Opportunistic pathogen				Natural	Yes	Isolate				559988					Yes	2016-08-31		Proteobacteria	Gammaproteobacteria	Pseudomonadales	Pseudomonadaceae	Pseudomonas	Pseudomonas aeruginosa
199_Go0153594	Pseudomonas aeruginosa CNCTC Ps 42/65		287	BACTERIAL	PROTEOBACTERIA-GAMMA			Pseudomonas		Pseudomonas aeruginosa			CNCTC Ps 42/65	Anaerobic respiration		Opportunistic pathogen				Natural	Yes	Isolate				559989					Yes	2016-08-31		Proteobacteria	Gammaproteobacteria	Pseudomonadales	Pseudomonadaceae	Pseudomonas	Pseudomonas aeruginosa
199_Go0153593	Pseudomonas aeruginosa R. Wokatsch 015		287	BACTERIAL	PROTEOBACTERIA-GAMMA			Pseudomonas		Pseudomonas aeruginosa			R. Wokatsch 015	Anaerobic respiration		Opportunistic pathogen				Natural	Yes	Isolate				559987					Yes	2016-08-31		Proteobacteria	Gammaproteobacteria	Pseudomonadales	Pseudomonadaceae	Pseudomonas	Pseudomonas aeruginosa
199_Go0153592	Pseudomonas aeruginosa NBIMCC 668		287	BACTERIAL	PROTEOBACTERIA-GAMMA			Pseudomonas		Pseudomonas aeruginosa			NBIMCC 668	Anaerobic respiration		Opportunistic pathogen				Natural	Yes	Isolate				559985					Yes	2016-08-31		Proteobacteria	Gammaproteobacteria	Pseudomonadales	Pseudomonadaceae	Pseudomonas	Pseudomonas aeruginosa
199_Go0153591	Pseudomonas aeruginosa W. Kohler 121		287	BACTERIAL	PROTEOBACTERIA-GAMMA			Pseudomonas		Pseudomonas aeruginosa			W. Kohler 121	Anaerobic respiration		Opportunistic pathogen				Natural	Yes	Isolate				559983					Yes	2016-08-31		Proteobacteria	Gammaproteobacteria	Pseudomonadales	Pseudomonadaceae	Pseudomonas	Pseudomonas aeruginosa
199_Go0153590	Pseudomonas aeruginosa NBIMCC 667		287	BACTERIAL	PROTEOBACTERIA-GAMMA			Pseudomonas		Pseudomonas aeruginosa			NBIMCC 667	Anaerobic respiration		Opportunistic pathogen				Natural	Yes	Isolate				559981					Yes	2016-08-31		Proteobacteria	Gammaproteobacteria	Pseudomonadales	Pseudomonadaceae	Pseudomonas	Pseudomonas aeruginosa
199_Go0153589	Pseudomonas aeruginosa Habs 011		287	BACTERIAL	PROTEOBACTERIA-GAMMA			Pseudomonas		Pseudomonas aeruginosa			Habs 011	Anaerobic respiration		Opportunistic pathogen				Natural	Yes	Isolate				559984					Yes	2016-08-31		Proteobacteria	Gammaproteobacteria	Pseudomonadales	Pseudomonadaceae	Pseudomonas	Pseudomonas aeruginosa
199_Go0153588	Pseudomonas aeruginosa CNCTC Ps 62/66		287	BACTERIAL	PROTEOBACTERIA-GAMMA			Pseudomonas		Pseudomonas aeruginosa			CNCTC Ps 62/66	Anaerobic respiration		Opportunistic pathogen				Natural	Yes	Isolate				559982					Yes	2016-08-31		Proteobacteria	Gammaproteobacteria	Pseudomonadales	Pseudomonadaceae	Pseudomonas	Pseudomonas aeruginosa
199_Go0153587	Pseudomonas aeruginosa NBIMCC 658		287	BACTERIAL	PROTEOBACTERIA-GAMMA			Pseudomonas		Pseudomonas aeruginosa			NBIMCC 658	Anaerobic respiration		Opportunistic pathogen				Natural	Yes	Isolate				559978					Yes	2016-08-31		Proteobacteria	Gammaproteobacteria	Pseudomonadales	Pseudomonadaceae	Pseudomonas	Pseudomonas aeruginosa
199_Go0153586	Pseudomonas aeruginosa CNCTC Ps 39/65		287	BACTERIAL	PROTEOBACTERIA-GAMMA			Pseudomonas		Pseudomonas aeruginosa			CNCTC Ps 39/65	Anaerobic respiration		Opportunistic pathogen				Natural	Yes	Isolate				559979					Yes	2016-08-31		Proteobacteria	Gammaproteobacteria	Pseudomonadales	Pseudomonadaceae	Pseudomonas	Pseudomonas aeruginosa
199_Go0153585	Pseudomonas aeruginosa R. Wokatsch 013		287	BACTERIAL	PROTEOBACTERIA-GAMMA			Pseudomonas		Pseudomonas aeruginosa			R. Wokatsch 013	Anaerobic respiration		Opportunistic pathogen				Natural	Yes	Isolate				559977					Yes	2016-08-31		Proteobacteria	Gammaproteobacteria	Pseudomonadales	Pseudomonadaceae	Pseudomonas	Pseudomonas aeruginosa
199_Go0153584	Pseudomonas aeruginosa CNCTC Ps 38/65		287	BACTERIAL	PROTEOBACTERIA-GAMMA			Pseudomonas		Pseudomonas aeruginosa			CNCTC Ps 38/65	Anaerobic respiration		Opportunistic pathogen				Natural	Yes	Isolate				559976					Yes	2016-08-31		Proteobacteria	Gammaproteobacteria	Pseudomonadales	Pseudomonadaceae	Pseudomonas	Pseudomonas aeruginosa
199_Go0153583	Pseudomonas aeruginosa R. Wokatsch 018		287	BACTERIAL	PROTEOBACTERIA-GAMMA			Pseudomonas		Pseudomonas aeruginosa			R. Wokatsch 018	Anaerobic respiration		Opportunistic pathogen				Natural	Yes	Isolate				559974					Yes	2016-08-31		Proteobacteria	Gammaproteobacteria	Pseudomonadales	Pseudomonadaceae	Pseudomonas	Pseudomonas aeruginosa
199_Go0153582	Pseudomonas aeruginosa NBIMCC 656		287	BACTERIAL	PROTEOBACTERIA-GAMMA			Pseudomonas		Pseudomonas aeruginosa			NBIMCC 656	Anaerobic respiration		Opportunistic pathogen				Natural	Yes	Isolate				559972					Yes	2016-08-31		Proteobacteria	Gammaproteobacteria	Pseudomonadales	Pseudomonadaceae	Pseudomonas	Pseudomonas aeruginosa
199_Go0153581	Pseudomonas aeruginosa CNCTC Ps 43/65		287	BACTERIAL	PROTEOBACTERIA-GAMMA			Pseudomonas		Pseudomonas aeruginosa			CNCTC Ps 43/65	Anaerobic respiration		Opportunistic pathogen				Natural	Yes	Isolate				559973					Yes	2016-08-31		Proteobacteria	Gammaproteobacteria	Pseudomonadales	Pseudomonadaceae	Pseudomonas	Pseudomonas aeruginosa
199_Go0153580	Pseudomonas aeruginosa W. Kohler V 5933		287	BACTERIAL	PROTEOBACTERIA-GAMMA			Pseudomonas		Pseudomonas aeruginosa			W. Kohler V 5933	Anaerobic respiration		Opportunistic pathogen				Natural	Yes	Isolate				559970					Yes	2016-08-31		Proteobacteria	Gammaproteobacteria	Pseudomonadales	Pseudomonadaceae	Pseudomonas	Pseudomonas aeruginosa
199_Go0153579	Pseudomonas aeruginosa NBIMCC 655		287	BACTERIAL	PROTEOBACTERIA-GAMMA			Pseudomonas		Pseudomonas aeruginosa			NBIMCC 655	Anaerobic respiration		Opportunistic pathogen				Natural	Yes	Isolate				559967					Yes	2016-08-31		Proteobacteria	Gammaproteobacteria	Pseudomonadales	Pseudomonadaceae	Pseudomonas	Pseudomonas aeruginosa
199_Go0153578	Pseudomonas aeruginosa J. Zahradnicky LF KU		287	BACTERIAL	PROTEOBACTERIA-GAMMA			Pseudomonas		Pseudomonas aeruginosa			J. Zahradnicky LF KU	Anaerobic respiration		Opportunistic pathogen				Natural	Yes	Isolate				559969					Yes	2016-08-31		Proteobacteria	Gammaproteobacteria	Pseudomonadales	Pseudomonadaceae	Pseudomonas	Pseudomonas aeruginosa
199_Go0153577	Pseudomonas aeruginosa Habs 01		287	BACTERIAL	PROTEOBACTERIA-GAMMA			Pseudomonas		Pseudomonas aeruginosa			Habs 01	Anaerobic respiration		Opportunistic pathogen				Natural	Yes	Isolate				559971					Yes	2016-08-31		Proteobacteria	Gammaproteobacteria	Pseudomonadales	Pseudomonadaceae	Pseudomonas	Pseudomonas aeruginosa
199_Go0153576	Pseudomonas aeruginosa CNCTC Ps 52/66		287	BACTERIAL	PROTEOBACTERIA-GAMMA			Pseudomonas		Pseudomonas aeruginosa			CNCTC Ps 52/66	Anaerobic respiration		Opportunistic pathogen				Natural	Yes	Isolate				559968					Yes	2016-08-31		Proteobacteria	Gammaproteobacteria	Pseudomonadales	Pseudomonadaceae	Pseudomonas	Pseudomonas aeruginosa
199_Go0153575	Pseudomonas aeruginosa W. Kohler 4821		287	BACTERIAL	PROTEOBACTERIA-GAMMA			Pseudomonas		Pseudomonas aeruginosa			W. Kohler 4821	Anaerobic respiration		Opportunistic pathogen				Natural	Yes	Isolate				559965					Yes	2016-08-31		Proteobacteria	Gammaproteobacteria	Pseudomonadales	Pseudomonadaceae	Pseudomonas	Pseudomonas aeruginosa
199_Go0153574	Pseudomonas aeruginosa NBIMCC 654		287	BACTERIAL	PROTEOBACTERIA-GAMMA			Pseudomonas		Pseudomonas aeruginosa			NBIMCC 654	Anaerobic respiration		Opportunistic pathogen				Natural	Yes	Isolate				559963					Yes	2016-08-31		Proteobacteria	Gammaproteobacteria	Pseudomonadales	Pseudomonadaceae	Pseudomonas	Pseudomonas aeruginosa
199_Go0153573	Pseudomonas aeruginosa Habs 02		287	BACTERIAL	PROTEOBACTERIA-GAMMA			Pseudomonas		Pseudomonas aeruginosa			Habs 02	Anaerobic respiration		Opportunistic pathogen				Natural	Yes	Isolate				559966					Yes	2016-08-31		Proteobacteria	Gammaproteobacteria	Pseudomonadales	Pseudomonadaceae	Pseudomonas	Pseudomonas aeruginosa
199_Go0153572	Pseudomonas aeruginosa CNCTC Ps 53/66		287	BACTERIAL	PROTEOBACTERIA-GAMMA			Pseudomonas		Pseudomonas aeruginosa			CNCTC Ps 53/66	Anaerobic respiration		Opportunistic pathogen				Natural	Yes	Isolate				559964					Yes	2016-08-31		Proteobacteria	Gammaproteobacteria	Pseudomonadales	Pseudomonadaceae	Pseudomonas	Pseudomonas aeruginosa
199_Go0153571	Pseudomonas aeruginosa W. Kohler 13264		287	BACTERIAL	PROTEOBACTERIA-GAMMA			Pseudomonas		Pseudomonas aeruginosa			W. Kohler 13264	Anaerobic respiration		Opportunistic pathogen				Natural	Yes	Isolate				559961					Yes	2016-08-31		Proteobacteria	Gammaproteobacteria	Pseudomonadales	Pseudomonadaceae	Pseudomonas	Pseudomonas aeruginosa
199_Go0153570	Pseudomonas aeruginosa NBIMCC 653		287	BACTERIAL	PROTEOBACTERIA-GAMMA			Pseudomonas		Pseudomonas aeruginosa			NBIMCC 653	Anaerobic respiration		Opportunistic pathogen				Natural	Yes	Isolate				559959					Yes	2016-08-31		Proteobacteria	Gammaproteobacteria	Pseudomonadales	Pseudomonadaceae	Pseudomonas	Pseudomonas aeruginosa
199_Go0153569	Pseudomonas aeruginosa Habs 03		287	BACTERIAL	PROTEOBACTERIA-GAMMA			Pseudomonas		Pseudomonas aeruginosa			Habs 03	Anaerobic respiration		Opportunistic pathogen				Natural	Yes	Isolate				559962					Yes	2016-08-31		Proteobacteria	Gammaproteobacteria	Pseudomonadales	Pseudomonadaceae	Pseudomonas	Pseudomonas aeruginosa
199_Go0153568	Pseudomonas aeruginosa CNCTC Ps 54/66		287	BACTERIAL	PROTEOBACTERIA-GAMMA			Pseudomonas		Pseudomonas aeruginosa			CNCTC Ps 54/66	Anaerobic respiration		Opportunistic pathogen				Natural	Yes	Isolate				559960					Yes	2016-08-31		Proteobacteria	Gammaproteobacteria	Pseudomonadales	Pseudomonadaceae	Pseudomonas	Pseudomonas aeruginosa
199_Go0153483	Pseudomonas aeruginosa batch B		287	BACTERIAL	PROTEOBACTERIA-GAMMA			Pseudomonas		Pseudomonas aeruginosa			batch B	Anaerobic respiration		Opportunistic pathogen				Natural	Yes	Isolate				326546					Yes	2016-08-31		Proteobacteria	Gammaproteobacteria	Pseudomonadales	Pseudomonadaceae	Pseudomonas	Pseudomonas aeruginosa
199_Go0153482	Pseudomonas aeruginosa KCTC 2198		287	BACTERIAL	PROTEOBACTERIA-GAMMA			Pseudomonas		Pseudomonas aeruginosa			KCTC 2198	Anaerobic respiration		Opportunistic pathogen			KCTC 2198	Natural	Yes	Isolate				321564					Yes	2016-08-31		Proteobacteria	Gammaproteobacteria	Pseudomonadales	Pseudomonadaceae	Pseudomonas	Pseudomonas aeruginosa
199_Go0153481	Pseudomonas aeruginosa CIP A20		287	BACTERIAL	PROTEOBACTERIA-GAMMA			Pseudomonas		Pseudomonas aeruginosa			CIP A20	Anaerobic respiration		Opportunistic pathogen			CIP A20	Natural	Yes	Isolate				312995					Yes	2016-08-31		Proteobacteria	Gammaproteobacteria	Pseudomonadales	Pseudomonadaceae	Pseudomonas	Pseudomonas aeruginosa
199_Go0153480	Pseudomonas aeruginosa CIP A13		287	BACTERIAL	PROTEOBACTERIA-GAMMA			Pseudomonas		Pseudomonas aeruginosa			CIP A13	Anaerobic respiration		Opportunistic pathogen			CIP A13	Natural	Yes	Isolate				312988					Yes	2016-08-31		Proteobacteria	Gammaproteobacteria	Pseudomonadales	Pseudomonadaceae	Pseudomonas	Pseudomonas aeruginosa
199_Go0153479	Pseudomonas aeruginosa NCIMB 13056		287	BACTERIAL	PROTEOBACTERIA-GAMMA			Pseudomonas		Pseudomonas aeruginosa			NCIMB 13056	Anaerobic respiration		Opportunistic pathogen			NCIMB 13056	Natural	Yes	Isolate				211109					Yes	2016-08-31		Proteobacteria	Gammaproteobacteria	Pseudomonadales	Pseudomonadaceae	Pseudomonas	Pseudomonas aeruginosa
199_Go0153478	Pseudomonas aeruginosa CCTM La 2774		287	BACTERIAL	PROTEOBACTERIA-GAMMA			Pseudomonas		Pseudomonas aeruginosa			CCTM La 2774	Anaerobic respiration		Opportunistic pathogen				Natural	Yes	Isolate				286509					Yes	2016-08-31		Proteobacteria	Gammaproteobacteria	Pseudomonadales	Pseudomonadaceae	Pseudomonas	Pseudomonas aeruginosa
199_Go0153477	Pseudomonas aeruginosa strain Br667 (AFLP 35)		287	BACTERIAL	PROTEOBACTERIA-GAMMA			Pseudomonas		Pseudomonas aeruginosa			strain Br667 (AFLP 35)	Anaerobic respiration		Opportunistic pathogen				Natural	Yes	Isolate				862578					Yes	2016-08-31		Proteobacteria	Gammaproteobacteria	Pseudomonadales	Pseudomonadaceae	Pseudomonas	Pseudomonas aeruginosa
199_Go0153476	Pseudomonas aeruginosa strain Co380791		287	BACTERIAL	PROTEOBACTERIA-GAMMA			Pseudomonas		Pseudomonas aeruginosa			strain Co380791	Anaerobic respiration		Opportunistic pathogen				Natural	Yes	Isolate				862572					Yes	2016-08-31		Proteobacteria	Gammaproteobacteria	Pseudomonadales	Pseudomonadaceae	Pseudomonas	Pseudomonas aeruginosa
199_Go0153475	Pseudomonas aeruginosa strain PER05		287	BACTERIAL	PROTEOBACTERIA-GAMMA			Pseudomonas		Pseudomonas aeruginosa			strain PER05	Anaerobic respiration		Opportunistic pathogen				Natural	Yes	Isolate				862548					Yes	2016-08-31		Proteobacteria	Gammaproteobacteria	Pseudomonadales	Pseudomonadaceae	Pseudomonas	Pseudomonas aeruginosa
199_Go0153474	Pseudomonas aeruginosa LMG 24915		287	BACTERIAL	PROTEOBACTERIA-GAMMA			Pseudomonas		Pseudomonas aeruginosa			LMG 24915	Anaerobic respiration		Opportunistic pathogen			LMG 24915	Natural	Yes	Isolate				862543					Yes	2016-08-31		Proteobacteria	Gammaproteobacteria	Pseudomonadales	Pseudomonadaceae	Pseudomonas	Pseudomonas aeruginosa
199_Go0153473	Pseudomonas aeruginosa LMG 24913		287	BACTERIAL	PROTEOBACTERIA-GAMMA			Pseudomonas		Pseudomonas aeruginosa			LMG 24913	Anaerobic respiration		Opportunistic pathogen			LMG 24913	Natural	Yes	Isolate				862538					Yes	2016-08-31		Proteobacteria	Gammaproteobacteria	Pseudomonadales	Pseudomonadaceae	Pseudomonas	Pseudomonas aeruginosa
199_Go0153472	Pseudomonas aeruginosa strain LiA116/2006		287	BACTERIAL	PROTEOBACTERIA-GAMMA			Pseudomonas		Pseudomonas aeruginosa			strain LiA116/2006	Anaerobic respiration		Opportunistic pathogen				Natural	Yes	Isolate				862533					Yes	2016-08-31		Proteobacteria	Gammaproteobacteria	Pseudomonadales	Pseudomonadaceae	Pseudomonas	Pseudomonas aeruginosa
199_Go0153471	Pseudomonas aeruginosa LMG 24920		287	BACTERIAL	PROTEOBACTERIA-GAMMA			Pseudomonas		Pseudomonas aeruginosa			LMG 24920	Anaerobic respiration		Opportunistic pathogen			LMG 24920	Natural	Yes	Isolate				862517					Yes	2016-08-31		Proteobacteria	Gammaproteobacteria	Pseudomonadales	Pseudomonadaceae	Pseudomonas	Pseudomonas aeruginosa
199_Go0153448	Pseudomonas aeruginosa ATCC 25356		287	BACTERIAL	PROTEOBACTERIA-GAMMA			Pseudomonas		Pseudomonas aeruginosa			ATCC 25356	Anaerobic respiration		Opportunistic pathogen			ATCC 25356	Natural	Yes	Isolate				103984					Yes	2016-08-31		Proteobacteria	Gammaproteobacteria	Pseudomonadales	Pseudomonadaceae	Pseudomonas	Pseudomonas aeruginosa
199_Go0153447	Pseudomonas aeruginosa NIH N		287	BACTERIAL	PROTEOBACTERIA-GAMMA			Pseudomonas		Pseudomonas aeruginosa			NIH N	Anaerobic respiration		Opportunistic pathogen				Natural	Yes	Isolate				354214					Yes	2016-08-31		Proteobacteria	Gammaproteobacteria	Pseudomonadales	Pseudomonadaceae	Pseudomonas	Pseudomonas aeruginosa
199_Go0153446	Pseudomonas aeruginosa 13-6-6		287	BACTERIAL	PROTEOBACTERIA-GAMMA			Pseudomonas		Pseudomonas aeruginosa			2006-06-13	Anaerobic respiration		Opportunistic pathogen				Natural	Yes	Isolate				103979					Yes	2016-08-31		Proteobacteria	Gammaproteobacteria	Pseudomonadales	Pseudomonadaceae	Pseudomonas	Pseudomonas aeruginosa
199_Go0153445	Pseudomonas aeruginosa ATCC 25349		287	BACTERIAL	PROTEOBACTERIA-GAMMA			Pseudomonas		Pseudomonas aeruginosa			ATCC 25349	Anaerobic respiration		Opportunistic pathogen			ATCC 25349	Natural	Yes	Isolate				103972					Yes	2016-08-31		Proteobacteria	Gammaproteobacteria	Pseudomonadales	Pseudomonadaceae	Pseudomonas	Pseudomonas aeruginosa
199_Go0153444	Pseudomonas aeruginosa CGMCC 1.2313		287	BACTERIAL	PROTEOBACTERIA-GAMMA			Pseudomonas		Pseudomonas aeruginosa			CGMCC 1.2313	Anaerobic respiration		Opportunistic pathogen			CGMCC 1.2313	Natural	Yes	Isolate				753850					Yes	2016-08-31		Proteobacteria	Gammaproteobacteria	Pseudomonadales	Pseudomonadaceae	Pseudomonas	Pseudomonas aeruginosa
199_Go0153443	Pseudomonas aeruginosa CNCC(B) 10118		287	BACTERIAL	PROTEOBACTERIA-GAMMA			Pseudomonas		Pseudomonas aeruginosa			CNCC(B) 10118	Anaerobic respiration		Opportunistic pathogen				Natural	Yes	Isolate				112577					Yes	2016-08-31		Proteobacteria	Gammaproteobacteria	Pseudomonadales	Pseudomonadaceae	Pseudomonas	Pseudomonas aeruginosa
199_Go0153442	Pseudomonas aeruginosa CMCC(B) 10115		287	BACTERIAL	PROTEOBACTERIA-GAMMA			Pseudomonas		Pseudomonas aeruginosa			CMCC(B) 10115	Anaerobic respiration		Opportunistic pathogen			CMCC(B) 10115	Natural	Yes	Isolate				112573					Yes	2016-08-31		Proteobacteria	Gammaproteobacteria	Pseudomonadales	Pseudomonadaceae	Pseudomonas	Pseudomonas aeruginosa
199_Go0153441	Pseudomonas aeruginosa ATCC 43088		287	BACTERIAL	PROTEOBACTERIA-GAMMA			Pseudomonas		Pseudomonas aeruginosa			ATCC 43088	Anaerobic respiration		Opportunistic pathogen			ATCC 43088	Natural	Yes	Isolate				112115					Yes	2016-08-31		Proteobacteria	Gammaproteobacteria	Pseudomonadales	Pseudomonadaceae	Pseudomonas	Pseudomonas aeruginosa
199_Go0153440	Pseudomonas aeruginosa CCRC 15804		287	BACTERIAL	PROTEOBACTERIA-GAMMA			Pseudomonas		Pseudomonas aeruginosa			CCRC 15804	Anaerobic respiration		Opportunistic pathogen			CCRC 15804	Natural	Yes	Isolate				512612					Yes	2016-08-31		Proteobacteria	Gammaproteobacteria	Pseudomonadales	Pseudomonadaceae	Pseudomonas	Pseudomonas aeruginosa
199_Go0153439	Pseudomonas aeruginosa 82-108(C)MFBB		287	BACTERIAL	PROTEOBACTERIA-GAMMA			Pseudomonas		Pseudomonas aeruginosa			82-108(C)MFBB	Anaerobic respiration		Opportunistic pathogen				Natural	Yes	Isolate				354959					Yes	2016-08-31		Proteobacteria	Gammaproteobacteria	Pseudomonadales	Pseudomonadaceae	Pseudomonas	Pseudomonas aeruginosa
199_Go0153438	Pseudomonas aeruginosa ATCC 35032		287	BACTERIAL	PROTEOBACTERIA-GAMMA			Pseudomonas		Pseudomonas aeruginosa			ATCC 35032	Anaerobic respiration		Opportunistic pathogen			ATCC 35032	Natural	Yes	Isolate				110097					Yes	2016-08-31		Proteobacteria	Gammaproteobacteria	Pseudomonadales	Pseudomonadaceae	Pseudomonas	Pseudomonas aeruginosa
199_Go0153437	Pseudomonas aeruginosa ATCC 33818		287	BACTERIAL	PROTEOBACTERIA-GAMMA			Pseudomonas		Pseudomonas aeruginosa			ATCC 33818	Anaerobic respiration		Opportunistic pathogen			ATCC 33818	Natural	Yes	Isolate				109811					Yes	2016-08-31		Proteobacteria	Gammaproteobacteria	Pseudomonadales	Pseudomonadaceae	Pseudomonas	Pseudomonas aeruginosa
199_Go0153436	Pseudomonas aeruginosa CECT 4407		287	BACTERIAL	PROTEOBACTERIA-GAMMA			Pseudomonas		Pseudomonas aeruginosa			CECT 4407	Anaerobic respiration		Opportunistic pathogen			CECT 4407	Natural	Yes	Isolate				287308					Yes	2016-08-31		Proteobacteria	Gammaproteobacteria	Pseudomonadales	Pseudomonadaceae	Pseudomonas	Pseudomonas aeruginosa
199_Go0153435	Pseudomonas aeruginosa Veron IP 5938		287	BACTERIAL	PROTEOBACTERIA-GAMMA			Pseudomonas		Pseudomonas aeruginosa			Veron IP 5938	Anaerobic respiration		Opportunistic pathogen				Natural	Yes	Isolate				287327					Yes	2016-08-31		Proteobacteria	Gammaproteobacteria	Pseudomonadales	Pseudomonadaceae	Pseudomonas	Pseudomonas aeruginosa
199_Go0153351	Pseudomonas aeruginosa CNCTC Ps 16278		287	BACTERIAL	PROTEOBACTERIA-GAMMA			Pseudomonas		Pseudomonas aeruginosa			CNCTC Ps 16278	Anaerobic respiration		Opportunistic pathogen				Natural	Yes	Isolate				651637					Yes	2016-08-31		Proteobacteria	Gammaproteobacteria	Pseudomonadales	Pseudomonadaceae	Pseudomonas	Pseudomonas aeruginosa
199_Go0153350	Pseudomonas aeruginosa CGMCC 1.2387		287	BACTERIAL	PROTEOBACTERIA-GAMMA			Pseudomonas		Pseudomonas aeruginosa			CGMCC 1.2387	Anaerobic respiration		Opportunistic pathogen			CGMCC 1.2387	Natural	Yes	Isolate				753853					Yes	2016-08-31		Proteobacteria	Gammaproteobacteria	Pseudomonadales	Pseudomonadaceae	Pseudomonas	Pseudomonas aeruginosa
199_Go0153349	Pseudomonas aeruginosa CCTM La 2766		287	BACTERIAL	PROTEOBACTERIA-GAMMA			Pseudomonas		Pseudomonas aeruginosa			CCTM La 2766	Anaerobic respiration		Opportunistic pathogen				Natural	Yes	Isolate				282010					Yes	2016-08-31		Proteobacteria	Gammaproteobacteria	Pseudomonadales	Pseudomonadaceae	Pseudomonas	Pseudomonas aeruginosa
199_Go0153348	Pseudomonas aeruginosa CCRC 11864		287	BACTERIAL	PROTEOBACTERIA-GAMMA			Pseudomonas		Pseudomonas aeruginosa			CCRC 11864	Anaerobic respiration		Opportunistic pathogen			CCRC 11864	Natural	Yes	Isolate				282009					Yes	2016-08-31		Proteobacteria	Gammaproteobacteria	Pseudomonadales	Pseudomonadaceae	Pseudomonas	Pseudomonas aeruginosa
199_Go0153347	Pseudomonas aeruginosa Wahba 14		287	BACTERIAL	PROTEOBACTERIA-GAMMA			Pseudomonas		Pseudomonas aeruginosa			Wahba 14	Anaerobic respiration		Opportunistic pathogen				Natural	Yes	Isolate				287322					Yes	2016-08-31		Proteobacteria	Gammaproteobacteria	Pseudomonadales	Pseudomonadaceae	Pseudomonas	Pseudomonas aeruginosa
199_Go0153346	Pseudomonas aeruginosa LMG 25034		287	BACTERIAL	PROTEOBACTERIA-GAMMA			Pseudomonas		Pseudomonas aeruginosa			LMG 25034	Anaerobic respiration		Opportunistic pathogen			LMG 25034	Natural	Yes	Isolate				862495					Yes	2016-08-31		Proteobacteria	Gammaproteobacteria	Pseudomonadales	Pseudomonadaceae	Pseudomonas	Pseudomonas aeruginosa
199_Go0153345	Pseudomonas aeruginosa strain Bo546		287	BACTERIAL	PROTEOBACTERIA-GAMMA			Pseudomonas		Pseudomonas aeruginosa			strain Bo546	Anaerobic respiration		Opportunistic pathogen				Natural	Yes	Isolate				862473					Yes	2016-08-31		Proteobacteria	Gammaproteobacteria	Pseudomonadales	Pseudomonadaceae	Pseudomonas	Pseudomonas aeruginosa
199_Go0153344	Pseudomonas aeruginosa LMG 25041		287	BACTERIAL	PROTEOBACTERIA-GAMMA			Pseudomonas		Pseudomonas aeruginosa			LMG 25041	Anaerobic respiration		Opportunistic pathogen			LMG 25041	Natural	Yes	Isolate				862468					Yes	2016-08-31		Proteobacteria	Gammaproteobacteria	Pseudomonadales	Pseudomonadaceae	Pseudomonas	Pseudomonas aeruginosa
199_Go0153343	Pseudomonas aeruginosa strain C17 (clone C)		287	BACTERIAL	PROTEOBACTERIA-GAMMA			Pseudomonas		Pseudomonas aeruginosa			strain C17 (clone C)	Anaerobic respiration		Opportunistic pathogen				Natural	Yes	Isolate				862463					Yes	2016-08-31		Proteobacteria	Gammaproteobacteria	Pseudomonadales	Pseudomonadaceae	Pseudomonas	Pseudomonas aeruginosa
199_Go0153342	Pseudomonas aeruginosa strain IC2		287	BACTERIAL	PROTEOBACTERIA-GAMMA			Pseudomonas		Pseudomonas aeruginosa			strain IC2	Anaerobic respiration		Opportunistic pathogen				Natural	Yes	Isolate				862459					Yes	2016-08-31		Proteobacteria	Gammaproteobacteria	Pseudomonadales	Pseudomonadaceae	Pseudomonas	Pseudomonas aeruginosa
199_Go0153341	Pseudomonas aeruginosa LMG 24904		287	BACTERIAL	PROTEOBACTERIA-GAMMA			Pseudomonas		Pseudomonas aeruginosa			LMG 24904	Anaerobic respiration		Opportunistic pathogen			LMG 24904	Natural	Yes	Isolate				862454					Yes	2016-08-31		Proteobacteria	Gammaproteobacteria	Pseudomonadales	Pseudomonadaceae	Pseudomonas	Pseudomonas aeruginosa
199_Go0153331	Pseudomonas aeruginosa Kleinmaier 4947-1952-1226		287	BACTERIAL	PROTEOBACTERIA-GAMMA			Pseudomonas		Pseudomonas aeruginosa			Kleinmaier 4947-1952-1226	Anaerobic respiration		Opportunistic pathogen				Natural	Yes	Isolate				898976					Yes	2016-08-31		Proteobacteria	Gammaproteobacteria	Pseudomonadales	Pseudomonadaceae	Pseudomonas	Pseudomonas aeruginosa
199_Go0153330	Pseudomonas aeruginosa CNCTC Ps 58/66		287	BACTERIAL	PROTEOBACTERIA-GAMMA			Pseudomonas		Pseudomonas aeruginosa			CNCTC Ps 58/66	Anaerobic respiration		Opportunistic pathogen				Natural	Yes	Isolate				723085					Yes	2016-08-31		Proteobacteria	Gammaproteobacteria	Pseudomonadales	Pseudomonadaceae	Pseudomonas	Pseudomonas aeruginosa
199_Go0153329	Pseudomonas aeruginosa 4-5-14		287	BACTERIAL	PROTEOBACTERIA-GAMMA			Pseudomonas		Pseudomonas aeruginosa			2014-05-04	Anaerobic respiration		Opportunistic pathogen				Natural	Yes	Isolate				354638					Yes	2016-08-31		Proteobacteria	Gammaproteobacteria	Pseudomonadales	Pseudomonadaceae	Pseudomonas	Pseudomonas aeruginosa
199_Go0153328	Pseudomonas aeruginosa NIH 2915		287	BACTERIAL	PROTEOBACTERIA-GAMMA			Pseudomonas		Pseudomonas aeruginosa			NIH 2915	Anaerobic respiration		Opportunistic pathogen				Natural	Yes	Isolate				105725					Yes	2016-08-31		Proteobacteria	Gammaproteobacteria	Pseudomonadales	Pseudomonadaceae	Pseudomonas	Pseudomonas aeruginosa
199_Go0153327	Pseudomonas aeruginosa IID 1013		287	BACTERIAL	PROTEOBACTERIA-GAMMA			Pseudomonas		Pseudomonas aeruginosa			IID 1013	Anaerobic respiration		Opportunistic pathogen				Natural	Yes	Isolate				105721					Yes	2016-08-31		Proteobacteria	Gammaproteobacteria	Pseudomonadales	Pseudomonadaceae	Pseudomonas	Pseudomonas aeruginosa
199_Go0153326	Pseudomonas aeruginosa NCIMB 10900		287	BACTERIAL	PROTEOBACTERIA-GAMMA			Pseudomonas		Pseudomonas aeruginosa			NCIMB 10900	Anaerobic respiration		Opportunistic pathogen			NCIMB 10900	Natural	Yes	Isolate				209607					Yes	2016-08-31		Proteobacteria	Gammaproteobacteria	Pseudomonadales	Pseudomonadaceae	Pseudomonas	Pseudomonas aeruginosa
199_Go0153325	Pseudomonas aeruginosa BCRC 15806		287	BACTERIAL	PROTEOBACTERIA-GAMMA			Pseudomonas		Pseudomonas aeruginosa			BCRC 15806	Anaerobic respiration		Opportunistic pathogen			BCRC 15806	Natural	Yes	Isolate				512615					Yes	2016-08-31		Proteobacteria	Gammaproteobacteria	Pseudomonadales	Pseudomonadaceae	Pseudomonas	Pseudomonas aeruginosa
199_Go0153324	Pseudomonas aeruginosa CCRC 15803		287	BACTERIAL	PROTEOBACTERIA-GAMMA			Pseudomonas		Pseudomonas aeruginosa			CCRC 15803	Anaerobic respiration		Opportunistic pathogen			CCRC 15803	Natural	Yes	Isolate				512610					Yes	2016-08-31		Proteobacteria	Gammaproteobacteria	Pseudomonadales	Pseudomonadaceae	Pseudomonas	Pseudomonas aeruginosa
199_Go0153323	Pseudomonas aeruginosa IID 1009		287	BACTERIAL	PROTEOBACTERIA-GAMMA			Pseudomonas		Pseudomonas aeruginosa			IID 1009	Anaerobic respiration		Opportunistic pathogen				Natural	Yes	Isolate				105712					Yes	2016-08-31		Proteobacteria	Gammaproteobacteria	Pseudomonadales	Pseudomonadaceae	Pseudomonas	Pseudomonas aeruginosa
199_Go0153322	Pseudomonas aeruginosa HommaIID 1005		287	BACTERIAL	PROTEOBACTERIA-GAMMA			Pseudomonas		Pseudomonas aeruginosa			HommaIID 1005	Anaerobic respiration		Opportunistic pathogen				Natural	Yes	Isolate				345077					Yes	2016-08-31		Proteobacteria	Gammaproteobacteria	Pseudomonadales	Pseudomonadaceae	Pseudomonas	Pseudomonas aeruginosa
199_Go0153321	Pseudomonas aeruginosa ATCC 27581		287	BACTERIAL	PROTEOBACTERIA-GAMMA			Pseudomonas		Pseudomonas aeruginosa			ATCC 27581	Anaerobic respiration		Opportunistic pathogen			ATCC 27581	Natural	Yes	Isolate				105699					Yes	2016-08-31		Proteobacteria	Gammaproteobacteria	Pseudomonadales	Pseudomonadaceae	Pseudomonas	Pseudomonas aeruginosa
199_Go0153320	Pseudomonas aeruginosa CCRC 15808		287	BACTERIAL	PROTEOBACTERIA-GAMMA			Pseudomonas		Pseudomonas aeruginosa			CCRC 15808	Anaerobic respiration		Opportunistic pathogen			CCRC 15808	Natural	Yes	Isolate				512620					Yes	2016-08-31		Proteobacteria	Gammaproteobacteria	Pseudomonadales	Pseudomonadaceae	Pseudomonas	Pseudomonas aeruginosa
199_Go0153319	Pseudomonas aeruginosa IID 1003		287	BACTERIAL	PROTEOBACTERIA-GAMMA			Pseudomonas		Pseudomonas aeruginosa			IID 1003	Anaerobic respiration		Opportunistic pathogen				Natural	Yes	Isolate				105694					Yes	2016-08-31		Proteobacteria	Gammaproteobacteria	Pseudomonadales	Pseudomonadaceae	Pseudomonas	Pseudomonas aeruginosa
199_Go0153318	Pseudomonas aeruginosa NCIMB 10891		287	BACTERIAL	PROTEOBACTERIA-GAMMA			Pseudomonas		Pseudomonas aeruginosa			NCIMB 10891	Anaerobic respiration		Opportunistic pathogen			NCIMB 10891	Natural	Yes	Isolate				209598					Yes	2016-08-31		Proteobacteria	Gammaproteobacteria	Pseudomonadales	Pseudomonadaceae	Pseudomonas	Pseudomonas aeruginosa
199_Go0153317	Pseudomonas aeruginosa CSIRO PAK/2Pfs		287	BACTERIAL	PROTEOBACTERIA-GAMMA			Pseudomonas		Pseudomonas aeruginosa			CSIRO PAK/2Pfs	Anaerobic respiration		Opportunistic pathogen				Natural	Yes	Isolate				116531					Yes	2016-08-31		Proteobacteria	Gammaproteobacteria	Pseudomonadales	Pseudomonadaceae	Pseudomonas	Pseudomonas aeruginosa
199_Go0153316	Pseudomonas aeruginosa AB157		287	BACTERIAL	PROTEOBACTERIA-GAMMA			Pseudomonas		Pseudomonas aeruginosa			AB157	Anaerobic respiration		Opportunistic pathogen				Natural	Yes	Isolate				116023					Yes	2016-08-31		Proteobacteria	Gammaproteobacteria	Pseudomonadales	Pseudomonadaceae	Pseudomonas	Pseudomonas aeruginosa
199_Go0153315	Pseudomonas aeruginosa ATCC 51679		287	BACTERIAL	PROTEOBACTERIA-GAMMA			Pseudomonas		Pseudomonas aeruginosa			ATCC 51679	Anaerobic respiration		Opportunistic pathogen			ATCC 51679	Natural	Yes	Isolate				116016					Yes	2016-08-31		Proteobacteria	Gammaproteobacteria	Pseudomonadales	Pseudomonadaceae	Pseudomonas	Pseudomonas aeruginosa
199_Go0153314	Pseudomonas aeruginosa ATCC 51675		287	BACTERIAL	PROTEOBACTERIA-GAMMA			Pseudomonas		Pseudomonas aeruginosa			ATCC 51675	Anaerobic respiration		Opportunistic pathogen			ATCC 51675	Natural	Yes	Isolate				116010					Yes	2016-08-31		Proteobacteria	Gammaproteobacteria	Pseudomonadales	Pseudomonadaceae	Pseudomonas	Pseudomonas aeruginosa
199_Go0153313	Pseudomonas aeruginosa AB65		287	BACTERIAL	PROTEOBACTERIA-GAMMA			Pseudomonas		Pseudomonas aeruginosa			AB65	Anaerobic respiration		Opportunistic pathogen				Natural	Yes	Isolate				116007					Yes	2016-08-31		Proteobacteria	Gammaproteobacteria	Pseudomonadales	Pseudomonadaceae	Pseudomonas	Pseudomonas aeruginosa
199_Go0153312	Pseudomonas aeruginosa ACM 4734		287	BACTERIAL	PROTEOBACTERIA-GAMMA			Pseudomonas		Pseudomonas aeruginosa			ACM 4734	Anaerobic respiration		Opportunistic pathogen				Natural	Yes	Isolate				667186					Yes	2016-08-31		Proteobacteria	Gammaproteobacteria	Pseudomonadales	Pseudomonadaceae	Pseudomonas	Pseudomonas aeruginosa
199_Go0153311	Pseudomonas aeruginosa BCRC 17182		287	BACTERIAL	PROTEOBACTERIA-GAMMA			Pseudomonas		Pseudomonas aeruginosa			BCRC 17182	Anaerobic respiration		Opportunistic pathogen			BCRC 17182	Natural	Yes	Isolate				513795					Yes	2016-08-31		Proteobacteria	Gammaproteobacteria	Pseudomonadales	Pseudomonadaceae	Pseudomonas	Pseudomonas aeruginosa
[truncated: 15,832 more rows]
[truncated: 5 more columns]
