# Supplementary material for: A metabolic and physiological design study of Pseudomonas putida KT2440 capable of anaerobic respiration
Source: BMC Microbiol. 2021 Jan 6;21:9. doi: 10.1186/s12866-020-02058-1 (PMC7789669; doi:10.1186/s12866-020-02058-1)
Supplement: Supplementary file 12 — Additional file 12: Data S6. With PDC data. [file 12866_2020_2058_MOESM12_ESM.xlsx]

## Sheet: AllAnaerobic-AllAerobic 95% Cut
InterPro Entry	PFAM	Description	Function	Source
	PF00032	Cytochrome b(C-terminal)/b6/petD	Proton motive force protein - respiratory chain complex III	https://pfam.xfam.org/family/PF00032
	PF00033	Cytochrome b/b6/petB	Proton motive force protein - respiratory chain complex III	http://pfam.xfam.org/family/PF00033
	PF00042	Globin	Oxygen transport - haem-containing proteins	http://www.ebi.ac.uk/interpro/entry/IPR009050
	PF00067	Cytochrome P450	Oxygen transport - Hemoprotein	https://pfam.xfam.org/family/PF00067
	PF00082	Subtilase family	endopeptidase	http://www.ebi.ac.uk/interpro/entry/IPR000209 https://www.ebi.ac.uk/QuickGO/term/GO:0006508 https://www.ebi.ac.uk/QuickGO/term/GO:0004252
	PF00207	Alpha-2-macroglobulin family	Endopeptidase inhibitor activity	https://www.ebi.ac.uk/interpro/entry/IPR001599
	PF00208	Glutamate/Leucine/Phenylalanine/Valine dehydrogenase	oxidoreductase activity	http://www.ebi.ac.uk/interpro/entry/IPR006095
	PF00230	Major intrinsic protein	transmembrane protein channels	https://pfam.xfam.org/family/PF00230
	PF00324	Amino acid permease	Transport of amino acids into the cell	https://pfam.xfam.org/family/AA_permease
	PF00345	Pili and flagellar-assembly chaperone, PapD N-terminal domain	Pili and flagellar-assembly	http://pfam.xfam.org/family/PapD_N
	PF00351	Biopterin-dependent aromatic amino acid hydroxylase	hydroxylase enzymes - rate-limiting catalysts for important metabolic pathways.	https://pfam.xfam.org/family/PF00351
	PF00360	Phytochrome region	photoreceptor	https://pfam.xfam.org/family/PF00360
	PF00394	Multicopper oxidase	Multicopper oxidases include Nitrite reductase -- EC 1.7.2.1	https://pfam.xfam.org/family/PF00394
	PF00419	Fimbrial protein	Fimbriae (pili) protein - promote virulence	https://pfam.xfam.org/family/PF00419
	PF00491	Arginase family	Ureohydrolase -- important for ammonia to urea conversion (principal product of nitrogen excretion)	https://pfam.xfam.org/family/PF00491
IPR000253	PF00498	FHA domain	phosphopeptide recognition domain found in many regulatory proteins * Important to add IF part of a regulatory protein important for anaerobic respiration	https://pfam.xfam.org/family/PF00498
	PF00515	Tetratricopeptide repeat	mediates protein-protein interactions and the assembly of multiprotein complexes	https://pfam.xfam.org/family/PF00515
	PF00577	Outer membrane usher protein	biogenesis of the pilus	https://pfam.xfam.org/family/PF00577
	PF00657	GDSL-like Lipase/Acylhydrolase	hydrolytic enzymes with multifunctional properties	https://pfam.xfam.org/family/PF00657
	PF00665	Integrase core domain	DNA integration: enzyme produced by a retrovirus	https://pfam.xfam.org/family/PF00665
	PF00668	Condensation domain	synthesise peptide antibiotics	https://pfam.xfam.org/family/PF00668
	PF00689	Cation transporting ATPase, C-terminus	ion and lipid pumps part I	https://pfam.xfam.org/family/PF00689
IPR004014	PF00690	Cation transporter/ATPase, N-terminus	ion and lipid pumps part II	https://pfam.xfam.org/family/PF00689
	PF00743	Flavin-binding monooxygenase-like	specializes in oxidation of xeno-substrates to facilitate excretion	https://pfam.xfam.org/family/PF00743
	PF00782	Dual specificity phosphatase, catalytic domain	post-transcriptional modification: remove phosphate groups from phosphorylated tyrosine	https://pfam.xfam.org/family/PF00782
IPR001447	PF00797	N-acetyltransferase	transfers an acetyl group	https://pfam.xfam.org/family/PF00797
	PF00805	Pentapeptide repeats (8 copies)	The function of these repeats is unknown.	https://pfam.xfam.org/family/PF00805
	PF00866	Ring hydroxylating beta subunit	Proton motive force protein	https://pfam.xfam.org/family/PF00866
	PF01022	Bacterial regulatory protein, arsR family	DNA-binding motif HTH (partI)	https://pfam.xfam.org/family/PF01022
	PF01028	Eukaryotic DNA topoisomerase I, catalytic core	Vital for replication/transcription/recombination	https://pfam.xfam.org/family/PF01028
IPR000653	PF01041	DegT/DnrJ/EryC1/StrS aminotransferase family	Variety of molecular functions	https://pfam.xfam.org/family/PF01041
	PF01068	ATP dependent DNA ligase domain	DNA replication, repair, recombination.	https://pfam.xfam.org/family/PF01068
	PF01070	FMN-dependent dehydrogenase	oxidoreductase activity (lactate dehydrogenase as example)	https://pfam.xfam.org/family/PF01070
	PF01126	Heme oxygenase	Heme degradation - O2 sensing - oxidative stress	https://pfam.xfam.org/family/PF01126
IPR001910	PF01156	Inosine-uridine preferring nucleoside hydrolase	purine nucleoside parasitation	https://pfam.xfam.org/family/PF01156
	PF01169	Uncharacterized protein family UPF0016	It has been suggested that these proteins are calcium transporters	https://pfam.xfam.org/family/PF01169
IPR000292	PF01226	Formate/nitrite transporter	Transport of Formate/Nitrite	https://pfam.xfam.org/family/PF01226
	PF01242	6-pyruvoyl tetrahydropterin synthase	synthesis of tetrahydrobiopterin from GTP	https://pfam.xfam.org/family/PF01242 https://en.wikipedia.org/wiki/Tetrahydrobiopterin
	PF01262	Alanine dehydrogenase/PNT, C-terminal domain	NAD-dependent reversible reductive amination of pyruvate into alanine	https://pfam.xfam.org/family/PF01262
	PF01276	Orn/Lys/Arg decarboxylase, major domain	identified in lactobacillus: prokaryotic ornithine and lysine decarboxylase and the prokaryoticbiodegradative type of arginine decarboxylase	https://pfam.xfam.org/family/PF01276
	PF01295	Adenylate cyclase, class-I	synthesis of cAMP from ATP	https://pfam.xfam.org/family/PF01295
IPR002321	PF01322	Cytochrome C'	haem part: electron-transfer proteins	https://pfam.xfam.org/family/PF01322
	PF01447	Thermolysin metallopeptidase, catalytic domain	hydrolysis of peptide bonds containing hydrophobic amino acids	https://en.wikipedia.org/wiki/Thermolysin
	PF01515	Phosphate acetyl/butaryl transferase	transfer of an acetyl or butaryl group to orthophosphate	https://pfam.xfam.org/family/PF01515
	PF01527	Transposase	DNA-binding motif HTH (partII)	https://pfam.xfam.org/family/PF01022
IPR006059	PF01547	Bacterial extracellular solute-binding protein	active transport of solutes across cytoplasm membrane	https://pfam.xfam.org/family/PF01547
	PF01564	Spermine/spermidine synthase domain	biosynthesis of spermidine from arginine	https://pfam.xfam.org/family/PF01564 -- https://en.wikipedia.org/wiki/Spermine
IPR001046	PF01566	Natural resistance-associated macrophage protein	immune system component	https://pfam.xfam.org/family/PF01566
IPR002577	PF01638	HxlR-like helix-turn-helix	DNA-binding motif HTH (part III) positive regulator of the formaldehyde-inducible hxlAB operon in Bacillus subtilis	https://pfam.xfam.org/family/PF01638
	PF01676	Metalloenzyme superfamily	Metal binding and catalysis	https://pfam.xfam.org/family/PF01676
	PF01717	Cobalamin-independent synthase, Catalytic domain	vitamin-B12 independent methionine synthase	https://pfam.xfam.org/family/PF01717
	PF01741	Large-conductance mechanosensitive channel, MscL	Mechanosensitive ion channels	https://pfam.xfam.org/family/PF01741
	PF01814	Hemerythrin HHE cation binding domain	Oxygen transport (heme)	https://pfam.xfam.org/family/PF01814
	PF01835	MG2 domain	Blood thinner	https://pfam.xfam.org/family/PF01835
	PF01863	Protein of unknown function DUF45	Unknown function: may be protease	https://pfam.xfam.org/family/PF01863
IPR002736	PF01874	ATP:dephospho-CoA triphosphoribosyl transferase	triphosphoribosyl-dephospho-CoA production	https://pfam.xfam.org/family/PF01874 --https://www.sciencedirect.com/science/article/pii/S0014579300021050
IPR002751	PF01891	Cobalt uptake substrate-specific transmembrane region	cobalamin biosynthesis is the synthesis of cobalamin(vitamin B12).	https://pfam.xfam.org/family/PF01891
IPR001602	PF01894	Uncharacterised protein family UPF0047	Unknown	https://pfam.xfam.org/family/PF01894
	PF01914	MarC family integral membrane protein	Unknown, once thought antibiotic resistance	https://pfam.xfam.org/family/PF01914
IPR002798	PF01944	Stage II sporulation protein M	predicted integral membrane proteins	https://pfam.xfam.org/family/PF01944
	PF01957	NfeD-like C-terminal, partner-binding	mostly unknown function, associated with slipins but those also of unknown function. Human slipins associated with disease (cancer, heamolytic anaemia and kidney failure)	https://pfam.xfam.org/family/PF01957 -- https://link.springer.com/article/10.1007%2Fs00239-009-9304-8
	PF02040	Arsenical pump membrane protein	transmembrane transport of arsenate, arsenite, and antimonite	https://pfam.xfam.org/family/PF02040
	PF02104	SURF1 family	Proton motive force - Cytochrome C oxidase biogenesis	https://pfam.xfam.org/family/PF02104
IPR003000	PF02146	Sir2 family	wide range of cellular processes like aging, transcription, apoptosis, inflammation[8] and stress resistance, as well as energy efficiency and alertness during low-calorie situations.[9]Sirtuins can also control circadian clocks and mitochondrial biogenesis.	https://pfam.xfam.org/family/PF02146
	PF02167	Cytochrome C1 family	QH2 + 2 ferricytochrome c \rightleftharpoons Q + 2 ferrocytochrome c + 2 H+	https://pfam.xfam.org/family/PF02167
	PF02233	NAD(P) transhydrogenase beta subunit	reduction of NAD+ to NADPH	https://pfam.xfam.org/family/PF02233
	PF02239	Cytochrome D1 heme domain	nitrite reductase	https://pfam.xfam.org/family/PF02239
	PF02274	Amidinotransferase	creatine and streptomycin biosynthesis	https://pfam.xfam.org/family/PF02274
	PF02308	MgtC family	Mostly unknown - may be involved in regulating membrane potential by activating pumps (Mg2+ uptake in Eco)	https://pfam.xfam.org/family/PF02308
	PF02366	Dolichyl-phosphate-mannose-protein mannosyltransferase	Resistance to antimicrobial peptides	https://pfam.xfam.org/family/PF02366
	PF02386	Cation transport protein	active sodium up-take utilising ATP	https://pfam.xfam.org/family/PF02386
	PF02417	Chromate transporter	reduce chromate accumulation and are essential for chromate resistance	https://pfam.xfam.org/family/PF02417
	PF02423	Ornithine cyclodeaminase/mu-crystallin family	deamination of ornithine to proline	https://pfam.xfam.org/family/PF02423
	PF02424	ApbE family	thiamine synthesis	https://pfam.xfam.org/family/PF02424
	PF02426	Muconolactone delta-isomerase	catabolism of catechol to succinate- and acetyl-coa in the beta-ketoadipate pathway	https://pfam.xfam.org/family/PF02426 https://www.researchgate.net/figure/Proposed-catabolic-pathways-for-the-degradation-of-L-and-D-lysine-by-bacteria-of-the_fig1_7529546 https://www.researchgate.net/publication/7529546_Multiple_and_Interconnected_Pathways_for_L-Lysine_Catabolism_in_Pseudomonas_putida_KT2440?_sg=XdnbR8Gb8ovCCGwGQHD0p1SaiAVakpiOQhuUxHKqrUsiIG829KbInyQOQi_AwwWExhW25ff2vA
	PF02433	Cytochrome C oxidase, mono-heme subunit/FixO	respiration in endosymbiosis	https://pfam.xfam.org/family/PF02433
	PF02501	Type II secretion system (T2SS), protein I	Transmembrane transport of soluble proteins	https://pfam.xfam.org/family/PF02501
	PF02508	Rnf-Nqr subunit, membrane protein	nitrogen fixation	https://pfam.xfam.org/family/PF02508
IPR003675	PF02517	CAAX protease self-immunity	antimicrobial activity	https://pfam.xfam.org/family/PF02517
	PF02535	ZIP Zinc transporter	zinc transport proteins and many putative metal transporters	https://pfam.xfam.org/family/PF02535
	PF02550	Acetyl-CoA hydrolase/transferase N-terminal domain	pathways involving acetyl-CoA	https://pfam.xfam.org/family/PF02550
	PF02554	Carbon starvation protein CstA	Mostly unknown but peptide utilisation in case of carbon starvation	https://pfam.xfam.org/family/PF02554
	PF02583	Metal-sensitive transcriptional repressor	metal-sensitive repressors	https://pfam.xfam.org/family/PF02583
	PF02608	ABC transporter substrate-binding protein PnrA-like	superfamily transmembrane transport	http://www.jlr.org/content/42/7/1007.full
	PF02628	Cytochrome oxidase assembly protein	Proton motive force part	https://pfam.xfam.org/family/PF02628
	PF02630	SCO1/SenC	biogenesis of respiratory and photosynthetic systems	https://pfam.xfam.org/family/PF02630
IPR003791	PF02639	Uncharacterized BCR, YaiI/YqxD family COG1671	Unknown	https://pfam.xfam.org/family/PF02639
	PF02652	L-lactate permease	L-lactate transport	https://pfam.xfam.org/family/PF02652
IPR003812	PF02661	Fic/DOC family	Uncertain pathway, but Cell division and cell death	https://pfam.xfam.org/family/PF02661
	PF02694	Uncharacterised BCR, YnfA/UPF0060 family	Unknown	https://pfam.xfam.org/family/PF02694
	PF02702	Osmosensitive K+ channel His kinase sensor domain	regulate the kdpFABC operon responsible for potassium transport	https://pfam.xfam.org/family/PF02702
	PF02705	K+ potassium transporter	K+ potassium transporters	https://pfam.xfam.org/family/PF02705
	PF02706	Chain length determinant protein	lipopolysaccharide (lps) biosynthesis	https://pfam.xfam.org/family/PF02706
	PF02735	Ku70/Ku80 beta-barrel domain	DNA repair and integrity	https://pfam.xfam.org/family/PF02735
	PF02753	Pili assembly chaperone PapD, C-terminal domain	pilus and flagellar-assembly	https://pfam.xfam.org/family/PF02753
	PF02790	Cytochrome C oxidase subunit II, transmembrane domain	Proton motive forve part	https://pfam.xfam.org/family/PF02790
	PF02812	Glu/Leu/Phe/Val dehydrogenase, dimerisation domain	glutamate, leucine, phenylalanine and valine dehydrogenases	https://pfam.xfam.org/family/PF02812
	PF02868	Thermolysin metallopeptidase, alpha-helical domain	thermolysin	https://pfam.xfam.org/family/PF02868
IPR008332	PF02870	6-O-methylguanine DNA methyltransferase, ribonuclease-like domain	DNA Repair	https://pfam.xfam.org/family/PF02870
	PF02894	Oxidoreductase family, C-terminal alpha/beta domain	Glucose metabolism, use NAD/NADP	https://pfam.xfam.org/family/PF02894
IPR004220	PF02962	5-carboxymethyl-2-hydroxymuconate isomerase	homoprotocatechuate catabolic pathway	https://pfam.xfam.org/family/PF02962
IPR021140	PF02974	Protease inhibitor Inh	alkaline protease	https://pfam.xfam.org/family/PF02974
	PF03006	Haemolysin-III related	regulate lipid and phosphate metabolism, could have haemolysin effect...	https://pfam.xfam.org/family/PF03006 -- https://www.genome.jp/dbget-bin/www_bget?pfam:PF03006
	PF03060	Nitronate monooxygenase	nitrogen metabolism: uses molecular oxygen to oxidize (anionic) alkyl nitronates and, in the case of the enzyme from Neurospora crassa, (neutral) nitroalkanes to the corresponding carbonyl compounds and nitrite	https://pfam.xfam.org/family/PF03060 -- https://www.genome.jp/dbget-bin/www_bget?ec:1.13.12.16
	PF03104	DNA polymerase family B, exonuclease domain	accurate DNA replication	https://pfam.xfam.org/family/PF03104
	PF03116	NQR2, RnfD, RnfE family	RnfD/RnfE Nitrogen fixation	https://pfam.xfam.org/family/PF03116
	PF03150	Di-haem cytochrome c peroxidase	oxidation of hydrogen peroxide	https://pfam.xfam.org/family/PF03150
	PF03169	OPT oligopeptide transporter protein	Transporters of small oligopeptides	https://pfam.xfam.org/family/PF03169
	PF03171	2OG-Fe(II) oxygenase superfamily	Procollagen L-proline + 2-oxoglutarate + O2 <=> procollagen trans- 4-hydroxy-L-proline + succinate + CO2.	https://pfam.xfam.org/family/PF03171
	PF03176	MMPL family	Unknown, probably lipid transport	https://pfam.xfam.org/family/PF03176
	PF03222	Tryptophan/tyrosine permease family	Transport of amino acids	https://pfam.xfam.org/family/PF03222
IPR004937	PF03253	Urea transporter	urea transport, nitrogen sourcing	https://pfam.xfam.org/family/PF03253
IPR004619	PF03309	Type III pantothenate kinase	CoA biosynthesis	https://pfam.xfam.org/family/PF03309
	PF03328	HpcH/HpaI aldolase/citrate lyase family	Aldolases and citrate lyase	https://pfam.xfam.org/family/PF03328 -- https://www.genome.jp/dbget-bin/www_bget?ec:4.1.2.53 -- https://www.genome.jp/dbget-bin/www_bget?bgj:AWC36_05965 -- https://www.genome.jp/dbget-bin/www_bget?ec:2.3.3.8
	PF03412	Peptidase C39 family	found in a wide range of ABC transporters, which are maturation proteases for peptide bacteriocins	https://pfam.xfam.org/family/PF03412
IPR005097	PF03435	Saccharopine dehydrogenase NADP binding domain	Lysine metabolism	https://pfam.xfam.org/family/PF03435
	PF03445	Putative nucleotidyltransferase DUF294	Unknown, probably nucleotidyltransferases (DNA Repair)	https://pfam.xfam.org/family/PF03445 -- https://en.wikipedia.org/wiki/Nucleotidyltransferase
	PF03472	Autoinducer binding domain	Regulatory domain where autoinducers (or repressors) bind	https://pfam.xfam.org/family/PF03472
	PF03480	Bacterial extracellular solute-binding protein, family 7	solute transporters	https://pfam.xfam.org/family/PF03480
IPR001826	PF03527	RHS protein	non-essential function - cell natural ecology	https://pfam.xfam.org/family/PF03527
IPR018461	PF03553	Na+/H+ antiporter family	Na+/H+ antiporter	https://pfam.xfam.org/family/PF03553
IPR015908	PF03561	Allantoicase repeat	allantoate + H2O ↔ (S)-ureidoglycolate + urea	https://pfam.xfam.org/family/PF03561
	PF03562	MltA specific insert domain	peptidoglycan binding	https://pfam.xfam.org/family/PF03562
	PF03591	AzlC protein	amino acid transport	https://pfam.xfam.org/family/PF03591
	PF03597	Cytochrome oxidase maturation protein cbb3-type	Expression of cytochrome cbb3 oxidase allows human pathogens to colonise anoxic tissues and agronomically important diazotrophs to sustain nitrogen fixation	https://pfam.xfam.org/family/PF03597
	PF03621	MbtH-like protein	synthesis of antibiotics, siderophores and glycopeptidolipids	https://pfam.xfam.org/family/PF03621
	PF03640	Secreted repeat of unknown function	function unknown, found in lipoproteins	https://pfam.xfam.org/family/PF03640
IPR005346	PF03658	RnfH family Ubiquitin	transporting electrons for various reductive reactions such as nitrogen fixation	https://pfam.xfam.org/family/PF03658
	PF03709	Orn/Lys/Arg decarboxylase, N-terminal domain	pyridoxal-5'-phosphate-dependent decarboxylases that act on lysine, arginine or ornithine	https://pfam.xfam.org/family/PF03709
	PF03711	Orn/Lys/Arg decarboxylase, C-terminal domain	pyridoxal-5'-phosphate-dependent decarboxylases that act on lysine, arginine or ornithine	https://pfam.xfam.org/family/PF03711
	PF03724	META domain	Unknown, associated with virulence and motility	https://pfam.xfam.org/family/PF03724
	PF03783	Curli production assembly/transport component CsgG	outer membrane-located lipoprotein that is highly resistant to protease digestion	https://pfam.xfam.org/family/PF03783
IPR004690	PF03817	Malonate transporter MadL subunit	electroneutral reversible uptake of H+-malonate with one Na+	https://pfam.xfam.org/family/PF03817
IPR018402	PF03818	Malonate/sodium symporter MadM subunit	electroneutral reversible uptake of H+-malonate with one Na+	https://pfam.xfam.org/family/PF03818
	PF03853	YjeF-related protein N-terminus	Epimerization and dehydration of NADPH (using ATP)	https://pfam.xfam.org/family/PF03853
	PF03861	ANTAR domain	regulatory RNA-binding domain	https://pfam.xfam.org/family/PF03861
	PF03865	Haemolysin secretion/activation protein ShlB/FhaC/HecB	toxin secretion	https://pfam.xfam.org/family/PF03865
	PF03873	Anti sigma-E protein RseA, C-terminal domain	heat shock response.	https://pfam.xfam.org/family/PF03873
	PF03888	MucB/RseB N-terminal domain	represses regulatory protein RpoE (RNA Polymerase, extracytoplasmic E) required for growth at high temperatures and sporulation (latter in Clostridium)	https://pfam.xfam.org/family/PF03888
IPR006189	PF03924	CHASE domain	Cyclases/Histidine kinases Associated Sensory Extracellular	https://pfam.xfam.org/family/PF03924									triphosphoribosyl-dephospho-CoA production
	PF03934	Type II secretion system (T2SS), protein K	Type II protein secretion system	https://pfam.xfam.org/family/PF03934
IPR005656	PF03972	MmgE/PrpD family	2-methylcitric acid cycle	https://pfam.xfam.org/family/PF03972 -- http://aem.asm.org/content/68/8/3848/F1.expansion.html
IPR007156	PF04011	LemA family	Unknown function; predicted transmembrane protein	https://pfam.xfam.org/family/PF04011
IPR007202	PF04060	Putative Fe-S cluster	Found in RnfB	https://pfam.xfam.org/family/PF04060
IPR006694	PF04116	Fatty acid hydroxylase superfamily	zeaxanthin synthesis and possibly other pathways	https://pfam.xfam.org/family/PF04116
	PF04134	Protein of unknown function, DUF393		https://pfam.xfam.org/family/PF04134
	PF04143	Sulphur transport	precise function unknown, sulphur transport	https://pfam.xfam.org/family/PF04143
IPR007296	PF04168	A predicted alpha-helical domain with a conserved ER motif.	peptide synthesis/modification system	https://pfam.xfam.org/family/PF04168
	PF04187	Haem-binding uptake, Tiki superfamily, ChaN	uptake of haem-iron.	https://pfam.xfam.org/family/PF04187
	PF04205	FMN-binding domain	Part of NqrC, NosR and NirI	https://pfam.xfam.org/family/PF04205
IPR007332	PF04214	Protein of unknown function, DUF	may be involved in conferring cation resistance	https://pfam.xfam.org/family/PF04214
	PF04237	YjbR	Unknown, oxidoreductase in Bacillus subtilis	https://pfam.xfam.org/family/PF04237 -- http://www.uniprot.org/uniprot/A0A0A1MD13
	PF04261	Dyp-type peroxidase family	Heam peroxidase	https://pfam.xfam.org/family/PF04261
	PF04279	Intracellular septation protein A	essential for both normal cell division and bacterial virulence	https://pfam.xfam.org/family/PF04279
	PF04280	Tim44-like domain	Unknown, probably transport	https://pfam.xfam.org/family/PF04280
	PF04290	Tripartite ATP-independent periplasmic transporters, DctQ component	TRAP transporter of organic acids	https://pfam.xfam.org/family/PF04290
	PF04314	Copper chaperone PCu(A)C	Cytochrome C part	https://pfam.xfam.org/family/PF04314
IPR007420	PF04325	Protein of unknown function (DUF465)	Probably movement	https://pfam.xfam.org/family/PF04325
	PF04328	Selenoprotein, putative	selenoproteins - redox balance associated	https://pfam.xfam.org/family/PF04328 -- https://en.wikipedia.org/wiki/Selenoprotein
	PF04341	Protein of unknown function, DUF485	putative integral membrane proteins	https://pfam.xfam.org/family/PF04341
	PF04442	Cytochrome c oxidase assembly protein CtaG/Cox11	Cytochrome C	https://pfam.xfam.org/family/PF04442
	PF04444	Catechol dioxygenase N terminus	dioxygenases required for aerobic life	https://pfam.xfam.org/family/PF04444
IPR007621	PF04536	TPM domain	active in the photosystem II	https://pfam.xfam.org/family/PF04536
	PF04608	Phosphatidylglycerophosphatase A	bacterial phosphatidylglycerophosphatases, non-essential in Eco	https://pfam.xfam.org/family/PF04608
	PF04612	Type II secretion system (T2SS), protein M	Unknown, interacts with EpsL in Vibrio Cholerae	https://pfam.xfam.org/family/PF04612
IPR006747	PF04654	Protein of unknown function, DUF599		https://pfam.xfam.org/family/PF04654
	PF04657	Putative inner membrane exporter, YdcZ	putative inner membrane exporters	https://pfam.xfam.org/family/PF04657
	PF04748	Divergent polysaccharide deacetylase	unknown, might be divergently related to the 7-stranded barrel catalytic domain of polysaccharide deacetylases (DACs) from the carbohydrate esterase 4 (CE4) superfamily, which remove N-linked acetyl groups from cell wall polysaccharides	https://pfam.xfam.org/family/PF04748
IPR006913	PF04828	Glutathione-dependent formaldehyde-activating enzyme	detoxification of formaldehyde.	https://pfam.xfam.org/family/PF04828
	PF04954	Siderophore-interacting protein	removal of iron from iron-vibriobactin complexes	https://pfam.xfam.org/family/PF04954
IPR007038	PF04955	HupE / UreJ protein	hydrogenase / urease accessory proteins. The alignment contains many conserved histidines that are likely to be involved in nickel binding.	https://pfam.xfam.org/family/PF04955
IPR015868	PF04960	Glutaminase	Glutamine + H2O → Glutamate + NH3	https://pfam.xfam.org/family/PF04960
	PF04964	Flp/Fap pilin component	fimbriae associated	https://pfam.xfam.org/family/PF04964
	PF04966	Carbohydrate-selective porin, OprB family	porin B, a substrate-selective channel for a variety of different sugars	https://pfam.xfam.org/family/PF04966
IPR007065	PF04982	HPP family	Function unknown, probably transport	https://pfam.xfam.org/family/PF04982
	PF04994	TfoX C-terminal domain	genetic competence by regulating the expression of late competence-specific gene	https://pfam.xfam.org/family/PF04994
	PF05013	N-formylglutamate amidohydrolase	histidine utilisation in Pseudomonas putida	https://pfam.xfam.org/family/PF05013
	PF05016	ParE toxin of type II toxin-antitoxin system, parDE	toxin family of a type II toxin-antitoxin family	https://pfam.xfam.org/family/PF05016
IPR007801	PF05114	Protein of unknown function (DUF692)		https://pfam.xfam.org/family/PF05114
	PF05134	Type II secretion system (T2SS), protein L	extracellular secretion of a number of different proteins, including proteases and toxins	https://pfam.xfam.org/family/PF05134
IPR007835	PF05161	MOFRL family	Unknown, exists in reductases and kinases	https://pfam.xfam.org/family/PF05161
	PF05222	Alanine dehydrogenase/PNT, N-terminal domain	pyruvate into alanine. Pyridine nucleotide transhydrogenase catalyses the reduction of NADP+ to NADPH with the concomitant oxidation of NADH to NAD+.	https://pfam.xfam.org/family/PF05222
	PF05228	CHASE4 domain	Extracellular sensory domain -- signal transduction	https://pfam.xfam.org/family/PF05228
IPR007896	PF05232	Chlorhexidine efflux transporter	Antimicrobial agent [Chlorhexidine] export	https://pfam.xfam.org/family/PF05232
	PF05275	Copper resistance protein B precursor (CopB)	Copper resistance	https://pfam.xfam.org/family/PF05275
	PF05426	Alginate lyase	Carbon-oxygen lyases	https://pfam.xfam.org/family/PF05426
	PF05437	Branched-chain amino acid transport protein (AzlD)	Unknown, involved in branched-chain amino acid transport, and to be involved in conferring resistance to 4-azaleucine	https://pfam.xfam.org/family/PF05437
	PF05532	CsbD-like	bacterial general stress response protein.	https://pfam.xfam.org/family/PF05532
IPR008794	PF05544	Proline racemase	L-proline ↔ D-proline	https://pfam.xfam.org/family/PF05544
	PF05545	Cbb3-type cytochrome oxidase component FixQ	FixQ is found in nitrogen fixing bacteria. Since nitrogen fixation is an energy-consuming process, effective symbioses depend on operation of a respiratory chain with a high affinity for O2, closely coupled to ATP production.	https://pfam.xfam.org/family/PF05545
	PF05567	Neisseria PilC beta-propeller domain	pathogenic pilus factor	https://pfam.xfam.org/family/PF05567
	PF05593	RHS Repeat	Ligand binding - associated with insecticidal activity and human disease	https://pfam.xfam.org/family/PF05593 -- https://www.ncbi.nlm.nih.gov/pubmed/23913273?dopt=Abstract
	PF05594	Haemagluttinin repeat	Primary adhesin and immunomodulator - recognized as major virulence factor	https://pfam.xfam.org/family/PF05594
	PF05597	Poly(hydroxyalcanoate) granule associated protein (phasin)	PHAs, intracellular carbon and energy reserve material	https://pfam.xfam.org/family/PF05597
	PF05598	Transposase domain (DUF772)	presumed domain, transposase insH and other related transposases.	https://pfam.xfam.org/family/PF05598
	PF05651	Putative sugar diacid recognition	carbohydrate diacid regulators	https://pfam.xfam.org/family/PF05651
IPR008523	PF05656	Protein of unknown function (DUF805)		https://pfam.xfam.org/family/PF05656
IPR008526	PF05661	Protein of unknown function (DUF808)		https://pfam.xfam.org/family/PF05661
	PF05721	Phytanoyl-CoA dioxygenase (PhyH)	Dioxy and deoxygenases	https://pfam.xfam.org/family/PF05721
	PF05724	Thiopurine S-methyltransferase (TPMT)	Cell immunity	https://pfam.xfam.org/family/PF05724
	PF05742	Transport and Golgi organisation 2	Eukaryotic protein, unknown function in bacteria	https://pfam.xfam.org/family/PF05742
	PF05751	FixH	Connects Cation pump with redox process	https://pfam.xfam.org/family/PF05751
	PF05768	Glutaredoxin-like domain (DUF836)	Glutaredoxins/thioltransferases -- altering the redox state of target proteins, GRX is involved in many cellular functions including DNA synthesis, signal transduction and the defense against oxidative stress.	https://pfam.xfam.org/family/PF05768
	PF05853	beta-keto acid cleavage enzyme	lysine degradation	https://pfam.xfam.org/family/PF05853
IPR008638	PF05860	haemagglutination activity domain	virulent adhesins	https://pfam.xfam.org/family/PF05860
	PF05872	Bacterial protein of unknown function (DUF853)	Probably ATPase	https://pfam.xfam.org/family/PF05872
	PF05936	Bacterial Type VI secretion, VC_A0110, EvfL, ImpJ, VasE	type VI pathogenic secretion system	https://pfam.xfam.org/family/PF05936
	PF05940	NnrS protein	reduction of nitrite to nitrous oxide, including nirK and nor	https://pfam.xfam.org/family/PF05940
	PF05947	Type VI secretion system, TssF	type VI pathogenicity secretion system	https://pfam.xfam.org/family/PF05947
	PF05981	CreA protein	Unknown	https://pfam.xfam.org/family/PF05981
	PF06029	AlkA N-terminal domain	base excision repair glycosylase	https://pfam.xfam.org/family/PF06029
	PF06041	Bacterial protein of unknown function (DUF924)		https://pfam.xfam.org/family/PF06041
	PF06042	Nucleotidyltransferase	Hypothetical of unknown function, recognized as part of nucleotidyltransferase superfamily	https://pfam.xfam.org/family/PF06042
IPR010364	PF06123	Inner membrane protein CreD	Hypothetical of unknown function, recognized as part of nucleotidyltransferase superfamily	https://pfam.xfam.org/family/PF06042
	PF06181	Urate oxidase N-terminal	Cytochrome C part	https://pfam.xfam.org/family/PF06181
IPR009351	PF06224	Winged helix DNA-binding domain	DNA binding motif (part IV)	https://pfam.xfam.org/family/PF06224
	PF06267	Family of unknown function (DUF1028)	Maybe peptidoglycan metabolism.	https://pfam.xfam.org/family/PF06267
IPR010452	PF06315	Isocitrate dehydrogenase kinase/phosphatase (AceK)	isocitrate dehydrogenase kinase/phosphatase (AceK) proteins	https://pfam.xfam.org/family/PF06315
	PF06415	BPG-independent PGAM N-terminus (iPGM_N)	phosphoglycerate mutase	https://pfam.xfam.org/family/PF06415
	PF06474	MltD lipid attachment motif	lipid attachment site.	https://pfam.xfam.org/family/PF06474
	PF06476	Protein of unknown function (DUF1090)	Unknown, YqjC in Eco	https://pfam.xfam.org/family/PF06476
	PF06537	Di-haem oxidoreductase, putative peroxidase	Electron transfer centre	https://pfam.xfam.org/family/PF06537
	PF06725	3D domain	suggestive of a cation binding function	https://pfam.xfam.org/family/PF06725
	PF06744	Type VI secretion protein IcmF C-terminal	Exact function unknown: Vibrio cholerae cell surface reorganisation that results in increased adherence to epithelial cells	https://pfam.xfam.org/family/PF06744
	PF06761	Intracellular multiplication and human macrophage-killing	Exact function unknown: Vibrio cholerae cell surface reorganisation that results in increased adherence to epithelial cells	https://pfam.xfam.org/family/PF06761
IPR010645	PF06779	Uncharacterised MFS-type transporter YbfB	Unknown, may be sugar transporters	https://pfam.xfam.org/family/PF06779
IPR010652	PF06803	Protein of unknown function (DUF1232)		https://pfam.xfam.org/family/PF06803
IPR010656	PF06808	Tripartite ATP-independent periplasmic transporter, DctM component	TRAP transporter of organic acids	https://pfam.xfam.org/family/PF06808
	PF06812	ImpA, N-terminal, type VI secretion system	Unknown virulence factor	https://pfam.xfam.org/family/PF06812
IPR011763	PF06833	Malonate decarboxylase gamma subunit (MdcE)	conversion of malonate plus H+ to acetate and CO2	https://pfam.xfam.org/family/PF06833
IPR023439	PF06857	Malonate decarboxylase delta subunit (MdcD)	conversion of malonate plus H+ to acetate and CO2	https://pfam.xfam.org/family/PF06857
	PF06904	Extensin-like protein C-terminus	Extensins, strengthen the cell wall in response to mechanical stress	https://pfam.xfam.org/family/PF06904
	PF06912	Protein of unknown function (DUF1275)	may be putative permeases	https://pfam.xfam.org/family/PF06912
	PF06930	Protein of unknown function (DUF1282)	putative membrane proteins	https://pfam.xfam.org/family/PF06930
	PF06934	Fatty acid cis/trans isomerase (CTI)	involved in solvent resistance in Pseudomonas putida	https://pfam.xfam.org/family/PF06934
IPR009707	PF06942	GlpM protein	alginate biosynthesis	https://pfam.xfam.org/family/PF06942
	PF06980	Protein of unknown function (DUF1302)		https://pfam.xfam.org/family/PF06980
IPR028973	PF06983	3-demethylubiquinone-9 3-methyltransferase	bacterial growth on alkylphosphonates as the sole phosphorus source	https://pfam.xfam.org/family/PF06983
	PF06996	Type VI secretion, TssG	VI pathogenicity secretion system	https://pfam.xfam.org/family/PF06996
	PF07044	Protein of unknown function (DUF1329)		https://pfam.xfam.org/family/PF07044
	PF07080	Protein of unknown function (DUF1348)		https://pfam.xfam.org/family/PF07080
	PF07085	DRTGG domain	Unknown	https://pfam.xfam.org/family/PF07085
IPR010941	PF07167	Poly-beta-hydroxybutyrate polymerase (PhaC) N-terminus	PHAs, intracellular carbon and energy reserve material	https://pfam.xfam.org/family/PF07167
IPR010839	PF07287	Acyclic terpene utilisation family protein AtuA	acyclic terpene utilisation (Atu) pathway	https://pfam.xfam.org/family/PF07287 -- https://academic.oup.com/femsle/article/264/2/220/551857
	PF07308	Protein of unknown function (DUF1456)		https://pfam.xfam.org/family/PF07308
	PF07366	SnoaL-like polyketide cyclase	nogalamycin biosynthesis (antibiotic)	https://pfam.xfam.org/family/PF07366
	PF07411	Domain of unknown function (DUF1508)		https://pfam.xfam.org/family/PF07411
	PF07433	Protein of unknown function (DUF1513)		https://pfam.xfam.org/family/PF07433
	PF07521	Zn-dependent metallo-hydrolase RNA specificity domain	RNA/DNA-processing nucleases	https://pfam.xfam.org/family/PF07521
	PF07703	Alpha-2-macroglobulin family N-terminal region	blood plasma protein -- blood thinner -- inhibitor of coagulation by inhibiting thrombin -- antiprotease	https://pfam.xfam.org/family/PF07703
	PF07722	Peptidase C26	MEROPS family, cysteine peptidases,	https://pfam.xfam.org/family/PF07722
	PF07759	Protein of unknown function (DUF1615)	Thought to be lipoproteins or involved in photosynthesis	https://pfam.xfam.org/family/PF07759
	PF07769	psiF repeat	phosphate starvation-inducible proteins	https://pfam.xfam.org/family/PF07769
	PF07786	Protein of unknown function (DUF1624)		https://pfam.xfam.org/family/PF07786
	PF07811	TadE-like protein	production of pili involved in adherence to surfaces	https://pfam.xfam.org/family/PF07811
	PF07867	Protein of unknown function (DUF1654)		https://pfam.xfam.org/family/PF07867
	PF07885	Ion channel	Potassium channel	https://pfam.xfam.org/family/PF07885
IPR013120	PF07993	Male sterility protein	Male sterility protein	https://pfam.xfam.org/family/PF07993
	PF08021	Siderophore-interacting FAD-binding domain	Ion-vibriobactin interaction	https://pfam.xfam.org/family/PF08021
	PF08279	HTH domain	DNA Binding motif HTH (part V)	https://pfam.xfam.org/family/PF08279
IPR013538	PF08327	Activator of Hsp90 ATPase homolog 1-like protein	Activator of heat shock protein ATPase	https://pfam.xfam.org/family/PF08327
	PF08334	Type II secretion system (T2SS), protein G	Secretion of proteins	https://pfam.xfam.org/family/PF08334
IPR013559	PF08348	YheO-like PAS domain	Uknown but likely regulatory (has PAS fold domain)	https://pfam.xfam.org/family/PF08348
IPR013589	PF08379	Bacterial transglutaminase-like N-terminal region	Unknown, transglutaminase-like proteins	https://pfam.xfam.org/family/PF08379
	PF08406	CbbQ/NirQ/NorQ C-terminal	CbbQ/NirQ/NorQ, post-translational activation of Rubisco -- photosynthesis	https://pfam.xfam.org/family/PF08406
	PF08446	PAS fold	Uknown but likely regulatory (has PAS fold domain)	https://pfam.xfam.org/family/PF08446
	PF08479	POTRA domain, ShlB-type	secretion and activation of the haemolysin ShlA	https://pfam.xfam.org/family/PF08479
	PF08482	ATP-dependent helicase C-terminal	ATP-dependent helicases such as HrpB	https://pfam.xfam.org/family/PF08482
	PF08494	DEAD/H associated	ATP-dependent helicases	https://pfam.xfam.org/family/PF08494
	PF08495	FIST N domain	Signal transduction	https://pfam.xfam.org/family/PF08495
IPR013858	PF08548	Peptidase M10 serralysin C terminal	Serralysin - hemolysin-type calcium binding repeat. Important for excretion of the protein.	https://pfam.xfam.org/family/PF08548
	PF08682	Putative endonuclease, protein of unknown function (DUF1780)	Probably restriction endonuclease	https://pfam.xfam.org/family/PF08682
	PF08787	Alginate lyase	Cleave alginate C-O bonds	https://pfam.xfam.org/family/PF08787
	PF08808	RES domain	Unknown but found widespread	https://pfam.xfam.org/family/PF08808
	PF08816	Inhibitor of vertebrate lysozyme (Ivy)	Stess response - inhibit (?) damages bacterial cell wall component peptidoglycan and controls autolytic activity of lytic enzymes, inhibits exogenous lysozyme	https://www.ncbi.nlm.nih.gov/pubmed/20351104
	PF08856	Protein of unknown function (DUF1826)		https://pfam.xfam.org/family/PF08856
	PF08883	Dopa 4,5-dioxygenase family	betalain biosynthesis, betalamic acid is a yellow chromophore	https://pfam.xfam.org/family/PF08883
	PF09298	Fumarylacetoacetase N-terminal	catalyses the hydrolytic cleavage of a carbon-carbon bond in fumarylacetoacetate to yield fumarate and acetoacetate as the final step in phenylalanine and tyrosine degradation -- has an oxyanion hole	https://pfam.xfam.org/family/PF09298
	PF09317	Domain of unknown function (DUF1974)	predominantly found in various prokaryotic acyl-coenzyme a dehydrogenases.	https://pfam.xfam.org/family/PF09317
IPR018531	PF09351	Domain of unknown function (DUF1993)		https://pfam.xfam.org/family/PF09351
IPR018946	PF09423	PhoD-like phosphatase	phosphate monoester + H(2)O = an alcohol + phosphate.	https://pfam.xfam.org/family/PF09423
	PF09489	Probable cobalt transporter subunit (CbtB)	cobalt transporters acting in concert with vitamin B12 biosynthesis systems	https://pfam.xfam.org/family/PF09489
	PF09490	Probable cobalt transporter subunit (CbtA)	cobalt transporters acting in concert with vitamin B12 biosynthesis systems	https://pfam.xfam.org/family/PF09490
	PF09604	F subunit of K+-transporting ATPase (Potass_KdpF)	ATP generation	https://pfam.xfam.org/family/PF09604
	PF09619	Type III secretion system lipoprotein chaperone (YscW)	YscW is a lipoprotein which is itself localized to the outer membrane and, it is believed, facilitates the oligomerisation and localisation of YscC	https://pfam.xfam.org/family/PF09619
IPR023117	PF09634	Protein of unknown function (DUF2025)	May be a lipoprotein	https://pfam.xfam.org/family/PF09634
IPR019109	PF09685	Domain of unknown function (DUF4870)		https://pfam.xfam.org/family/PF09685
	PF09694	Bacterial protein of unknown function (Gcw_chp)		https://pfam.xfam.org/family/PF09694
	PF09722	Protein of unknown function (DUF2384)		https://pfam.xfam.org/family/PF09722
	PF09822	ABC-type uncharacterized transport system	prokaryotic intra-flagellar transport proteins involved in gliding motility	https://pfam.xfam.org/family/PF09822
	PF09835	Uncharacterized protein conserved in bacteria (DUF2062)		https://pfam.xfam.org/family/PF09835
IPR018640	PF09836	Putative DNA-binding domain	DNA binding motif, transcriptional regulation	https://pfam.xfam.org/family/PF09836
	PF09842	Predicted membrane protein (DUF2069)		https://pfam.xfam.org/family/PF09842
IPR018648	PF09849	Uncharacterized protein conserved in bacteria (DUF2076)	found in various periplasmic ligand-binding sensor proteins	https://pfam.xfam.org/family/PF09849
	PF09850	Type VI secretion system protein DotU	membrane-joining complex of the type VI secretion system	https://pfam.xfam.org/family/PF09850
IPR018660	PF09864	Membrane-bound lysozyme-inhibitor of c-type lysozyme	Evade eukaryotic immune system	https://pfam.xfam.org/family/PF09864
	PF09995	Uncharacterized protein conserved in bacteria (DUF2236)		https://pfam.xfam.org/family/PF09995
	PF10096	Uncharacterized protein conserved in bacteria (DUF2334)		https://pfam.xfam.org/family/PF10096
	PF10101	Predicted membrane protein (DUF2339)		https://pfam.xfam.org/family/PF10101
	PF10118	Predicted metal-dependent hydrolase	Unknown, possibly bacterial transition metal-dependent hydrolases	https://pfam.xfam.org/family/PF10118
	PF10144	Bacterial virulence factor haemolysin	Affect Haemolysin expression under anaerobic conditions	https://pfam.xfam.org/family/PF10144
	PF10335	Putative nucleotidyltransferase substrate binding domain	associated with presumed nucleotidyltransferase domains	https://pfam.xfam.org/family/PF10335
IPR019468	PF10397	Adenylosuccinate lyase C-terminus	de novo purine nucleotides (AMP) synthesis	https://pfam.xfam.org/family/PF10397
	PF10399	Ubiquitinol-cytochrome C reductase Fe-S subunit TAT signal	respiratory/photosynthetic electron transfer chains	https://pfam.xfam.org/family/PF10399
	PF10442	FIST C domain	signal transduction	https://pfam.xfam.org/family/PF10442
	PF10531	SLBB domain	Vit B12 uptake, transcobalamin, intrinsic factor and polysaccharide export proteins contain this domain. Some part of electron transport	https://pfam.xfam.org/family/PF10531
IPR019587	PF10604	Polyketide cyclase / dehydrase and lipid transport	polyketide synthesis. Polyketides include antibiotics, antifungals, cytostatics, anticholesteremic, antiparasitics, coccidiostats, animal growth promoters, bio-insectices	https://pfam.xfam.org/family/PF10604
	PF10615	Protein of unknown function (DUF2470)	annotated as being pyridoxamine 5'-phosphate oxidase-related, FMN-binding	https://pfam.xfam.org/family/PF10615
IPR017557	PF10620	Phosphoribosyl-dephospho-CoA transferase MdcG	triphosphoribosyl-dephospho-CoA production	https://pfam.xfam.org/family/PF01874 --https://www.sciencedirect.com/science/article/pii/S0014579300021050
	PF10861	Protein of Unknown function (DUF2784)		https://pfam.xfam.org/family/PF10861
IPR021241	PF10972	Peptidoglycan-binding protein, CsiV	peptidoglycan biogenesis	https://pfam.xfam.org/family/PF10972
	PF10981	Protein of unknown function (DUF2788)		https://pfam.xfam.org/family/PF10981
	PF10996	Beta-Casp domain	beta-lactamase domain in pre-mRNA 3'-end-processing endonuclease	https://pfam.xfam.org/family/PF10996
	PF11006	Protein of unknown function (DUF2845)		https://pfam.xfam.org/family/PF11006
	PF11075	Protein of unknown function VcgC/VcgE (DUF2780)		https://pfam.xfam.org/family/PF11075
IPR021309	PF11127	Protein of unknown function (DUF2892)		https://pfam.xfam.org/family/PF11127
IPR021313	PF11137	Protein of unknown function (DUF2909)		https://pfam.xfam.org/family/PF11137
	PF11162	Protein of unknown function (DUF2946)		https://pfam.xfam.org/family/PF11162
	PF11174	Protein of unknown function (DUF2970)		https://pfam.xfam.org/family/PF11174
	PF11220	Protein of unknown function (DUF3015)		https://pfam.xfam.org/family/PF11220
	PF11278	Protein of unknown function (DUF3079)		https://pfam.xfam.org/family/PF11278
	PF11293	Protein of unknown function (DUF3094)		https://pfam.xfam.org/family/PF11293
IPR021488	PF11340	Protein of unknown function (DUF3142)		https://pfam.xfam.org/family/PF11340
	PF11356	Type II secretion system protein C	GspC proteins form part of the sophisticated transport mechanism of Gram-negative pathogens for injecting divers proteins into their hosts, a type-II secretion system - T2SS	https://pfam.xfam.org/family/PF11356
IPR021564	PF11462	Protein of unknown function (DUF3203)	appears to be restricted to Gammaproteobacteria	https://pfam.xfam.org/family/PF11462
	PF11612	Type II secretion system (T2SS), protein J	GspC proteins form part of the sophisticated transport mechanism of Gram-negative pathogens for injecting divers proteins into their hosts, a type-II secretion system - T2SS	https://pfam.xfam.org/family/PF11612
	PF11614	IG-like fold at C-terminal of FixG, putative oxidoreductase	FixG, induced in oxygen limiting conditions	https://pfam.xfam.org/family/PF11614
	PF11752	Protein of unknown function (DUF3309)		https://pfam.xfam.org/family/PF11752
	PF11804	Protein of unknown function (DUF3325)		https://pfam.xfam.org/family/PF11804
	PF11896	Domain of unknown function (DUF3416)		https://pfam.xfam.org/family/PF11896
	PF11903	ParD-like antitoxin of type II bacterial toxin-antitoxin system	Toxin-antitoxin system	https://pfam.xfam.org/family/PF11903
	PF11941	Domain of unknown function (DUF3459)		https://pfam.xfam.org/family/PF11941
	PF12156	Putative metal-binding domain of cation transport ATPase	annotated as being cation transport ATPases	https://pfam.xfam.org/family/PF12156
	PF12266	Protein of unknown function (DUF3613)		https://pfam.xfam.org/family/PF12266
	PF12365	Protein of unknown function (DUF3649)		https://pfam.xfam.org/family/PF12365
IPR024756	PF12391	Protocatechuate 3,4-dioxygenase beta subunit N terminal	protocatechuate 3,4-dioxidase	http://pfam.xfam.org/family/PCDO_beta_N
IPR025863	PF12411	Choline sulfatase enzyme C terminal	Choline biogenesis	http://pfam.xfam.org/family/PF12411
	PF12633	Adenylate cyclase NT domain	synthesis of cAMP from ATP	http://pfam.xfam.org/family/PF12633
	PF12693	GspL periplasmic domain	type II secretion systems	http://pfam.xfam.org/family/PF12693
	PF12698	ABC-2 family transporter protein	superfamily transmembrane transport	http://pfam.xfam.org/family/PF12698 -- http://www.jlr.org/content/42/7/1007.full
	PF12705	PD-(D/E)XK nuclease superfamily	Contains many hypothetical bacterial proteins.	http://pfam.xfam.org/family/PF12705 -- https://www.ebi.ac.uk/interpro/entry/IPR012547
	PF12769	4TM region of pyridine nucleotide transhydrogenase, mitoch	NAD(P) transhydrogenase	http://pfam.xfam.org/family/PF12769
	PF12790	Type VI secretion lipoprotein, VasD, EvfM, TssJ, VC_A0113	virulence mechanisms	http://pfam.xfam.org/family/PF12790
	PF12792	CSS motif domain associated with EAL	cyclic diguanylate phosphodiesterases.	http://pfam.xfam.org/family/PF12792 -- https://www.ncbi.nlm.nih.gov/pmc/articles/PMC2776827/
	PF12796	Ankyrin repeats (3 copies)	common protein-protein interaction motifs	http://pfam.xfam.org/family/PF12796
	PF12801	4Fe-4S binding domain	bacterial ferredoxins, various dehydrogenases, and various reductases.	http://pfam.xfam.org/family/PF12801
	PF12974	ABC transporter, phosphonate, periplasmic substrate-binding protein	superfamily transmembrane transport -- alkylphosphonate uptake.	http://pfam.xfam.org/family/PF12974 -- http://www.jlr.org/content/42/7/1007.full
	PF13163	Protein of unknown function (DUF3999)		http://pfam.xfam.org/family/PF13163
	PF13174	Tetratricopeptide repeat	Structural motif which mediates protein-protein interactions and the assembly of multiprotein complexes	http://pfam.xfam.org/family/PF13174
	PF13247	4Fe-4S dicluster domain	bacterial ferredoxins, various dehydrogenases, and various reductases.	http://pfam.xfam.org/family/PF13247
	PF13280	WYL domain	a negative regulator of the I-D CRISPR-Cas system in Synechocystis sp [2]. It is predicted to be a ligand-sensing domain that could bind negatively charged ligands, such as nucleotides or nucleic acid fragments, to regulate CRISPR-Cas and other defense systems such as the abortive infection AbiG system.	http://pfam.xfam.org/family/PF13280
	PF13298	DNA polymerase Ligase (LigD)	ATP dependant DNA ligase.	http://pfam.xfam.org/family/PF13298
	PF13304	AAA domain, putative AbiEii toxin, Type IV TA system	abortive phage resistance system, in which case the family would be acting as the toxin for a type IV toxin-antitoxin resistance system.	http://pfam.xfam.org/family/PF13304
	PF13309	HTH domain	DNA binding motif HTH (Part VI)	http://pfam.xfam.org/family/PF13309
IPR025157	PF13332	Haemagluttinin repeat	Host binding and infection	http://pfam.xfam.org/family/PF13332
IPR032698	PF13369	Transglutaminase-like superfamily	SirB1, expression enhancer of sirC (an SPI1 encoded transcription factor)	http://pfam.xfam.org/family/PF13369
	PF13386	Cytochrome C biogenesis protein transmembrane region	Cytochrome C biogenesis -- AKA disulphide interchange proteins	http://pfam.xfam.org/family/PF13386
	PF13424	Tetratricopeptide repeat	Structural motif which mediates protein-protein interactions and the assembly of multiprotein complexes	http://pfam.xfam.org/family/PF13424
IPR025700	PF13434	L-lysine 6-monooxygenase (NADPH-requiring)	catalyse NADPH-dependent hydroxylation and are involved in siderophore biosynthesis.	http://pfam.xfam.org/family/PF13434 -- http://www.jbc.org/content/270/45/26723..
	PF13449	Esterase-like activity of phytase	Repeated domain that incorporates the enzymic activity of the PLC-like phosphodiesterase part of the proteins	http://pfam.xfam.org/family/PF13449
	PF13452	N-terminal half of MaoC dehydratase	synthesis of monoamine oxidase	http://pfam.xfam.org/family/PF13452 -- https://www.ebi.ac.uk/interpro/entry/IPR002539 -- https://en.wikipedia.org/wiki/Monoamine_oxidase
IPR027373	PF13467	Ribbon-helix-helix domain	motif for DNA binding	http://pfam.xfam.org/family/PF13467
IPR009959	PF13474	SnoaL-like domain	nogalamycin biosynthesis	http://pfam.xfam.org/family/PF13474
IPR027383	PF13490	Putative zinc-finger	Anti-sigma factors	http://pfam.xfam.org/family/PF13490 -- https://en.wikipedia.org/wiki/Anti-sigma_factors
IPR025201	PF13493	Domain of unknown function (DUF4118)	likely to be a transmembrane domain involved in ligand sensing.	http://pfam.xfam.org/family/PF13493
IPR025391	PF13503	Domain of unknown function (DUF4123)		http://pfam.xfam.org/family/PF13503
IPR027385	PF13505	Outer membrane protein beta-barrel domain	found in a wide range of outer membrane proteins.	http://pfam.xfam.org/family/PF13505
IPR000182	PF13508	Acetyltransferase (GNAT) domain	catalyses N-acetyltransferase reactions.	http://pfam.xfam.org/family/PF13508
IPR025392	PF13511	Domain of unknown function (DUF4124)		http://pfam.xfam.org/family/PF13511
IPR025736	PF13556	PucR C-terminal helix-turn-helix domain	PucR-like transcriptional regulators	http://pfam.xfam.org/family/PF13556 -- https://www.ncbi.nlm.nih.gov/pmc/articles/PMC135105/
IPR025737	PF13557	Putative MetA-pathway of phenol degradation		http://pfam.xfam.org/family/PF13557
IPR025403	PF13559	Domain of unknown function (DUF4129)		http://pfam.xfam.org/family/PF13559
IPR028098	PF13579	Glycosyl transferase 4-like domain	Glycosyltransferase	http://pfam.xfam.org/family/PF13579 -- https://www.cazypedia.org/index.php/Glycosyltransferases
IPR003594	PF13581	Histidine kinase-like ATPase domain	ATPase domains of histidine kinase, DNA gyrase B and HSP90	http://pfam.xfam.org/family/PF13581
IPR025419	PF13628	Domain of unknown function (DUF4142)		http://pfam.xfam.org/family/PF13628
IPR032789	PF13629	Pilus formation protein N terminal region	Pilus formation	http://pfam.xfam.org/family/PF13629
IPR032676	PF13645	L,D-transpeptidase catalytic domain	putative L,D-transpeptidase catalytic domain	http://pfam.xfam.org/family/PF13645
IPR025286	PF13660	Domain of unknown function (DUF4147)		http://pfam.xfam.org/family/PF13660
IPR025293	PF13689	Domain of unknown function (DUF4154)	Some proteins are annotated as valyl-tRNA synthetase but this has not been confirmed experimentally.	http://pfam.xfam.org/family/PF13689
IPR025299	PF13722	5TM C-terminal transporter carbon starvation CstA	Unkown, C terminus of carbon starvation protein A (CstA) and related sequences	http://pfam.xfam.org/family/PF13722
IPR032813	PF13726	Na+-H+ antiporter family	NA+-H+ antiporters	http://pfam.xfam.org/family/PF13726
IPR000103	PF13738	Pyridine nucleotide-disulphide oxidoreductase	Use FAD to shuttle reducing equivalents from NAD(P)H to a Cys residue that is usually part of a redox-active disulphide bridge	http://pfam.xfam.org/family/PF13738 -- http://www.ebi.ac.uk/interpro/entry/IPR000103
IPR017896	PF13746	4Fe-4S dicluster domain	bacterial ferredoxins, various dehydrogenases, and various reductases.	http://pfam.xfam.org/family/PF13746
IPR012748	PF13806	Rieske-like [2Fe-2S] domain	NirD, the small subunit of nitrite reductase [NAD(P)H] (the assimilatory nitrite reductase), which associates with NirB	http://pfam.xfam.org/family/PF13806
IPR032807	PF13807	G-rich domain on putative tyrosine kinase	unknown, found in some tyrosine-protein kinases and exopolysaccharide transport proteins	http://pfam.xfam.org/family/PF13807
IPR025714	PF13847	Methyltransferase domain	appears to be a methyltransferase domain.	http://pfam.xfam.org/family/PF13847
IPR025245	PF13852	Protein of unknown function (DUF4197)		http://pfam.xfam.org/family/PF13852
IPR011576	PF13883	Pyridoxamine 5'-phosphate oxidase	catalyses the oxidation of pyridoxamine-5-P (PMP) and pyridoxine-5-P (PNP) to pyridoxal-5-P (PLP)	http://pfam.xfam.org/family/PF13883 -- http://pfam.xfam.org/family/Putative_PNPOx
IPR025949	PF13953	PapC C-terminal domain	Pilli assembly	http://pfam.xfam.org/family/PF13953
IPR025885	PF13954	PapC N-terminal domain	Pilli assembly	http://pfam.xfam.org/family/PF13954
IPR025722	PF13972	Bacterial transcriptional repressor	target proteins that are repressed are involved in the transcriptional control of multi-drug efflux pumps, pathways for the biosynthesis of antibiotics, response to osmotic stress and toxic chemicals, control of catabolic pathways, differentiation processes, and pathogenicity	http://pfam.xfam.org/family/PF13972
	PF13975	gag-polyprotein putative aspartyl protease	retroviral protein domain	http://pfam.xfam.org/family/PF13975
IPR026992	PF14226	non-haem dioxygenase in morphine synthesis N-terminal	2-oxoglutarate/Fe(II)-dependent dioxygenase activity.	http://pfam.xfam.org/family/PF14226
IPR011075	PF14246	AefR-like transcriptional repressor, C-terminal region	transcriptional regulators of the TetR family. It includes the AefR transcriptional regulator from P. syringae [1]. It is found in association with PF00440.	http://pfam.xfam.org/family/PF14246
IPR025646	PF14258	Domain of unknown function (DUF4350)		http://pfam.xfam.org/family/PF14258
IPR025743	PF14331	ImcF-related N-terminal domain	bacterial ImcF (intracellular multiplication and human macrophage-killing) proteins	http://pfam.xfam.org/family/PF14331
IPR025746	PF14341	PilX N-terminal	type 4 fimbrial biogenesis	http://pfam.xfam.org/family/PF14341
IPR025512	PF14347	Domain of unknown function (DUF4399)		http://pfam.xfam.org/family/PF14347
IPR032720	PF14375	Cysteine-rich CWC	functionally uncharacterised.	http://pfam.xfam.org/family/PF14375
	PF14397	Sugar-transfer associated ATP-grasp	biosynthesis of cell surface polysaccharides	http://pfam.xfam.org/family/PF14397
IPR025838	PF14400	Inactive transglutaminase fused to 7 transmembrane helices	predicted to modify the 7TM protein or a cofactor that interacts with it	http://pfam.xfam.org/family/PF14400
IPR025840	PF14402	7 transmembrane helices usually fused to an inactive transglutaminase	predicted to modify the 7TM protein or a cofactor that interacts with it	http://pfam.xfam.org/family/PF14402
IPR025841	PF14403	Circularly permuted ATP-grasp type 2	biosynthesis of small peptides	http://pfam.xfam.org/family/PF14403
IPR025218	PF14467	Domain of unknown function (DUF4426)		http://pfam.xfam.org/family/PF14467
IPR003313	PF14525	AraC-binding-like domain	the ligand-binding and dimerisation domain of the bacterial regulatory protein AraC and other HTH-type transcriptional regulators	http://pfam.xfam.org/family/PF14525
IPR027961	PF14539	Domain of unknown function (DUF4442)		http://pfam.xfam.org/family/PF14539
IPR032858	PF14715	N-terminal domain of cytochrome oxidase-cbb3, FixP	FixP, the cytochrome oxidase type-cbb3	http://pfam.xfam.org/family/PF14715
IPR028203	PF14870	Photosynthesis system II assembly factor YCF48	assembly factors of the photosynthesis system II	http://pfam.xfam.org/family/PF14870
IPR032128	PF16085	Bacteriophage holin Hol, superfamily III	breaks-up the murein in the bacterial cell-wall, causing lysis of the cell and hence entry of phage particles	http://pfam.xfam.org/family/PF16085
IPR032543	PF16304	Domain of unknown function (DUF4946)		http://pfam.xfam.org/family/PF16304
IPR032525	PF16325	Peptidase family U32 C-terminal domain	C terminus of many members of peptidase family U32	http://pfam.xfam.org/family/PF16325 -- http://www.ebi.ac.uk/interpro/entry/IPR001539
IPR032508	PF16344	Domain of unknown function (DUF4974)		http://pfam.xfam.org/family/PF16344
IPR032093	PF16655	PhoD-like phosphatase, N-terminal domain	N-terminal of Phospholipase D (PLD). PLD catalyses the hydrolysis of the ester bond between the phosphatidic acid and alcohol moieties of phospholipids	http://pfam.xfam.org/family/PF16655
IPR032024	PF16703	Domain of unknown function (DUF5064)	annotated as being acetyl-CoA carboxylase alpha subunit, but this could not be confirmed	http://pfam.xfam.org/family/PF16703
IPR031930	PF16750	Sensor domain of 2-component histidine kinase	two-component system sensor histidine kinase proteins	http://pfam.xfam.org/family/PF16750
IPR031798	PF16824	C-terminal carbohydrate-binding module	C-terminal domain of the alginate biosynthesis protein AlgX	http://pfam.xfam.org/family/PF16824
IPR031691	PF16881	N-terminal domain of lipoyl synthase of Radical_SAM family	N-terminal domain of the Radical_SAM family in the members that are lipoyl synthase enzymes	http://pfam.xfam.org/family/PF16881
	PF16884	N-terminal domain of oxidoreductase	oxidoreductase and prostaglandin reductase and alcohol dehydrogenase	http://pfam.xfam.org/family/PF16884
IPR011075	PF16925	Bacterial transcriptional repressor C-terminal	Tetracycline	http://pfam.xfam.org/family/PF16925
IPR032638	PF16930	Putative porin	putative bacterial porins. Their function is not clear.	http://pfam.xfam.org/family/PF16930
IPR005777	PF16957	Malonate decarboxylase, alpha subunit, transporter	Na+-transporting carboxylic acid decarboxylases.	http://pfam.xfam.org/family/PF16957
IPR031571	PF16976	Flp pilus assembly protein RcpC/CpaB	pilus assembly protein RcpC and RcpC-like protein CpaB	http://pfam.xfam.org/family/PF16976
IPR017739	PF16989	Type VI secretion, EvfE, EvfF, ImpA, BimE, VC_A0119, VasJ	type VI pathogenic secretion system	http://pfam.xfam.org/family/PF16989
IPR033417	PF17152	Periplasmic sensor domain	CHASE8: Regulates biofilm formation	http://pfam.xfam.org/family/PF17152
IPR033436	PF17188	MucB/RseB C-terminal domain	regulators of the anti-sigma E protein RseD - alginate production	http://pfam.xfam.org/family/PF17188
IPR033480	PF17200	Single Cache domain 2	CAlcium channels and CHEmotaxis receptors.	http://pfam.xfam.org/family/PF17200
	PF17283	SprT-like zinc ribbon domain	DNA Motif	http://pfam.xfam.org/family/PF17283

## Sheet: Subgold selection 90% Cutoff
InterPro Entry	PFAM	Description	Function	Source
IPR028973	PF06983	3-demethylubiquinone-9 3-methyltransferase	bacterial growth on alkylphosphonates as the sole phosphorus source	https://pfam.xfam.org/family/PF06983
IPR011527	PF06472	ABC transporter transmembrane region 2	Transmembrane domain of ABC transporters	http://pfam.xfam.org/family/PF06472
IPR003675	PF02517	CAAX protease self-immunity	antimicrobial activity	https://pfam.xfam.org/family/PF02517
IPR010452	PF06315	Isocitrate dehydrogenase kinase/phosphatase (AceK)	isocitrate dehydrogenase kinase/phosphatase (AceK) proteins	https://pfam.xfam.org/family/PF06315
IPR001447	PF00797	N-acetyltransferase	transfers an acetyl group	https://pfam.xfam.org/family/PF00797
	PF13480	Acetyltransferase (GNAT) domain	This family contains proteins with N-acetyltransferase functions.	http://pfam.xfam.org/family/PF13480
IPR000182	PF13508	Acetyltransferase (GNAT) domain	catalyses N-acetyltransferase reactions.	http://pfam.xfam.org/family/PF13508
IPR023439	PF06857	Malonate decarboxylase delta subunit (MdcD)	conversion of malonate plus H+ to acetate and CO2	https://pfam.xfam.org/family/PF06857
IPR019468	PF10397	Adenylosuccinate lyase C-terminus	de novo purine nucleotides (AMP) synthesis	https://pfam.xfam.org/family/PF10397
IPR013538	PF08327	Activator of Hsp90 ATPase homolog 1-like protein	Activator of heat shock protein ATPase	https://pfam.xfam.org/family/PF08327
IPR015908	PF03561	Allantoicase repeat	allantoate + H2O ↔ (S)-ureidoglycolate + urea	https://pfam.xfam.org/family/PF03561
IPR007296	PF04168	A predicted alpha-helical domain with a conserved ER motif.	peptide synthesis/modification system	https://pfam.xfam.org/family/PF04168
	PF02274	Amidinotransferase	creatine and streptomycin biosynthesis	https://pfam.xfam.org/family/PF02274
IPR005561	PF03861	ANTAR domain	bacterial transcription antitermination regulatory proteins	http://pfam.xfam.org/family/PF03861
IPR003313	PF14525	AraC-binding-like domain	the ligand-binding and dimerisation domain of the bacterial regulatory protein AraC and other HTH-type transcriptional regulators	http://pfam.xfam.org/family/PF14525
IPR014774	PF06745	KaiC	cyanobacterial clock proteins are the main circadian regulator in cyanobacteria. The cyanobacterial clock proteins comprise three proteins: KaiA, KaiB and KaiC. The kaiABC complex may act as a promoter-nonspecific transcription regulator that represses transcription, possibly by acting on the state of chromosomecompaction.	http://pfam.xfam.org/family/PF06745
IPR010839	PF07287	Acyclic terpene utilisation family protein AtuA	acyclic terpene utilisation (Atu) pathway	https://pfam.xfam.org/family/PF07287 -- https://academic.oup.com/femsle/article/264/2/220/551857
IPR025859	PF11583	P-aminobenzoate N-oxygenase AurF	biosynthesis of antibiotic aureothin	http://pfam.xfam.org/family/PF11583
IPR013589	PF08379	Bacterial transglutaminase-like N-terminal region	Unknown, transglutaminase-like proteins	https://pfam.xfam.org/family/PF08379
IPR006949	PF04865	Baseplate J-like protein	P2 bacteriophage J protein	http://pfam.xfam.org/family/PF04865
IPR007896	PF05232	Chlorhexidine efflux transporter	Antimicrobial agent [Chlorhexidine] export	https://pfam.xfam.org/family/PF05232
IPR033462	PF17201	Cache 3/Cache 2 fusion domain	CAlcium channels and CHEmotaxis receptors.	http://pfam.xfam.org/family/PF17201
IPR004014	PF00690	Cation transporter/ATPase, N-terminus	ion and lipid pumps part II	https://pfam.xfam.org/family/PF00689
IPR002751	PF01891	Cobalt uptake substrate-specific transmembrane region	cobalamin biosynthesis is the synthesis of cobalamin(vitamin B12).	https://pfam.xfam.org/family/PF01891
IPR006189	PF03924	CHASE domain	Cyclases/Histidine kinases Associated Sensory Extracellular	https://pfam.xfam.org/family/PF03924
IPR033417	PF17152	Periplasmic sensor domain	CHASE8: Regulates biofilm formation	http://pfam.xfam.org/family/PF17152
IPR004220	PF02962	5-carboxymethyl-2-hydroxymuconate isomerase	homoprotocatechuate catabolic pathway	https://pfam.xfam.org/family/PF02962
IPR025863	PF12411	Choline sulfatase enzyme C terminal	Choline biogenesis	http://pfam.xfam.org/family/PF12411
IPR002736	PF01874	ATP:dephospho-CoA triphosphoribosyl transferase	triphosphoribosyl-dephospho-CoA production	https://pfam.xfam.org/family/PF01874 --https://www.sciencedirect.com/science/article/pii/S0014579300021050
IPR007348	PF04234	CopC domain	mediates copper resistance by sequestration of copper in the periplasm	http://pfam.xfam.org/family/PF04234
IPR025841	PF14403	Circularly permuted ATP-grasp type 2	biosynthesis of small peptides	http://pfam.xfam.org/family/PF14403
IPR010364	PF06123	Inner membrane protein CreD	Hypothetical of unknown function, recognized as part of nucleotidyltransferase superfamily	https://pfam.xfam.org/family/PF06042
IPR010791	PF07143	CrtC N-terminal lipocalin domain	Unknown, seemingly antibacterial toxin resistance	http://pfam.xfam.org/family/PF07143
IPR021241	PF10972	Peptidoglycan-binding protein, CsiV	peptidoglycan biogenesis	https://pfam.xfam.org/family/PF10972
IPR032783	PF12852	Cupin	ater-soluble albumins; salt soluble globulins: vicilin—typically having sedimentation coefficients, S values (a measure of the protein mass determined by sedimentation equilibrium ultracentrifugation) of about 7 Svedberg units (hence the common name 7S globulin) and legumin (11S); alcohol/water-soluble—cereal—prolamines; and a fourth class, glutelins, of difficultly soluble proteins no longer rec…	http://pfam.xfam.org/family/PF12852
IPR028096	PF13473	Cupredoxin-like domain	Unknown?	http://pfam.xfam.org/family/PF13473
IPR032720	PF14375	Cysteine-rich CWC	functionally uncharacterised.	http://pfam.xfam.org/family/PF14375
IPR002321	PF01322	Cytochrome C'	haem part: electron-transfer proteins	https://pfam.xfam.org/family/PF01322
IPR026956	PF14031	Putative serine dehydratase domain	Zinc-dependent enzyme	http://pfam.xfam.org/family/PF14031
IPR010656	PF06808	Tripartite ATP-independent periplasmic transporter, DctM component	TRAP transporter of organic acids	https://pfam.xfam.org/family/PF06808
IPR000653	PF01041	DegT/DnrJ/EryC1/StrS aminotransferase family	Variety of molecular functions	https://pfam.xfam.org/family/PF01041
IPR007729	PF05035	2-keto-3-deoxy-galactonokinase	catalyses the second step in D-galactonate degradation.	http://pfam.xfam.org/family/PF05035
IPR007837	PF05163	DinB family	DNA damage-inducible (din) genes -- I expect stress response	http://pfam.xfam.org/family/PF05163
IPR010652	PF06803	Protein of unknown function (DUF1232)		https://pfam.xfam.org/family/PF06803
IPR009783	PF07080	Protein of unknown function (DUF1348)		https://pfam.xfam.org/family/PF07080
IPR003791	PF02639	Uncharacterized BCR, YaiI/YqxD family COG1671		http://pfam.xfam.org/family/PF02639
IPR018959	PF09347	Domain of unknown function (DUF1989)		http://pfam.xfam.org/family/PF09347
IPR018531	PF09351	Domain of unknown function (DUF1993)		https://pfam.xfam.org/family/PF09351
IPR023117	PF09634	Protein of unknown function (DUF2025)	May be a lipoprotein	https://pfam.xfam.org/family/PF09634
IPR018640	PF09836	Putative DNA-binding domain	DNA binding motif, transcriptional regulation	https://pfam.xfam.org/family/PF09836
IPR018648	PF09849	Uncharacterized protein conserved in bacteria (DUF2076)	found in various periplasmic ligand-binding sensor proteins	https://pfam.xfam.org/family/PF09849
IPR018667	PF09899	Putative amidoligase enzyme (DUF2126)	likely to act as amidoligase enzymes	http://pfam.xfam.org/family/PF09899
IPR018678	PF09928	Predicted small integral membrane protein (DUF2160)	thought that they are transmembrane proteins	http://pfam.xfam.org/family/PF09928
IPR018740	PF10048	Predicted integral membrane protein (DUF2282)	hypothetical bacterial proteins and putative signal peptide proteins have no known function.	http://pfam.xfam.org/family/PF10048
IPR021309	PF11127	Protein of unknown function (DUF2892)		https://pfam.xfam.org/family/PF11127
IPR021313	PF11137	Protein of unknown function (DUF2909)		https://pfam.xfam.org/family/PF11137
IPR021378	PF11215	Protein of unknown function (DUF3010)		http://pfam.xfam.org/family/PF11215
IPR024423	PF11251	Protein of unknown function (DUF3050)		http://pfam.xfam.org/family/PF11251
IPR021438	PF11286	Protein of unknown function (DUF3087)	appears to be restricted to Gammaproteobacteria	http://pfam.xfam.org/family/PF11286
IPR021488	PF11340	Protein of unknown function (DUF3142)		https://pfam.xfam.org/family/PF11340
IPR021564	PF11462	Protein of unknown function (DUF3203)	appears to be restricted to Gammaproteobacteria	https://pfam.xfam.org/family/PF11462
IPR021747	PF11769	Protein of unknown function (DUF3313)	annotated as putative lipoproteins	http://pfam.xfam.org/family/PF11769
IPR020988	PF12392	Collagenase	MEROPS peptidase family U32. Peptidase family U32 contains endopeptidases, including collagenase	http://pfam.xfam.org/family/PF12392
IPR025058	PF13160	Protein of unknown function (DUF3995)		http://pfam.xfam.org/family/PF13160
IPR007332	PF04214	Protein of unknown function, DUF	may be involved in conferring cation resistance	https://pfam.xfam.org/family/PF04214
IPR025391	PF13503	Domain of unknown function (DUF4123)		http://pfam.xfam.org/family/PF13503
IPR025286	PF13660	Domain of unknown function (DUF4147)		http://pfam.xfam.org/family/PF13660
IPR025293	PF13689	Domain of unknown function (DUF4154)	Some proteins are annotated as valyl-tRNA synthetase but this has not been confirmed experimentally.	http://pfam.xfam.org/family/PF13689
IPR025245	PF13852	Protein of unknown function (DUF4197)		http://pfam.xfam.org/family/PF13852
IPR025646	PF14258	Domain of unknown function (DUF4350)		http://pfam.xfam.org/family/PF14258
IPR007420	PF04325	Protein of unknown function (DUF465)	Probably movement	https://pfam.xfam.org/family/PF04325
IPR019109	PF09685	Domain of unknown function (DUF4870)		https://pfam.xfam.org/family/PF09685
IPR032624	PF16219	Domain of unknown function (DUF4879)	phage origin	http://pfam.xfam.org/family/PF16219
IPR032543	PF16304	Domain of unknown function (DUF4946)		http://pfam.xfam.org/family/PF16304
IPR006747	PF04654	Protein of unknown function, DUF599		https://pfam.xfam.org/family/PF04654
IPR007801	PF05114	Protein of unknown function (DUF692)		http://pfam.xfam.org/family/PF05114
IPR008523	PF05656	Protein of unknown function (DUF805)		https://pfam.xfam.org/family/PF05656
IPR008526	PF05661	Protein of unknown function (DUF808)		https://pfam.xfam.org/family/PF05661
IPR006694	PF04116	Fatty acid hydroxylase superfamily	zeaxanthin synthesis and possibly other pathways	https://pfam.xfam.org/family/PF04116
IPR007202	PF04060	Putative Fe-S cluster	Found in RnfB	https://pfam.xfam.org/family/PF04060
IPR000253	PF00498	FHA domain	phosphopeptide recognition domain found in many regulatory proteins * Important to add IF part of a regulatory protein important for anaerobic respiration	https://pfam.xfam.org/family/PF00498
IPR003812	PF02661	Fic/DOC family	Uncertain pathway, but Cell division and cell death	https://pfam.xfam.org/family/PF02661
IPR025157	PF13332	Haemagluttinin repeat	Host binding and infection	http://pfam.xfam.org/family/PF13332
IPR000292	PF01226	Formate/nitrite transporter	Transport of Formate/Nitrite	https://pfam.xfam.org/family/PF01226
IPR007392	PF04295	D-galactarate dehydratase / Altronate hydrolase, C terminus	D-galactarate = 5-keto-4-deoxy-D-glucarate + H2O, [1] and altronate hydrolase (altronic acid hydratase, EC:4.2.1.7), which catalyses D-altronate = 2-keto-2-deoxygluconate + H2O [2]	http://pfam.xfam.org/family/PF04295
IPR006913	PF04828	Glutathione-dependent formaldehyde-activating enzyme	detoxification of formaldehyde.	https://pfam.xfam.org/family/PF04828
IPR009707	PF06942	GlpM protein	alginate biosynthesis	https://pfam.xfam.org/family/PF06942
IPR015868	PF04960	Glutaminase	Glutamine + H2O → Glutamate + NH3	https://pfam.xfam.org/family/PF04960
IPR011613	PF00723	Glycosyl hydrolases family 15	phosphorylase kinase subunits.	http://pfam.xfam.org/family/PF00723
IPR000726	PF00182	Chitinase class I	phosphorylase kinase subunits.	http://pfam.xfam.org/family/PF00182
IPR029442	PF06445	GyrI-like small molecule binding domain	bacterial transcription activators [PUBMED:10802742] and DNA gyrase inhibitors	http://pfam.xfam.org/family/PF06445
IPR008638	PF05860	haemagglutination activity domain	virulent adhesins	https://pfam.xfam.org/family/PF05860
IPR003594	PF13581	Histidine kinase-like ATPase domain	ATPase domains of histidine kinase, DNA gyrase B and HSP90	http://pfam.xfam.org/family/PF13581
IPR007065	PF04982	HPP family	Function unknown, probably transport	https://pfam.xfam.org/family/PF04982
	PF13309	HTH domain	DNA binding motif HTH (Part VI)	http://pfam.xfam.org/family/PF13309
IPR009351	PF06224	Winged helix DNA-binding domain	DNA binding motif (part IV)	https://pfam.xfam.org/family/PF06224
IPR007038	PF04955	HupE / UreJ protein	hydrogenase / urease accessory proteins. The alignment contains many conserved histidines that are likely to be involved in nickel binding.	https://pfam.xfam.org/family/PF04955
IPR002577	PF01638	HxlR-like helix-turn-helix	DNA-binding motif HTH (part III) positive regulator of the formaldehyde-inducible hxlAB operon in Bacillus subtilis	https://pfam.xfam.org/family/PF01638
IPR021140	PF02974	Protease inhibitor Inh	alkaline protease	https://pfam.xfam.org/family/PF02974
IPR001910	PF01156	Inosine-uridine preferring nucleoside hydrolase	purine nucleoside parasitation	https://pfam.xfam.org/family/PF01156
IPR014030	PF13723	Beta-ketoacyl synthase, N-terminal domain	a component of a number of enzymatic systems, including fatty acid synthetase (FAS)	http://pfam.xfam.org/family/PF13723
IPR025700	PF13434	L-lysine 6-monooxygenase (NADPH-requiring)	catalyse NADPH-dependent hydroxylation and are involved in siderophore biosynthesis.	http://pfam.xfam.org/family/PF13434 -- http://www.jbc.org/content/270/45/26723..
IPR010445	PF06305	Lipopolysaccharide assembly protein A domain	lipopolysaccharide assembly protein A (LapA)	http://pfam.xfam.org/family/PF06305
IPR007156	PF04011	LemA family	Unknown function; predicted transmembrane protein	https://pfam.xfam.org/family/PF04011
IPR033451	PF17186	Lipocalin-like domain	Transport small hydrophobic molecules	http://pfam.xfam.org/family/PF17186
IPR004690	PF03817	Malonate transporter MadL subunit	electroneutral reversible uptake of H+-malonate with one Na+	https://pfam.xfam.org/family/PF03817
IPR018402	PF03818	Malonate/sodium symporter MadM subunit	electroneutral reversible uptake of H+-malonate with one Na+	https://pfam.xfam.org/family/PF03818
IPR005777	PF16957	Malonate decarboxylase, alpha subunit, transporter	Na+-transporting carboxylic acid decarboxylases.	http://pfam.xfam.org/family/PF16957
IPR013131	PF01232	Mannitol dehydrogenase Rossmann domain	NAD-dependent reduction of mannitol to fructose	http://pfam.xfam.org/family/PF01232
IPR013118	PF08125	Mannitol dehydrogenase C-terminal domain	mannitol dehydrogenases are a group of secondary alcohol dehydrogenases	http://pfam.xfam.org/family/PF08125
IPR011763	PF06833	Malonate decarboxylase gamma subunit (MdcE)	conversion of malonate plus H+ to acetate and CO2	https://pfam.xfam.org/family/PF06833
IPR017557	PF10620	Phosphoribosyl-dephospho-CoA transferase MdcG	triphosphoribosyl-dephospho-CoA production	https://pfam.xfam.org/family/PF01874 --https://www.sciencedirect.com/science/article/pii/S0014579300021050
IPR008332	PF02870	6-O-methylguanine DNA methyltransferase, ribonuclease-like domain	DNA Repair	https://pfam.xfam.org/family/PF02870
IPR025714	PF13847	Methyltransferase domain	appears to be a methyltransferase domain.	http://pfam.xfam.org/family/PF13847
IPR010645	PF06779	Uncharacterised MFS-type transporter YbfB	Unknown, may be sugar transporters	https://pfam.xfam.org/family/PF06779
IPR018660	PF09864	Membrane-bound lysozyme-inhibitor of c-type lysozyme	Evade eukaryotic immune system	https://pfam.xfam.org/family/PF09864
IPR005656	PF03972	MmgE/PrpD family	2-methylcitric acid cycle	https://pfam.xfam.org/family/PF03972 -- http://aem.asm.org/content/68/8/3848/F1.expansion.html
IPR007835	PF05161	MOFRL family	Unknown, exists in reductases and kinases	https://pfam.xfam.org/family/PF05161
IPR013120	PF07993	Male sterility protein	Male sterility protein	https://pfam.xfam.org/family/PF07993
	PF13454	FAD-NAD(P)-binding		http://pfam.xfam.org/family/PF13454
IPR018461	PF03553	Na+/H+ antiporter family	Na+/H+ antiporter	https://pfam.xfam.org/family/PF03553
IPR032813	PF13726	Na+-H+ antiporter family	NA+-H+ antiporters	http://pfam.xfam.org/family/PF13726
IPR001046	PF01566	Natural resistance-associated macrophage protein	immune system component	https://pfam.xfam.org/family/PF01566
IPR022593	PF12573	2-oxoisovalerate dehydrogenase E1 alpha subunit N terminal	2-oxoisovalerate dehydrogenase E1 alpha subunit	http://pfam.xfam.org/family/PF12573
IPR004619	PF03309	Type III pantothenate kinase	CoA biosynthesis	https://pfam.xfam.org/family/PF03309
IPR013559	PF08348	YheO-like PAS domain	Uknown but likely regulatory (has PAS fold domain)	https://pfam.xfam.org/family/PF08348
IPR024756	PF12391	Protocatechuate 3,4-dioxygenase beta subunit N terminal	protocatechuate 3,4-dioxidase	http://pfam.xfam.org/family/PCDO_beta_N
	PF12705	PD-(D/E)XK nuclease superfamily	Contains many hypothetical bacterial proteins.	http://pfam.xfam.org/family/PF12705 -- https://www.ebi.ac.uk/interpro/entry/IPR012547
IPR013858	PF08548	Peptidase M10 serralysin C terminal	Serralysin - hemolysin-type calcium binding repeat. Important for excretion of the protein.	https://pfam.xfam.org/family/PF08548
IPR031321	PF15887	Putative zinc-binding metallo-peptidase	HExxH is indicative of a zinc-binding metallo-peptidase	http://pfam.xfam.org/family/PF15887
IPR032525	PF16325	Peptidase family U32 C-terminal domain	C terminus of many members of peptidase family U32	http://pfam.xfam.org/family/PF16325 -- http://www.ebi.ac.uk/interpro/entry/IPR001539
IPR004899	PF03212	Pertactin	virulence factor	http://pfam.xfam.org/family/PF03212
IPR010941	PF07167	Poly-beta-hydroxybutyrate polymerase (PhaC) N-terminus	PHAs, intracellular carbon and energy reserve material	https://pfam.xfam.org/family/PF07167
IPR032128	PF16085	Bacteriophage holin Hol, superfamily III	breaks-up the murein in the bacterial cell-wall, causing lysis of the cell and hence entry of phage particles	http://pfam.xfam.org/family/PF16085
IPR004929	PF03245	Bacteriophage Rz lysis protein	Bacteriophage lysis factor	http://pfam.xfam.org/family/PF03245
IPR018946	PF09423	PhoD-like phosphatase	phosphate monoester + H(2)O = an alcohol + phosphate.	https://pfam.xfam.org/family/PF09423
IPR032093	PF16655	PhoD-like phosphatase, N-terminal domain	N-terminal of Phospholipase D (PLD). PLD catalyses the hydrolysis of the ester bond between the phosphatidic acid and alcohol moieties of phospholipids	http://pfam.xfam.org/family/PF16655
IPR001082	PF00114	Pilin (bacterial filament)	Pilin is a subunit of the pilus	http://pfam.xfam.org/family/PF00114
IPR025746	PF14341	PilX N-terminal	type 4 fimbrial biogenesis	http://pfam.xfam.org/family/PF14341
	PF13231	Dolichyl-phosphate-mannose-protein mannosyltransferase		http://pfam.xfam.org/family/PF13231
IPR019587	PF10604	Polyketide cyclase / dehydrase and lipid transport	polyketide synthesis. Polyketides include antibiotics, antifungals, cytostatics, anticholesteremic, antiparasitics, coccidiostats, animal growth promoters, bio-insectices	https://pfam.xfam.org/family/PF10604
IPR032638	PF16930	Putative porin	putative bacterial porins. Their function is not clear.	http://pfam.xfam.org/family/PF16930
	PF17287	POTRA domain	This POTRA domain is found in ShlB-like proteins.	http://pfam.xfam.org/family/PF17287 -- https://pfam.xfam.org/family/ShlB
IPR008794	PF05544	Proline racemase	L-proline ↔ D-proline	https://pfam.xfam.org/family/PF05544
IPR001127	PF00358	phosphoenolpyruvate-dependent sugar phosphotransferase system, EIIA 1	major carbohydrate transport system	http://pfam.xfam.org/family/PF00358
IPR018113	PF00367	phosphotransferase system, EIIB	major carbohydrate transport system	http://pfam.xfam.org/family/PF00367
IPR001826	PF03527	RHS protein	non-essential function - cell natural ecology	https://pfam.xfam.org/family/PF03527
IPR005097	PF03435	Saccharopine dehydrogenase NADP binding domain	Lysine metabolism	https://pfam.xfam.org/family/PF03435
IPR006059	PF01547	Bacterial extracellular solute-binding protein	active transport of solutes across cytoplasm membrane	https://pfam.xfam.org/family/PF01547
IPR013658	PF08450	SMP-30/Gluconolaconase/LRE-like region	These proteins include various enzymes, such as senescence marker protein 30 (SMP-30, Q15493), gluconolactonase (Q01578) and luciferin-regenerating enzyme (LRE, Q86DU5). SMP-30 is known to hydrolyse diisopropyl phosphorofluoridate in the liver, and has been noted as having sequence similarity, in the region described in this family, with PON1 (P52430) and LRE [1].	https://pfam.xfam.org/family/PF08450
IPR003000	PF02146	Sir2 family	wide range of cellular processes like aging, transcription, apoptosis, inflammation[8] and stress resistance, as well as energy efficiency and alertness during low-calorie situations.[9]Sirtuins can also control circadian clocks and mitochondrial biogenesis.	https://pfam.xfam.org/family/PF02146
IPR004695	PF03595	Voltage-dependent anion channel	family of transporters	https://pfam.xfam.org/family/PF03595
IPR007236	PF04102	SlyX		http://pfam.xfam.org/family/PF03527
IPR009959	PF13474	SnoaL-like domain	nogalamycin biosynthesis	http://pfam.xfam.org/family/PF13474
	PF01564	Spermine/spermidine synthase domain	biosynthesis of spermidine from arginine	https://pfam.xfam.org/family/PF01564 -- https://en.wikipedia.org/wiki/Spermine
IPR002798	PF01944	Stage II sporulation protein M	predicted integral membrane proteins	https://pfam.xfam.org/family/PF01944
IPR007527	PF04434	SWIM zinc finger	SWIM is thought to be a versatile domain that can interact with DNA or proteins in different contexts [1].	http://pfam.xfam.org/family/PF04434
IPR007621	PF04536	TPM domain	active in the photosystem II	https://pfam.xfam.org/family/PF04536
IPR011990	PF13371	Tetratricopeptide repeat	structural motif present in a wide range of proteins	http://pfam.xfam.org/family/PF13371
IPR032698	PF13369	Transglutaminase-like superfamily	SirB1, expression enhancer of sirC (an SPI1 encoded transcription factor)	http://pfam.xfam.org/family/PF13369
IPR008875	PF05857	TraX protein	amino-terminal acetylation of F-pilin subunits	http://pfam.xfam.org/family/PF05857
IPR005346	PF03658	RnfH family Ubiquitin	transporting electrons for various reductive reactions such as nitrogen fixation	https://pfam.xfam.org/family/PF03658
IPR001602	PF01894	Uncharacterised protein family UPF0047	Unknown	https://pfam.xfam.org/family/PF01894
IPR004937	PF03253	Urea transporter	urea transport, nitrogen sourcing	https://pfam.xfam.org/family/PF03253
IPR002686	PF01797	Transposase IS200 like	efficient transposition of the insertion sequence or transposon DNA	http://pfam.xfam.org/family/PF01797
IPR012506	PF07947	YhhN family	possible transmembrane proteins	http://pfam.xfam.org/family/PF07947
IPR032676	PF13645	L,D-transpeptidase catalytic domain	putative L,D-transpeptidase catalytic domain	http://pfam.xfam.org/family/PF13645
IPR027383	PF13490	Putative zinc-finger	Anti-sigma factors	http://pfam.xfam.org/family/PF13490 -- https://en.wikipedia.org/wiki/Anti-sigma_factors
IPR011201	PF10005	zinc-ribbon domain	appears to be a true zinc-ribbon, with two sets of putative zinc-binding domains in tandem.	http://pfam.xfam.org/family/PF10005
	PF17283	SprT-like zinc ribbon domain	DNA Motif	http://pfam.xfam.org/family/PF17283

## Sheet: All 1% Cutoff
InterPro Entry	PFAM	Description	Function	Source
	PF13346	ABC-2 family transporter protein	ATP binding transmembrane transport	https://pfam.xfam.org/family/PF13346
	PF10081	Alpha/beta-hydrolase family	Novel - probably lipases	https://pfam.xfam.org/family/PF10081
	PF15420	Alpha/beta-hydrolase family N-terminus		https://pfam.xfam.org/family/PF15420
	PF06355	Aegerolysin	Making transmembrane holes during sporulation	https://pfam.xfam.org/family/PF06355
	PF00245	Alkaline phosphatase	Either transmembrane transport due to removal of phosphate groups or streptomycin production	https://pfam.xfam.org/family/PF00245
	PF10706	Aminoglycoside-2''-adenylyltransferase	resistance to kanamycin, gentamicin, and tobramycin	https://pfam.xfam.org/family/PF10706
	PF08346	AntA/AntB antirepressor	antirepressors	https://pfam.xfam.org/family/PF08346
IPR003679	PF02522	Aminoglycoside 3-N-acetyltransferase	resistance to gentamicin, kanamycin, tobramycin, neomycin and apramycin	https://pfam.xfam.org/family/PF02522
	PF06953	Arsenical resistance operon trans-acting repressor ArsD	Arsenite respiration -- detoxification of arsenate, arsenite, and antimonite.	https://pfam.xfam.org/family/PF06953
	PF15892	BNR repeat-containing family member	neuraminidase and a virulence factor	https://pfam.xfam.org/family/PF15892
	PF15899	BNR-Asp box repeat	Important structure in many proteins	https://pfam.xfam.org/family/PF15899
	PF06662	D-glucuronyl C5-epimerase C-terminus	biosynthesis of glycosaminoglycans	https://pfam.xfam.org/family/PF06662
	PF01930	Domain of unknown function DUF83	Uncharacterised but associated with CRISPR or RecB family	https://pfam.xfam.org/family/PF01930
	PF05107	CRISPR-associated protein Cas7	antiviral defence complex	https://pfam.xfam.org/family/PF05107
	PF09709	CRISPR-associated protein (Cas_Csd1)	antiviral defence complex	https://pfam.xfam.org/family/PF09709
	PF00302	Chloramphenicol acetyltransferase	chloramphenicol resistance in bacteria.	https://pfam.xfam.org/family/PF00302
	PF08564	Cdc37 C terminal domain	needed for numerous eukaryotic protein kinases, important for cell signal transduction	https://pfam.xfam.org/family/PF08564
	PF05706	Cyclin-dependent kinase inhibitor 3 (CDKN3)	Human protein phosphatase (dephosphorylation of Cdk2)	https://pfam.xfam.org/family/PF05706
	PF04734	Neutral/alkaline non-lysosomal ceramidase, N-terminal	exotoxin in bacteria/regulatory in eukaryotes	https://pfam.xfam.org/family/PF04734
	PF17048	Neutral/alkaline non-lysosomal ceramidase, C-terminal	exotoxin in bacteria/regulatory in eukaryotes	https://pfam.xfam.org/family/PF17048
	PF06778	Chlorite dismutase	chlorite into chloride and oxygen	https://pfam.xfam.org/family/PF06778
	PF09129	Cholesterol oxidase, substrate-binding	cholesterol + O2 ↔ cholest-4-en-3-one + H2O2	https://pfam.xfam.org/family/PF09129
IPR021964	PF12106	Colicin E5 ribonuclease domain	antibacterial factor	https://pfam.xfam.org/family/PF12106
	PF11525	Copper resistance protein K	Binds copper	https://pfam.xfam.org/family/PF11525
	PF09827	CRISPR associated protein Cas2	prokaryotic defense system	https://pfam.xfam.org/family/PF09827
	PF08706	D5 N terminal like	D5 proteins of DNA viruses and bacteriophage P4 DNA primases phages	https://pfam.xfam.org/family/PF08706
	PF11969	Scavenger mRNA decapping enzyme C-term binding	exonucleolytic decay-dependent decapping pathway	https://pfam.xfam.org/family/PF11969
	PF02645	Uncharacterised protein, DegV family COG1307	Unknown but probably fatty-acid binding and transport	https://pfam.xfam.org/family/PF02645
	PF09626	Dihaem cytochrome c	electron transfer pathway, binds oxygen binding proteins	https://pfam.xfam.org/family/PF09626
	PF06442	R67 dihydrofolate reductase	dihydrofolic acid to tetrahydrofolic acid, using NADPH as electron donor	https://pfam.xfam.org/family/PF06442
	PF05103	DivIVA protein	Cell structure	https://pfam.xfam.org/family/PF05103
	PF06439	Domain of Unknown Function (DUF1080)		https://pfam.xfam.org/family/PF06439
	PF07083	Protein of unknown function (DUF1351)	suggest prophage matches in addition to the phage matches.	https://pfam.xfam.org/family/PF07083
	PF08822	Protein of unknown function (DUF1804)		https://pfam.xfam.org/family/PF08822
IPR014960	PF08861	Domain of unknown function DUF1828		https://pfam.xfam.org/family/PF08861
IPR015075	PF08982	Domain of unknown function (DUF1857)		https://pfam.xfam.org/family/PF08982
IPR015093	PF09002	Domain of unknown function (DUF1887)	Found in various hypothetical and fungal proteins	https://pfam.xfam.org/family/PF09002
	PF09086	Domain of unknown function (DUF1924)	found in a set of bacterial proteins, including Cytochrome c-type	https://pfam.xfam.org/family/PF09086
	PF02681	Divergent PAP2, family DUF212 (PF02681)		https://pfam.xfam.org/family/PF02681
IPR019219	PF09903	Uncharacterized protein conserved in bacteria (DUF2130)		https://pfam.xfam.org/family/PF09903
	PF09951	Protein of unknown function (DUF2185)		https://pfam.xfam.org/family/PF09951
	PF09961	Uncharacterized protein conserved in bacteria (DUF2195)		https://pfam.xfam.org/family/PF09961
IPR018707	PF09982	Uncharacterized protein conserved in bacteria (DUF2219)		https://pfam.xfam.org/family/PF09982
	PF10026	Predicted Zn-dependent protease (DUF2268)	hypothetical bacterial proteins, as well as predicted zinc dependent proteases	https://pfam.xfam.org/family/PF10026
	PF10043	Predicted periplasmic lipoprotein (DUF2279)		https://pfam.xfam.org/family/PF10043
	PF10053	Uncharacterized conserved protein (DUF2290)		https://pfam.xfam.org/family/PF10053
	PF10056	Uncharacterized conserved protein (DUF2293)		https://pfam.xfam.org/family/PF10056
	PF03008	Archaea bacterial proteins of unknown function	usually fused to a prokaryotic putative DEXX-box ATPase domain	https://pfam.xfam.org/family/PF03008
	PF10828	Protein of unknown function (DUF2570)		https://pfam.xfam.org/family/PF10828
	PF10805	Protein of unknown function (DUF2730)	include HI1498 and Gp25, from phage Mu	https://pfam.xfam.org/family/PF10805
	PF10990	Protein of unknown function (DUF2809)		https://pfam.xfam.org/family/PF10990
	PF11146	Protein of unknown function (DUF2905)	Conserved	https://pfam.xfam.org/family/PF11146
	PF11149	Protein of unknown function (DUF2924)		https://pfam.xfam.org/family/PF11149
	PF11172	Protein of unknown function (DUF2959)	appears to be restricted to Gammaproteobacteria	https://pfam.xfam.org/family/PF11172
	PF03625	Domain of unknown function DUF302	beta-alpha-beta(4)-alpha structural fold	https://pfam.xfam.org/family/PF03625
	PF11300	Protein of unknown function (DUF3102)		https://pfam.xfam.org/family/PF11300
	PF11508	Protein of unknown function (DUF3218)	appears to be restricted to Pseudomonas	https://pfam.xfam.org/family/PF11508
	PF11681	Protein of unknown function (DUF3277)	putative bacteriophage protein	https://pfam.xfam.org/family/PF11681
	PF11840	Protein of unknown function (DUF3360)		https://pfam.xfam.org/family/PF11840
	PF11897	Protein of unknown function (DUF3417)	found at the N terminus of members of the glycogen phosphorylase family	https://pfam.xfam.org/family/PF11897
	PF11922	Domain of unknown function (DUF3440)	has a conserved KND sequence motif	https://pfam.xfam.org/family/PF11922
	PF11994	Protein of unknown function (DUF3489)	This protein has a single completely conserved residue W that may be functionally important	https://pfam.xfam.org/family/PF11994
	PF12083	Domain of unknown function (DUF3560)	has a conserved GHHSE sequence motif	https://pfam.xfam.org/family/PF12083
	PF12102	Domain of unknown function (DUF3578)		https://pfam.xfam.org/family/PF12102
	PF12449	Protein of unknown function (DUF3684)	Found in eukaryotes	https://pfam.xfam.org/family/PF12449
	PF12684	PDDEXK-like domain of unknown function (DUF3799)	Likely a nuclease family	https://pfam.xfam.org/family/PF12684
	PF12873	Domain of unknown function (DUF3825)	probably related to RNA metabolism	https://pfam.xfam.org/family/PF12873
	PF12981	Domain of Unknown Function with PDB structure (DUF3865)	from nitrogen-fixing cyanobacterium	https://pfam.xfam.org/family/PF12981
	PF13548	Domain of unknown function (DUF4126)		https://pfam.xfam.org/family/PF13548
	PF13598	Domain of unknown function (DUF4139)		https://pfam.xfam.org/family/PF13598
	PF13600	N-terminal domain of unknown function (DUF4140)		https://pfam.xfam.org/family/PF13600
	PF13663	Domain of unknown function (DUF4148)		https://pfam.xfam.org/family/PF13663
	PF13664	Domain of unknown function (DUF4149)		https://pfam.xfam.org/family/PF13664
	PF13767	Domain of unknown function (DUF4168)		https://pfam.xfam.org/family/PF13767
	PF14081	Domain of unknown function (DUF4262)	found in bacteria and viruses	https://pfam.xfam.org/family/PF14081
	PF14261	Domain of unknown function (DUF4351)		https://pfam.xfam.org/family/PF14261
	PF14263	Domain of unknown function (DUF4354)	Unconfirmed ATP/GTP-binding site motif A	https://pfam.xfam.org/family/PF14263
	PF16233	Domain of unknown function (DUF4893)	mainly found in Proteobacteria	https://pfam.xfam.org/family/PF16233
	PF16316	Domain of unknown function (DUF4956)	mainly found in various Bacteroides species	https://pfam.xfam.org/family/PF16316
	PF16985	Domain of unknown function (DUF5086)		https://pfam.xfam.org/family/PF16985
	PF04447	Protein of unknown function (DUF550)	found in a range of Proteobacteria and a few P-22 dsDNA virus particles.	https://pfam.xfam.org/family/PF04447
	PF04591	Protein of unknown function, DUF596		https://pfam.xfam.org/family/PF04591
	PF06078	Bacterial protein of unknown function (DUF937)		https://pfam.xfam.org/family/PF06078
	PF09459	Ethylbenzene dehydrogenase	anaerobic degradation of hydrocarbons	https://pfam.xfam.org/family/PF09459
	PF03318	Clostridium epsilon toxin ETX/Bacillus mosquitocidal toxin MTX2	bacterial toxins	https://pfam.xfam.org/family/PF03318
	PF09101	Exotoxin A binding	Antitoxin	https://pfam.xfam.org/family/PF09101
	PF09009	Exotoxin A catalytic	inhibition of protein synthesis	https://pfam.xfam.org/family/PF09009
	PF09102	Exotoxin A, targeting	transmembrane targeting of the toxin	https://pfam.xfam.org/family/PF09102
	PF04703	FaeA-like protein	fimbrial protein transcription regulators found in Gram-negative bacteria	https://pfam.xfam.org/family/PF04703
	PF09012	FeoC like transcriptional regulator	[Fe-S] dependant transcriptional repressor	https://pfam.xfam.org/family/PF09012
	PF13237	4Fe-4S dicluster domain	Mediate electron transfer -- include bacterial ferredoxins, various dehydrogenases, and various reductases	https://pfam.xfam.org/family/PF13237
	PF01839	FG-GAP repeat	Intracellular signalling	https://pfam.xfam.org/family/PF01839 -- https://en.wikipedia.org/wiki/Integrin
	PF14481	Type 4 fimbrial biogenesis protein PilY2	Exact role unknown, fimbrial biogenesis	https://pfam.xfam.org/family/PF14481
	PF07091	Ribosomal RNA methyltransferase (FmrO)	confer resistance to various aminoglycosides -- bacterial ribosomal RNA methyltransferase	https://pfam.xfam.org/family/PF07091
	PF07504	Fungalysin/Thermolysin Propeptide Motif	Its exact function is not clear, but it is likely to either inhibit the peptidase, so as to prevent its premature activation, or has a chaperone activity.	https://pfam.xfam.org/family/PF07504
	PF11351	Holin of 3TMs, for gene-transfer release	Gene-transfer agents	https://pfam.xfam.org/family/PF11351
	PF03457	Helicase associated domain	may be to bind nucleic acid	https://pfam.xfam.org/family/PF03457
	PF14515	Haem-oxygenase-associated N-terminal helices	oxidation of haem	http://www.ebi.ac.uk/interpro/entry/IPR002051
	PF01455	HupF/HypC family	nickel metalloenzymes	https://pfam.xfam.org/family/PF01455
	PF04809	HupH hydrogenase expression protein, C-terminal conserved region	Precise = unknown: hydrogenase synthesis	https://pfam.xfam.org/family/PF04809
	PF07449	Hydrogenase-1 expression protein HyaE	critical role in hydrogenase assembly	https://pfam.xfam.org/family/PF07449
	PF01750	Hydrogenase maturation protease	hydrogenase maturation	https://pfam.xfam.org/family/PF01750
	PF01155	Hydrogenase/urease nickel incorporation, metallochaperone, hypA	[Ni,Fe]-hydrogenase and urease	https://pfam.xfam.org/family/PF01155
	PF01924	Hydrogenase formation hypA family	hydrogenase formation	https://pfam.xfam.org/family/PF01924
IPR025679	PF14426	Immunity protein Imm2	bacterial polymorphic toxin	https://pfam.xfam.org/family/PF14426
	PF03882	MukF winged-helix domain	Killing factor and function, post-segregational killing system	https://pfam.xfam.org/family/PF03882
	PF05147	Lanthionine synthetase C-like protein	peptide-modifying enzyme components	https://pfam.xfam.org/family/PF05147
	PF00305	Lipoxygenase	catalyze the dioxygenation of polyunsaturated fatty acids in lipids	https://pfam.xfam.org/family/PF00305
IPR003061	PF03526	Colicin E1 (microcin) immunity protein	microcin immunity	https://pfam.xfam.org/family/PF03526
	PF04310	MukB N-terminal	movement of nucleoids	https://pfam.xfam.org/family/PF04310
	PF16330	MukB hinge domain	dimerisation, protein-DNA interactions and conformational flexibility	https://pfam.xfam.org/family/PF16330
	PF04288	MukE-like family	chromosome partitioning	https://pfam.xfam.org/family/PF04288
	PF17193	MukF C-terminal domain	chromosome condensation, segregation and cell cycle progression	https://pfam.xfam.org/family/PF17193
	PF17192	MukF middle domain	Killing factor and function, post-segregational killing system	https://pfam.xfam.org/family/PF17192
	PF03059	Nicotianamine synthase protein	iron uptake mechanisms	https://pfam.xfam.org/family/PF03059
	PF11939	[NiFe]-hydrogenase assembly, chaperone, HybE	[NiFe] hydrogenases	https://pfam.xfam.org/family/PF11939
	PF00374	Nickel-dependent hydrogenase	catalyze the reversible activation of hydrogen	https://pfam.xfam.org/family/PF00374
IPR027394	PF14720	NiFe/NiFeSe hydrogenase small subunit C-terminal	reversible oxidation of molecular hydrogen and play a vital role in anaerobic metabolism	https://pfam.xfam.org/family/PF14720
	PF15606	Bacterial toxin 34	bacterial polymorphic toxin systems	https://pfam.xfam.org/family/PF15606
	PF07984	Nucleotidyltransferase	Unknown, possibly regulatory	https://pfam.xfam.org/family/PF07984
	PF16158	Ig-like domain from next to BRCA1 gene	Unclear function	https://pfam.xfam.org/family/PF16158
	PF12912	NLPC_P60 stabilising domain, N term	stabilisation domain of lipoproteins?	https://pfam.xfam.org/family/PF12912
	PF14296	O-antigen polysaccharide polymerase Wzy	O-antigen polysaccharide polymerases	https://www.ncbi.nlm.nih.gov/pmc/articles/PMC4035927/
	PF16510	Phage P22-like portal protein	Viral DNA translocating channel	https://pfam.xfam.org/family/PF16510
	PF11650	P22 tail accessory factor	Viral factor for host cell attachement and DNA injection	https://pfam.xfam.org/family/PF11650
	PF07472	Fucose-binding lectin II (PA-IIL)	contributes to the pathogenic virulence	https://pfam.xfam.org/family/PF07472
	PF07828	PA-IL-like protein	initiation of infections	https://pfam.xfam.org/family/PF07828
	PF08308	PEGA domain	Unknown	https://pfam.xfam.org/family/PF08308
	PF03965	Penicillinase repressor	negatively regulates expression of the penicillinase gene	https://pfam.xfam.org/family/PF03965
	PF16357	Putative PepSY_TM-like	family of bacterial proteins with three PepSY-like transmembrane (TM) regions	https://pfam.xfam.org/family/PF16357
	PF03577	Peptidase family C69	large variety of regulatory functions	https://pfam.xfam.org/family/PF03577
	PF05356	Phage Coat protein B	Major coat protein of bacteriophage	https://pfam.xfam.org/family/PF05356
	PF16080	Bacteriophage holin family HP1	small hydrophobic phage proteins called holins -- host lysis	https://pfam.xfam.org/family/PF16080
	PF07352	Bacteriophage Mu Gam like protein	bacterial and phage Gam proteins.	https://pfam.xfam.org/family/PF07352
	PF11134	Phage stabilisation protein	Phage protein for stabilising the condensed DNA within the capsid	https://pfam.xfam.org/family/PF11134
	PF03906	Phage T7 tail fibre protein	bacteriophage T7 tail complex	https://pfam.xfam.org/family/PF03906
	PF10876	Phage tail assemb.y chaperone protein, TAC	putative phage tail assembly chaperone	https://pfam.xfam.org/family/PF10876
	PF06199	Phage tail tube protein	major tail tube proteins from various phages,	https://pfam.xfam.org/family/PF06199
	PF12551	Poly-beta-hydroxybutyrate polymerase N terminal	third enzyme of the poly-beta-hydroxybutyrate biosynthetic pathway	https://pfam.xfam.org/family/PF12551 -- http://jb.asm.org/content/183/3/1038/F1.expansion.html
IPR014819	PF08707	Primase C terminal 2 (PriCT-2)	DNA synthesis	https://pfam.xfam.org/family/PF08707
IPR016061	PF09180	Prolyl-tRNA synthetase, C-terminal	prokaryotic prolyl-tRNA synthetase	https://pfam.xfam.org/family/PF09180
	PF12703	Toxin of toxin-antitoxin type 1 system	non-coding RNAs -- undergone frequent horizontal gene transfer	https://pfam.xfam.org/family/PF12703
	PF17426	Putative Gamma DNA binding protein G5P	mostly unknown, predicted to be G5P DNA binding	https://pfam.xfam.org/family/PF17426
	PF16786	Recombination enhancement, RecA-dependent nuclease	RecA-dependent nuclease	https://pfam.xfam.org/family/PF16786
	PF15935	RNase LS, bacterial toxin	Toxin of regulatory toxin/antitoxin system	https://pfam.xfam.org/family/PF15935
	PF15933	Antitoxin to bacterial toxin RNase LS or RnlA	Antitoxin of regulatory toxin/antitoxin system	https://pfam.xfam.org/family/PF15933
	PF02026	RyR domain	specific function is unknown - possibly intracellular signalling - intracellular calcium channels	https://pfam.xfam.org/family/PF02026
	PF17203	Single cache domain 3	CAlcium channels and CHEmotaxis receptors	https://pfam.xfam.org/family/PF17203
	PF00856	SET domain	protein-protein interaction domains	https://pfam.xfam.org/family/PF00856
	PF04247	Invasion gene expression up-regulator, SirB	Function unknown	https://pfam.xfam.org/family/PF04247
	PF14689	Sensor_kinase_SpoOB-type, alpha-helical domain	Sporulation initiation	https://pfam.xfam.org/family/PF14689
	PF10100	Staphylopine dehydrogenase	metal acquisition, chelating nickel, cobalt, zinc, copper or iron, depending on the growing conditions	https://pfam.xfam.org/family/PF10100
	PF12950	TaqI-like C-terminal specificity domain	DNA-binding and substrate recognition	https://pfam.xfam.org/family/PF12950
	PF16684	Telomere resolvase	catalyses the conversion of linear double-stranded DNA into hairpin telomeres	https://pfam.xfam.org/family/PF16684
	PF17288	Terminase RNAseH like domain	Unknown	https://pfam.xfam.org/family/PF17288
	PF04993	TfoX N-terminal domain	development of genetic competence by regulating the expression of late competence-specific genes	https://pfam.xfam.org/family/PF04993
	PF07739	TipAS antibiotic-recognition domain	multidrug resistance	https://pfam.xfam.org/family/PF07739
	PF04754	Putative transposase, YhgA-like	putative transposases	https://pfam.xfam.org/family/PF04754
	PF02621	Menaquinone biosynthesis	menaquinone (VitK2) biosynthesis	https://pfam.xfam.org/family/PF02621
	PF09359	VTC domain	yeast vacuolar transport chaperone proteins VTC2, VTC3 and VTC4	https://pfam.xfam.org/family/PF09359
	PF06013	Proteins of 100 residues with WXG	virulence and protective immunity	https://pfam.xfam.org/family/PF06013
	PF04555	Restriction endonuclease XhoI	type II restriction enzyme	https://pfam.xfam.org/family/PF04555
	PF09857	Putative toxin of bacterial toxin-antitoxin pair	Regulatory toxin-antitoxin system	https://pfam.xfam.org/family/PF09857
	PF03545	Yersinia virulence determinant (YopE)	secretion of virulence factors	https://pfam.xfam.org/family/PF03545
	PF09424	Yqey-like protein	Unknown, non-essential	https://pfam.xfam.org/family/PF09424
	PF17090	Uncharacterised protein family	Bacterial trans-membrane protein with unknown function	https://pfam.xfam.org/family/PF17090
	PF13240	zinc-ribbon domain	This entry consists of a single zinc ribbon domain.	https://pfam.xfam.org/family/PF13240

## Sheet: Subgold Selection 1% Cutoff
InterPro Entry	PFAM	Description	Function	Source
	PF13173	AAA domain	P-loop motif that is characteristic of the AAA superfamily (ATPases associated with diverse cellular activities)	https://pfam.xfam.org/family/AAA_14
	PF13207	AAA domain	Motif that is characteristic of the AAA superfamily (ATPases associated with diverse cellular activities)	https://pfam.xfam.org/family/PF13207
	PF14516	AAA-like domain	This family of proteins are part of the AAA superfamily.	https://pfam.xfam.org/family/PF14516
	PF13346	ABC-2 family transporter protein	ATP binding transmembrane transport	https://pfam.xfam.org/family/PF13346
	PF06259	Alpha/beta hydrolase	Novel - probably lipases	https://pfam.xfam.org/family/PF10081
	PF10081	Alpha/beta-hydrolase family	Novel - probably lipases	https://pfam.xfam.org/family/PF10081
	PF15420	Alpha/beta-hydrolase family N-terminus	Lipases	https://pfam.xfam.org/family/PF15420
IPR000582	PF00887	Acyl CoA binding protein	an intracellular carrier of acyl-CoA esters [PUBMED:1454809]. ACBP is also known as diazepam binding inhibitor (DBI) or endozepine (EP) because of its ability to displace diazepam from the benzodiazepine (BZD) recognition site located on the GABA type A receptor. It is therefore possible that this protein also acts as a neuropeptide to modulate the action of the GABA receptor [PUBMED:1649940].	https://pfam.xfam.org/family/PF00887
IPR027790	PF01941	S-adenosylmethionine synthetase (AdoMet synthetase)	AdoMet biosynthesis	https://pfam.xfam.org/family/PF01941
IPR010574	PF06610	L-alanine exporter	Gram-negative amino-acid transporters	https://pfam.xfam.org/family/PF06610
IPR013969	PF08660	Oligosaccharide biosynthesis protein Alg14 like	dolichol-linked oligosaccharide biosynthesis	https://pfam.xfam.org/family/PF08660
IPR003679	PF02522	Aminoglycoside 3-N-acetyltransferase	resistance to gentamicin, kanamycin, tobramycin, neomycin and apramycin	https://pfam.xfam.org/family/PF02522
IPR006689	PF00025	ADP-ribosylation factor family	major regulators of vesicle biogenesis in intracellular traffic.	https://pfam.xfam.org/family/PF00025
IPR010349	PF06089	L-asparaginase II	catalyses the hydrolysis of L-asparagine to L-aspartate and ammonium.	https://pfam.xfam.org/family/PF06089
	PF13650	Aspartyl protease	poorly conserved, variable length N-terminal region usually contains a predicted transmembrane helix.	https://pfam.xfam.org/family/PF13650
IPR002731	PF01869	BadF/BadG/BcrA/BcrD ATPase family	ATP hydrolysis	https://pfam.xfam.org/family/PF01869
	PF15892	BNR repeat-containing family member	neuraminidase and a virulence factor	https://pfam.xfam.org/family/PF15892
IPR009528	PF06616	BsuBI/PstI restriction endonuclease C-terminus	type II restriction endonucleases	https://pfam.xfam.org/family/PF06616
IPR002126	PF00028	Cadherin domain	cell adhesion molecule (CAM)	https://pfam.xfam.org/family/PF00028
IPR002729	PF01867	CRISPR associated protein Cas1	prokaryotic defense system	https://pfam.xfam.org/family/PF09827
IPR013397	PF09611	CRISPR-associated protein (Cas_Csy1)	prokaryotic defense system	https://pfam.xfam.org/family/PF09827
IPR013398	PF09614	CRISPR-associated protein (Cas_Csy2)	prokaryotic defense system	https://pfam.xfam.org/family/PF09827
IPR013399	PF09615	CRISPR-associated protein (Cas_Csy3)	prokaryotic defense system	https://pfam.xfam.org/family/PF09827
IPR013396	PF09618	CRISPR-associated protein (Cas_Csy4)	prokaryotic defense system	https://pfam.xfam.org/family/PF09827
IPR006538	PF06213	Cobalamin biosynthesis protein CobT	synthesis of cobalamin (vitamin B12).	https://pfam.xfam.org/family/PF06213
IPR021964	PF12106	Colicin E5 ribonuclease domain	antibacterial factor	https://pfam.xfam.org/family/PF12106
IPR020354	PF11033	Competence protein J (ComJ)	competence specific protein	https://pfam.xfam.org/family/PF11033
	PF14522	Cytochrome c7 and related cytochrome c	Proton motive force - Cytochrome C oxidase biogenesis	https://pfam.xfam.org/family/PF14522
	PF14537	Cytochrome c3	Proton motive force - Cytochrome C oxidase biogenesis	https://pfam.xfam.org/family/PF14537
IPR003321	PF02335	Cytochrome c552	Proton motive force - Cytochrome C oxidase biogenesis	https://pfam.xfam.org/family/PF02335
IPR008593	PF05869	DNA N-6-adenine-methyltransferase (Dam)	bacterial and phage DNA N-6-adenine-methyltransferase	https://pfam.xfam.org/family/PF05869
IPR024445	PF12762	ISXO2-like transposase domain	integrase that is found in a wide variety of transposases, including ISXO2.	https://pfam.xfam.org/family/PF12762
IPR004265	PF03018	Dirigent-like protein	induced during disease response in plants	https://pfam.xfam.org/family/PF03018
IPR014969	PF08870	DNA sulphur modification protein DndE	sulphur-based modification to DNA	https://pfam.xfam.org/family/PF08870
IPR009409	PF06348	Protein of unknown function (DUF1059)		https://pfam.xfam.org/family/PF06348
IPR010520	PF06500	Alpha/beta hydrolase of unknown function (DUF1100)		https://pfam.xfam.org/family/PF06500
IPR008302	PF07075	Protein of unknown function (DUF1343)		https://pfam.xfam.org/family/PF07075
IPR010813	PF07205	Domain of unknown function (DUF1413)		https://pfam.xfam.org/family/PF07205
IPR015995	PF07364	Metallopeptidase family M81	proteobacterial metallo-peptidases.	https://pfam.xfam.org/family/PF07364
IPR011433	PF07551	Protein of unknown function (DUF1534)		https://pfam.xfam.org/family/PF07551
IPR011435	PF07556	Protein of unknown function (DUF1538)		https://pfam.xfam.org/family/PF07556
IPR011460	PF07603	Protein of unknown function (DUF1566)		https://pfam.xfam.org/family/PF07603
IPR013744	PF08538	Protein of unknown function (DUF1749)		https://pfam.xfam.org/family/PF08538
IPR014960	PF08861	Domain of unknown function DUF1828		https://pfam.xfam.org/family/PF08861
IPR014998	PF08902	Domain of unknown function (DUF1848)		https://pfam.xfam.org/family/PF08902
IPR015075	PF08982	Domain of unknown function (DUF1857)		https://pfam.xfam.org/family/PF08982
IPR015093	PF09002	Domain of unknown function (DUF1887)	Found in various hypothetical and fungal proteins	https://pfam.xfam.org/family/PF09002
IPR015020	PF08924	Domain of unknown function (DUF1906)		https://pfam.xfam.org/family/PF08924
IPR003795	PF02643	Uncharacterized ACR, COG1430		https://pfam.xfam.org/family/PF02643
IPR018994	PF09400	Protein of unknown function (DUF2002)		https://pfam.xfam.org/family/PF09400
IPR018656	PF09860	Uncharacterized protein conserved in bacteria (DUF2087)		https://pfam.xfam.org/family/PF09860
IPR019219	PF09903	Uncharacterized protein conserved in bacteria (DUF2130)		https://pfam.xfam.org/family/PF09903
IPR018697	PF09965	Uncharacterized protein conserved in bacteria (DUF2199)		https://pfam.xfam.org/family/PF09965
IPR018707	PF09982	Uncharacterized protein conserved in bacteria (DUF2219)		https://pfam.xfam.org/family/PF09982
IPR016630	PF10004	Uncharacterized protein conserved in bacteria (DUF2247)		https://pfam.xfam.org/family/PF10004
IPR019262	PF10030	Uncharacterized protein conserved in bacteria (DUF2272)		https://pfam.xfam.org/family/PF10030
IPR018753	PF10073	Uncharacterized protein conserved in bacteria (DUF2312)		https://pfam.xfam.org/family/PF10073
IPR011727	PF09601	Protein of unknown function (DUF2459)		https://pfam.xfam.org/family/PF09601
IPR011740	PF09343	Conserved hypothetical protein 2217 (DUF2460)		https://pfam.xfam.org/family/PF09343
IPR024426	PF10904	Protein of unknown function (DUF2694)		https://pfam.xfam.org/family/PF10904
IPR021299	PF11070	Protein of unknown function (DUF2871)		https://pfam.xfam.org/family/PF11070
IPR005180	PF03625	Domain of unknown function DUF302		https://pfam.xfam.org/family/PF03625
IPR021439	PF11287	Protein of unknown function (DUF3088)		https://pfam.xfam.org/family/PF11287
IPR024501	PF11339	Protein of unknown function (DUF3141)		https://pfam.xfam.org/family/PF11339
IPR021695	PF11681	Protein of unknown function (DUF3277)		https://pfam.xfam.org/family/PF11681
IPR021741	PF11755	Protein of unknown function (DUF3311)		https://pfam.xfam.org/family/PF11755
IPR005590	PF03891	Domain of unknown function (DUF333)		https://pfam.xfam.org/family/PF03891
IPR021829	PF11899	Protein of unknown function (DUF3419)		https://pfam.xfam.org/family/PF11899
IPR021979	PF12128	Protein of unknown function (DUF3584)		https://pfam.xfam.org/family/PF12128
IPR022236	PF12587	Protein of unknown function (DUF3761)		https://pfam.xfam.org/family/PF12587
IPR022243	PF12599	Protein of unknown function (DUF3768)		https://pfam.xfam.org/family/PF12599
IPR024220	PF12635	Protein of unknown function (DUF3780)		https://pfam.xfam.org/family/PF12635
IPR024976	PF13021	Domain of unknown function (DUF3885)		https://pfam.xfam.org/family/PF13021
IPR025083	PF13108	Protein of unknown function (DUF3969)		https://pfam.xfam.org/family/PF13108
IPR025275	PF13200	Putative glycosyl hydrolase domain		https://pfam.xfam.org/family/PF13200
IPR025420	PF13635	Domain of unknown function (DUF4143)		https://pfam.xfam.org/family/PF13635
IPR019886	PF13937	Domain of unknown function (DUF4212)		https://pfam.xfam.org/family/PF13937
IPR025351	PF14065	Protein of unknown function (DUF4255)		http://pfam.xfam.org/family/PF14065
IPR025355	PF14078	Domain of unknown function (DUF4259)		http://pfam.xfam.org/family/PF14078
IPR025358	PF14081	Domain of unknown function (DUF4262)		http://pfam.xfam.org/family/PF14081
IPR025459	PF14106	Domain of unknown function (DUF4279)		http://pfam.xfam.org/family/PF14106
IPR007367	PF04255	Protein of unknown function (DUF433)		http://pfam.xfam.org/family/PF04255
IPR025503	PF14335	Domain of unknown function (DUF4391)		http://pfam.xfam.org/family/PF14335
IPR028013	PF14499	Domain of unknown function (DUF4437)		http://pfam.xfam.org/family/PF14499
IPR007383	PF04286	Protein of unknown function (DUF445)		http://pfam.xfam.org/family/PF04286
IPR031886	PF15962	Domain of unknown function (DUF4765)		http://pfam.xfam.org/family/PF15962
IPR032557	PF16289	Domain of unknown function (DUF4935)		http://pfam.xfam.org/family/PF16289
IPR007462	PF04367	Protein of unknown function (DUF502)		http://pfam.xfam.org/family/PF04367
	PF16412	Domain of unknown function (DUF5020)		http://pfam.xfam.org/family/PF16412
	PF17236	Family of unknown function (DUF5309)		http://pfam.xfam.org/family/PF17236
	PF17278	Family of unknown function (DUF5343)		http://pfam.xfam.org/family/PF17278
	PF17346	Family of unknown function (DUF5376)		http://pfam.xfam.org/family/PF17346
IPR007670	PF04591	Protein of unknown function, DUF596		http://pfam.xfam.org/family/PF04591
IPR006728	PF04634	Protein of unknown function, DUF600		http://pfam.xfam.org/family/PF04634
IPR007999	PF05335	Protein of unknown function (DUF745)		http://pfam.xfam.org/family/PF05335
IPR032867	PF14432	DYW family of nucleic acid deaminases	toxins in polymorphic toxin systems	https://pfam.xfam.org/family/PF14432
IPR024429	PF12218	N terminal extension of bacteriophage endosialidase	bacteriophage protein endosialidase.	https://pfam.xfam.org/family/PF12218
IPR008613	PF05901	Excalibur calcium-binding domain	Excalibur (extracellular calcium-binding region) domain of surface-exposed proteins	https://pfam.xfam.org/family/PF05901
IPR032503	PF16350	FAD dependent oxidoreductase central domain	FAD dependent oxidoreductases: Sarcosine dehydrogenase, Dimethylglycine dehydrogenase and Dimethylglycine dehydrogenase.	https://pfam.xfam.org/family/PF16350
IPR015323	PF09242	Flavocytochrome c sulphide dehydrogenase, flavin-binding	flavocytochrome c sulfide dehydrogenase is an enzyme found in sulfur-oxidising bacteria such as the purple phototrophic bacteria Chromatium vinosum.	https://pfam.xfam.org/family/PF09242
	PF13370	4Fe-4S single cluster domain of Ferredoxin I	ferredoxin I from sulfate-reducing bacteria	https://pfam.xfam.org/family/PF13370
IPR015243	PF09160	FimH, mannose binding	mannose-specific adhesin of uropathogenic Escherichia coli strains	https://pfam.xfam.org/family/PF09160
IPR007944	PF05280	Flagellar transcriptional activator (FlhC)	global regulator involved in many cellular processes as well as a flagellar transcriptional activator	https://pfam.xfam.org/family/PF05280
IPR023559	PF05247	Flagellar transcriptional activator (FlhD)	global regulator involved in many cellular processes as well as a flagellar transcriptional activator	https://pfam.xfam.org/family/PF05247
IPR019704	PF10768	Class II flagellar assembly regulator	component of the flagellum that is required for the assembly process.	https://pfam.xfam.org/family/PF10768
IPR026876	PF13287	Fn3 associated	(fibronectin type III) associated repeat	https://pfam.xfam.org/family/PF13287
IPR000306	PF01363	FYVE zinc finger	Znf-containing proteins function in gene transcription, translation, mRNA trafficking, cytoskeleton organisation, epithelial development, cell adhesion, protein folding, chromatin remodelling and zinc sensing	https://pfam.xfam.org/family/PF01363
IPR000467	PF01585	G-patch domain	RNA binding domains	https://pfam.xfam.org/family/PF01585
IPR025724	PF13976	GAG-pre-integrase domain	retroviral insertion elements	https://pfam.xfam.org/family/PF13976
IPR008585	PF05908	Poly-gamma-glutamate hydrolase	gamma-PGA hydrolase enzymes	https://pfam.xfam.org/family/PF05908
IPR028908	PF15644	Papain fold toxin 1, glutamine deamidase	bacterial polymorphic toxin systems	https://pfam.xfam.org/family/PF15644
IPR015883	PF00728	Glycosyl hydrolase family 20, catalytic domain	glycoside hydrolase family 20 catalytic domain - TIM barrel fold	https://pfam.xfam.org/family/PF00728
IPR001088	PF02056	Family 4 glycosyl hydrolase	glycoside hydrolase family 20 catalytic domain - TIM barrel fold	https://pfam.xfam.org/family/PF00728
IPR005194	PF03633	Glycosyl hydrolase family 65, C-terminal domain	hydrolyse the glycosidic bond between two or more carbohydrates, or between a carbohydrate and a non-carbohydrate moiety	https://pfam.xfam.org/family/PF03633
IPR005195	PF03632	Glycosyl hydrolase family 65 central catalytic domain	hydrolyse the glycosidic bond between two or more carbohydrates, or between a carbohydrate and a non-carbohydrate moiety	https://pfam.xfam.org/family/PF03632
IPR001503	PF00852	Glycosyltransferase family 10 (fucosyltransferase) C-term	Robust fucosyltransferase activity discourages bacterial adherence in the urethra of women	https://pfam.xfam.org/family/PF00852
IPR002516	PF01531	Glycosyl transferase family 11	hydrolyse the glycosidic bond between two or more carbohydrates, or between a carbohydrate and a non-carbohydrate moiety	https://pfam.xfam.org/family/PF01531
IPR005599	PF03901	Alg9-like mannosyltransferase family	GPI anchor biosynthesis	https://pfam.xfam.org/family/PF03901 -- https://www.genome.jp/kegg-bin/show_pathway?map=map00563&show_description=show
IPR002495	PF01501	Glycosyl transferase family 8	lipopolysaccharide biosynthesis and glycogen synthesis.	https://pfam.xfam.org/family/PF01501
IPR014845	PF08734	GYD domain		https://pfam.xfam.org/family/PF08734
IPR007759	PF05066	HB1, ASXL, restriction endonuclease HTH domain	dispensable subunit of Bacillus subtilis RNA polymerase (RNAP) that has major effects on the biochemical properties of the purified enzyme	https://pfam.xfam.org/family/PF05066
IPR008642	PF05812	Herpesvirus BLRF2 protein	herpes virus BLRF2 tegument proteins.	https://pfam.xfam.org/family/PF05812
IPR010996	PF14716	Helix-hairpin-helix domain	N terminus of DNA polymerase beta, as well as in other X-type polymerases and DNA nucleotidylexotransferase (TdT).	https://pfam.xfam.org/family/PF14716
IPR025959	PF13592	Winged helix-turn helix	transferases and is likely to be DNA-binding.	https://pfam.xfam.org/family/PF13592
	PF13693	Winged helix-turn-helix DNA-binding
IPR007889	PF05225	helix-turn-helix, Psq domain	DNA-binding, helix-turn-helix (HTH) domain	https://pfam.xfam.org/family/PF05225
IPR001109	PF01455	HupF/HypC family	[NiFe]-hydrogenase, as well as other nickel metalloenzymes, is synthesised as a precursor devoid of the metalloenzyme active site.	https://pfam.xfam.org/family/PF01455
IPR006894	PF04809	HupH hydrogenase expression protein, C-terminal conserved region	necessary for hydrogenase synthesis	https://pfam.xfam.org/family/PF04809
IPR011447	PF07586	Protein of unknown function (DUF1552)		https://pfam.xfam.org/family/PF07586
IPR010893	PF07449	Hydrogenase-1 expression protein HyaE	critical role in hydrogenase assembly	https://pfam.xfam.org/family/PF07449
IPR000671	PF01750	Hydrogenase maturation protease	hydrogenase maturation	https://pfam.xfam.org/family/PF01750
IPR000688	PF01155	Hydrogenase/urease nickel incorporation, metallochaperone, hypA	metallochaperone that binds nickel to bring it safely to its target	https://pfam.xfam.org/family/PF01155
IPR002780	PF01924	Hydrogenase formation hypA family	hydrogenase formation	https://pfam.xfam.org/family/PF01924
IPR025679	PF14426	Immunity protein Imm2	bacterial polymorphic toxin	https://pfam.xfam.org/family/PF14426
IPR028961	PF15589	Immunity protein 21	immunity protein with an alpha+beta fold and conserved WxG and YxxxC motif	https://pfam.xfam.org/family/PF15589
IPR029079	PF15570	Immunity protein 43	immunity protein with an alpha+beta fold with conserved tryptophan, proline, aspartate, serine and arginine residues	https://pfam.xfam.org/family/PF15570
IPR029074	PF15575	Immunity protein 49	immunity protein with an all alpha-helical fold and a conserved proline residue	https://pfam.xfam.org/family/PF15575
IPR025674	PF14434	Immunity protein Imm6	immunity protein, with an alpha+beta fold (mostly alpha helices)	https://pfam.xfam.org/family/PF14434
IPR028952	PF15599	Immunity protein 63	immunity protein with an alpha+beta fold and a conserved E+G and ExxY motifs	https://pfam.xfam.org/family/PF15599
IPR020127	PF11480	Colicin-E5 Imm protein	tRNase toxin. The immunity protein ImmE5 is a specific inhibitor of colicin E5 that is expressed to protect the host cells.	https://pfam.xfam.org/family/PF11480
	PF03995	Peptidase inhibitor family I36	inhibit the function of proteases	https://pfam.xfam.org/family/PF03995
IPR001229	PF01419	Jacalin-like lectin domain	Plant interaction - stimulate distinct T- and B- cell functions, such as the plant lectin jacalin, which binds to the T-antigen and acts as an agglutinin.	https://pfam.xfam.org/family/PF01419
IPR006652	PF01344	Kelch motif	The known functions of kelch-containing proteins are diverse: scruin is an actin cross-linking protein; galactose oxidase catalyses the oxidation of the hydroxyl group at the C6 position in D-galactose; neuraminidase hydrolyses sialic acid residues from glycoproteins; and kelch may have a cytoskeletal function, as it is localised to the actin-rich ring canals that connect the 15 nurse cells to th…	https://pfam.xfam.org/family/PF01344
	PF13415	Galactose oxidase, central domain	Galactose oxidase	https://pfam.xfam.org/family/PF13415
	PF13964	Kelch motif	Galactose oxidase	https://pfam.xfam.org/family/PF13964
IPR021743	PF11759	Keratin-associated matrix	major structural proteins of mammalian hair are the hair keratin intermediate filaments (KIFs) and the keratin-associated proteins (KRTAPs)	https://pfam.xfam.org/family/PF11759
IPR015409	PF09330	D-lactate dehydrogenase, membrane binding	LDH catalyzes the conversion of lactate to pyruvic acid and back, as it converts NAD+ to NADH and back. A dehydrogenase is an enzyme that transfers a hydride from one molecule to another.	https://pfam.xfam.org/family/PF09330
IPR023809	PF14028	Lantibiotic biosynthesis dehydratase C-term	dehydratases that are involved in the biosynthesis of lantibiotics	https://pfam.xfam.org/family/PF14028
IPR016183	PF07968	Leukocidin/Hemolysin toxin family	pore-forming proteins, including porin MspA, as well as the exotoxins haemolysin and leukocidin	https://pfam.xfam.org/family/PF07968
	PF02030	Hypothetical lipoprotein (MG045 family)	hypothetical lipoproteins	https://pfam.xfam.org/family/PF02030
IPR025902	PF14067	LssY C-terminus	Legionella LssY proteins, which may be a part of the type I secretion system	https://pfam.xfam.org/family/PF14067
IPR005642	PF03956	Lysine exporter LysO	lysine exporter LysO (YbjE) from E. coli	https://pfam.xfam.org/family/PF03956
IPR022662	PF07476	Methylaspartate ammonia-lyase C-terminus	catalyses the second step of fermentation of glutamate	https://pfam.xfam.org/family/PF07476
IPR022665	PF05034	Methylaspartate ammonia-lyase N-terminus	catalyses the second step of fermentation of glutamate	https://pfam.xfam.org/family/PF05034
IPR033425	PF17159	Membrane-associated sensor domain	Membrane-Associated SEnsor	https://pfam.xfam.org/family/PF17159
	PF17414	MatP C-terminal ribbon-helix-helix domain	MatS sites are the main targets in the E. coli chromosome of YcbG or MatP (macrodomain Ter protein). MatP accumulates in the cell as a discrete focus that co-localises with the Ter macrodomain.	https://pfam.xfam.org/family/PF17414
IPR003061	PF03526	Colicin E1 (microcin) immunity protein	microcin immunity	https://pfam.xfam.org/family/PF03526
IPR006815	PF04726	Microvirus J protein	DNA packaging, interacting with DNA via its hydrophobic carboxyl terminus.	https://pfam.xfam.org/family/PF04726
IPR010799	PF07171	MlrC C-terminus	degradation of the cyanobacterial toxin microcystin LR	https://pfam.xfam.org/family/PF07171
IPR009394	PF06319	DNA repair protein MmcB-like	MMC-induced mutagenesis	https://pfam.xfam.org/family/PF06319
IPR013121	PF08030	Ferric reductase NAD binding domain	ferric reductase NAD binding proteins.	https://pfam.xfam.org/family/PF08030
IPR018711	PF09992	Phosphodiester glycosidase	phosphodiester glycosidase	https://pfam.xfam.org/family/PF09992
IPR023994	PF11939	[NiFe]-hydrogenase assembly, chaperone, HybE	chaperones for the assembly of [NiFe] hydrogenases	https://pfam.xfam.org/family/PF11939
IPR001501	PF00374	Nickel-dependent hydrogenase	catalyze the reversible activation of hydrogen	https://pfam.xfam.org/family/PF00374
IPR027394	PF14720	NiFe/NiFeSe hydrogenase small subunit C-terminal	reversible oxidation of molecular hydrogen and play a vital role in anaerobic metabolism	https://pfam.xfam.org/family/PF14720
IPR010674	PF06858	Nucleolar GTP-binding protein 1 (NOG1)	nucleolar functions	https://pfam.xfam.org/family/PF06858
IPR022009	PF12183	Restriction endonuclease NotI	type IIP restriction enzyme	https://pfam.xfam.org/family/PF12183
IPR010235	PF08780	Nucleotidyltransferase substrate binding protein like	diverse roles in polynucleotide synthesis and modification	https://pfam.xfam.org/family/PF08780
IPR005069	PF03407	Nucleotide-diphospho-sugar transferase	glycosyltransferases from plants. This entry also includes some uncharacterised proteins from bacteria, fungi and worms.	https://pfam.xfam.org/family/PF03407
IPR000498	PF01389	OmpA-like transmembrane domain	action of colicins K and L and for the stabilisation of mating aggregates in conjugation. It also serves as a receptor for a number of T-even like phages and can act as a porin with low permeability that allows slow penetration of small solutes	https://pfam.xfam.org/family/PF01389
IPR027796	PF14441	OTT_1508-like deaminase	nucleic acid/nucleotide deaminase superfamily	https://pfam.xfam.org/family/PF14441
	PF12669	Virus attachment protein p12 family	Virus attachment protein p12 from the African swine fever virus.	https://pfam.xfam.org/family/PF12669
IPR004356	PF03333	Adhesin biosynthesis transcription regulatory protein	P pili, or fimbriae, are ~68A in diameter and 1 micron in length, the bulk of which is a fibre composed of the main structural protein PapA [PUBMED:1348107]. At its tip, the pilus is terminated by a fibrillum consisting of repeating units of the PapE protein. This, in turn, is topped by the adhesins, PapF and PapG, both of which are needed for receptor binding. The tip fibrillum is anchored to th…	https://pfam.xfam.org/family/PF03333
IPR001646	PF13576	Pentapeptide repeats (9 copies)		https://pfam.xfam.org/family/PF13576
	PF13529	Peptidase_C39 like family		https://pfam.xfam.org/family/PF13529
IPR008754	PF05572	Pregnancy-associated plasma protein-A	metallopeptidases	https://pfam.xfam.org/family/PF05572
	PF13398	Peptidase M50B-like	family of bacterial and plant peptidases	https://pfam.xfam.org/family/PF13398
IPR019026	PF09471	IgA Peptidase M64	highly selective metallo-endopeptidases	https://pfam.xfam.org/family/PF09471
IPR027924	PF14550	Putative phage serine protease XkdF	phage-like element PBSX protein XkdF or N6 adenine-specific DNA methyltransferases	https://pfam.xfam.org/family/PF14550
IPR016407	PF12025	Phage protein C	C protein is one of the proteins involved in the production and packaging of viral single-stranded DNA	https://pfam.xfam.org/family/PF12025
IPR005003	PF03335	Phage tail fibre repeat	a repeat found in the tail fibres of a few bacteriophage and their homologous bacterial prophage proteins	https://pfam.xfam.org/family/PF03335
IPR003515	PF02306	Major spike protein (G protein)	family of proteins from single-stranded DNA bacteriophages	https://pfam.xfam.org/family/PF02306
IPR010667	PF06841	T4-like virus tail tube protein gp19	bacterial members which suggest lateral transfer of genes.	https://pfam.xfam.org/family/PF06841
IPR010411	PF06222	Phage tail assembly chaperone	tail assembly proteins found in bacteriophages such as Bacteriophage HK97 and suspected prophages	https://pfam.xfam.org/family/PF06222
IPR022688	PF05155	Phage X family	viral DNA replication	https://pfam.xfam.org/family/PF05155
IPR018968	PF09361	Phasin protein	inclusions in bacterial cells.	https://pfam.xfam.org/family/PF09361
IPR007897	PF05233	PHB accumulation regulatory domain	regulating polymer accumulation in bacteria	https://pfam.xfam.org/family/PF05233
IPR012909	PF07879	PHB/PHA accumulation regulator DNA-binding domain	Polyhydroxyalkanoate (PHA) synthesis regulators.	https://pfam.xfam.org/family/PF07879
	PF13263	PHP-associated	DNA polymerase III, associated with the PHP domain	https://pfam.xfam.org/family/PF13263
IPR016963	PF16966	Porin-like glycoporin RafY	glycoporin RafY	https://pfam.xfam.org/family/PF16966
IPR007280	PF04151	Bacterial pre-peptidase C-terminal domain	C-terminus of secreted bacterial peptidases.	https://pfam.xfam.org/family/PF04151
IPR014819	PF08707	Primase C terminal 2 (PriCT-2)	DNA synthesis	https://pfam.xfam.org/family/PF08707
IPR005455	PF00235	Profilin	dynamic turnover and restructuring of the actin cytoskeleton	https://pfam.xfam.org/family/PF00235
IPR016061	PF09180	Prolyl-tRNA synthetase, C-terminal	prokaryotic prolyl-tRNA synthetase	https://pfam.xfam.org/family/PF09180
IPR013039	PF07627	Protein of unknown function (DUF1588)		https://pfam.xfam.org/family/PF07627
IPR013036	PF07626	Protein of unknown function (DUF1587)		https://pfam.xfam.org/family/PF07626
IPR013042	PF07631	Protein of unknown function (DUF1592)		https://pfam.xfam.org/family/PF07631
IPR013043	PF07637	Protein of unknown function (DUF1595)		https://pfam.xfam.org/family/PF07637
IPR027797	PF14449	Pre-toxin TG	conserved region found in many bacterial toxin proteins	https://pfam.xfam.org/family/PF14449
IPR013102	PF07831	Pyrimidine nucleoside phosphorylase C-terminal domain	pyrimidine nucleoside phosphorylases	https://pfam.xfam.org/family/PF07831
IPR000408	PF00415	Regulator of chromosome condensation (RCC1) repeat	regulator of chromosome condensation (RCC1)	https://pfam.xfam.org/family/PF00415
	PF13540	Regulator of chromosome condensation (RCC1) repeat	regulator of chromosome condensation (RCC1)	https://pfam.xfam.org/family/PF13540
IPR011110	PF07494	Two component regulator propeller	likely to recruit other proteins or interact with DNA.	https://pfam.xfam.org/family/PF07494
	PF16793	RepB DNA-primase from phage plasmid	DNA-primase produced by P4-like phages	https://pfam.xfam.org/family/PF16793
IPR008813	PF05732	Firmicute plasmid replication protein (RepL)	Firmicute RepL proteins which are involved in plasmid replication.	https://pfam.xfam.org/family/PF05732
IPR005162	PF03732	Retrotransposon gag protein	Poorly conserved Gag or Capsid-like proteins from LTR retrotransposons	https://pfam.xfam.org/family/PF03732
IPR019072	PF09572	XamI restriction endonuclease	XamI restriction endonuclease.	https://pfam.xfam.org/family/PF09572
IPR019071	PF09571	XcyI restriction endonuclease	XcyI restriction endonucleases.	https://pfam.xfam.org/family/PF09571
IPR025735	PF12721	RIP homotypic interaction motif	receptor-interacting serine/threonine-protein kinases or cell death proteins	https://pfam.xfam.org/family/PF12721
IPR013242	PF08284	Retroviral aspartyl protease	Single domain aspartyl proteases from retroviruses, retrotransposons, and badnaviruses	https://pfam.xfam.org/family/PF08284
IPR013103	PF07727	Reverse transcriptase (RNA-dependent DNA polymerase)	Reverse transcriptases occur in a variety of mobile elements, including retrotransposons, retroviruses, group II introns, bacterial msDNAs, hepadnaviruses, and caulimoviruses.	https://pfam.xfam.org/family/PF07727
IPR003032	PF02026	RyR domain	Ryanodine receptor	https://pfam.xfam.org/family/PF02026
IPR030379	PF00735	Septin	P-loop guanosine triphosphatases (GTPases) control a multitude of biological processes, ranging from cell division, cell cycling, and signal transduction, to ribosome assembly and protein synthesis.	https://pfam.xfam.org/family/PF00735
IPR001214	PF00856	SET domain	Su(var)3-9, Enhancer-of-zeste and Trithorax	https://pfam.xfam.org/family/PF00856
IPR025982	PF14163	Super-infection exclusion protein B	superinfection exclusion proteins	https://pfam.xfam.org/family/PF14163
IPR031778	PF15902	Sortilin, neurotensin receptor 3,	binds neurotrophic factors and neuropeptides	https://pfam.xfam.org/family/PF15902
IPR025850	PF14433	SUKH-3 immunity protein	immunity proteins in bacterial toxin systems	https://pfam.xfam.org/family/PF14433
IPR012062	PF08013	Tagatose 6 phosphate kinase	tagatose 6 phosphate kinases.	https://pfam.xfam.org/family/PF08013
IPR024772	PF12918	TcdB toxin N-terminal helical domain	clostridial glucosylating toxins	https://pfam.xfam.org/family/PF12918
IPR012924	PF07812	TfuA-like protein	production of trifolitoxin (TFX), a gene-encoded, post-translationally modified peptide antibiotic	https://pfam.xfam.org/family/PF07812
IPR023180	PF14805	Tetrahydrodipicolinate N-succinyltransferase N-terminal	N-terminal domain of the enzyme tetrahydrodipicolinate-N-succinyltransferase	https://pfam.xfam.org/family/PF14805
IPR004879	PF03190	Protein of unknown function, DUF255		https://pfam.xfam.org/family/PF03190
IPR007292	PF04163	Tht1-like nuclear fusion protein	Nuclear fusion protein KAR5	https://pfam.xfam.org/family/PF04163
IPR003669	PF02511	Thymidylate synthase complementing protein	biosynthesis of dTTP	https://pfam.xfam.org/family/PF02511
IPR004667	PF03219	TLC ATP/ADP transporter	ATP:ADP Antiporter (AAA) family	https://pfam.xfam.org/family/PF03219
IPR019396	PF10269	Transmembrane Fragile-X-F protein	conserved transmembrane proteins	https://pfam.xfam.org/family/PF10269
IPR025331	PF14021	Tuberculosis necrotizing toxin	induces necrosis of infected cells to evade immune responses -- outer membrane channel protein CpnT from Mycobacterium tuberculosis	https://pfam.xfam.org/family/PF14021
IPR028915	PF15637	HNH/Endo VII superfamily nuclease toxin with a HHH motif	predicted toxin of the HNH/Endonuclease VII fold present in bacterial polymorphic toxin systems with characteristic conserved s[GD]xxR and HHH motifs	https://pfam.xfam.org/family/PF15637
IPR028905	PF15647	Restriction endonuclease fold toxin 3	predicted toxin of the restriction endonuclease fold present in bacterial polymorphic toxin systems	https://pfam.xfam.org/family/PF15647
IPR028903	PF15649	Restriction endonuclease fold toxin 7	predicted toxin of the restriction endonuclease fold present in bacterial polymorphic toxin systems	https://pfam.xfam.org/family/PF15649
IPR008872	PF05431	Insecticidal Crystal Toxin, P42	Family of Bacillus insecticidal crystal toxins	https://pfam.xfam.org/family/PF05431
IPR015329	PF09249	tRNA nucleotidyltransferase, second domain	predominantly found in Archaeal tRNA nucleotidyltransferases, following the catalytic nucleotidyltransferase domain	https://pfam.xfam.org/family/PF09249
IPR000626	PF00240	Ubiquitin family	ubiquitinylation	https://pfam.xfam.org/family/PF00240
IPR000825	PF01458	Uncharacterized protein family (UPF0051)	NIF system, NifS and NifU are required for the formation of metalloclusters of nitrogenase. Nitrogenase catalyses the fixation of nitrogen	https://pfam.xfam.org/family/PF01458
IPR005361	PF03682	Uncharacterised protein family (UPF0158)		https://pfam.xfam.org/family/PF03682
IPR009744	PF07015	VirC1 protein	enhances T-DNA processing	https://pfam.xfam.org/family/PF07015
IPR011204	PF13310	Virulence protein RhuM family	implicated in virulence/pathogenicity because RhuM is encoded in the SPI-3 pathogenicity island in Salmonella typhimurium	https://pfam.xfam.org/family/PF13310
IPR018309	PF10400	Virulence activator alpha C-term	transcriptional regulator.	https://pfam.xfam.org/family/PF10400
IPR028942	PF15612	WSTF, HB1, Itc1p, MBD9 motif 1	a conserved alpha helical motif that along with the WHIM2 and WHIM3 motifs, and the DDT domain comprise an alpha helical module found in diverse eukaryotic chromatin proteins	https://pfam.xfam.org/family/PF15612
IPR010310	PF06013	Proteins of 100 residues with WXG	fundamental importance in virulence and protective immunity in Mycobacterium tuberculosis	https://pfam.xfam.org/family/PF06013
IPR007636	PF04555	Restriction endonuclease XhoI	type II restriction enzymes	https://pfam.xfam.org/family/PF04555
IPR026988	PF14175	YaaC-like Protein		https://pfam.xfam.org/family/PF14175
IPR025599	PF13990	YjcZ-like protein		https://pfam.xfam.org/family/PF13990
IPR018654	PF09857	Putative toxin of bacterial toxin-antitoxin pair	toxin-antitoxin system	https://pfam.xfam.org/family/PF09857
IPR031381	PF17090	Uncharacterised protein family		https://pfam.xfam.org/family/PF17090
IPR025968	PF14431	YwqJ-like deaminase	predicted to function as toxins in bacterial polymorphic toxin systems	https://pfam.xfam.org/family/PF14431
IPR011123	PF07495	Y_Y_Y domain	bacterial signal transduction	https://pfam.xfam.org/family/PF07495
IPR024442	PF12760	Transposase zinc-ribbon domain	transposase proteins	https://pfam.xfam.org/family/PF12760
