# Supplementary material for: A metabolic and physiological design study of Pseudomonas putida KT2440 capable of anaerobic respiration
Source: BMC Microbiol. 2021 Jan 6;21:9. doi: 10.1186/s12866-020-02058-1 (PMC7789669; doi:10.1186/s12866-020-02058-1)
Supplement: Supplementary file 13 — Additional file 13: Data S7. With Transcriptomics data. [file 12866_2020_2058_MOESM13_ESM.xlsx]

## Sheet: Trancriptomics List
	P. aeruginosa PA14
PFAM	Loci	Description
Upregulated
	PA14_07970	putative zinc finger protein
	PA14_07980	conserved hypothetical protein
	PA14_07990	putative holin
	PA14_08000	conserved hypothetical protein
	PA14_08010	putative baseplate assembly protein V
	PA14_08020	putative baseplate assembly protein W
	PA14_08030	putative phage baseplate assembly protein
	PA14_08040	putative phage tail protein
	PA14_08050	putative tail fiber protein
	PA14_08060	putative tail fiber assembly protein
	PA14_08070	putative phage tail sheath protein
	PA14_08090	putative phage tail tube protein
	PA14_08100	conserved hypothetical protein
	PA14_08110	hypothetical protein
	PA14_08120	putative tail length determinator protein
	PA14_08130	putative tail formation protein
	PA14_08140	putative phage protein X
	PA14_08150	putative phage late control gene D protein
	PA14_08160	putative lytic enzyme
	PA14_08180	hypothetical protein
	PA14_08190	hypothetical protein
	PA14_08200	hypothetical protein
	PA14_08210	putative major tail protein V
	PA14_08220	hypothetical protein
	PA14_08230	hypothetical protein
	PA14_08240	putative tail length determination protein
	PA14_08250	putative phage minor tail protein
	PA14_08260	putative minor tail protein L
	PA14_08270	conserved hypothetical protein
	PA14_08280	putative phage tail assembly protein
	PA14_08310	conserved hypothetical protein
	PA14_08320	conserved hypothetical protein
	PA14_08330	hypothetical protein
	PA14_08650	NOT FOUND
	PA14_08660	NOT FOUND
	PA14_13250	molybdopterin converting factor, large subunit
	PA14_16140	conserved hypothetical protein
	PA14_16150	putative phage shock protein
	PA14_16280	putative transciptional regulator
	PA14_16290	conserved hypothetical protein
	PA14_16800	putative efflux transmembrane protein
	PA14_18160	putative zinc-binding dehydrogenase
	PA14_18180	putative Antibiotic biosynthesis monooxygenase
	PA14_16800	putative efflux transmembrane protein
	PA14_18160	putative zinc-binding dehydrogenase
	PA14_18180	putative Antibiotic biosynthesis monooxygenase
	PA14_21240	conserved hypothetical protein
	PA14_21630	hypothetical protein
	PA14_25470	conserved hypothetical protein
	PA14_26330	putative transcriptional regulator, AraC family
	PA14_26340	putative membrane protein
	PA14_29620	putative transcriptional regulator
	PA14_30420	NOT FOUND
	PA14_29600	putative 6-pyruvoyl-tetrahydropterin synthase
	PA14_29660	putative membrane protein
	PA14_33120	hypothetical protein
	PA14_35000	conserved hypothetical protein
	PA14_47610	putative transcriptional regulator
	PA14_47640	putative major facilitator superfamily (MFS) transporter
	PA14_51940	hypothetical protein
	PA14_52480	hypothetical protein
	PA14_52490	hypothetical protein
	PA14_52500	hypothetical protein
	PA14_52510	hypothetical protein
	PA14_53650	hypothetical protein
	PA14_53700	probable ring-cleaving dioxygenase
	PA14_53810	hypothetical protein
	PA14_53820	hypothetical protein
	PA14_52560	NOT FOUND
	PA14_63460	NOT FOUND
	PA5227.1	NOT FOUND
Upregulated in general
	PA14_06740	cytochrome c-551 precursor
	PA14_06750	nitrite reductase precursor
	PA14_06810	nitric-oxide reductase subunit C
	PA14_06830	nitric-oxide reductase subunit B
	PA14_06840	putative dinitrification protein NorD
	PA14_13260	MoaB1
	PA14_13280	MoeA1, Molybdopterin biosynthesis enzyme
	PA14_13290	putative protease
	PA14_13300	putative peptidase
	PA14_13320	Putative lipid carrier protein
	PA14_13750	putative nitrite extrusion protein
	PA14_13770	nitrite extrusion protein
	PA14_13780	putative respiratory nitrate reductase alpha subun
	PA14_13800	respiratory nitrate reductase beta subuni
	PA14_13810	respiratory nitrate reductase delta chain
	PA14_13830	respiratory nitrate reductase gamma chain
	PA14_13840	putative peptidyl-prolyl cis-trans isomerase
	PA14_13850	molybdenum cofactor biosynthesis protein A
	PA14_20230	NosR Regulatory protein for N2O reductase
Downregulated
	PA14_00940	conserved hypothetical protein
	PA14_03290	conserved hypothetical protein
	PA14_08570	NOT FOUND
	PA14_08580	NOT FOUND
	PA14_08590	NOT FOUND
	PA14_08600	NOT FOUND
	PA14_08610	NOT FOUND
	PA14_08680	elongation factor Tu
	PA14_09400	flavin-containing monooxygenase
	PA14_09410	probable pyrodoxamine 5'-phosphate oxidase
	PA14_09420	probable phenazine biosynthesis protein
	PA14_09440	phenazine biosynthesis protein PhzE
	PA14_09450	phenazine biosynthesis protein PhzD
	PA14_09460	phenazine biosynthesis protein PhzC
	PA14_09470	probable phenazine biosynthesis protein
	PA14_09480	probable phenazine biosynthesis protein
	PA14_11530	putative ABC transporter
	PA14_13370	hypothetical protein
	PA14_13380	hypothetical protein
	PA14_13590	putative permease of ABC-type transporter
	PA14_23490	NOT FOUND
	PA14_23570	NOT FOUND
	PA14_23580	NOT FOUND
	PA14_23650	putative short-chain dehydrogenase
	PA14_24110	NOT FOUND
	PA14_24130	NOT FOUND
	PA14_26530	precorrin-3 methylase CobJ
	PA14_29030	putative FMN oxidoreductase
	PA14_32780	hypothetical protein
	PA14_34050	conserved hypothetical protein
	PA14_34070	conserved hypothetical protein
	PA14_36470	hypothetical protein
	PA14_36480	hypothetical protein
	PA14_36670	conserved hypothetical protein
	PA14_39880	probable pyridoxamine 5'-phosphate oxidase
	PA14_39890	probable phenazine biosynthesis protein
	PA14_39910	phenazine biosynthesis protein PhzE
	PA14_39925	phenazine biosynthesis protein PhzD
	PA14_39945	phenazine biosynthesis protein PhzC
	PA14_39960	probable phenazine biosynthesis protein
	PA14_39970	probable phenazine biosynthesis protein
	PA14_40040	putative penicillin acylase
	PA14_42940	putative lipoprotein
	PA14_42950	conserved hypothetical protein
	PA14_51620	possible transposase
	PA14_51630	possible transposase
	PA14_51650	putative integrase
	PA14_55620	NOT FOUND
	PA14_55631	NOT FOUND
	PA14_55634	NOT FOUND
	PA14_55635	NOT FOUND
	PA14_55637	NOT FOUND
	PA14_56870	conserved hypothetical protein
	PA14_58410	putative outer membrane porin
	PA14_59050	conserved hypothetical protein
	PA14_60150	NOT FOUND
	PA14_60180	NOT FOUND
	PA14_62050	NOT FOUND
	PA14_62060	NOT FOUND
	PA14_62070	NOT FOUND
	PA14_62080	NOT FOUND
	PA14_62090	NOT FOUND
	PA14_63360	putative peroxiredoxin
	PA14_63410	conserved hypothetical protein
	PA14_70870	NOT FOUND
	PA14_70880	NOT FOUND
	PA14_70890	NOT FOUND
	PA14_70900	NOT FOUND
	PA14_70910	NOT FOUND
	PA1796.2	NOT FOUND
	PA3133.1	NOT FOUND
	PA3133.2	NOT FOUND
	PA4270.1	NOT FOUND
	PA4406.1	NOT FOUND
Downregulated in general
	PA14_01340	conserved hypothetical protein
	PA14_09230	pyochelin biosynthetic protein PchC
	PA14_09240	pyochelin biosynthesis protein PchD
	PA14_09320	putative ATP-binding component of ABC transporter
	PA14_09340	Fe(III)-pyochelin outer membrane receptor precursor
	PA14_09350	conserved hypothetical protein
	PA14_09370	putative membrane protein
	PA14_09380	putative transporter
	PA14_37250	putative major facilitator family transporter
	PA14_58600	conserved hypothetical protein
	PA14_61910	hypothetical protein

## Sheet: ComparisonsTable
	PA0263.1	PA0296-PA0297	PA0826.2	PA0836.1	PA0887.1	PA0976.1	PA1030.1	PA1052-PA1053	PA1324.1	PA14_00010	PA14_00020	PA14_00030	PA14_00050	PA14_00060	PA14_00070	PA14_00080	PA14_00090	PA14_00100	PA14_00110	PA14_00120	PA14_00130	PA14_00140	PA14_00150	PA14_00160	PA14_00170	PA14_00180	PA14_00190	PA14_00200	PA14_00210	PA14_00230	PA14_00240	PA14_00250	PA14_00280	PA14_00290	PA14_00300	PA14_00310	PA14_00320	PA14_00340	PA14_00360	PA14_00380	PA14_00400	PA14_00410	PA14_00420	PA14_00430	PA14_00440	PA14_00450	PA14_00460	PA14_00470	PA14_00480
anoxic attachment	0	2.26548	-0.0773497	0	2.65375	1.81217	0.547212	-0.0542572	1.9559	1.3149	0.453176	1.32707	1.51134	-1.45559	0.458439	2.5588	-1.22668	-0.0124322	-4.50118	-0.541199	-0.391788	-0.735664	0	-1.9415	0.397474	1.38757	-3.48017	-2.71728	-2.69529	0	-3.65579	-0.34694	-2.5445	-2.09143	-2.48268	-2.33337	-2.67461	-3.30073	-0.580228	-0.83699	0.347157	1.4353	0.896852	-0.871005	2.63723	1.83083	-1.99904	3.91664	3.38857
anoxic attachment control	0	0.761601	-0.903032	0	2.69131	0	-1.84753	2.01987	2.25953	2.25301	1.19668	1.1787	1.72072	-1.09572	1.29545	1.644	0.958507	1.57251	-3.71951	0.0232352	-0.36277	-0.797667	0	-1.34384	0.295484	1.15711	-3.24054	-3.38632	-2.79185	0	-2.24365	0.294522	-2.59849	-1.45834	-2.76003	-2.42931	-4	-2.64806	-1.5443	-1.22303	-0.238077	1.01922	0.852661	-0.807796	3.47133	2.85682	-1.86829	4.62583	4.29602
anoxic biofilm 24h	0	-1.30952	-0.293037	0	2.43108	2.52171	0.0689755	0.0286705	-0.261768	1.4626	0.563998	0.251563	0.210518	-0.588598	1.26209	-0.285025	1.65311	2.13657	-3.21599	-0.938442	-0.389043	0.354678	0	-0.998917	0.0984033	1.69997	-2.36819	-3.18112	-1.49271	1.72029	-0.449996	0.7833	-0.677877	-0.286626	-0.814435	0.311901	0.0946436	-0.369457	-0.976481	0.850035	-1.98419	-1.83142	0.0689755	-0.662498	0.246507	-0.879665	-1.25358	-0.502439	0.788497
anoxic biofilm 48h	4	0.144967	0.901352	0	2.37276	2.04112	1.81567	-1.0184	0.585424	1.30381	-0.0657193	0.0263706	-0.742774	-0.760258	1.40638	0.628389	1.11508	1.29863	-2.43837	-0.118932	0.192662	-0.0776753	0	0.253718	-0.389192	1.3762	-3.65737	-3.21992	-1.71212	1.90967	-0.911363	0.128598	-1.66277	-0.0703164	-1.1803	0.471473	-0.3088	-0.719453	-0.873966	0.576	-0.91537	-0.620394	-0.284892	-1.87266	-0.722672	-0.393724	-2.18014	0.509872	1.17143
anoxic ex vivo tumor	0	0.67805	0.47367	0	6.95338	1.29031	2.1923	-0.396162	-4.14794	1.92062	0.884	0.42899	1.08726	-0.582503	0.741362	0.149633	-0.028789	2.02964	-3.5326	0.347284	0.773627	1.69209	0	-3.84441	-1.33098	0.520253	-3.41225	-1.59141	-1.70493	3.21183	-3.35244	-1.12486	-1.10391	-2.20273	0.779248	-0.731219	-1.34654	0.0990336	-0.846206	3.94154	-1.78757	-3.886	0.850567	-2.39485	-0.729097	-0.305997	-4.50968	3.13804	1.41923
anoxic exponential growth	0	-0.357014	-2.02151	-4.02937	1.99571	-1.09766	0.123649	1.41155	-0.632484	2.12956	1.10285	0.6334	1.11322	-1.01838	1.05282	-1.72745	2.31077	2.66351	-2.79441	-0.466345	-0.533309	-0.492197	0	-1.65628	1.06631	2.09177	-2.42735	-2.9886	-0.797545	0.622213	-1.38346	0.89169	0.458477	0.821023	1.03	1.17129	-0.1458	-0.652666	-0.968345	-0.0404712	-0.360731	-0.549024	0.212492	-1.62111	0.771953	-0.140384	-2.02656	-0.557364	-0.253814
anoxic heat shock (42°)	0	2.23123	0.48006	0.0375773	1.65766	0.151288	3.32023	-0.246242	1.12135	2.12525	1.09119	-0.36768	-0.265464	-1.47078	-0.0796489	1.0654	-0.166998	0.561706	-3.29806	-0.624982	-0.270801	-0.665777	0	-1.99426	-0.268604	0.0787378	-4.34087	-3.2572	-1.77147	-0.118351	-1.79354	0.894269	-0.899987	-1.36899	1.03265	1.71992	0.462922	0.134377	-0.875965	1.18488	-1.47863	-1.81608	-1.50112	-2.42461	0.176455	-0.148341	-2.50599	2.25866	2.77502
anoxic heat shock (50°)	0	1.31218	-0.726071	1.04845	0.429269	-0.10969	1.75382	0.498532	-1.04518	2.20466	1.39802	-0.391154	0.476434	0.0916173	1.89326	2.49578	1.2722	1.45964	-2.69377	-1.13345	0.318948	0.593236	4	-2.52204	0.848773	-1.39604	-6.4357	-5.12659	-1.64192	2.46031	-2.4833	0.635888	-3.0531	-2.05319	0.314211	0.828314	-0.027694	0.960338	0.642521	0.860661	-0.397451	-1.74084	0.140725	-2.09787	0.165493	-1.0328	-2.07066	1.88173	2.61392
anoxic iron starvation	0	1.17668	-0.134298	-3.11085	1.58016	0.321613	1.74378	1.23101	-0.182576	1.98996	1.13214	-0.0256624	0.591603	-1.3414	0.00890831	0.202154	1.19859	1.4426	-3.63978	-0.627603	-0.127501	-1.52318	0	-1.82552	0.140332	1.05071	-3.58588	-3.07432	-2.15066	0.586199	-2.4734	1.63469	-2.61117	-1.33984	1.42001	2.05821	1.40714	-0.440651	-1.05938	-0.17738	-0.751388	-0.98007	0.671922	-3.18676	0.626686	-0.345887	-2.66546	1.76139	3.00062
anoxic low osmolarity	0	0.0481883	-1.55011	-2.65379	2.02281	-0.385675	-0.112701	-0.557345	-1.07677	2.26709	1.07325	0.549229	1.11744	-0.243445	0.989979	-2.76118	2.51757	3.04549	-2.19536	-0.241891	-0.372427	1.12687	0	-1.4801	1.11829	2.36371	-2.26272	-2.21155	-1.18846	-0.703944	-1.28852	0.542832	0.952724	0.825266	0.438105	0.0782924	-1.36095	-1.08567	-1.68453	0.598656	-0.606052	-1.00542	0.499818	-1.13044	0.114325	0.0436198	-2.22192	-0.978976	0.480672
anoxic low phosphate	0	-0.235353	0.402379	-0.421192	3.35062	2.42334	0	1.25919	0.283458	1.11981	0.521805	-0.893517	-0.35717	-1.19713	1.31216	-0.517349	0.465908	1.18949	-2.55694	-1.17046	0.187095	-0.0405368	0	-1.90538	-0.381886	0.73982	-3.93303	-2.47035	-2.4262	-1.67252	-1.64435	1.14708	-1.11037	-0.884912	2.08391	2.03672	0.064738	-0.683905	-1.36929	0.0669308	-1.00784	-2.16449	0.901854	-3.91794	1.35596	0.736632	-3.59071	1.59287	2.08317
anoxic stationary phase	0	1.11417	1.60039	0	2.08982	0.46907	0.842303	1.95341	0.931307	1.95804	0.900658	0.157165	0.0449824	-1.8411	0.568518	-0.116324	1.49424	1.58485	-2.81225	0.615486	1.1259	-0.244513	0	-1.71408	-0.293087	0.304974	-4.3093	-3.47318	-2.42689	1.66385	-2.0202	2.04827	-2.57155	-1.09836	1.76744	2.01287	1.19679	-0.519229	-0.502127	0.982229	-0.646272	-0.571059	-0.658074	-3.90349	0.254709	-0.338176	-3.05062	1.29659	2.09127
anoxic transitional growth	0	-0.147604	-1.42253	0	1.74637	0.550335	0.637367	0.266219	0.346323	1.74479	0.961326	0.0313515	0.659256	-1.37918	0.039367	0.266893	1.5049	1.55014	-3.17913	-0.804483	-1.19514	-1.65189	0	-1.77945	0.346347	1.23986	-3.22629	-3.45226	-1.08858	0.679659	-2.07812	1.43155	-0.329932	0.105711	1.88372	2.59226	1.28126	-1.29885	-0.745695	-0.353538	-0.928835	-1.20016	0.490298	-2.343	0.744644	-0.197157	-2.6896	1.17139	2.12185
attachment attachment control	2.5589	-1.50388	-0.825683	NA	0.0375649	-4	-2.39474	2.07412	0.303636	0.938111	0.743506	-0.148374	0.209373	0.359866	0.837012	-0.914791	2.18519	1.58494	0.781667	0.564434	0.0290184	-0.062003	1.73994	0.597658	-0.101989	-0.230456	0.239629	-0.669041	-0.0965612	NA	1.41215	0.641462	-0.0539883	0.633085	-0.277348	-0.0959396	0	0.652666	-0.964071	-0.386038	-0.585234	-0.416077	-0.0441909	0.0632083	0.834105	1.02598	0.130746	0.709191	0.907451
attachment biofilm 24h	4.40533	-3.575	-0.215687	NA	-0.222669	0.709545	-0.478236	0.0829277	-2.21766	0.147698	0.110822	-1.07551	-1.30082	0.866991	0.803646	-2.84382	2.87979	2.149	1.28519	-0.397242	0.00274552	1.09034	1.93127	0.942579	-0.29907	0.312398	1.11198	-0.463846	1.20258	0	3.2058	1.13024	1.86663	1.8048	1.66825	2.64527	2.76925	2.93127	-0.396253	1.68703	-2.33135	-3.26672	-0.827876	0.208507	-2.39072	-2.7105	0.745461	-4.41908	-2.60007
attachment biofilm 48h	5.31943	-2.12051	0.978702	NA	-0.280994	0.228956	1.26846	-0.964144	-1.37047	-0.0110874	-0.518895	-1.3007	-2.25412	0.695331	0.947937	-1.93041	2.34176	1.31106	2.06281	0.422267	0.58445	0.657989	3.36708	2.19521	-0.786666	-0.011367	-0.177197	-0.502645	0.98317	0	2.74443	0.475538	0.881731	2.02111	1.30238	2.80484	2.36581	2.58128	-0.293738	1.41299	-1.26253	-2.05569	-1.18174	-1.00166	-3.3599	-2.22456	-0.181103	-3.40677	-2.21714
attachment ex vivo tumor	3.39976	-1.58743	0.551019	NA	4.29963	-0.521853	1.64509	-0.341905	-6.10384	0.605722	0.430824	-0.898081	-0.424086	0.873086	0.282922	-2.40916	1.19789	2.04207	0.968575	0.888484	1.16542	2.42775	2.96858	-1.90291	-1.72845	-0.867316	0.067918	1.12587	0.990363	0	0.303355	-0.777922	1.4406	-0.111305	3.26193	1.60215	1.32807	3.39976	-0.265979	4.77853	-2.13472	-5.3213	-0.0462852	-1.52385	-3.36632	-2.13683	-2.51065	-0.778601	-1.96934
attachment exponential growth	1.05021	-2.62249	-1.94416	0	-0.658044	-2.90983	-0.423562	1.46581	-2.58838	0.814656	0.649677	-0.693671	-0.398127	0.437213	0.594385	-4.28625	3.53745	2.67594	1.70677	0.0748546	-0.14152	0.243467	1.64601	0.285216	0.668839	0.704203	1.05282	-0.271326	1.89775	0	2.27233	1.23863	3.00298	2.91245	3.51268	3.50466	2.52881	2.64806	-0.388117	0.796519	-0.707888	-1.98432	-0.68436	-0.75011	-1.86528	-1.97122	-0.0275226	-4.474	-3.64238
attachment heat shock (42°)	2.76949	-0.0342462	0.557409	0	-0.996091	-1.66088	2.77302	-0.191985	-0.834549	0.810351	0.638014	-1.69475	-1.77681	-0.015195	-0.538088	-1.4934	1.05968	0.574139	1.20311	-0.0837831	0.120987	0.0698865	3.02178	-0.052762	-0.666078	-1.30883	-0.860698	-0.53992	0.923821	0	1.86225	1.24121	1.64452	0.722432	3.51533	4.05329	3.13753	3.43511	-0.295737	2.02187	-1.82579	-3.25138	-2.39797	-1.55361	-2.46077	-1.97917	-0.506954	-1.65798	-0.613544
attachment heat shock (50°)	3.49299	-0.953294	-0.648721	0	-2.22448	-1.92186	1.20661	0.552789	-3.00107	0.889757	0.94484	-1.71822	-1.03491	1.54721	1.43482	-0.0630189	2.49888	1.47207	1.80741	-0.592252	0.710736	1.3289	3.96044	-0.580542	0.4513	-2.78361	-2.95553	-2.40932	1.05338	0	1.17249	0.982828	-0.508592	0.0382369	2.79689	3.16169	2.64691	4.26107	1.22275	1.69765	-0.744608	-3.17614	-0.756127	-1.22687	-2.47173	-2.86364	-0.0716271	-2.0349	-0.774646
attachment iron starvation	2.94313	-1.0888	-0.0569482	0	-1.07359	-1.49055	1.19657	1.28527	-2.13847	0.675056	0.67896	-1.35273	-0.919739	0.114186	-0.449531	-2.35664	2.42526	1.45503	0.861401	-0.0864038	0.264287	-0.787512	1.51108	0.115979	-0.257142	-0.336859	-0.105706	-0.35704	0.544636	0	1.18239	1.98163	-0.0666623	0.751583	3.9027	4.39158	4.08175	2.86008	-0.479149	0.65961	-1.09855	-2.41537	-0.22493	-2.31575	-2.01054	-2.17672	-0.666419	-2.15525	-0.387943
attachment low osmolarity	3.13253	-2.21729	-1.47276	0	-0.63094	-2.19784	-0.659912	-0.503087	-3.03267	0.95219	0.620074	-0.777841	-0.393907	1.21214	0.53154	-5.31998	3.74425	3.05792	2.30582	0.299308	0.0193618	1.86253	2.1008	0.461392	0.720817	0.976139	1.21745	0.505725	1.50683	0	2.36727	0.889772	3.49723	2.91669	2.92079	2.41166	1.31365	2.21506	-1.1043	1.43565	-0.953209	-2.44072	-0.397034	-0.259432	-2.5229	-1.78721	-0.222885	-4.89561	-2.90789
attachment low phosphate	3.97634	-2.50083	0.479728	0	0.696865	0.611177	0	1.31344	-1.67244	-0.195093	0.0686285	-2.22059	-1.86851	0.258458	0.853723	-3.07614	1.69259	1.20192	1.94424	-0.629259	0.578883	0.695127	0.391375	0.0361196	-0.77936	-0.647749	-0.452855	0.24693	0.269094	0	2.01144	1.49402	1.43413	1.20651	4.5666	4.3701	2.73935	2.61682	-0.789062	0.903921	-1.355	-3.59979	0.00500203	-3.04693	-1.28127	-1.0942	-1.59167	-2.32377	-1.30539
attachment stationary phase	2.42708	-1.1513	1.67774	NA	-0.563929	-1.3431	0.295092	2.00767	-1.02459	0.643139	0.447482	-1.16991	-1.46636	-0.385509	0.110079	-2.67512	2.72092	1.59728	1.68893	1.15668	1.51769	0.491151	2.21077	0.22742	-0.690561	-1.0826	-0.829131	-0.755909	0.268401	0	1.6356	2.39521	-0.0270437	0.993065	4.25012	4.34624	3.8714	2.7815	0.0781002	1.81922	-0.993429	-2.00636	-1.55493	-3.03249	-2.38252	-2.16901	-1.05158	-2.62005	-1.29729
attachment transitional growth	1.32726	-2.41308	-1.34518	NA	-0.907384	-1.26183	0.090155	0.320476	-1.60957	0.429894	0.50815	-1.29572	-0.852086	0.0764041	-0.419072	-2.2919	2.73158	1.56257	1.32205	-0.263284	-0.803356	-0.916224	1.29887	0.162041	-0.0511271	-0.147711	0.253883	-0.734984	1.60672	0	1.57768	1.77849	2.21457	2.19714	4.3664	4.92563	3.95587	2.00188	-0.165468	0.483452	-1.27599	-2.63546	-0.406554	-1.472	-1.89258	-2.02799	-0.690567	-2.74524	-1.26671
attachment control biofilm 24h	1.84644	-2.07112	0.609995	NA	-0.260233	4	1.9165	-1.9912	-2.5213	-0.790413	-0.632684	-0.927134	-1.5102	0.507125	-0.0333661	-1.92903	0.694602	0.564057	0.503525	-0.961677	-0.0262729	1.15234	0.191338	0.344921	-0.197081	0.542854	0.872348	0.205195	1.29914	0	1.79365	0.488778	1.92061	1.17171	1.9456	2.74121	4	2.27861	0.567818	2.07306	-1.74612	-2.85065	-0.783686	0.145298	-3.22483	-3.73648	0.614716	-5.12827	-3.50752
attachment control biofilm 48h	2.76053	-0.616634	1.80438	NA	-0.318559	4	3.66319	-3.03827	-1.67411	-0.949199	-1.2624	-1.15233	-2.46349	0.335465	0.110924	-1.01562	0.15657	-0.273878	1.28114	-0.142167	0.555432	0.719992	1.62715	1.59756	-0.684677	0.219089	-0.416826	0.166396	1.07973	0	1.33228	-0.165924	0.935719	1.38802	1.57973	2.90078	4	1.92861	0.670333	1.79903	-0.677293	-1.63962	-1.13755	-1.06487	-4.19401	-3.25054	-0.311848	-4.11596	-3.12459
attachment control ex vivo tumor	0.840865	-0.0835513	1.3767	NA	4.26207	0	4.03982	-2.41603	-6.40748	-0.332389	-0.312682	-0.749707	-0.633459	0.51322	-0.55409	-1.49437	-0.987296	0.457127	0.186908	0.324049	1.1364	2.48976	1.22864	-2.50057	-1.62646	-0.63686	-0.171711	1.79491	1.08692	0	-1.10879	-1.41938	1.49458	-0.74439	3.53928	1.69809	4	2.7471	0.698092	5.16456	-1.54949	-4.90522	-0.00209426	-1.58706	-4.20043	-3.16281	-2.64139	-1.48779	-2.87679
attachment control exponential growth	-1.50869	-1.11861	-1.11848	0	-0.695609	0	1.97118	-0.608316	-2.89201	-0.123455	-0.0938287	-0.545297	-0.6075	0.0773474	-0.242627	-3.37145	1.35227	1.091	0.925101	-0.48958	-0.170539	0.30547	-0.0939248	-0.312443	0.770829	0.93466	0.813193	0.397716	1.99431	0	0.860186	0.597168	3.05697	2.27936	3.79003	3.6006	4	1.9954	0.575954	1.18256	-0.122654	-1.56825	-0.640169	-0.813318	-2.69938	-2.9972	-0.158268	-5.18319	-4.54983
attachment control heat shock (42°)	0.21059	1.46963	1.38309	0	-1.03366	0	5.16776	-2.26611	-1.13819	-0.12776	-0.105492	-1.54638	-1.98618	-0.375061	-1.3751	-0.578606	-1.12551	-1.0108	0.421446	-0.648217	0.0919686	0.13189	1.28184	-0.65042	-0.564089	-1.07838	-1.10033	0.129121	1.02038	0	0.450102	0.599747	1.6985	0.0893468	3.79268	4.14923	4	2.78244	0.668334	2.4079	-1.24055	-2.8353	-2.35378	-1.61682	-3.29488	-3.00516	-0.637699	-2.36717	-1.52099
attachment control heat shock (50°)	0.934089	0.550581	0.176961	0	-2.26205	0	3.60135	-1.52133	-3.30471	-0.0483546	0.201334	-1.56985	-1.24428	1.18734	0.597808	0.851772	0.313697	-0.11287	1.02575	-1.15669	0.681718	1.3909	2.2205	-1.1782	0.553289	-2.55316	-3.19516	-1.74028	1.14994	0	-0.239653	0.341366	-0.454604	-0.594848	3.07424	3.25763	4	3.6084	2.18682	2.08369	-0.159374	-2.76007	-0.711936	-1.29008	-3.30584	-3.88962	-0.202373	-2.7441	-1.6821
attachment control iron starvation	0.384233	0.415075	0.768734	0	-1.11115	0	3.59131	-0.788853	-2.44211	-0.263055	-0.064546	-1.20436	-1.12911	-0.24568	-1.28654	-1.44185	0.240078	-0.12991	0.0797341	-0.650838	0.235269	-0.725509	-0.228851	-0.48168	-0.155152	-0.106403	-0.345335	0.312001	0.641197	0	-0.229755	1.34017	-0.0126739	0.118497	4.18005	4.48752	4	2.20741	0.484922	1.04565	-0.513312	-1.99929	-0.180739	-2.37896	-2.84465	-3.2027	-0.797165	-2.86444	-1.29539
attachment control low osmolarity	0.573627	-0.713413	-0.647073	0	-0.668505	0	1.73483	-2.57721	-3.3363	0.0140783	-0.123432	-0.629468	-0.60328	0.852277	-0.305472	-4.40519	1.55907	1.47298	1.52415	-0.265126	-0.0096566	1.92453	0.360867	-0.136267	0.822806	1.2066	0.977821	1.17477	1.60339	0	0.955122	0.24831	3.55122	2.28361	3.19814	2.5076	4	1.56239	-0.140227	1.82168	-0.367975	-2.02465	-0.352843	-0.32264	-3.35701	-2.8132	-0.353631	-5.6048	-3.81534
attachment control low phosphate	1.41744	-0.996954	1.30541	0	0.6593	4	0	-0.760679	-1.97607	-1.1332	-0.674877	-2.07221	-2.07789	-0.101408	0.0167109	-2.16135	-0.492599	-0.383019	1.16257	-1.19369	0.549865	0.75713	-1.34856	-0.561539	-0.67737	-0.417293	-0.692484	0.915971	0.365656	0	0.599292	0.852559	1.48812	0.573427	4.84394	4.46604	4	1.96416	0.175009	1.28996	-0.769766	-3.18371	0.049193	-3.11014	-2.11537	-2.12018	-1.72242	-3.03296	-2.21284
attachment control stationary phase	-0.131819	0.35257	2.50342	NA	-0.601494	0	2.68983	-0.0664568	-1.32822	-0.294973	-0.296023	-1.02153	-1.67573	-0.745375	-0.726933	-1.76033	0.535736	0.0123416	0.907264	0.59225	1.48867	0.553154	0.470834	-0.370238	-0.588572	-0.852139	-1.06876	-0.0868676	0.364963	0	0.223449	1.75374	0.0269446	0.35998	4.52747	4.44218	4	2.12883	1.04217	2.20526	-0.408195	-1.59028	-1.51074	-3.0957	-3.21662	-3.19499	-1.18233	-3.32924	-2.20475
attachment control transitional growth	-1.23164	-0.909206	-0.519493	NA	-0.944949	4	2.48489	-1.75365	-1.91321	-0.508218	-0.235356	-1.14735	-1.06146	-0.283462	-1.25608	-1.37711	0.546396	-0.0223724	0.540379	-0.827718	-0.832375	-0.854221	-0.441062	-0.435617	0.0508622	0.0827454	0.0142546	-0.0659429	1.70328	0	0.165529	1.13703	2.26856	1.56405	4.64375	5.02157	4	1.34922	0.798603	0.86949	-0.690759	-2.21939	-0.362363	-1.5352	-2.72669	-3.05397	-0.821312	-3.45443	-2.17417
biofilm 24h biofilm 48h	0.914099	1.45449	1.19439	NA	-0.0583256	-0.480588	1.74669	-1.04707	0.847192	-0.158785	-0.629717	-0.225192	-0.953292	-0.17166	0.14429	0.913414	-0.538033	-0.837935	0.777618	0.81951	0.581705	-0.432353	1.43581	1.25263	-0.487596	-0.323765	-1.28917	-0.0387994	-0.219413	0.189378	-0.461367	-0.654702	-0.984896	0.216309	-0.365863	0.159572	-0.403443	-0.349996	0.102515	-0.274035	1.06882	1.21103	-0.353867	-1.21017	-0.969178	0.485941	-0.926564	1.01231	0.382933
biofilm 24h ex vivo tumor	-1.00557	1.98757	0.766707	NA	4.5223	-1.2314	2.12332	-0.424833	-3.88618	0.458024	0.320002	0.177427	0.876739	0.00609523	-0.520724	0.434657	-1.6819	-0.106929	-0.316617	1.28573	1.16267	1.33741	1.0373	-2.84549	-1.42938	-1.17971	-1.04406	1.58971	-0.212221	1.49154	-2.90244	-1.90816	-0.42603	-1.9161	1.59368	-1.04312	-1.44119	0.46849	0.130274	3.0915	0.196629	-2.05458	0.781591	-1.73236	-0.975603	0.573668	-3.25611	3.64047	0.630731
biofilm 24h exponential growth	-3.35512	0.952507	-1.72847	0	-0.435375	-3.61938	0.0546739	1.38288	-0.370716	0.666958	0.538856	0.381837	0.902697	-0.429777	-0.209261	-1.44243	0.657663	0.526946	0.421575	0.472097	-0.144266	-0.846875	-0.285263	-0.657363	0.96791	0.391805	-0.0591546	0.19252	0.695164	-1.09808	-0.933464	0.10839	1.13635	1.10765	1.84444	0.85939	-0.240443	-0.28321	0.00813561	-0.890507	1.62346	1.2824	0.143517	-0.958617	0.525446	0.739281	-0.772984	-0.0549252	-1.04231
biofilm 24h heat shock (42°)	-1.63585	3.54075	0.773097	0	-0.773423	-2.37042	3.25126	-0.274913	1.38311	0.662653	0.527192	-0.619243	-0.475982	-0.882186	-1.34173	1.35042	-1.82011	-1.57486	-0.0820791	0.313459	0.118241	-1.02046	1.0905	-0.995341	-0.367007	-1.62123	-1.97267	-0.0760741	-0.278762	-1.83864	-1.34355	0.11097	-0.222111	-1.08237	1.84708	1.40802	0.368279	0.503834	0.100516	0.33484	0.505563	0.015347	-1.5701	-1.76211	-0.0700519	0.731324	-1.25242	2.7611	1.98652
biofilm 24h heat shock (50°)	-0.912346	2.6217	-0.433034	0	-2.00181	-2.6314	1.68484	0.469861	-0.783412	0.742059	0.834018	-0.642717	0.265916	0.680215	0.631174	2.7808	-0.380906	-0.676926	0.52222	-0.195009	0.707991	0.238558	2.02916	-1.52312	0.75037	-3.09601	-4.06751	-1.94547	-0.149208	0.74002	-2.0333	-0.147412	-2.37522	-1.76656	1.12865	0.516413	-0.122338	1.32979	1.619	0.0106255	1.58674	0.0905778	0.0717499	-1.43538	-0.0810131	-0.153138	-0.817088	2.38417	1.82542
biofilm 24h iron starvation	-1.4622	2.4862	0.158739	0	-0.850917	-2.2001	1.67481	1.20234	0.0791918	0.527358	0.568138	-0.277225	0.381085	-0.752805	-1.25318	0.487179	-0.454524	-0.693967	-0.423791	0.310839	0.261542	-1.87785	-0.420189	-0.8266	0.0419288	-0.649257	-1.21768	0.106806	-0.657948	-1.13409	-2.0234	0.85139	-1.93329	-1.05322	2.23445	1.74631	1.3125	-0.0711946	-0.0828959	-1.02742	1.23281	0.851352	0.602946	-2.52426	0.38018	0.533778	-1.41188	2.26383	2.21212
biofilm 24h low osmolarity	-1.27281	1.35771	-1.25707	0	-0.408271	-2.90739	-0.181676	-0.586015	-0.815003	0.804492	0.509252	0.297666	0.906917	0.345153	-0.272106	-2.47616	0.864463	0.908927	1.02062	0.696551	0.0166163	0.772188	0.169529	-0.481188	1.01989	0.663741	0.105473	0.969571	0.304248	-2.42424	-0.838529	-0.240468	1.6306	1.11189	1.25254	-0.233609	-1.4556	-0.716218	-0.708045	-0.25138	1.37814	0.826	0.430842	-0.467939	-0.132181	0.923284	-0.968347	-0.476537	-0.307825
biofilm 24h low phosphate	-0.428997	1.07417	0.695415	0	0.919534	-0.0983673	0	1.23052	0.545226	-0.342791	-0.042193	-1.14508	-0.567688	-0.608532	0.050077	-0.232324	-1.1872	-0.947076	0.659046	-0.232017	0.576138	-0.395215	-1.5399	-0.90646	-0.480289	-0.960147	-1.56483	0.710776	-0.933489	-3.39281	-1.19436	0.363781	-0.432497	-0.598287	2.89835	1.72482	-0.0299056	-0.314449	-0.392809	-0.783105	0.976351	-0.333068	0.832879	-3.25544	1.10945	1.6163	-2.33713	2.09531	1.29468
biofilm 24h stationary phase	-1.97825	2.42369	1.89342	NA	-0.341261	-2.05264	0.773328	1.92474	1.19307	0.495441	0.336661	-0.0943977	-0.165536	-1.2525	-0.693567	0.1687	-0.158866	-0.551715	0.403738	1.55393	1.51494	-0.599191	0.279496	-0.715159	-0.39149	-1.39499	-1.94111	-0.292063	-0.934182	-0.0564388	-1.5702	1.26497	-1.89367	-0.811735	2.58188	1.70097	1.10214	-0.149773	0.474353	0.132194	1.33792	1.26036	-0.72705	-3.241	0.00820265	0.541488	-1.79704	1.79902	1.30277
biofilm 24h transitional growth	-3.07808	1.16192	-1.12949	NA	-0.684715	-1.97138	0.568391	0.237548	0.608091	0.282196	0.397328	-0.220211	0.448738	-0.790587	-1.22272	0.551918	-0.148206	-0.586429	0.0368536	0.133959	-0.806102	-2.00657	-0.6324	-0.780538	0.247943	-0.460109	-0.858093	-0.271138	0.404132	-1.04063	-1.62812	0.648255	0.347944	0.392336	2.69815	2.28035	1.18662	-0.929389	0.230785	-1.20357	1.05536	0.63126	0.421323	-1.6805	0.498137	0.682508	-1.43603	1.67383	1.33335
biofilm 48h ex vivo tumor	-1.91967	0.533083	-0.427682	NA	4.58063	-0.750809	0.37663	0.622239	-4.73337	0.61681	0.949719	0.402619	1.83003	0.177755	-0.665014	-0.478756	-1.14387	0.731005	-1.09424	0.466216	0.580965	1.76977	-0.398509	-4.09813	-0.941784	-0.855949	0.245115	1.62851	0.0071924	1.30216	-2.44108	-1.25346	0.558866	-2.13241	1.95955	-1.20269	-1.03774	0.818486	0.0277596	3.36553	-0.872196	-3.2656	1.13546	-0.522189	-0.00642464	0.0877272	-2.32954	2.62816	0.247798
biofilm 48h exponential growth	-4.26922	-0.501981	-2.92286	0	-0.37705	-3.13879	-1.69202	2.42995	-1.21791	0.825743	1.16857	0.607029	1.85599	-0.258117	-0.353552	-2.35584	1.1957	1.36488	-0.356043	-0.347413	-0.725971	-0.414522	-1.72107	-1.91	1.45551	0.71557	1.23002	0.23132	0.914577	-1.28746	-0.472097	0.763092	2.12125	0.891339	2.2103	0.699819	0.163	0.0667864	-0.0943791	-0.616472	0.554639	0.0713707	0.497384	0.251549	1.49462	0.25334	0.15358	-1.06724	-1.42524
biofilm 48h heat shock (42°)	-2.54994	2.08626	-0.421292	0	-0.715097	-1.88984	1.50457	0.772159	0.535921	0.821439	1.15691	-0.394051	0.477309	-0.710526	-1.48602	0.437009	-1.28207	-0.736925	-0.859697	-0.506051	-0.463464	-0.588102	-0.345309	-2.24798	0.120588	-1.29746	-0.683501	-0.0372747	-0.0593491	-2.02802	-0.882181	0.765672	0.762785	-1.29868	2.21294	1.24845	0.771722	0.85383	-0.0019988	0.608875	-0.563262	-1.19568	-1.21623	-0.551947	0.899127	0.245383	-0.325851	1.74879	1.60359
biofilm 48h heat shock (50°)	-1.82645	1.16721	-1.62742	0	-1.94349	-2.15081	-0.0618467	1.51693	-1.6306	0.900844	1.46374	-0.417524	1.21921	0.851875	0.486884	1.86739	0.157127	0.161009	-0.255399	-1.01452	0.126286	0.670912	0.593353	-2.77576	1.23797	-2.77224	-2.77833	-1.90667	0.0702052	0.550642	-1.57194	0.507291	-1.39032	-1.98287	1.49451	0.356841	0.281106	1.67979	1.51649	0.284661	0.517919	-1.12045	0.425617	-0.22521	0.888165	-0.639079	0.109475	1.37186	1.44249
biofilm 48h iron starvation	-2.3763	1.03171	-1.03565	0	-0.792591	-1.71951	-0.0718843	2.24941	-0.768	0.686144	1.19786	-0.0520331	1.33438	-0.581145	-1.39747	-0.426235	0.0835086	0.143968	-1.20141	-0.508671	-0.320163	-1.4455	-1.856	-2.07924	0.529524	-0.325492	0.0714911	0.145605	-0.438535	-1.32347	-1.56204	1.50609	-0.948393	-1.26953	2.60031	1.58674	1.71594	0.278802	-0.185411	-0.753381	0.163981	-0.359676	0.956814	-1.31409	1.34936	0.047837	-0.485317	1.25151	1.82919
biofilm 48h low osmolarity	-2.18691	-0.096779	-2.45146	0	-0.349946	-2.4268	-1.92837	0.461056	-1.6622	0.963277	1.13897	0.522859	1.86021	0.516813	-0.416397	-3.38957	1.4025	1.74686	0.243005	-0.122959	-0.565089	1.20454	-1.26628	-1.73382	1.50748	0.987506	1.39465	1.00837	0.523661	-2.61361	-0.377162	0.414235	2.6155	0.895582	1.6184	-0.39318	-1.05216	-0.366222	-0.81056	0.0226552	0.309318	-0.385028	0.78471	0.742227	0.836997	0.437344	-0.0417827	-1.48885	-0.690758
biofilm 48h low phosphate	-1.3431	-0.38032	-0.498973	0	0.977859	0.382221	-4	2.27759	-0.301966	-0.184006	0.587524	-0.919887	0.385604	-0.436872	-0.0942134	-1.14574	-0.649169	-0.109141	-0.118572	-1.05153	-0.00556736	0.0371386	-2.97571	-2.15909	0.0073064	-0.636382	-0.275658	0.749575	-0.714076	-3.58219	-0.732991	1.01848	0.552399	-0.814596	3.26421	1.56525	0.373538	0.0355474	-0.495323	-0.50907	-0.0924732	-1.5441	1.18675	-2.04527	2.07863	1.13036	-1.41057	1.083	0.911742
biofilm 48h stationary phase	-2.89235	0.969204	0.699034	NA	-0.282935	-1.57205	-0.973363	2.97181	0.345882	0.654226	0.966378	0.130795	0.787756	-1.08084	-0.837858	-0.744713	0.379167	0.28622	-0.37388	0.734417	0.933235	-0.166838	-1.15631	-1.96779	0.0961052	-1.07123	-0.651934	-0.253263	-0.714769	-0.245817	-1.10883	1.91967	-0.908775	-1.02804	2.94774	1.5414	1.50559	0.200223	0.371839	0.406229	0.269098	0.0493351	-0.373183	-2.03083	0.977381	0.0555476	-0.870478	0.786714	0.919841
biofilm 48h transitional growth	-3.99218	-0.292572	-2.32388	NA	-0.626389	-1.49079	-1.1783	1.28462	-0.239101	0.440981	1.02704	0.0049809	1.40203	-0.618927	-1.36701	-0.361496	0.389827	0.251506	-0.740765	-0.685551	-1.38781	-1.57421	-2.06821	-2.03317	0.735539	-0.136344	0.43108	-0.232339	0.623545	-1.23001	-1.16675	1.30296	1.33284	0.176027	3.06402	2.12078	1.59006	-0.579393	0.128271	-0.929539	-0.0134657	-0.579768	0.77519	-0.470336	1.46732	0.196567	-0.509464	0.661522	0.950421
ex vivo tumor exponential growth	-2.34955	-1.03506	-2.49518	0	-4.95768	-2.38798	-2.06865	1.80771	3.51546	0.208934	0.218853	0.20441	0.0259587	-0.435873	0.311463	-1.87708	2.33956	0.633875	0.738193	-0.813629	-1.30694	-2.18429	-1.32256	2.18813	2.39729	1.57152	0.984904	-1.39719	0.907385	-2.58962	1.96898	2.01655	1.56238	3.02375	0.250753	1.90251	1.20074	-0.7517	-0.122139	-3.98201	1.42683	3.33697	-0.638075	0.773738	1.50105	0.165613	2.48312	-3.6954	-1.67304
ex vivo tumor heat shock (42°)	-0.630275	1.55318	0.00639001	0	-5.29572	-1.13903	1.12794	0.14992	5.26929	0.204629	0.20719	-0.79667	-1.35272	-0.888281	-0.82101	0.915766	-0.138209	-1.46793	0.234538	-0.972267	-1.04443	-2.35787	0.0532003	1.85015	1.06237	-0.441515	-0.928616	-1.66579	-0.0665415	-3.33018	1.55889	2.01913	0.203919	0.833737	0.253399	2.45114	1.80946	0.0353437	-0.0297584	-2.75666	0.308934	2.06992	-2.35169	-0.0297584	0.905551	0.157656	2.00369	-0.879376	1.35579
ex vivo tumor heat shock (50°)	0.0932245	0.634132	-1.19974	0	-6.52411	-1.40001	-0.438477	0.894694	3.10277	0.284034	0.514016	-0.820143	-0.610822	0.67412	1.1519	2.34614	1.30099	-0.569997	0.838837	-1.48074	-0.454679	-1.09885	0.991862	1.32237	2.17975	-1.9163	-3.02345	-3.53518	0.0630128	-0.751518	0.869139	1.76075	-1.94919	0.149542	-0.465036	1.55953	1.31885	0.861304	1.48873	-3.08087	1.39011	2.14515	-0.709841	0.29698	0.89459	-0.726806	2.43902	-1.2563	1.19469
ex vivo tumor iron starvation	-0.456631	0.498626	-0.607968	0	-5.37322	-0.968702	-0.448514	1.62717	3.96537	0.0693341	0.248136	-0.454652	-0.495654	-0.7589	-0.732453	0.0525213	1.22737	-0.587037	-0.107174	-0.974887	-0.901128	-3.21527	-1.45749	2.01889	1.47131	0.530457	-0.173624	-1.48291	-0.445727	-2.62563	0.879038	2.75955	-1.50726	0.862888	0.640767	2.78943	2.75369	-0.539685	-0.21317	-4.11892	1.03618	2.90593	-0.178645	-0.791903	1.35578	-0.0398902	1.84423	-1.37665	1.58139
ex vivo tumor low osmolarity	-0.267238	-0.629862	-2.02378	0	-4.93057	-1.67599	-2.305	-0.161183	3.07117	0.346467	0.18925	0.12024	0.0301784	0.339057	0.248618	-2.91082	2.54636	1.01586	1.33724	-0.589175	-1.14605	-0.565225	-0.867773	2.3643	2.44927	1.84346	1.14953	-0.620141	0.516469	-3.91577	2.06391	1.66769	2.05663	3.028	-0.341143	0.809511	-0.0144122	-1.18471	-0.838319	-3.34288	1.18151	2.88058	-0.350749	1.26442	0.843422	0.349616	2.28776	-4.11701	-0.938556
ex vivo tumor low phosphate	0.576574	-0.913403	-0.0712911	0	-3.60277	1.13303	-4	1.65535	4.4314	-0.800816	-0.362195	-1.32251	-1.44443	-0.614628	0.570801	-0.666981	0.494697	-0.840146	0.975663	-1.51774	-0.586532	-1.73263	-2.5772	1.93903	0.94909	0.219567	-0.520773	-0.878936	-0.721268	-4.88435	1.70808	2.27194	-0.006467	1.31782	1.30466	2.76794	1.41128	-0.782939	-0.523083	-3.8746	0.779723	1.72151	0.0512872	-1.52308	2.08506	1.04263	0.918975	-1.54517	0.663944
ex vivo tumor stationary phase	-0.972684	0.436122	1.12672	NA	-4.86356	-0.821245	-1.34999	2.34957	5.07925	0.0374164	0.0166586	-0.271824	-1.04227	-1.25859	-0.172843	-0.265957	1.52303	-0.444786	0.720356	0.268201	0.352271	-1.9366	-0.757806	2.13033	1.03789	-0.215279	-0.897049	-1.88177	-0.721961	-1.54798	1.33224	3.17313	-1.46764	1.10437	0.988194	2.74409	2.54333	-0.618263	0.344079	-2.95931	1.14129	3.31494	-1.50864	-1.50864	0.983806	-0.0321796	1.45907	-1.84145	0.672043
ex vivo tumor transitional growth	-2.07251	-0.825654	-1.89619	NA	-5.20702	-0.73998	-1.55493	0.66238	4.49427	-0.175829	0.0773259	-0.397638	-0.428	-0.796682	-0.701995	0.11726	1.53369	-0.479499	0.353471	-1.15177	-1.96877	-3.34398	-1.6697	2.06495	1.67732	0.719605	0.185965	-1.86085	0.616353	-2.53217	1.27432	2.55642	0.773974	2.30844	1.10447	3.32347	2.6278	-1.39788	0.100511	-4.29507	0.85873	2.68584	-0.360269	0.0518529	1.47374	0.10884	1.82008	-1.96664	0.702623
exponential growth heat shock (42°)	1.71928	2.58824	2.50157	4.06695	-0.338047	1.24895	3.19658	-1.65779	1.75383	-0.00430468	-0.0116631	-1.00108	-1.37868	-0.452408	-1.13247	2.79285	-2.47777	-2.10181	-0.503654	-0.158638	0.262507	-0.17358	1.37576	-0.337978	-1.33492	-2.01303	-1.91352	-0.268594	-0.973926	-0.740564	-0.410084	0.00257986	-1.35846	-2.19002	0.00264651	0.548628	0.608722	0.787044	0.0923802	1.22535	-1.1179	-1.26705	-1.71361	-0.803497	-0.595498	-0.00795725	-0.479431	2.81602	3.02884
exponential growth heat shock (50°)	2.44278	1.6692	1.29544	5.07782	-1.56644	0.987974	1.63017	-0.913018	-0.412696	0.0751009	0.295163	-1.02455	-0.636781	1.10999	0.840436	4.22323	-1.03857	-1.20387	0.100644	-0.667106	0.852256	1.08543	2.31443	-0.865758	-0.21754	-3.48782	-4.00835	-2.13799	-0.844372	1.8381	-1.09984	-0.255802	-3.51157	-2.87421	-0.715789	-0.342977	0.118106	1.613	1.61087	0.901132	-0.0367197	-1.19182	-0.0717667	-0.476759	-0.606459	-0.892419	-0.0441045	2.4391	2.86773
exponential growth iron starvation	1.89292	1.53369	1.88721	0.918519	-0.415541	1.41928	1.62013	-0.180537	0.449908	-0.1396	0.0292827	-0.659062	-0.521613	-0.323027	-1.04392	1.9296	-1.11219	-1.22091	-0.845367	-0.161258	0.405808	-1.03098	-0.134927	-0.169237	-0.925981	-1.04106	-1.15853	-0.0857147	-1.35311	-0.0360142	-1.08994	0.743	-3.06964	-2.16086	0.390014	0.886917	1.55294	0.212015	-0.0910315	-0.136909	-0.390657	-0.431046	0.45943	-1.56564	-0.145266	-0.205503	-0.638897	2.31875	3.25444
exponential growth low osmolarity	2.08231	0.405202	0.471403	1.37558	0.0271043	0.711989	-0.23635	-1.96889	-0.444287	0.137534	-0.0296033	-0.0841706	0.00421976	0.77493	-0.0628453	-1.03373	0.2068	0.381981	0.599048	0.224454	0.160882	1.61906	0.454792	0.176176	0.0519776	0.271935	0.164628	0.777051	-0.390916	-1.32616	0.0949357	-0.348858	0.494246	0.00424327	-0.591895	-1.093	-1.21515	-0.433008	-0.716181	0.639127	-0.245321	-0.456399	0.287326	0.490678	-0.657627	0.184003	-0.195363	-0.421612	0.734486
exponential growth low phosphate	2.92613	0.121661	2.42389	3.60818	1.35491	3.52101	0	-0.152363	0.915942	-1.00975	-0.581049	-1.52692	-1.47039	-0.178755	0.259338	1.2101	-1.84486	-1.47402	0.23747	-0.704114	0.720403	0.45166	-1.25464	-0.249096	-1.4482	-1.35195	-1.50568	0.518255	-1.62865	-2.29473	-0.260894	0.255392	-1.56885	-1.70594	1.05391	0.865433	0.210538	-0.0312391	-0.400944	0.107402	-0.647112	-1.61547	0.689362	-2.29682	0.584008	0.877016	-1.56415	2.15023	2.33699
exponential growth stationary phase	1.37687	1.47119	3.62189	0	0.0941146	1.56673	0.718654	0.541859	1.56379	-0.171517	-0.202195	-0.476235	-1.06823	-0.822722	-0.484306	1.61113	-0.816529	-1.07866	-0.0178369	1.08183	1.65921	0.247684	0.564759	-0.0577956	-1.3594	-1.7868	-1.88195	-0.484583	-1.62935	1.04164	-0.636737	1.15658	-3.03002	-1.91938	0.737442	0.841577	1.34259	0.133437	0.466218	1.0227	-0.285541	-0.0220356	-0.870566	-2.28238	-0.517243	-0.197793	-1.02406	1.85395	2.34509
exponential growth transitional growth	0.277046	0.209409	0.598983	0	-0.24934	1.648	0.513717	-1.14533	0.978807	-0.384762	-0.141527	-0.602048	-0.453959	-0.360809	-1.01346	1.99434	-0.805869	-1.11337	-0.384722	-0.338138	-0.661836	-1.15969	-0.347137	-0.123175	-0.719966	-0.851914	-0.798939	-0.463658	-0.291031	0.0574455	-0.694657	0.539865	-0.78841	-0.715312	0.853717	1.42096	1.42706	-0.646179	0.22265	-0.313067	-0.568104	-0.651139	0.277806	-0.721886	-0.0273087	-0.0567731	-0.663044	1.72876	2.37567
heat shock (42°) heat shock (50°)	0.723499	-0.919048	-1.20613	1.01087	-1.22839	-0.260978	-1.56641	0.744774	-2.16653	0.0794055	0.306826	-0.0234735	0.741899	1.5624	1.97291	1.43038	1.4392	0.897933	0.604299	-0.508469	0.589749	1.25901	0.938662	-0.52778	1.11738	-1.47478	-2.09483	-1.8694	0.129554	2.57866	-0.689755	-0.258381	-2.15311	-0.684195	-0.718436	-0.891606	-0.490616	0.825961	1.51849	-0.324215	1.08118	0.0752308	1.64185	0.326738	-0.0109612	-0.884462	0.435327	-0.376928	-0.161102
heat shock (42°) iron starvation	0.173644	-1.05455	-0.614358	-3.14843	-0.0774941	0.170325	-1.57645	1.47725	-1.30392	-0.135295	0.0409458	0.342018	0.857067	0.129381	0.0885572	-0.863244	1.36558	0.880893	-0.341712	-0.00262071	0.1433	-0.857399	-1.51069	0.168741	0.408936	0.971972	0.754992	0.18288	-0.379186	0.70455	-0.679856	0.740421	-1.71118	0.0291507	0.387368	0.338288	0.944221	-0.575029	-0.183412	-1.36226	0.727243	0.836005	2.17304	-0.762145	0.450232	-0.197546	-0.159466	-0.497274	0.225601
heat shock (42°) low osmolarity	0.363037	-2.18304	-2.03017	-2.69137	0.365152	-0.536963	-3.43293	-0.311103	-2.19812	0.141838	-0.0179402	0.916909	1.3829	1.22734	1.06963	-3.82658	2.68457	2.48379	1.1027	0.383091	-0.101625	1.79264	-0.920973	0.514154	1.38689	2.28497	2.07815	1.04564	0.58301	-0.585592	0.50502	-0.351437	1.85271	2.19426	-0.594542	-1.64163	-1.82388	-1.22005	-0.808561	-0.58622	0.87258	0.810653	2.00094	1.29417	-0.0621292	0.191961	0.284069	-3.23764	-2.29435
heat shock (42°) low phosphate	1.20685	-2.46658	-0.0776812	-0.458769	1.69296	2.27206	-4	1.50543	-0.837887	-1.00544	-0.569385	-0.525837	-0.0917057	0.273653	1.39181	-1.58275	0.632906	0.627784	0.741125	-0.545476	0.457896	0.625241	-2.6304	0.0888816	-0.113282	0.661083	0.407843	0.78685	-0.654727	-1.55417	0.14919	0.252812	-0.210386	0.48408	1.05127	0.316804	-0.398184	-0.818283	-0.493325	-1.11794	0.470789	-0.348415	2.40297	-1.49332	1.17951	0.884973	-1.08472	-0.665791	-0.691849
heat shock (42°) stationary phase	-0.342409	-1.11706	1.12033	0	0.432162	0.317782	-2.47793	2.19965	-0.190039	-0.167213	-0.190532	0.524845	0.310447	-0.370314	0.648167	-1.18172	1.66124	1.02314	0.485818	1.24047	1.3967	0.421264	-0.811006	0.280182	-0.024483	0.226236	0.0315672	-0.215989	-0.65542	1.7822	-0.226652	1.154	-1.67156	0.270633	0.734795	0.292949	0.733866	-0.653607	0.373837	-0.202646	0.83236	1.24502	0.843045	-1.47888	0.0782546	-0.189835	-0.544627	-0.962074	-0.68375
heat shock (42°) transitional growth	-1.44223	-2.37883	-1.90258	0	0.0887076	0.399047	-2.68287	0.512461	-0.775023	-0.380458	-0.129864	0.399032	0.924721	0.0915991	0.119016	-0.798505	1.6719	0.988431	0.118933	-0.179501	-0.924343	-0.986111	-1.7229	0.214803	0.614951	1.16112	1.11458	-0.195064	0.682895	0.79801	-0.284573	0.537285	0.570055	1.4747	0.851071	0.872336	0.81834	-1.43322	0.130269	-1.53841	0.549796	0.615913	1.99142	0.0816112	0.568189	-0.0488159	-0.183613	-1.08727	-0.65317
heat shock (50°) iron starvation	-0.549856	-0.135506	0.591773	-4.1593	1.1509	0.431303	-0.0100376	0.732481	0.862604	-0.2147	-0.26588	0.365491	0.115168	-1.43302	-1.88435	-2.29362	-0.0736184	-0.0170404	-0.946011	0.505848	-0.446449	-2.11641	-2.44935	0.696521	-0.708441	2.44675	2.84983	2.05228	-0.50874	-1.87411	0.0098984	0.998802	0.44193	0.713346	1.1058	1.22989	1.43484	-1.40099	-1.7019	-1.03804	-0.353938	0.760774	0.531197	-1.08888	0.461193	0.686916	-0.594792	-0.120346	0.386703
heat shock (50°) low osmolarity	-0.360462	-1.26399	-0.824034	-3.70224	1.59354	-0.275985	-1.86652	-1.05588	-0.0315914	0.0624329	-0.324766	0.940383	0.641001	-0.335063	-0.903281	-5.25696	1.24537	1.58585	0.498403	0.89156	-0.691375	0.53363	-1.85964	1.04193	0.269517	3.75975	4.17298	2.91504	0.453456	-3.16426	1.19477	-0.093056	4.00582	2.87845	0.123894	-0.750022	-1.33326	-2.04601	-2.32705	-0.262005	-0.208601	0.735422	0.359092	0.967437	-0.051168	1.07642	-0.151258	-2.86071	-2.13325
heat shock (50°) low phosphate	0.48335	-1.54753	1.12845	-1.46964	2.92135	2.53304	-4	0.760655	1.32864	-1.08485	-0.876211	-0.502363	-0.833604	-1.28875	-0.581097	-3.01313	-0.806296	-0.27015	0.136826	-0.0370075	-0.131853	-0.633773	-3.56906	0.616662	-1.23066	2.13586	2.50268	2.65625	-0.784281	-4.13283	0.838945	0.511193	1.94272	1.16828	1.7697	1.20841	0.092432	-1.64424	-2.01181	-0.79373	-0.610392	-0.423646	0.761129	-1.82006	1.19047	1.76944	-1.52004	-0.288864	-0.530747
heat shock (50°) stationary phase	-1.06591	-0.198011	2.32646	0	1.66055	0.57876	-0.911517	1.45488	1.97649	-0.246618	-0.497357	0.548319	-0.431452	-1.93271	-1.32474	-2.6121	0.22204	0.125211	-0.118481	1.74894	0.806949	-0.837749	-1.74967	0.807962	-1.14186	1.70102	2.1264	1.65341	-0.784974	-0.796459	0.463102	1.41238	0.481548	0.954828	1.45323	1.18455	1.22448	-1.47957	-1.14465	0.121569	-0.248821	1.16979	-0.7988	-1.80562	0.0892158	0.694627	-0.979953	-0.585147	-0.522648
heat shock (50°) transitional growth	-2.16573	-1.45979	-0.696454	-4	1.3171	0.660025	-1.11645	-0.232313	1.3915	-0.459863	-0.43669	0.422505	0.182822	-1.4708	-1.85389	-2.22888	0.2327	0.0904973	-0.485366	0.328968	-1.51409	-2.24512	-2.66156	0.742583	-0.502427	2.6359	3.20942	1.67433	0.55334	-1.78065	0.405182	0.795667	2.72316	2.1589	1.56951	1.76394	1.30896	-2.25918	-1.38822	-1.2142	-0.531385	0.540682	0.349573	-0.245127	0.57915	0.835646	-0.61894	-0.710339	-0.492069
iron starvation low osmolarity	0.189393	-1.12849	-1.41581	0.457062	0.442646	-0.707288	-1.85648	-1.78836	-0.894195	0.277133	-0.058886	0.574892	0.525832	1.09796	0.981071	-2.96334	1.31899	1.60289	1.44441	0.385712	-0.244926	2.65004	0.589718	0.345413	0.977959	1.313	1.32316	0.862765	0.962196	-1.29014	1.18488	-1.09186	3.56389	2.16511	-0.98191	-1.97992	-2.7681	-0.645023	-0.625149	0.776036	0.145337	-0.0253526	-0.172104	2.05632	-0.512361	0.389507	0.443534	-2.74036	-2.51995
iron starvation low phosphate	1.03321	-1.41203	0.536677	2.68966	1.77045	2.10173	-4	0.0281742	0.466034	-0.87015	-0.610331	-0.867854	-0.948773	0.144272	1.30325	-0.719503	-0.732678	-0.253109	1.08284	-0.542855	0.314596	1.48264	-1.11971	-0.0798591	-0.522218	-0.31089	-0.347149	0.60397	-0.275541	-2.25872	0.829046	-0.487609	1.50079	0.45493	0.663897	-0.021484	-1.34241	-0.243254	-0.309913	0.244311	-0.256454	-1.18442	0.229932	-0.73118	0.729275	1.08252	-0.925252	-0.168518	-0.91745
iron starvation stationary phase	-0.516052	-0.0625048	1.73468	0	0.509656	0.147457	-0.901479	0.722396	1.11388	-0.0319177	-0.231477	0.182828	-0.54662	-0.499695	0.55961	-0.318478	0.295658	0.142252	0.82753	1.24309	1.2534	1.27866	0.699686	0.111441	-0.433419	-0.745737	-0.723425	-0.398869	-0.276234	1.07765	0.453204	0.413576	0.0396185	0.241482	0.347427	-0.0453393	-0.210355	-0.0785781	0.557249	1.15961	0.105117	0.409011	-1.33	-0.716738	-0.371977	0.0077106	-0.385161	-0.464801	-0.909351
iron starvation transitional growth	-1.61588	-1.32428	-1.28823	0	0.166202	0.228722	-1.10642	-0.964794	0.528899	-0.245163	-0.17081	0.0570139	0.0676536	-0.0377818	0.0304587	0.064739	0.306318	0.107538	0.460645	-0.17688	-1.06764	-0.128712	-0.21221	0.0460624	0.206014	0.189148	0.359589	-0.377944	1.06208	0.0934597	0.395284	-0.203135	2.28123	1.44555	0.463703	0.534048	-0.125881	-0.858195	0.313681	-0.176158	-0.177447	-0.220092	-0.181624	0.843756	0.117958	0.14873	-0.0241472	-0.589993	-0.878771
low osmolarity low phosphate	0.843812	-0.283541	1.95248	2.2326	1.3278	2.80902	0	1.81653	1.36023	-1.14728	-0.551445	-1.44275	-1.47461	-0.953685	0.322183	2.24384	-2.05167	-1.856	-0.361577	-0.928568	0.559521	-1.1674	-1.70943	-0.425272	-1.50018	-1.62389	-1.6703	-0.258795	-1.23774	-0.968573	-0.35583	0.604249	-2.0631	-1.71018	1.64581	1.95843	1.42569	0.401769	0.315236	-0.531725	-0.401791	-1.15907	0.402036	-2.7875	1.24164	0.693012	-1.36879	2.57185	1.6025
low osmolarity stationary phase	-0.705446	1.06598	3.15049	0	0.0670103	0.854745	0.955004	2.51075	2.00808	-0.309051	-0.172591	-0.392064	-1.07245	-1.59765	-0.421461	2.64486	-1.02333	-1.46064	-0.616885	0.857376	1.49832	-1.37138	0.109967	-0.233971	-1.41138	-2.05873	-2.04658	-1.26163	-1.23843	2.3678	-0.731672	1.50543	-3.52427	-1.92363	1.32934	1.93458	2.55774	0.566445	1.1824	0.383574	-0.0402199	0.434363	-1.15789	-2.77306	0.140384	-0.381796	-0.828695	2.27556	1.6106
low osmolarity transitional growth	-1.80527	-0.195793	0.12758	0	-0.276444	0.93601	0.750067	0.823563	1.42309	-0.522296	-0.111924	-0.517878	-0.458179	-1.13574	-0.950612	3.02808	-1.01267	-1.49536	-0.983769	-0.562592	-0.822718	-2.77875	-0.801929	-0.299351	-0.771944	-1.12385	-0.963567	-1.24071	0.0998845	1.3836	-0.789592	0.888723	-1.28266	-0.719555	1.44561	2.51396	2.64222	-0.213171	0.938831	-0.952194	-0.322783	-0.19474	-0.00951986	-1.21256	0.630318	-0.240777	-0.467681	2.15037	1.64118
low phosphate stationary phase	-1.54926	1.34952	1.19801	0	-1.26079	-1.95427	4	0.694222	0.647848	0.838232	0.378854	1.05068	0.402152	-0.643967	-0.743644	0.401024	1.02834	0.395361	-0.255307	1.78594	0.938803	-0.203976	1.81939	0.191301	0.0887987	-0.434847	-0.376276	-1.00284	-0.000692925	3.33637	-0.375842	0.901185	-1.46117	-0.213448	-0.31647	-0.0238553	1.13205	0.164676	0.867162	0.915299	0.361571	1.59343	-1.55993	0.0144419	-1.10125	-1.07481	0.540091	-0.296283	0.00809889
low phosphate transitional growth	-2.64908	0.0877483	-1.8249	0	-1.60425	-1.87301	4	-0.992968	0.0628648	0.624987	0.439521	0.924868	1.01643	-0.182054	-1.2728	0.784242	1.039	0.360647	-0.622192	0.365975	-1.38224	-1.61135	0.907498	0.125921	0.728232	0.500038	0.706738	-0.981914	1.33762	2.35218	-0.433763	0.284474	0.780441	0.990623	-0.200195	0.555532	1.21652	-0.61494	0.623594	-0.420469	0.0790075	0.964328	-0.411556	1.57494	-0.611317	-0.933789	0.901105	-0.421475	0.0386787
stationary phase transitional growth	-1.09982	-1.26178	-3.02291	NA	-0.343454	0.0812649	-0.204937	-1.68719	-0.584983	-0.213245	0.0606672	-0.125814	0.614274	0.461913	-0.529151	0.383217	0.0106599	-0.034714	-0.366885	-1.41997	-2.32104	-1.40737	-0.911896	-0.0653791	0.639434	0.934885	1.08301	0.0209248	1.33831	-0.984195	-0.0579202	-0.616712	2.24161	1.20407	0.116276	0.579387	0.0844745	-0.779616	-0.243568	-1.33577	-0.282564	-0.629103	1.14837	1.56049	0.489935	0.14102	0.361014	-0.125192	0.0305798
[truncated: 5,000 more columns]

## Sheet: Attachment
attachment attachment control	attachment biofilm 24h	attachment biofilm 48h	attachment ex vivo tumor	attachment exponential growth	attachment heat shock (42°)	attachment heat shock (50°)	attachment iron starvation	attachment low osmolarity	attachment low phosphate	attachment stationary phase	attachment transitional growth
2.5589	4.40533	5.31943	3.39976	1.05021	2.76949	3.49299	2.94313	3.13253	3.97634	2.42708	1.32726
-1.50388	-3.575	-2.12051	-1.58743	-2.62249	-0.0342462	-0.953294	-1.0888	-2.21729	-2.50083	-1.1513	-2.41308
-0.825683	-0.215687	0.978702	0.551019	-1.94416	0.557409	-0.648721	-0.0569482	-1.47276	0.479728	1.67774	-1.34518
NA	NA	NA	NA	0	0	0	0	0	0	NA	NA
0.0375649	-0.222669	-0.280994	4.29963	-0.658044	-0.996091	-2.22448	-1.07359	-0.63094	0.696865	-0.563929	-0.907384
-4	0.709545	0.228956	-0.521853	-2.90983	-1.66088	-1.92186	-1.49055	-2.19784	0.611177	-1.3431	-1.26183
-2.39474	-0.478236	1.26846	1.64509	-0.423562	2.77302	1.20661	1.19657	-0.659912	0	0.295092	0.090155
2.07412	0.0829277	-0.964144	-0.341905	1.46581	-0.191985	0.552789	1.28527	-0.503087	1.31344	2.00767	0.320476
0.303636	-2.21766	-1.37047	-6.10384	-2.58838	-0.834549	-3.00107	-2.13847	-3.03267	-1.67244	-1.02459	-1.60957
0.938111	0.147698	-0.0110874	0.605722	0.814656	0.810351	0.889757	0.675056	0.95219	-0.195093	0.643139	0.429894
0.743506	0.110822	-0.518895	0.430824	0.649677	0.638014	0.94484	0.67896	0.620074	0.0686285	0.447482	0.50815
-0.148374	-1.07551	-1.3007	-0.898081	-0.693671	-1.69475	-1.71822	-1.35273	-0.777841	-2.22059	-1.16991	-1.29572
0.209373	-1.30082	-2.25412	-0.424086	-0.398127	-1.77681	-1.03491	-0.919739	-0.393907	-1.86851	-1.46636	-0.852086
0.359866	0.866991	0.695331	0.873086	0.437213	-0.015195	1.54721	0.114186	1.21214	0.258458	-0.385509	0.0764041
0.837012	0.803646	0.947937	0.282922	0.594385	-0.538088	1.43482	-0.449531	0.53154	0.853723	0.110079	-0.419072
-0.914791	-2.84382	-1.93041	-2.40916	-4.28625	-1.4934	-0.0630189	-2.35664	-5.31998	-3.07614	-2.67512	-2.2919
2.18519	2.87979	2.34176	1.19789	3.53745	1.05968	2.49888	2.42526	3.74425	1.69259	2.72092	2.73158
1.58494	2.149	1.31106	2.04207	2.67594	0.574139	1.47207	1.45503	3.05792	1.20192	1.59728	1.56257
0.781667	1.28519	2.06281	0.968575	1.70677	1.20311	1.80741	0.861401	2.30582	1.94424	1.68893	1.32205
0.564434	-0.397242	0.422267	0.888484	0.0748546	-0.0837831	-0.592252	-0.0864038	0.299308	-0.629259	1.15668	-0.263284
0.0290184	0.00274552	0.58445	1.16542	-0.14152	0.120987	0.710736	0.264287	0.0193618	0.578883	1.51769	-0.803356
-0.062003	1.09034	0.657989	2.42775	0.243467	0.0698865	1.3289	-0.787512	1.86253	0.695127	0.491151	-0.916224
1.73994	1.93127	3.36708	2.96858	1.64601	3.02178	3.96044	1.51108	2.1008	0.391375	2.21077	1.29887
0.597658	0.942579	2.19521	-1.90291	0.285216	-0.052762	-0.580542	0.115979	0.461392	0.0361196	0.22742	0.162041
-0.101989	-0.29907	-0.786666	-1.72845	0.668839	-0.666078	0.4513	-0.257142	0.720817	-0.77936	-0.690561	-0.0511271
-0.230456	0.312398	-0.011367	-0.867316	0.704203	-1.30883	-2.78361	-0.336859	0.976139	-0.647749	-1.0826	-0.147711
0.239629	1.11198	-0.177197	0.067918	1.05282	-0.860698	-2.95553	-0.105706	1.21745	-0.452855	-0.829131	0.253883
-0.669041	-0.463846	-0.502645	1.12587	-0.271326	-0.53992	-2.40932	-0.35704	0.505725	0.24693	-0.755909	-0.734984
-0.0965612	1.20258	0.98317	0.990363	1.89775	0.923821	1.05338	0.544636	1.50683	0.269094	0.268401	1.60672
NA	0	0	0	0	0	0	0	0	0	0	0
1.41215	3.2058	2.74443	0.303355	2.27233	1.86225	1.17249	1.18239	2.36727	2.01144	1.6356	1.57768
0.641462	1.13024	0.475538	-0.777922	1.23863	1.24121	0.982828	1.98163	0.889772	1.49402	2.39521	1.77849
-0.0539883	1.86663	0.881731	1.4406	3.00298	1.64452	-0.508592	-0.0666623	3.49723	1.43413	-0.0270437	2.21457
0.633085	1.8048	2.02111	-0.111305	2.91245	0.722432	0.0382369	0.751583	2.91669	1.20651	0.993065	2.19714
-0.277348	1.66825	1.30238	3.26193	3.51268	3.51533	2.79689	3.9027	2.92079	4.5666	4.25012	4.3664
-0.0959396	2.64527	2.80484	1.60215	3.50466	4.05329	3.16169	4.39158	2.41166	4.3701	4.34624	4.92563
0	2.76925	2.36581	1.32807	2.52881	3.13753	2.64691	4.08175	1.31365	2.73935	3.8714	3.95587
0.652666	2.93127	2.58128	3.39976	2.64806	3.43511	4.26107	2.86008	2.21506	2.61682	2.7815	2.00188
-0.964071	-0.396253	-0.293738	-0.265979	-0.388117	-0.295737	1.22275	-0.479149	-1.1043	-0.789062	0.0781002	-0.165468
-0.386038	1.68703	1.41299	4.77853	0.796519	2.02187	1.69765	0.65961	1.43565	0.903921	1.81922	0.483452
-0.585234	-2.33135	-1.26253	-2.13472	-0.707888	-1.82579	-0.744608	-1.09855	-0.953209	-1.355	-0.993429	-1.27599
-0.416077	-3.26672	-2.05569	-5.3213	-1.98432	-3.25138	-3.17614	-2.41537	-2.44072	-3.59979	-2.00636	-2.63546
-0.0441909	-0.827876	-1.18174	-0.0462852	-0.68436	-2.39797	-0.756127	-0.22493	-0.397034	0.00500203	-1.55493	-0.406554
0.0632083	0.208507	-1.00166	-1.52385	-0.75011	-1.55361	-1.22687	-2.31575	-0.259432	-3.04693	-3.03249	-1.472
0.834105	-2.39072	-3.3599	-3.36632	-1.86528	-2.46077	-2.47173	-2.01054	-2.5229	-1.28127	-2.38252	-1.89258
1.02598	-2.7105	-2.22456	-2.13683	-1.97122	-1.97917	-2.86364	-2.17672	-1.78721	-1.0942	-2.16901	-2.02799
0.130746	0.745461	-0.181103	-2.51065	-0.0275226	-0.506954	-0.0716271	-0.666419	-0.222885	-1.59167	-1.05158	-0.690567
0.709191	-4.41908	-3.40677	-0.778601	-4.474	-1.65798	-2.0349	-2.15525	-4.89561	-2.32377	-2.62005	-2.74524
0.907451	-2.60007	-2.21714	-1.96934	-3.64238	-0.613544	-0.774646	-0.387943	-2.90789	-1.30539	-1.29729	-1.26671
1.65063	2.40263	2.11971	2.55303	3.0498	0.679285	-0.0201093	0.349496	3.22668	2.22589	-1.16357	2.56654
-0.689617	0.791991	1.95856	1.54008	0.467471	0.53707	1.35523	-0.52104	0.37846	0.75446	-0.0465493	0.174057
-0.651108	-1.15344	-2.21177	0.457955	-1.1508	-3.70287	-1.5078	-2.4685	-1.61817	-3.27296	-4.02278	-1.18015
-0.214514	-0.0595073	0.0869029	1.37916	0.777749	0.235126	1.47151	0.658927	1.04536	1.11403	0.78652	0.0918037
0.217194	-0.956792	-0.0884398	1.03233	-0.41031	-0.605095	-0.559102	-0.848558	-1.06844	-1.11732	0.176782	-0.591256
0.821818	-2.00009	-2.25511	1.53376	-0.66658	-2.25409	-0.417017	-1.42441	-1.91253	-2.11796	-1.35838	-1.17752
1.15497	1.56917	1.87295	4.58732	5.12677	-0.585891	2.47736	1.04771	5.49396	4.13688	1.41006	3.55999
-0.508552	0.757812	0.643004	1.10717	3.40904	-0.374928	3.33146	0.0490878	3.89178	2.15851	0.349364	1.98094
0.76789	2.73091	1.5892	1.8148	3.5506	-0.900908	2.83854	0.0174904	3.98442	1.69638	-0.269635	1.50974
NA	0	4	0	0	0	0	4	0	0	0	0
1.82223	5.23726	4.70041	3.39976	2.69872	4.67974	2.58383	7.71482	4.01347	1.39138	4.93064	5.21653
-0.671835	1.79113	2.55882	-1.1433	0.720271	2.36146	3.69957	2.84626	0.267221	2.45109	2.10294	3.34919
0.577222	3.39232	3.06411	1.57153	1.0854	3.01272	3.02535	5.41965	1.46121	4.63935	4.26988	4.31169
-1.71977	1.16166	2.98971	0	-1.51924	2.0314	-2.05482	2.93026	-2.32222	2.66571	2.53028	1.4685
-0.48178	-0.680503	-0.169099	0	-0.220753	-2.45279	-0.817514	-0.592727	-0.14923	-0.0349299	-1.3305	0.0312775
-0.139221	0.329409	0.463464	0.855971	0.442959	0.400449	0.47454	1.01543	1.00088	1.22221	0.57854	0.963748
-0.825602	1.53986	0.467625	1.72764	0.999488	-0.797683	1.77903	-0.63367	1.38801	-0.510944	0.562942	-0.739786
1.1744	3.47123	2.54705	0.702931	1.19325	-0.0637928	3.19059	1.75147	0.853986	2.16793	2.09099	1.96787
0	0	NA	NA	0	0	0	0	0	0	0	0
2.67345	-1.89649	-1.97186	-1.28123	-3.21577	-0.542324	-1.27689	-0.268501	-5.69974	-0.356165	-1.08826	-0.378536
2.07283	-1.35418	-0.948035	0.0856019	-2.07579	0.592351	0.664386	-0.424499	-2.29333	-1.59992	-0.0876619	-0.480218
-1.17477	-1.53062	-0.599898	-1.74945	-1.6207	-0.522909	0.20646	-1.1042	-1.66684	-1.54178	-1.71582	-1.85063
1.64956	2.73626	2.20309	2.90484	1.8532	4.70202	6.89866	3.07473	1.51106	4.10282	2.69592	2.97416
0.722933	0.342071	-0.161625	-3.15608	0.165415	0.0557671	0.605585	-0.315637	0.190843	-1.30505	-0.455752	-0.135496
-0.145667	-0.160107	0.273424	-2.16593	0.231178	-1.192	-0.253277	-0.620438	-0.154181	-0.386212	-0.71913	0.159663
-0.683286	-0.211799	-0.442658	-2.79231	0.71249	-0.693682	0.254079	-0.255594	0.656278	-0.0496108	-0.33639	0.259667
0.240135	0.255258	-0.139964	0.710483	0.251462	0.109411	0.56127	-0.593865	0.505285	-0.0395941	-0.535274	-0.0271012
0.328193	0.315855	-0.322027	-1.24495	0.209725	-0.264334	-1.12374	0.00276603	-0.174226	0.111827	-0.0910312	0.000388987
-0.0107249	-0.566804	-0.646991	-0.396674	-0.234412	0.226063	-2.04097	-0.0892785	-0.476185	-0.421819	-0.702443	0.0917408
-0.925356	-0.615885	0.062755	-0.439632	-0.479116	-1.96312	-2.12613	-1.20677	-0.547632	0.259254	-2.46106	-1.27853
-0.196285	-2.03506	-2.91667	-1.88999	-0.748531	-2.88188	-1.43845	-2.62483	-0.641836	-0.607185	-4.17369	-0.33163
-0.584719	-1.8985	-1.63465	-1.05869	-1.34981	-0.963131	-0.707367	-1.92932	-1.39457	-1.30397	-1.38259	-1.00184
-4	0.564062	-0.554939	0.328458	0.136251	-4.64105	-1.73601	-2.19852	-0.384016	-1.24874	-4	-0.442232
-0.694551	0.106726	-0.302262	-0.696645	0.589194	-2.04833	-0.5171	-1.17268	0.167488	0.343972	-1.32918	0.327909
-0.861463	0.188628	-0.60811	-0.334398	0.456937	-2.93211	-1.06666	-1.74656	0.120079	-0.311443	-2.9843	0.348774
-0.639627	-3.18226	0.318373	-0.782851	-0.159817	-3.16739	-1.89604	-2.72336	-0.42784	-1.24293	-3.61816	-0.232253
-0.363211	-0.0786601	-0.961579	-0.00118018	0.189201	-4	-3.10799	-1.93358	0.199412	-1.83287	-1.97473	0.200225
-1.0596	-0.328258	-0.877386	-0.754543	-0.0809691	-2.26908	-1.24074	-2.02483	-0.335709	-0.59508	-3.33692	-0.36678
-0.889169	0.107345	0.0444171	-0.0730378	0.0974284	-2.0134	-2.09528	-2.06789	0.0715174	-0.937541	-3.22134	0.116929
-1.06448	-1.12738	-1.10737	-1.50006	-0.303383	-3.11782	-2.28101	-2.78282	-0.417389	-0.823817	-3.41105	-0.451992
-0.396351	0.107174	-0.829306	-2.82726	-0.359927	-1.91476	-1.98109	-2.70362	-0.601773	-1.37429	-5.70105	-0.199188
-0.816309	-0.735725	-1.17229	0.0170335	-0.351818	-0.629008	-1.51567	-1.38833	-1.40969	-1.43554	-1.07776	-0.319732
-0.156738	-0.314901	0.0613586	1.67848	-0.349727	0.0605985	-0.597599	-0.961064	-0.920951	-0.443747	-0.583063	-0.636995
-0.542977	-2.50645	-1.32196	-1.79935	-0.909769	-2.26664	-1.86902	-2.97804	-2.27746	-1.78762	-2.69007	-0.563185
-0.526086	-2.6555	-2.8703	-1.47863	-1.12462	-5.52669	-3.00845	-3.86911	-0.971683	-0.536815	-5.49078	-0.997316
-0.319366	-2.0719	-3.01856	-1.82273	-1.12737	-4.78697	-3.45699	-3.86796	-1.57654	-1.57714	-5.31685	-0.999567
-0.284245	-1.40316	-2.21613	-1.98236	-0.813092	-4.38371	-3.01467	-3.23923	-0.738172	-0.22068	-5.71063	-0.601699
-0.409055	-0.969468	-1.27697	-1.41333	-0.431065	-4.25567	-2.25139	-3.45579	-0.728339	-0.676412	-3.05837	-0.7671
-0.910063	-2.00926	-2.2545	0.919639	-0.799065	-4.04444	-2.7738	-4.14611	-1.45833	-1.28829	-6.15151	-0.690407
-0.569537	-0.69354	-0.895918	-1.93719	-0.242294	-4.21322	-2.85238	-3.25313	-0.322349	-0.725459	-3.94227	-0.354228
-1.13301	-0.50491	-2.39351	-0.665104	-0.73074	-4	-3.6888	-4.0024	-0.817858	-0.751394	-4.1332	-1.10144
-0.555285	-0.621261	-0.888089	0.230363	-0.275851	-2.98179	-1.29426	-2.82509	-0.193705	0.434206	-3.17625	-0.290016
-0.844408	-0.244711	-0.747687	-0.848321	0.015378	-2.56412	-1.35567	-2.79732	-0.198749	-0.738353	-2.62982	-0.0619037
-0.91432	-1.03797	-1.03591	-1.72132	0.490048	-1.11855	-0.555009	-1.7078	-0.1806	-0.562167	-1.65496	-0.120657
-0.187877	-0.73678	-1.12436	-3.14757	0.316583	-0.69906	-0.302971	-1.24717	0.440732	-0.682578	-0.787151	0.237795
-0.625447	-0.260106	0.468508	0.428733	0.616378	-1.94297	0.240646	-1.68657	0.48983	-0.0705755	-1.40165	0.743857
-0.0989655	-1.5973	-1.80928	-2.40067	-0.733712	-1.16278	-1.21249	-2.61873	-0.284885	0.483243	-1.28531	-0.127962
-1.00137	-1.6586	-0.0601233	0.212829	-0.877773	-1.4304	-0.899359	-1.49854	-1.51237	-0.672451	-1.31461	-0.375396
-0.662223	-1.60974	-3.0069	-2.66432	-2.1807	-3.43104	0.289917	-2.92607	-2.37803	-1.75118	-3.69975	-1.09143
-1.23357	-1.61001	-1.37012	-0.520838	-1.27923	-2.17921	-0.13681	-1.83534	-1.75708	-0.925622	-2.99829	-0.432849
-2.13548	-0.119529	-0.190686	-2.24427	-1.50093	-4.59596	-1.793	-2.09861	-1.80393	-1.69487	-4.11806	-0.747726
-1.83313	-1.37835	-1.52408	-0.233362	-0.797365	-1.88129	0.0456173	-1.93183	-1.51771	-0.848399	-2.67055	-0.338729
-1.21805	-1.32277	-0.649435	-0.35422	-1.0573	-1.42054	-0.0239647	-1.63217	-1.55133	-0.86114	-1.85622	-0.317347
-0.555006	-2.44632	-0.185458	-0.267041	-0.252846	-0.558892	0.518353	-1.02768	-0.816642	-0.461967	-1.33622	0.346522
0.0194401	0.235382	0.293203	2.08609	0.0188297	1.17582	2.02802	0.769593	0.628597	1.93545	1.0753	0.425491
-1.6413	2.01504	2.13954	2.63568	-0.202005	1.44095	2.82084	1.12362	0.826266	3.71524	1.22484	-0.0995574
0	0.569167	3.33238	2.35076	0.479794	2.28219	4.6893	1.64581	0.692274	2.80775	2.07297	0.905901
-1.54302	-3.85247	-1.34676	-4.56482	-6.81156	-1.11226	0.102602	-3.95945	-6.343	-0.837435	-1.0442	-5.65368
-1.21923	-4.09082	-1.97783	-5.35042	-8.14653	-1.27497	0.123177	-3.75086	-7.45984	-1.08863	-1.17523	-5.77223
-1.08618	-4.73677	-2.2352	-3.41616	-7.68457	-1.69464	-0.466184	-3.67967	-7.65636	-0.645786	-1.23679	-5.61447
-1.41069	-3.54724	-1.22246	-4.61617	-6.77404	-1.23522	-0.155096	-3.06195	-7.65407	-0.717378	-0.489347	-5.33219
-0.819344	-2.06538	-0.290373	-2.90231	-2.80669	-0.92792	-1.02395	-0.603126	-3.1842	-0.0154206	-1.00737	-1.33152
-1.65383	-3.63648	-1.75919	-4	-6.17291	-1.50672	-0.750797	-3.74139	-6.38257	-1.50799	-1.2384	-6.42212
-1.60732	-3.85192	-1.94364	-4	-6.47815	-1.5494	-1.24814	-3.40793	-5.59473	-1.04927	-0.866459	-5.62278
-1.0855	-3.41819	-0.993548	-3.21528	-5.656	-1.62558	-1.11602	-3.20891	-6.91506	-1.00996	-0.781573	-5.14156
-1.11369	-4.33033	-1.7442	-1.86533	-4.76135	-1.37588	-1.27136	-2.87949	-4.87721	-0.74398	-0.65714	-3.32176
-1.52731	-1.80308	-0.919731	-0.67551	-1.4519	-2.27082	-2.13234	-1.71264	-1.52553	0.12228	-1.40757	-1.02059
0.652666	0.984205	0.996314	1.7658	2.99166	2.22542	0.711622	1.95005	3.62748	1.69059	1.68696	2.47647
-0.718467	-0.688443	0.675515	-0.225777	-0.214976	-0.249669	0.352807	0.0724633	0.312693	-0.00831819	0.01705	-0.322925
0.113302	-0.381438	-1.2055	-0.387009	0.366436	0.160034	1.35116	0.0781978	0.0864731	0.272071	-1.38836	0.183657
-0.499703	1.29729	0.948226	3.39976	1.31339	0.44756	1.84483	1.40205	1.08148	1.29031	0.77611	1.38747
0.179838	-2.04634	-1.51649	-0.956579	-1.37499	-1.80612	-0.909517	-1.95449	-1.71068	-4.40636	-3.86175	-2.30243
-0.764919	-1.67676	-0.349672	-0.269041	-2.06156	-1.13777	-0.387103	-1.39328	-1.99013	-2.49441	-1.47353	-1.67386
-0.741637	-0.718924	-1.23244	-1.12712	-1.62704	-0.820691	0.344039	-0.871319	-1.37876	-1.52269	-1.50004	-1.34406
-1.12411	-2.06966	-1.30984	-4.85699	-3.57717	-0.137527	-2.12488	-0.0919135	-4.27685	-0.248032	0.219617	-1.21302
1.01014	2.51428	2.99499	0.953715	2.57045	3.43433	4.23596	2.19937	2.68617	1.66517	3.05245	1.8519
0.491448	1.57218	1.22377	2.9668	1.39765	4.01645	3.30939	1.69299	1.92153	0.755419	2.53777	-0.28375
1.82223	1.22048	3.88575	2.35076	2.83082	3.88884	5.35435	1.99929	3.62441	2.99055	3.49205	1.35672
0.527972	1.89459	1.95498	1.72764	0.63586	1.24475	1.99781	0.199033	2.31038	3.76269	-0.54979	1.2892
0.163195	-1.14769	-1.49356	-3.70826	-1.98953	-3.67717	-2.56943	-2.39122	-2.87711	-1.29564	-1.38197	-1.99317
0.304276	0.546523	0.494728	0.455371	0.989307	-0.91004	-0.842482	-1.12509	1.46424	-1.34109	-0.0165849	-0.173839
0.764451	1.01365	-0.796702	2.05095	0.351192	1.89749	-0.358249	0.6905	-0.661852	-0.440379	-0.507568	2.87836
0.680491	0.764327	-0.261169	2.14592	0.219625	2.44382	1.32685	0.405528	-0.154261	0.273166	-0.91888	2.66306
0.631714	-0.1987	-0.266818	0.0777361	-0.262423	2.07464	0.79178	-0.126447	-0.676718	-0.750765	-0.539255	2.76631
0.979227	3.49478	1.97563	3.70798	1.61143	4.03584	3.61857	2.24481	0.248271	2.44441	0.763607	4.83486
0.81529	0.193197	1.42994	0.974182	-0.267599	0.154732	2.78867	-0.540968	-0.0988282	0.244116	0.00685267	0.378036
-0.848788	-0.565583	-0.505929	1.1061	-1.12009	1.60999	2.4096	-0.215178	-1.70406	1.16069	-0.0281252	-0.769855
-0.225178	3.28356	2.87305	1.92117	0.0933119	1.3877	2.02969	0.425542	0.167652	0.569421	0.647434	-0.220124
-0.119363	1.47587	2.48798	0	0.953817	0.490736	0.690701	0.164802	1.16955	-1.26562	0.901723	0.172867
0	1.35793	1.57662	0	0.355231	-1.04833	1.05257	-0.369261	-2.25996	-0.251741	1.00005	-0.063554
0.196831	0.777882	-0.468298	1.21115	-0.211912	2.08897	1.86743	0.195284	-0.00341899	2.95378	0.157756	0.285905
1.01383	1.80157	0.508635	0.914706	-0.131138	3.38612	4.20396	0.527646	-0.0173731	3.14641	-0.783661	0.0463588
-1.06085	0.450864	0.239429	1.9727	2.0792	1.49749	1.08637	0.816781	1.69072	1.00185	0.793097	1.22567
0.308896	0.677305	-0.302687	0.58071	0.0635476	0.247046	-1.39907	0.678553	0.775853	-0.411528	0.149519	-0.248196
1.30952	4.71465	3.98586	2.85786	3.24951	0.428627	1.17224	3.62523	3.81406	4.05145	3.33957	4.2428
-3.19079	0.971619	1.28132	0.186029	0.72742	0.397873	3.21531	1.14496	1.62491	1.00028	0.745748	1.14849
0.265565	2.0173	2.24096	-1.39349	1.07855	1.29146	0.174036	2.4357	1.38935	2.15779	2.63577	2.19066
0.46313	-0.826919	0.789659	0	0.18286	-0.120874	1.38567	0.359193	0.134503	1.08628	0.602069	0.347267
-1.02578	0.240589	1.05546	0.0211352	-0.821944	0.623903	2.33523	-0.623413	-0.621696	1.1348	1.00832	-0.138147
-3.25753	-0.594333	0.587913	0	-1.03969	0.162885	1.55687	-0.6964	-2.2273	-0.0964435	-0.216612	-0.775688
-0.235131	-1.86701	-1.49659	-0.915766	-1.1161	-1.05577	0.457078	-1.13464	-1.24438	-0.722023	-1.09033	-0.702535
-0.669262	1.29729	0.551019	0.0288304	-0.647516	-2.32286	-0.977757	1.86402	-0.359902	-0.197878	1.97186	-0.965999
0	1.83797	2.41111	2.25746	1.95396	-0.0942269	1.3273	3.54761	3.29767	0	2.54396	1.51068
-0.394738	2.73626	2.65301	2.88832	1.33796	1.3877	2.17376	2.02706	0.377186	0.928934	1.83449	0.660938
0.425182	2.2951	0.475904	3.31498	1.05756	0.453101	-0.9545	0.524636	1.46893	-0.00566854	1.69395	0.654514
2.29639	2.80545	1.66553	2.35076	1.58361	0.850145	2.19131	1.41961	2.47344	1.80373	2.77036	0.0135152
0.835157	1.06987	-0.988457	0	-0.339557	-0.658292	0.740818	0.0861094	-1.65644	0.535315	0.349364	-0.481288
0.550766	1.86723	1.10875	0	0.726192	0.377456	-0.196949	-0.224286	1.67136	1.07199	0.587947	0.424791
0.101965	0.0822105	-0.373566	-0.0452874	-0.86628	0.0993376	1.80936	-0.292179	-0.968896	-0.251837	0.515791	-0.0130532
0.844882	1.82212	1.18902	1.20823	1.17485	1.98223	3.52022	1.8051	1.03228	1.40516	1.8255	1.89135
0.349467	0.456906	0.894593	0.381084	0.477813	0.886885	2.51109	1.03388	0.540335	0.60355	0.657907	1.011
0.254416	-0.0556105	0.786744	0.667557	0.804316	2.11552	1.53042	1.69715	0.406769	0.648623	1.71723	1.05067
0.973936	3.18769	2.83706	2.96858	2.07242	1.48648	2.07859	1.06646	2.14978	2.71758	2.11576	1.32923
-0.802918	1.19239	2.42734	0	0.844933	0.782689	-2.07413	0.21644	1.02971	-1.80679	-0.300381	0.201788
0.765525	0.215781	0.224179	0.984538	3.15872	-0.206556	-0.268852	0.320536	3.55934	0.018092	-2.18444	1.02419
0.283683	0.144814	0.706262	-0.265979	0.422342	0.439447	1.82926	0.24417	0.116304	0.363166	0.748158	0.584272
-1.71271	0.228162	-0.617071	-2.65834	0.160192	-1.49518	-0.867022	-0.861137	1.40833	-0.345447	-0.853597	-1.19682
-1.44063	2.62204	1.90599	3.44937	2.82259	0.541612	1.5103	-0.0955614	4.07533	1.51894	0.437496	1.27082
0	2.61922	2.05426	3.95224	0.293818	-0.000928014	1.24922	-0.0327121	-0.525046	0	1.62755	0.546776
-0.0368423	0.137497	-0.110517	-2.57691	1.00801	-0.224968	-3.36961	-0.188896	0.921241	0.171537	-0.521279	0.888137
0.624918	2.01427	1.64671	0	2.02154	0.651844	-1.44956	1.85505	2.09889	-0.0228753	0.578184	2.01523
0.652666	5.00919	3.27015	4.39976	3.15373	0.684055	2.81179	2.7749	4.94499	1.39138	0.842117	2.0792
-0.671044	2.0231	1.36813	-0.673138	0.157126	-1.17375	-1.3024	0.0138827	2.12866	-0.887013	-2.89063	-0.238476
-0.887469	0.900146	0.561809	0	0.193268	-1.01126	-0.665337	0.124862	2.22798	0.652023	0	-0.383703
0.751824	1.98654	1.54799	1.59227	0.776387	-0.322578	0.667862	0.485209	1.9121	1.14852	0.133513	-0.0390279
-2.40249	-0.878566	0.00480964	0	-1.90262	0.609796	-0.549674	0.563856	-3.36427	-0.186425	-0.74791	0.774318
-0.983134	-1.55207	-0.660581	-0.988824	-1.69249	0.951331	-0.290147	1.0746	-2.56991	0.808038	0.459753	1.28873
-2.18263	-2.45008	-1.18691	-2.66902	-2.13091	0.711626	-0.981493	0.419452	-3.15258	-0.297537	0.00387244	0.461997
-1.40309	-2.39238	-1.97104	-4.79666	-2.84803	-0.206259	-0.74031	-0.24235	-4.1845	-1.32	-0.508278	-0.265098
-1.69598	-2.99303	-2.73073	-5.04134	-2.80045	-0.4452	-1.16992	-0.647263	-4.89063	-1.41946	-0.48566	-0.606954
-1.63872	-2.18894	-2.25398	-4.95831	-2.63277	-0.836195	-0.744391	-0.728385	-4.26373	-1.39863	-0.796979	-0.486026
-1.5774	-2.31487	-2.10031	-2.50401	-2.5363	-0.153459	0.211649	-0.769066	-3.59002	-0.168547	-0.415127	-0.663617
-0.298872	-0.5308	0.267624	-0.731871	-0.708076	2.09066	2.33019	1.24712	-1.23403	0.473592	1.56138	1.31414
0.827185	1.35793	0.461187	-0.281608	1.86382	2.94006	3.01303	1.07762	1.86032	1.72955	1.45768	1.38303
0.973936	1.56917	1.58128	2.39976	1.77826	1.85014	4.5061	1.34312	1.70408	0.412638	2.04745	1.30773
0.459551	2.18769	1.27015	4.19329	1.91032	-0.149855	2.73251	0.471481	2.29282	-0.587362	1.28764	0.390905
NA	0	4	0	0	0	4	0	0	0	0	0
0.973936	4.71533	3.99929	5.18632	3.6324	3.51392	5.29658	2.97145	3.70541	2.61682	3.11576	2.30996
-0.934723	-1.27358	-0.0599744	0	-1.58737	-2.41933	0.971575	-1.64091	-0.474027	-2.10269	-2.77584	-2.72992
NA	0	0	NA	0	0	4	0	0	0	0	0
0	0	0	NA	0	0	4	0	0	0	0	0
0.822226	3.43358	3.58128	3.95224	2.01997	1.72322	4.07559	2.52445	4.50197	2.89639	1.71822	1.25438
-0.995161	0.572657	2.28501	3.04466	0.532472	0.734013	2.58699	0.0955399	0.93764	0	-0.80571	-0.989154
0.973936	0	0	3.35076	1.44385	-0.000928014	3.17763	0.190696	1.49652	2.61682	0.133262	0.734321
0	NA	0	0	0	0	0	0	0	0	0	0
-0.32191	-1.09543	-0.731574	-1.25562	-0.693736	1.61216	1.91093	-0.0827696	-1.49949	0.478574	0.570102	-0.721634
-0.86323	-1.0324	-0.393919	0.373425	-0.946743	0.475688	1.61315	-0.758026	-1.66531	0.294414	-0.0252921	-0.920064
-1.11333	-0.984335	-0.956567	-1.34823	-0.990042	0.133464	1.54544	-0.312307	-1.8024	0.1747	-0.0487269	-0.806447
NA	NA	0	NA	0	0	0	0	0	0	0	0
0.728927	2.83797	2.90599	4.10692	0.670657	-0.409244	2.19306	1.66848	2.27387	1.89725	2.95415	0.80455
-2.74438	-0.465771	-0.0740448	0	-3.00598	-1.81301	0.343021	-1.82923	-2.14636	-0.585286	0.597978	-2.74986
-1.6428	3.92594	3.81192	2.36799	2.84626	2.2844	-1.04499	3.21137	2.41248	5.59921	3.10193	2.59426
1.16814	1.79705	1.6479	1.7401	1.26641	-0.0431407	0.66527	2.86884	3.69133	1.50971	2.61351	-0.162648
2.21713	3.84891	4.83272	3.36728	1.29089	2.13825	2.55721	3.54816	2.55888	2.39138	5.46039	0.916553
0	4	4	0	0	0	0	4	NA	0	4	0
0	0	4	NA	0	0	0	0	0	0	4	0
-0.375082	1.24848	3.36413	1.87739	-0.0993189	1.688	1.15853	1.13424	0.347274	0.683707	4.01989	-0.663179
0.366252	1.66825	3.00025	2.28217	0.267573	0.713128	1.37558	1.52322	-0.22827	0.734377	4.36005	-0.502673
1.73994	0.569167	3.22295	1.35076	1.11964	1.20311	2.10016	0.789488	-0.203752	-1.17232	4.37229	0.0069867
0.3472	0.719135	2.66324	2.17553	-0.020887	1.47967	1.74541	1.66885	0.0608597	0.173872	4.52261	-0.377527
-2.38604	1.23443	2.23021	0	0.0135516	1.04874	1.93781	0.578063	-0.327741	1.0314	2.3177	-0.601154
0	-0.478236	1.75797	-0.696645	-0.5646	1.21874	3.84749	0.0788848	-0.671503	-0.923353	2.74341	-0.162959
0.410861	-0.171203	-0.0985677	0.0801163	0.291403	-0.210288	-3.08868	-0.794448	-0.380902	-0.794123	0.42554	0.397249
-0.206041	-1.72615	-0.53335	1.21947	-0.718722	-0.878001	-0.481019	-1.02133	-1.10624	-0.971812	-0.549188	-1.07566
1.70503	1.97139	1.76204	3.73984	1.38382	2.12166	1.67777	1.52608	0.503283	1.86067	2.07951	1.16972
0.326767	0.97139	2.25538	2.53849	0.46076	-1.06379	2.03215	0.156044	0.202427	1.06975	0.272767	-0.488035
-0.225178	1.88387	2.2943	2.93732	1.36543	1.09295	2.47716	1.85443	1.3531	0.569421	1.33955	0.37409
0.262108	-2.37577	-2.72964	2.60318	-2.47453	-1.45846	-0.0701388	-2.56236	-5.1575	-1.3373	-1.98873	-2.79827
-0.335269	0.572045	1.72194	-0.16031	0.747383	-0.129228	0.887549	0.915671	0.974677	-1.38702	0.320365	0.564679
-0.478554	1.13761	3.08414	0.557093	-0.846035	-0.996788	-0.120377	-0.114919	-0.460627	-1.96599	0.152167	-1.68361
-0.288928	-2.32338	-0.176921	-1.55883	-0.234418	-1.23173	-0.398407	-0.478853	-0.1439	-1.70533	-0.577016	-0.777258
-0.273194	1.03943	1.04568	1.41791	-0.274858	-0.932359	-0.513257	-1.6982	-0.711443	0.696115	-0.402594	-0.961362
-0.611026	1.82037	2.41433	3.60136	0.751952	0	1.26634	0.562169	1.43395	0.551921	1.33563	0.530079
-0.626246	0.172544	0.841248	1.15488	-0.0373913	-0.718872	0.215402	-0.519617	-0.466096	0.0340278	-0.159825	-0.913159
0.400607	-0.485693	-0.693092	0.858066	-1.30302	0.514687	1.0313	-0.544938	-1.62898	0.0178125	-0.890623	-0.381226
0.538467	-0.320807	-1.11721	-1.5522	-0.705157	0.0250528	0.871602	-0.347648	-0.958216	-1.02188	-1.39688	-0.470614
0.21402	-1.03615	-1.41027	-2.17496	-0.72281	-0.831776	-0.648131	-0.574859	-1.86901	-0.0122933	-1.2538	-0.067795
0.856694	-0.171659	0.121592	0.0382633	-0.128559	0.274431	0.477265	0.607304	-0.673543	0.345309	-0.285253	0.646521
0.743294	0.022175	0.636293	-0.143302	0.231308	-0.724572	0.0960056	-0.136272	-0.187303	0.125052	-0.15751	0.678679
0	1.47587	2.84885	2.87528	1.14589	1.98143	3.59402	0.909038	1.08846	1.30875	1.66583	0.590257
0.379961	2.18244	1.91018	3.84024	-0.988135	-1.3609	0.594864	-0.960998	-0.662845	0	1.2895	-2.38487
0.652666	5.4755	4.6803	3.39976	3.56438	3.5626	3.32301	3.91714	4.20008	4.72185	4.59767	3.92868
0	0	0	0	0	0	4	0	0	NA	0	0
2.35285	0	3.323	2.35076	1.91809	-0.000928014	2.74221	1.26749	2.5491	2.38063	1.53079	1.20827
-0.343713	-2.0119	0.153403	-2.23031	-0.523001	-1.73092	0.319491	-2.29008	-0.362877	-1.97343	-2.3539	-1.58096
-1.74438	0	1.44002	-0.0462852	-0.492117	0	0.849786	-1.46996	-0.532015	0.0155943	0.482652	-2.6816
NA	0	0	NA	0	0	0	0	0	0	0	0
-0.338393	0.460397	0.221302	1.24138	-0.349486	0.0575945	1.59325	-0.439891	-1.16821	-0.675204	-0.13281	-1.24926
-0.614756	1.3067	1.09568	2.70904	0.515461	1.29776	2.1454	2.06661	0.844684	0.0951422	2.76994	1.39027
0.822226	3.43358	2.323	0	0.600734	0.999072	1.80309	-0.328374	0.474954	0	0.995022	-0.294475
0	4.31587	5.62691	2.35076	2.14379	-0.000928014	0.546025	2.25727	2.77247	0	3.42708	1.20839
-0.410564	1.33586	0.559044	-1.88203	1.16625	-0.382645	-0.0216368	0.180144	1.31379	0.78539	0.240222	0.826993
-2.08068	-0.0239918	-1.87469	-1.14046	-0.941834	-1.10512	0.121214	-0.796356	-0.792687	-1.57105	-0.812888	-0.611068
-1.19767	-0.0887264	1.06039	-0.55834	1.10551	0.612245	1.41664	0.561262	0.830971	-0.690328	-0.108653	0.333874
1.10791	0.844058	1.6646	-1.49732	-0.0733451	4.3147	1.86347	1.36814	-0.513818	2.5453	1.47108	0.377285
-0.486838	-0.819656	0.0433459	-0.679653	-1.87938	2.25761	0.364553	-0.10347	-2.03338	3.09781	-0.348009	-1.02348
0.866564	0.407079	0.903314	0.138621	-0.141491	-1.00902	1.1615	-0.665921	-0.519864	1.06341	-0.0963803	-0.255266
1.25955	1.47587	0.122001	3.30646	2.05232	-1.09423	0.409765	-0.0780059	1.2999	0.298076	-0.251182	-0.075636
-0.932297	1.34631	2.03906	0	2.47634	2.02473	1.84836	2.31056	1.69697	1.3985	1.93256	2.02584
0.202501	2.64229	1.77978	0.474515	2.86753	2.6455	1.68328	2.34323	2.96296	1.44469	1.81439	2.55878
0.0650475	0.328129	0.918226	-1.33728	0.561725	0.290869	-0.676087	1.01312	0.871314	0.320114	1.66109	0.265915
-1.49507	-2.65002	-1.13759	-2.42512	-3.06081	-0.796523	-0.33327	-1.29081	-3.40505	-1.34485	-0.446606	-2.06846
-0.715717	-1.32091	-0.436242	0.722323	-1.04871	0.760068	-0.147332	-0.438442	-1.15016	-1.29763	-0.096503	-1.18794
-1.20998	-2.18484	-0.811677	0.997768	-0.577931	0.575526	-0.487866	-0.965128	-1.00382	-1.64558	-1.22299	-1.13775
-0.307468	0.668246	1.4701	1.83488	1.24079	1.07735	1.01436	1.60012	1.2319	0.306386	1.22922	0.680793
-0.675802	0.0343632	0.839485	0.033109	0.0523792	0.385178	1.62702	0.224672	0.212937	0.133819	0.586858	0.0569983
-0.65682	-0.344136	0.0271967	0.210335	-0.416948	0.147983	1.16987	-0.384409	-0.669311	-0.650384	-0.941572	-0.453549
-0.922305	-0.322218	-0.0950561	1.14442	0.441415	0.243585	2.08194	-0.00576097	0.175466	0.617905	-0.546012	0.621352
-0.95217	0.67662	0.361879	0.424653	0.782	0.299312	2.88468	-0.410318	0.383924	0.942624	-1.19574	1.21137
-0.756976	-0.221978	-0.205672	1.76367	0.204805	-0.259821	1.42027	-0.743905	0.0151348	0.428957	-0.339157	0.569646
-1.14121	-1.27358	0	2.32516	-1.41407	-1.00758	-0.666109	-0.647805	-1.7283	3.45863	-0.799223	1.70568
-0.41854	-0.980533	-0.242346	-0.0656897	0.0276773	-0.249241	-0.765116	-0.494832	-0.227994	-1.5426	0.194565	-0.404764
-0.548655	-0.995589	-0.344608	0.477255	0.271264	-0.566134	-0.295421	-0.313631	-0.0680558	-1.438	-0.118524	-0.175884
-0.872492	-0.929523	-0.623652	-0.505878	-0.10317	-0.420292	-0.213016	-0.335724	-0.251477	-1.25246	-0.299113	-0.305856
-1.31854	-0.781998	-0.510142	-0.160675	0.0417304	-0.0618318	-0.0622257	-0.185421	-0.383707	-1.3881	-0.257836	-0.286568
-0.382939	0.0191686	0.48156	0.818881	0.154987	0.279538	-0.308679	0.142327	0.140795	0.421815	-0.322068	-0.0394336
0.128021	-1.03901	0.329055	-1.20678	0.260094	-0.123843	0.266592	-0.527915	0.0577134	1.30418	-0.76896	-0.385038
-0.961905	0.446337	0.365545	2.56287	-0.232297	-0.920731	-0.813886	-1.0007	0.597141	-0.137273	-0.916347	-1.34331
-0.245989	-0.13072	-0.13158	0.4265	0.438007	-0.211193	0.491686	-0.0862044	0.170305	-0.565181	-0.842848	-0.116405
-0.263478	-1.508	-1.19575	-1.39804	0.551992	-1.08645	-0.16377	-0.591681	0.109043	-0.972421	-1.87009	-0.0204225
-0.155231	-1.05945	-1.48771	0.309469	0.00783912	-1.89595	-0.478441	-1.5903	-0.164787	-1.70953	-2.00944	-0.650112
-0.977312	-1.01644	-0.745277	-0.865297	-0.026301	-0.296973	0.203486	0.312768	-0.207664	-1.24019	-0.406655	-0.273824
-0.872719	-1.61119	-1.84944	-1.53322	0.0395408	-0.0189892	0.042849	0.0512528	0.203779	-0.622459	-0.708255	-0.00628831
-0.891283	-1.18866	-1.54734	-3.68877	0.198669	-0.392143	-0.214934	-0.348013	-0.114587	-0.166656	-0.845012	-0.0373211
-0.733939	-0.407522	1.31041	0.702731	0.476459	-0.182871	-0.51172	0.48955	0.450968	-0.756075	-0.163755	0.213616
-0.0463957	-0.987535	-0.783737	1.53234	-0.363354	0.873781	3.02637	-1.17409	0.0764293	-0.51141	-0.38596	-0.622766
-1.68884	1.5541	1.73943	2.04247	0.098775	0.755074	3.32965	-0.689974	-0.0459688	-0.241335	-0.631373	-1.74852
-1.41468	3.57436	3.49979	-0.159596	-2.27136	-0.194881	-0.525024	-0.632785	-0.244944	0.0111441	0.102385	-1.04481
1.35285	0	1.94215	3.39976	-1.06055	2.63491	3.81337	0.245329	-1.84122	0.795663	1.50413	-0.561311
0.533277	-0.208686	-0.941595	-1.13014	-0.540627	-0.214259	-0.644291	-0.0984462	-0.929533	-1.11233	-0.575784	-0.241495
0.751392	-0.00546902	-1.21091	-1.18236	0.0746941	-0.236882	-0.655009	0.757255	0.176794	-0.562137	-0.639915	0.351185
0.221542	1.28215	0.905859	1.82795	0.823858	-1.15059	-0.277039	0.413542	0.509084	-0.132922	-0.116853	0.807466
-0.375082	0.570701	0.860288	1.10109	1.39222	3.31449	4.42938	2.12954	1.01345	0.977125	1.97205	1.35136
-0.00712197	1.94064	1.41299	1.81231	1.37242	3.60798	1.54976	4.01679	1.39454	3.20845	5.69964	2.8658
-1.70565	1.06653	2.36028	0	1.44157	3.2948	1.19079	3.90136	0.96703	2.49808	5.36483	2.76828
-0.146359	1.65772	2.90921	0	1.44829	3.60809	2.16459	4.07452	1.02045	2.48351	6.26192	2.62327
0.277166	0.570701	1.64671	2.87739	0.992584	-0.835561	-0.779537	-0.20616	1.02934	0.887213	0.376136	0.954682
0.652666	1.22048	2.73447	2.96858	0.302361	-0.000928014	0.833191	0.422068	-0.615866	1.39138	0.718225	-0.41403
-1.03918	-1.64092	-0.687247	0	-1.7296	-2.01126	-0.364952	-1.55146	-2.8687	-2.03373	-0.33061	-0.723583
-0.204585	-0.0806454	-0.817919	-1.09118	-1.04819	-0.0964601	-1.17326	-0.848314	-1.03226	0.132391	-1.45652	-0.479315
-4.39214	-3.24897	-5.2625	-2.87233	-5.83976	-4.14141	-3.69055	-4.33789	-7.8064	-3.53838	-4.38195	-4.55858
-0.131506	2.44913	2.48524	0.132463	1.35619	-1.97399	1.63213	-1.0406	2.52869	2.45912	0.21766	0.601025
-1.15822	-0.105734	0.0702087	0	-1.37818	-0.876157	-0.0616354	-1.52139	-0.861307	-1.37418	-1.19574	-1.00738
-0.705652	0.988358	0.096143	-0.128114	-0.696207	0.493898	1.4266	0.0922413	-1.75765	-1.71612	0.636168	-0.186836
-0.420271	0.186812	-1.32383	0.520742	0.520503	-1.4064	-0.0577575	1.07559	2.76474	0.4087	0.911882	-0.226928
-0.983882	-0.812168	-0.237475	-0.299832	0.419378	-1.87812	-0.214728	0.972023	2.76233	-0.032929	0.934997	-0.375155
0.012033	0.560018	-0.285117	0.243348	0.704447	-1.02742	0.334485	1.45414	3.48949	1.60538	1.2098	0.14369
0.00500767	0.794955	1.55282	0.575646	0.806342	-1.24273	0.749025	2.02729	3.46342	2.17776	2.31898	-0.210903
1.99711	-0.478236	1.12675	2.62528	0.991302	-0.363349	2.35352	2.54036	3.88224	3.04441	3.69202	0.928798
0.375598	1.28607	1.59862	1.9816	1.61294	0.181042	1.13011	0.736269	1.87469	1.24364	1.18484	0.990772
-0.561582	0.682699	0.552434	0.651469	0.19749	-0.27453	-1.44145	-0.247736	0.6382	1.07712	0.435753	0.461234
0.352853	3.00919	2.323	4.17932	1.28578	1.0374	1.54603	0.910033	0.520197	0.136883	1.69484	-0.0279312
0.973936	3.93127	2.87295	3.39976	2.90916	2.38184	2.49429	2.6669	2.8248	2.63503	3.02886	3.01103
-0.285897	-0.962179	-0.3237	-0.927289	-0.348633	0.905363	0.534872	-0.223366	-0.678492	-0.711995	0.443517	-0.0995621
-0.233011	-0.876924	1.34453	0.329885	-1.37578	0.793341	-0.377467	0.246608	-1.87256	0.936716	1.72436	-0.450706
0.620385	-1.01306	-3.03647	-0.0888725	0.164873	-1.65316	-0.811317	-1.21177	0.352685	-1.25415	-1.19698	0.142096
0.0338612	-0.194802	-1.41276	-1.10781	-0.00242798	-0.686887	0.325919	-0.47321	0.275911	-0.581659	-0.440448	-0.448066
-1.77745	0.432994	-0.334773	0	0.32684	-1.04827	0.845126	0.309994	1.27411	0.00136943	0.363786	-0.280086
0.0631561	0.342174	0.331356	1.94811	0.932124	0.124426	-2.386	-0.146326	0.38282	0.0254335	1.28185	0.417651
0.54033	2.05484	0.945623	3.11391	2.36563	-0.382335	-0.84995	-0.408358	1.95171	0.999301	-0.342303	1.38532
-0.210509	-1.3988	-0.90149	0.494715	-1.28775	-0.241192	-1.23524	-0.87773	-1.20935	-1.13039	0.48439	-0.981708
0.0197049	-1.00571	0.265642	0.604095	-0.876862	-0.211035	-1.60394	-0.303223	-0.946035	-1.56162	1.00937	-0.459012
0.216375	-0.641404	-0.388672	-0.42469	-0.0897126	-0.219797	-1.11641	-0.0415822	-0.0331049	-1.16809	0.615784	0.0358128
0.568258	-0.223552	-0.210284	-0.676944	0.319074	-0.394433	0.216023	0.370034	0.022012	-0.848495	1.39388	0.315931
-0.0438391	-2.25029	-2.46256	-1.17901	-1.45567	-1.54789	-1.77266	-0.73225	-1.73851	-2.12339	-0.477047	-1.04437
-0.260547	-1.53664	-2.35604	-0.437628	-1.21044	-1.94514	-2.59639	-1.47994	-1.0091	-1.39487	-1.60812	-1.08682
0.0109186	-0.524394	-1.35692	-1.56032	-0.0579111	-1.65151	-1.90666	-0.44262	-0.276452	-1.08426	-0.35954	-0.0516778
0.0488916	-0.87756	-0.749176	0.0335126	0.294203	-0.970488	-1.70787	0.173793	0.29401	-1.09258	-0.261879	0.107558
-0.165262	-0.0763349	-0.20566	-3.04033	0.167153	-0.913401	-0.603009	0.0846723	0.179379	-0.47699	0.0388442	0.169182
0.0188227	1.28917	0.717877	1.78366	0.994901	0.925388	1.25092	0.241937	0.311278	2.37859	0.482217	0.974778
1.27999	1.32293	0.832221	1.12049	1.60996	-0.21317	0.759796	0.720984	1.11648	0.820001	1.64397	1.25435
0.0667314	-0.429462	-1.41817	-0.648425	-0.381166	-1.37138	-0.249309	0.25481	-1.05713	1.51125	-0.444048	0.61371
0.692532	1.35793	2.0977	0	2.63088	1.74067	1.69507	1.48325	3.12106	1.92893	2.29827	2.55608
0.202501	2.50571	2.53516	1.19843	2.07852	1.01986	0.929997	1.39853	2.27246	0.56815	1.53947	2.05828
0.693441	1.20546	-0.119479	0.185148	-0.362721	1.22035	2.18143	-0.116955	0.16888	0.780553	-0.792611	0.517861
-1.31165	-2.35677	-0.378673	-0.418025	-1.51428	-1.64605	-2.1817	-1.86378	-1.66553	-2.4242	-1.96907	-1.7462
-0.995161	1.57266	1.15244	3.55239	-0.869639	-1.64876	0.577962	-2.19482	0	0	0	-1.71677
-1.03074	0.406	0.715445	0.404505	-0.443923	0.56747	2.28499	0.319686	-0.57408	0.126396	0.992106	-0.510214
-0.510781	-1.03425	-0.830519	-4.84574	-0.863861	-0.864993	-0.538629	-0.109978	-0.853313	-1.13597	-0.47607	-0.723591
-0.5354	-0.725663	-0.452041	-1.66514	-0.670403	-0.246019	-0.260692	-0.21098	-0.443331	-0.082078	-0.94123	-0.381466
-0.0192607	-1.80828	-1.20216	-2.59326	-2.46404	-0.706935	0.764055	0.182687	-2.6709	-0.1652	0.0756303	-1.70285
1.83182	0.830595	-0.532752	0.19229	1.41624	-0.581841	-0.438624	-0.0747539	1.43991	0.91123	-0.364134	0.492494
1.05449	0.130432	-0.234201	0.388915	0.482726	-0.916113	-0.996485	-0.511907	0.826358	-0.212627	-0.253497	-0.351747
0.602374	0.600147	0.252675	-0.310204	-0.0993918	-0.806081	-1.69773	0.141572	-0.554372	0.0195307	-0.110389	0.105987
0.821449	1.46913	1.46897	0.871562	1.43253	0.604274	-0.043962	0.660413	1.85051	1.23832	0.873282	1.06576
1.08092	0.775501	1.98846	4.20563	-0.550564	-0.743717	-1.33531	-1.58417	0.15099	6.81952	0.246306	-1.18292
-1.27057	-2.22588	-2.39211	0	-3.03983	-3.24325	-0.348003	-2.10415	-4.07396	-2.17663	-2.54608	-2.52903
-0.544381	-0.563738	-1.29352	-1.35166	-1.75934	-3.36959	-1.86982	-1.91518	-1.8908	-1.02958	-1.7564	-2.01459
-1.84885	-1.27043	0.379577	1.49079	-1.59352	-0.542007	-0.514314	-1.20435	-0.92908	-1.05844	-0.684174	-1.90933
0	2.93127	0.423213	4.35076	1.27279	1.58403	2.91488	1.06858	1.19834	2.13688	0.476969	1.59634
0	2.98981	2.87315	1.25746	0.983881	1.10981	2.94686	1.43892	1.50449	1.72644	1.41083	0.0853296
0.511934	1.66793	-1.8321	2.50613	-1.39176	-3.04833	-0.203244	-1.45155	-1.79672	-1.65603	-1.37634	-0.666506
-2.05458	-1.85107	-2.39081	-0.557964	-2.69886	-1.13969	0.278517	-1.25671	-2.49683	1.33139	-1.81697	-1.21935
0.735989	0.899498	0.175097	1.3355	0.766919	0.687794	1.03966	0.857092	1.13718	-0.408856	0.066263	0.95691
-0.177408	-1.51582	-1.53388	-1.20974	-2.31807	-0.115159	1.70263	-0.337709	-2.11414	0.376413	-0.248306	-0.804568
0.915934	-0.0150089	0.265879	0.531692	0.668718	-1.30573	-1.08581	-0.673441	0.938352	0.499044	-0.774668	0.133545
-0.280111	2.28032	1.69691	1.68716	2.8315	0.105031	0.456893	1.01327	2.76664	1.47617	0.987161	2.18584
-0.948931	-1.37155	-0.984267	-6.11776	-1.83545	0.0189475	1.14575	-0.773	-2.30225	-2.07647	-0.984116	-1.39692
-0.764296	-1.11861	-0.692716	-1.10528	-1.01804	-0.433336	2.25228	-0.922188	-1.03957	-1.393	-1.9172	-0.679595
-0.830085	-1.27517	-1.27518	-0.655316	-0.475416	-1.01535	1.57389	-0.843997	-1.32548	-0.533881	-1.57899	-0.155009
-0.12147	1.42379	1.76262	1.53836	2.14334	0.573702	0.979608	1.23542	1.70648	1.04626	0.410514	1.57846
1.85348	1.94516	1.95392	1.99513	2.59101	1.02869	0.873992	1.38097	2.78848	2.31978	1.76114	2.37996
-0.24223	-0.253029	-0.335433	-0.647747	-0.294798	0.205053	-2.18436	-0.409833	0.0388225	-0.99604	0.0378486	-0.273549
-0.447002	-0.800298	-0.89231	-1.43993	0.0298179	-0.455027	-2.5512	-0.149007	-0.591684	-1.1507	-0.43362	0.0410962
-0.978109	-0.474733	0.932519	0.206152	-0.558931	0.711092	0.537706	0.541947	-0.665848	0.154359	1.06951	-0.07501
-0.361507	-1.25189	0.47576	-0.421295	-0.33902	-0.0745204	-0.980296	-0.366255	0.223108	-0.30763	0.0399702	-0.0498741
2.49633	4.23263	4.87464	1.75194	5.27758	3.34499	1.16891	3.17466	4.6062	3.94033	4.25757	4.139
0.636417	3.56131	2.84674	1.77453	3.52379	1.68638	0.901517	2.32923	3.93966	2.65284	1.9442	2.84031
0.203402	1.25938	0.868609	-2.34609	1.41165	-0.524772	-0.757221	-0.0389925	1.83338	1.39176	0.0994688	0.865648
-0.0632909	-0.583229	-0.81657	-0.598632	-0.299334	-0.315701	0.990367	-0.467347	-0.956953	-0.0229231	-0.639499	0.12882
0.836704	0.181146	-0.419626	-0.904534	-0.256112	0.236588	1.50227	0.468363	-0.945734	-0.157364	-0.351751	0.375855
0.568784	0.194232	-0.257824	0.236937	-0.580556	0.375795	1.80358	-0.161499	-1.1009	-0.815976	-0.957109	-0.124229
-1.22129	-4.05931	-0.836641	-1.6599	-1.71794	-2.77833	-1.03484	-1.85827	-1.86397	-1.91517	-0.560052	-1.94525
-1.20874	-1.29224	-0.988457	3.91453	-1.16293	-2.86233	0.932305	-2.01038	-3.70263	6.6202	-1.38444	-1.0565
-0.734116	-0.315791	0.79744	0	-1.05361	-2.27529	1.09558	-1.22634	-1.44774	-1.39677	0.163724	-1.61423
-2.38604	-0.428702	-0.559712	1.6086	-1.0144	-0.123533	1.70902	-1.07307	-2.46216	-0.734019	0.267577	-1.95347
0	5.02784	3.50441	4.69249	4.46549	2.38184	2.17715	2.91674	4.83707	3.71758	2.19419	3.30586
-0.214778	-0.295604	0.274419	-0.0346427	0.0364604	-1.72045	-3.17525	-0.59774	-0.422999	-1.07645	-0.22634	-0.28433
-0.184914	2.21684	1.16371	2.19975	2.01863	-0.392511	0.329789	-0.134633	2.60789	0.392632	-0.141617	0.394075
0.528346	-1.7343	-2.41812	-1.57306	-1.43179	-2.45502	-3.56754	-2.56423	-1.51349	-1.39332	-3.03099	-1.74661
0.697801	-1.56176	-1.72628	0.577081	-1.73681	-0.808673	-0.840892	-1.50743	-1.37017	-0.611773	-2.92782	-0.959083
1.23241	-1.10278	-2.73228	0.0738325	-3.83202	-0.599254	-1.09553	-1.42852	-5.54631	-0.322923	-2.61911	-1.40863
-0.405126	0.267839	-0.119918	2.31903	0.281491	-1.36119	-1.62478	-1.14815	0.841353	-0.555968	-1.02684	-0.802377
-0.948683	0.745576	1.28084	0.0915514	1.55151	0.155073	-0.363575	0.21206	1.89581	0.936625	0.681957	1.29483
-0.242229	1.2293	1.08065	0	1.30622	-0.728654	1.99442	-0.0495049	1.98619	0.17789	-0.296557	0.0280473
0.180717	0.817794	0.587198	-0.0729874	0.314225	0.972858	0.239098	0.0424365	0.591228	-0.0233827	0.0723294	0.0266354
-0.516067	-0.84654	-0.114061	-0.648096	-0.580188	-1.27141	0.0467188	-1.28159	-0.427436	-0.834212	-0.864233	-0.889875
0.589801	4.38039	2.70089	1.70293	3.56464	0.351245	1.7024	1.16903	5.04369	3.20881	1.56294	2.65827
0.396191	0.429177	0.297647	0.458254	0.143094	-0.140263	0.626182	0.114141	0.0785446	0.617978	0.745507	0.172288
-0.106669	-0.74747	-0.526976	0.945568	-0.261476	-0.171447	-2.10665	-0.362547	0.248782	0.0303692	0.193133	-1.15714
-1.20114	-0.661996	-0.482597	-0.563881	-0.0359195	0.161726	-2.35237	-0.608488	0.477713	-0.0566451	-0.483291	-0.557258
-3.42303	-3.06297	-2.79987	-4	-3.63659	-3.29596	-2.26328	-2.7771	-3.64084	-3.00313	-3.68594	-2.94924
-3.15799	-2.94532	-2.45125	-2.90802	-3.18285	-1.96362	-1.18058	-1.44827	-4.23207	-2.42162	-1.85797	-2.3885
-3.54771	-2.46921	-2.59472	-2.30319	-3.31029	-1.70571	-0.719006	-2.15929	-4.05066	-1.81523	-1.74841	-2.71504
-3.1903	-2.58761	-1.79462	-1.39089	-1.92631	-1.75954	-1.26822	-2.26509	-1.74053	-1.97473	-2.3558	-1.97276
0.813572	1.10815	0.261897	0.457507	0.835381	-0.159327	-1.15632	0.643693	0.271332	0.625815	0.0431558	0.802832
0.583463	1.3092	0.306205	-0.432408	0.887662	-0.593971	-0.998082	0.194888	0.496108	0.451502	-0.156923	0.588177
-0.620039	0.209192	-0.244523	0	0.585444	-2.3609	-0.81723	-0.356253	-0.305921	-0.548217	-0.82918	0.670684
0.405045	0.903568	1.01951	-2.04629	1.62819	-0.307252	0.347895	1.26205	1.11439	0.877053	0.675921	1.2052
0.0614379	0.165436	-0.106139	-0.208933	0.79737	-0.876348	0.252927	0.12867	0.859017	0.713361	-0.356297	0.605804
-0.363196	0.558428	-0.227535	0.424398	0.632106	-0.173336	1.16772	-0.243689	0.867856	1.13417	-0.52385	0.655697
0.595216	-0.645954	-0.605633	-0.962732	-0.18176	-1.50639	-0.173159	-0.977558	-0.229428	-0.901502	-0.634649	-0.567776
0.635325	-0.10547	-0.923327	-1.67208	0.21836	-1.80957	-0.111852	-0.685149	0.0630028	-0.589265	-0.947928	-0.211183
-0.132699	-0.195053	-0.309841	-0.751993	-0.245007	-0.75378	0.171416	-0.287753	-0.295117	-0.986409	-0.683005	-0.37295
0.572227	-0.618924	-0.280214	0.882363	-0.951272	0.514647	2.57131	-0.857953	-0.329161	0.160721	0.156513	-1.21254
-1.41795	-0.300912	-0.310896	-0.609438	-0.787765	-1.80852	0.799174	-1.36462	-0.588812	-0.986351	-2.1383	-0.900096
-0.694551	2.60874	1.49595	0	1.06097	-0.84429	1.22322	-0.0825666	2.19793	0.354642	-0.0185389	0.588327
0.566333	1.64677	0.828655	-0.358801	0.893473	0.312874	1.09161	0.603876	1.20591	1.14348	1.23443	0.569873
1.15497	2.60273	2.73804	0.765796	2.63276	1.58403	0.0531401	1.30388	3.18578	2.61377	1.33563	1.82964
1.33679	2.91713	2.12456	2.33251	3.11078	0.468477	0.887416	1.41009	3.41716	2.75698	1.56961	2.08129
0.811724	3.5483	2.90261	0.320748	3.21556	-2.26599	0.0858998	1.11282	3.36299	1.02025	1.2857	1.79321
-0.401854	1.32628	1.33347	0.538358	1.02818	1.14113	2.91603	0.81329	1.26063	0.535315	0.618464	-0.0953177
0.265467	0	0.658212	0	-0.799523	-1.49093	-0.562259	0.298205	-3.35605	-1.52932	0.386262	-0.711937
3.1118	3.93127	2.42321	4.35076	3.67279	2.58403	2.94119	2.50535	4.28598	3.72185	2.31533	1.90183
-1.74438	3.22217	1.02617	3.43116	1.97821	-0.546899	-0.596703	-0.0533054	2.66619	0.866852	0.10709	0.865876
-1.15805	-0.817425	-1.23539	0.398978	-1.09052	0.0341164	-0.822122	-0.751152	-0.720781	-1.40947	-0.627318	-1.41568
-0.824249	-1.61933	-0.741802	2.90799	-0.78022	0.234149	-0.788424	-0.588793	-0.422623	0.0939979	-0.447287	-1.16725
-0.776841	0.776726	3.14328	-1.00922	1.06302	-0.760765	-2.47696	-0.075351	1.13033	-0.226289	-0.739926	0.264068
-0.770315	2.69659	2.60446	1.19147	3.02668	0.238776	-1.39959	0.559589	3.80528	1.45295	-0.00543198	1.52106
-2.57702	-0.633789	-0.841496	0.800009	-0.252364	-0.687363	-2.04141	-1.50073	-0.741944	-0.584252	-1.70989	-0.0318061
-2.40469	1.63056	1.18683	-1.02787	1.31935	0.0326966	-0.142937	-0.253984	1.5748	-0.550953	-0.402883	0.264729
-0.575399	0.807966	0.682598	0.439083	1.37854	0.97998	1.08575	1.21162	1.67769	0.0288336	1.19993	0.75512
0.389237	0.771719	0.13374	-0.0980707	0.994078	0.683424	1.9212	0.4033	1.20941	0.286019	0.716617	0.353611
-0.424977	0.212502	0.46305	-1.29621	0.513077	0.946335	1.95214	-0.287576	0.229277	-0.205665	0.215414	-0.246237
-0.604429	-1.10327	-0.141484	-0.587423	-0.808999	-0.520077	0.181562	-1.16688	-0.865502	-1.67257	-0.273991	-0.954237
-0.636449	-1.30295	-0.570682	1.58866	-0.0797191	0.684448	0.537894	0.0448111	-0.607683	-0.860513	-0.303289	-0.0951438
-1.13496	-2.27656	-1.12068	-2.6297	-2.69491	-0.898824	0.0980665	-1.26322	-3.43976	-1.13537	-0.537485	-1.45801
-0.393745	-1.09708	-1.68102	-0.867763	-1.14267	0.155322	0.137024	-0.469111	-1.03563	-1.52299	-0.329741	-0.857841
-0.67189	1.46862	0.418729	-0.127736	1.26201	0.913423	1.45812	2.08002	1.72251	0.785554	1.35583	1.74547
-0.343261	1.52908	1.30528	-0.811598	1.71906	1.05383	1.68569	2.43187	2.12285	1.04692	2.23815	2.20193
-0.766333	-0.228913	-0.563689	-0.684542	0.630834	-0.284137	-2.53797	-0.0688081	0.479156	-0.574277	-0.534736	0.262106
-0.476291	0.189155	-0.6249	-0.76613	0.857585	-0.687023	-2.85589	-0.356307	0.961422	-0.158455	-0.352102	0.224963
-0.113202	1.56077	0.909802	0.0249123	2.09587	0.261407	-1.4396	0.86025	2.329	1.19184	0.582967	1.66255
-0.069662	1.43447	1.2434	-0.126092	1.25051	0.579334	-2.76701	0.760231	1.44433	-0.207116	1.49404	0.864
0.955308	1.02167	1.07998	0.342691	1.57525	0.342081	-1.89714	0.573773	1.46693	1.33021	2.02737	1.28028
-1.12382	2.73184	1.84261	2.93654	1.94728	0.255444	0.462427	0.623378	1.99214	2.49921	1.76415	1.48382
-0.452038	-1.31432	-2.01808	-1.30583	-1.60296	-2.01997	-0.966845	-1.46048	-1.42733	-0.310966	-1.61924	-0.831911
-0.0424767	0.0957517	1.63944	3.01808	1.24014	1.45481	0.274806	0.125873	0.979547	0.271695	0.755684	0.203249
-0.194963	0.689062	0.513631	2.42552	1.85848	1.62697	0.468386	0.0746514	1.67122	0.312146	0.0804306	1.09654
-0.953696	1.00212	0.482135	1.28325	1.86755	1.08066	-0.0536497	0.317408	1.33308	-0.848762	0.149428	1.05715
-0.132781	1.4535	1.04892	1.50346	2.37311	0.0212345	-0.481262	0.546531	2.03908	0.618701	0.154655	1.5157
-0.41356	1.1962	1.25836	-0.455462	1.8238	0.902878	0.653979	0.490991	1.28048	-0.298972	0.290539	1.18801
-0.724882	1.61738	1.42522	1.43933	2.31964	1.45014	2.24137	1.41632	1.789	0.845367	1.13289	1.94588
-0.606349	1.25182	1.86526	2.39963	2.68483	1.58361	1.94715	1.86343	2.08974	1.1689	1.45535	2.34381
0.0366909	1.98915	0.910813	2.08138	1.21843	1.1871	1.08878	0.805409	1.04687	0.483673	-0.445832	1.14652
-0.964071	2.80279	2.35426	1.35184	2.42557	0.350066	1.12372	1.61438	2.59572	1.27588	0.755548	2.20628
0.0677035	0.984205	2.46929	1.8148	1.3023	0.0990924	1.88377	0.495642	1.23561	-1.75729	-0.742845	0.520247
-0.232827	0.724345	-0.179894	-0.534242	0.758411	0.019775	-2.37336	-0.0674169	0.888259	0.753449	-0.385116	0.641438
0.0309246	2.50585	1.00107	2.02883	2.13388	0.528216	0.828603	0.969187	2.7553	1.74028	0.653817	1.83282
0.0204055	1.07755	0.636641	0.544556	1.8672	1.11239	2.67158	0.77613	1.87659	1.09905	0.510759	1.2898
-0.00501714	2.327	1.36055	-0.148181	1.63902	1.25859	1.58259	1.66729	2.4739	1.2503	1.05178	1.70897
1.18969	0.629053	-0.600233	0.920427	1.92118	0.28096	-1.24191	1.57895	-0.0296315	1.78849	1.2464	2.44938
0.659293	0.550142	-0.70871	-0.613131	0.638569	-0.438022	-1.44589	0.619326	-0.395247	0.606679	-0.0994033	0.835317
0.530916	1.67767	2.08754	0.303355	0.0645971	1.72258	2.67455	1.2793	1.07096	2.0458	0.953643	-0.228455
0.671698	0.588476	0.184694	-1.88171	0.252461	0.624203	1.53984	0.704606	0.884301	1.09729	0.22473	0.0412613
0.328609	-0.0782115	-0.262338	-1.49639	0.406839	0.0455633	1.11442	0.624717	0.480981	0.174836	-0.123783	-0.0577481
0.131146	0.156991	-0.204303	-0.806877	0.438296	0.404983	0.979276	0.790421	0.860748	0.556633	-0.0614245	0.0506393
0.981699	0.509104	-0.0896127	-0.485051	0.546535	-0.447849	0.673023	-0.364675	0.850697	-0.318605	-1.11054	-0.102812
0.27781	-0.450083	-0.265293	-0.059595	-0.68625	-0.00405947	-0.455768	-0.14081	-0.266122	0.209862	0.0127435	-0.511238
-0.0269507	1.06979	0.675807	-0.176023	0.283457	1.07707	-0.104985	1.07384	0.427617	0.48289	0.825126	1.15081
1.4185	1.68393	1.00053	1.67021	1.47031	1.38245	1.27887	2.56809	1.74771	2.0233	1.30298	2.51764
1.74927	1.08496	-0.0317599	0.758613	0.685717	0.726317	1.26405	1.82144	1.13385	2.20833	0.79273	1.72178
-1.18197	-1.26547	2.03831	1.85786	-0.275424	-1.2506	-0.633258	1.51573	-0.319524	0.435101	1.64524	0.0133693
0	4	4	4	4	0	4	4	4	0	4	4
-0.454502	1.81186	1.38752	1.16122	0.456138	-0.0841385	2.01402	1.65111	0.585823	-0.995597	1.53079	0.731251
-0.111491	-0.29419	-0.267214	-0.708378	-0.157411	-0.57668	-1.47769	0.544819	-0.818533	0.0639148	1.32508	-0.240082
0.0386692	3.58666	2.50913	1.81128	4.09225	1.56186	4.01985	2.55398	4.38491	2.83489	1.75242	3.08242
0.174398	3.7717	2.51841	3.32075	3.31392	2.55529	4.36591	1.50028	4.46745	2.48906	2.13367	2.70862
0	1.17308	4.50553	3.49527	0.242102	1.49344	1.14095	-0.238857	0.649726	1.4611	0.0858585	1.46485
0	2.56917	5.79605	5.944	2.28457	0.999072	2.52803	1.26666	1.91434	3.6214	1.71822	3.58
-0.913753	2.04358	5.07235	4.65498	2.06921	-0.566689	0.663249	1.48637	1.86737	2.70746	0.0329051	2.92535
0	0	0	0	0	NA	0	0	0	NA	0	0
0.0625074	2.61215	4.08271	3.67698	1.33516	0.529485	2.43677	0.916667	-0.315627	2.05408	0.650405	1.92246
-0.749606	-0.456071	3.33604	1.83108	-0.331292	0.296445	3.31045	0.432956	-1.34121	1.16024	-1.54608	0.596895
0.965849	1.59615	0.839705	0.244054	1.21536	0.944264	-1.39132	2.50952	1.65093	-1.14716	1.83158	0.886836
1.18598	1.6969	0.642751	-0.173743	0.785242	1.81992	-0.691317	2.5175	1.6458	-0.444538	2.08593	0.791526
1.72356	1.45709	1.65074	1.30101	1.62246	2.45572	3.9779	1.65423	1.75064	1.07094	2.1445	1.37829
0.629943	-0.244997	-1.3282	1.14342	0.577206	2.00512	0.895687	1.07122	-0.0190595	1.9853	0.926147	1.10233
-1.29901	0.00298637	1.31123	-0.407806	-0.433017	-0.463322	0.881371	-0.593965	-0.00518982	4.26265	0.513355	-0.524948
-1.79512	-2.29324	-0.240644	-2.72615	-3.81644	-0.774478	0.225077	-1.35737	-5.62999	-2.31147	-0.793596	-2.451
-1.46232	-1.1015	0.938161	-0.834149	-1.80909	-0.302219	2.24111	-0.470569	-2.57645	-0.0557098	0.754025	-1.44882
0.256429	-1.47044	-1.12016	-0.249104	-0.0268634	-1.48422	0.834797	-0.323186	-1.02812	-0.000894275	-0.430387	0.113206
-0.171596	0.308394	0.289097	1.16851	0.540358	0.316644	0.599694	0.240759	0.590737	0.871771	0.296266	0.35434
0.449176	-1.41964	-1.21067	-1.69811	-1.50578	-2.26005	-1.65968	-1.88836	-1.34939	-1.24938	-1.17046	-1.506
-0.161899	-0.965915	-0.630745	-2.22033	-1.62523	-1.63343	-3.16826	-1.77129	-0.333709	-2.09394	-1.10948	-1.67938
-0.139378	-0.960961	0.0366085	-0.0104892	0.743356	-1.5194	1.74371	-0.808961	0.993747	-0.446964	-1.29543	-0.306708
-0.862541	0.454978	-0.0340001	0.82372	0.5015	0.000918276	1.25405	0.477428	0.344795	0.235984	0.247007	0.764188
-0.197289	0.830994	0.221824	1.20519	0.667142	2.09514	2.76535	1.38796	-1.46801	0.844541	1.28943	1.6144
1.2425	-1.19003	-0.914597	-0.954527	-1.11392	0.492099	1.18334	-0.0865235	-2.13175	-0.346917	-0.084902	-0.287272
-0.426555	1.29485	0.786281	-0.237376	0.787782	1.0211	-0.732458	0.502315	1.2377	-0.0641214	1.33472	0.908928
1.17278	-1.07674	-0.603178	-0.51752	-1.27584	0.44846	1.56895	-0.391128	-1.45199	0.5396	-0.462933	-0.19202
0.408199	0.811243	0.192372	-0.407697	0.73568	-0.233764	-0.180336	0.243995	0.962022	0.498173	-0.272321	0.363886
-0.379474	0.86347	1.9685	0.173769	1.81564	0.323342	-0.707328	0.812992	1.51116	0.515881	0.334292	1.51114
0.443755	-0.0887264	0.987286	2.21796	0.609776	-0.643916	0.057766	0.416338	0.253751	0.122764	0.406229	0.273383
0	2.12719	-0.670085	0	0.335144	0.288542	1.75086	-0.161053	0	-1.26562	0.624926	-0.31293
-0.0381817	-0.617215	-1.22549	-0.612767	-0.551365	0.0507213	0.148406	0.835108	-1.05222	0.353554	-0.676992	0.454278
-0.91399	0.256881	0.198724	-1.46354	-0.526077	0.445494	0.432029	1.03552	-0.988199	0.0275369	0.355417	0.364701
0.413155	-1.43187	-1.14767	-1.48788	-0.968185	-0.842862	1.80774	-0.43884	-1.44678	-0.428331	-0.165623	-0.467915
-0.274836	-0.0575559	0.0428872	1.35963	-2.47369	-0.571545	-0.696066	1.16974	-1.934	-1.37815	2.16062	-2.16144
0.711211	-0.891851	0.7989	0.18142	-4.8175	0.166509	-1.93029	2.0608	-3.39465	-2.36146	2.67443	-1.02934
0.594313	0.571011	0.836539	0.0614025	-4.89903	-0.104769	-3.57891	2.05332	-6.1034	-1.16899	2.42585	-1.79266
0.32066	-0.961384	-1.26149	-4	-0.368502	0.109243	-0.422963	0.350868	-0.279299	0.345646	0.499839	-0.295543
0	NA	0	NA	0	NA	0	0	NA	NA	0	0
-0.707309	1.72314	0.755477	-0.00921623	0.797531	0.843139	-0.618297	0.391513	0.928314	1.15837	1.62544	0.96111
-1.19542	-0.0426344	-0.113611	2.33124	-1.14586	-1.99794	0.0251135	-1.2068	-1.72063	-1.44604	0.127664	-2.83077
-1.03989	0.18425	-0.292881	-1.73396	-1.53246	-2.31523	-0.885128	-1.61015	-1.74461	-1.94783	-1.38988	-1.61689
-0.900424	0.0453596	0.264046	1.01549	0.473317	-0.590486	1.68193	-0.633959	0.574073	0.447776	0.652068	0.33928
-1.8584	1.36938	1.25499	2.38476	0.818584	2.86177	3.05034	1.22413	0.366339	1.0277	1.5405	0.593278
0	4	4	4	0	4	0	4	0	4	4	4
0	5.18769	5.8213	6.4499	4.09	5.54632	4.46877	5.26531	4.5951	5.39539	6.31956	4.78236
0.102646	-1.13867	-1.47239	-1.71916	-0.73712	-0.50484	0.0186978	0.073766	-0.935019	-0.773883	0.449951	-0.485886
-1.19576	-2.80759	-1.33492	-3.97307	-3.17945	-0.300943	-0.755162	-0.982491	-4.18963	-1.2279	-1.12045	-1.24708
-1.2111	-2.62076	-0.505001	-1.38521	-3.36939	-0.374905	-0.330427	-0.661795	-4.07768	0.11865	-0.310046	-1.01912
-0.0908784	-0.36651	-0.178225	0.384838	-0.0503907	-0.157434	-0.632316	-0.648283	-0.177505	-0.123407	-0.0188155	-0.533513
-0.197094	-0.353498	-0.779116	-2.31892	-0.975034	-1.12573	-1.0656	-0.571381	-0.919364	0.361357	-0.325192	-0.401038
-0.906256	-0.390548	-1.36094	0.390512	-0.101288	-0.618088	-1.51058	-0.844898	-0.0369508	-0.0370728	-0.312624	0.0544061
-0.574818	-0.176559	0.925955	1.00272	0.53809	0.743306	2.70078	0.877404	-1.41202	-1.56937	0.180235	-0.116572
-2.36714	-0.409804	0	-0.990318	-2.31251	-0.490932	1.87113	-1.46781	-1.89416	-3.5134	-3.86411	-0.735883
-0.852332	-3.43873	-1.59896	-1.36695	-2.54482	-0.0752963	0.335814	-1.30483	-2.90872	-0.586641	-0.833077	-1.85761
-0.0867787	1.44954	1.51969	1.46176	0.507217	-0.317745	0.541644	-0.729706	0.243113	-0.785328	0.889609	-1.04596
-5.28291	-4	-2.56178	-3.75438	-1.8635	-4.03041	-3.213	-4.08351	-3.44514	-4.96825	-4.67806	-4.38772
-4.92772	-5.06008	-5.27239	-3.92981	-2.07665	-3.48849	-3.83004	-4.43357	-4.16415	-6.45289	-4.23312	-4.71821
-3.42651	-3.50644	-3.02603	-3.53631	-1.56911	-4.1014	-2.47907	-3.56864	-3.13297	-4.28582	-3.94577	-3.7695
-2.96472	-4.65473	-4.2871	-5.70931	-1.89721	-4.31353	-1.74656	-4.08839	-3.3809	-3.99449	-4.22863	-4.13927
-4.25466	-3.16109	-3.306	-6.11095	-2.04279	-3.43993	-1.32867	-3.14209	-3.92314	-4.64197	-3.50446	-3.78135
-0.557996	-0.405988	-1.56371	1.21253	-0.599629	-1.10085	-1.06612	-0.8514	0.0735681	-1.02991	-0.878192	-0.875928
-0.462794	-1.88509	-1.55509	-2.75535	-0.69576	-1.51838	-1.64163	-1.20257	-0.341102	-1.29755	-1.77313	-1.04842
-1.09515	-2.27432	-1.8282	-4.38541	-1.17037	-1.54424	-1.42805	-1.41913	-0.978175	-3.17011	-1.68508	-1.63193
-1.25565	-0.937722	-2.61134	-3.32307	-0.660187	-2.35313	-0.73441	-1.40536	-1.63042	-3.5698	-1.9446	-1.26808
-1.33621	-1.36249	-1.52752	-4	-1.33399	-2.33141	-1.11425	-1.76995	-1.00497	-5.22695	-3.55049	-1.54746
-0.0741626	-1.65482	0.20257	-1.76892	-2.18796	-1.94128	-2.2324	-1.56708	-2.44851	0.675238	-0.241549	-1.61431
-2.50338	-3.04913	-2.90065	-2.05858	-3.61162	-0.902588	-1.39722	-2.57974	-4.04717	-2.22289	-3.30896	-2.81508
-1.74645	-2.99212	-2.38744	-0.917643	-2.24753	-2.29764	-2.18303	-1.86526	-2.73004	-2.4779	-2.16341	-1.87156
-4.34125	-2.94669	-3.98391	-2.16306	-3.70645	-2.50388	-2.56922	-3.29986	-3.61087	-2.79286	-2.95233	-3.36922
-1.20874	2.86586	2.36155	5.42422	4.31392	5.05863	4.2741	1.1988	3.21357	1.19406	0.950722	6.04634
0	1.4084	0.87311	3.57153	2.6521	3.98679	2.21329	-0.0406224	1.5715	0.219781	-0.866249	4.71781
-0.508552	2.45446	2.10504	4.67853	4.05448	4.9008	3.49619	1.01353	2.9723	0.129143	1.08703	6.06868
0	2.94658	2.38357	4.3126	3.95538	4.87962	2.92599	1.00613	2.84122	1.17191	-0.80571	5.82177
0	5.33096	2.58128	3.96858	4.9372	5.1331	4.19336	1.73167	4.04693	2.12405	0.133262	6.62349
0	0	NA	4	4	4	0	0	0	0	0	4
NA	0	0	4	4	4	4	0	4	0	0	4
0	2.71313	1.55349	4.89194	4.30741	4.6053	2.85822	0.954411	3.57579	0.988309	-0.755206	5.63027
0	3.93127	1.87295	6.36933	5.87626	6.99768	3.7596	2.87814	5.18657	0.827675	3.04745	7.76327
0	2.94658	1.93345	6.18707	4.63776	5.92267	2.63237	1.31829	4.08784	1.33563	0.979724	7.34158
-1.55785	2.64356	1.55328	7.92391	5.57298	7.05502	2.6515	1.32282	4.8468	1.51697	0.775182	7.40749
-0.839823	1.24577	2.2513	2.26566	0.934538	4.88756	3.36854	1.30585	0.138789	1.61163	2.94924	3.20365
-0.347334	1.93127	2.45791	4.8282	2.64772	6.53315	2.74462	1.5044	1.82909	1.61682	2.09804	5.53157
NA	NA	0	0	0	4	0	0	0	NA	NA	4
1.97394	2.93127	1.2153	9.06696	4.98672	10.4088	6.32303	1.67304	4.78129	0	1.99502	8.63063
-0.025822	1.1513	1.87518	6.29404	3.20599	8.49393	4.97567	0.302138	2.18631	0.347537	0.8283	6.9356
-0.932297	2.34631	1.35718	6.21734	2.35874	8.22795	6.75727	1.39753	0.933212	0.539088	0.513075	7.23109
NA	0	0	0	4	4	0	0	4	0	0	4
0	4.6804	3.323	5.54811	5.68476	1.76949	-0.12207	2.46733	5.93499	5.68499	2.94843	2.97149
-0.42795	-0.217036	3.18603	-3.41633	-3.17167	-0.289846	-0.862538	-0.859308	-2.25177	2.00898	2.43891	-1.7533
2.02675	2.28345	1.35146	1.28789	1.05565	0.78728	2.50263	0.520712	1.16188	-0.235189	0.779253	0.198703
-0.0124075	0.784584	1.93833	-0.483875	3.02045	1.54721	0.471578	1.22423	1.61441	1.06929	1.55806	1.06138
2.73994	1.56917	4.24299	0	3.54712	-0.000928014	2.18997	2.16746	2.01503	2.40205	-0.523031	1.49138
-1.70433	1.36874	1.0947	1.29031	1.27773	0.248268	1.15556	0.20695	-1.01454	-1.26562	-0.836144	0.0479384
-2.20874	1.94404	0.762616	0.489353	0.616913	0.490336	0.51505	-0.798094	-0.309699	-0.459359	0.186044	-0.341877
0.778755	-0.176559	1.65721	1.00272	-1.50728	-0.19393	-2.72877	-0.462897	-1.88996	-1.00567	1.27402	-1.91934
-0.497627	0.637952	-0.119243	-0.303457	0.670822	0.0912449	0.482521	0.227897	0.183672	-0.473332	0.269944	0.38469
-3.4573	2.41313	2.21011	-0.141389	0.648071	0.378981	-0.126623	3.22378	-0.211021	0.162679	1.42413	0.957408
-0.556403	1.72293	1.84433	1.29406	0.644558	1.26652	1.5612	2.52471	0.519293	-0.96599	1.85581	0.823365
0.462303	0.171737	0.799525	4.51485	0.327544	1.1495	3.04583	0.569735	0.399512	0.772796	-0.250327	1.13445
0.414851	0.469638	0.05581	0.99484	0.112196	1.35396	2.70747	0.273082	0.122448	1.43683	-0.184314	0.772497
0.0198075	0.442668	-0.086784	-2.02323	0.217409	-0.399049	-0.72061	-0.104468	-0.682834	0.743778	0.557566	0.667062
-0.671835	0.939522	0.728894	1.19843	0.215708	-0.643916	0.713176	-0.397737	-0.373534	-0.0920149	-0.822996	-0.651976
0.403039	1.70449	0.816247	0	-0.606533	1.72928	2.2967	1.94191	-0.0117502	0.758255	1.20638	1.63003
1.25955	4.97187	4.62695	3.59919	4.25799	3.26115	2.94528	4.31468	5.01894	4.03558	3.58501	4.48479
1.75359	3.48078	2.68109	2.64948	3.86057	1.33803	1.08572	1.81189	3.81789	2.85831	2.90033	2.8878
-1.40577	-1.95084	-0.711642	-3.29222	-3.34693	0.584829	0.725044	-0.198996	-4.07804	-0.679901	-0.648975	-1.52107
-1.48539	1.24275	-0.487027	-0.594179	0.129994	-0.978134	-1.03434	-0.494428	0.386875	-0.0599089	0.92656	-0.571247
-0.724152	2.06757	2.1161	3.66431	3.11383	0.907196	1.53471	0.430623	1.61727	3.43052	1.79895	1.14848
0.501658	0.58898	-0.883189	-0.687988	-0.287614	-1.16002	0.94529	0.916924	0.234361	1.15655	-2.08458	1.33518
0.270909	0.346588	-0.240251	-0.734778	-0.484881	-0.83789	1.09773	0.544106	-0.126063	0.00780745	-1.68806	1.06782
1.1383	0.68791	0.303099	0.0199881	1.48586	0.177288	2.00189	1.19992	1.73987	1.52097	0.217233	1.39847
-0.727068	1.63172	1.50027	0.10339	1.71064	-0.00275694	1.38866	1.40462	2.08483	0.222659	0.733876	1.30342
-1.20874	1.54393	-0.19587	-0.510647	-0.63778	-0.540405	1.0931	0.0105146	-0.762223	1.20081	1.09688	0.087444
1.47403	1.3368	0.579015	1.4252	1.57084	0.521134	2.2452	0.608532	1.87292	0.434378	-0.0928373	0.997321
1.15648	1.59597	1.0955	-0.224714	1.3872	0.689917	2.70489	0.900769	1.70452	0.635587	0.246773	0.873993
0.738487	-1.9721	-0.873024	-0.0142663	-1.13367	0.263159	1.26357	-0.459852	-1.0749	-0.430459	-1.02959	-0.934809
0.461922	-1.92895	-2.00828	-0.812107	-1.9137	-0.732881	0.493489	-1.43148	-1.85549	-2.24347	-1.85772	-1.52007
1.25735	-1.09671	-1.4784	-0.445786	-0.288777	0.268533	1.94888	-0.194805	-0.167981	0.206963	-0.369366	-0.345449
2.73665	2.80947	2.09052	2.35169	2.5113	2.13217	3.75841	2.04105	2.26581	2.22589	1.60508	2.31986
0.553689	-0.922588	-0.0276206	-1.79231	-2.03942	0.793631	-0.296061	0.539677	-1.3884	1.9962	1.59228	-0.690723
1.47777	0.0448894	-0.012183	0.738652	-0.538092	-0.290099	0.817785	0.307783	-1.09054	1.40158	0.632922	0.172963
-0.12147	2.06987	3.0676	3.77866	2.36521	1.27894	-0.737178	0.991608	2.76031	1.9061	1.55856	1.35368
0.477321	0.878	-0.0795345	2.10957	0.705212	-0.269242	-1.51539	-0.0974364	0.644032	0.251541	0.181441	-0.250944
0.550327	-0.306086	0.90217	1.14524	0.324022	0.0553442	-1.85718	-0.0189018	0.32579	-0.48806	-0.704615	-0.202086
-0.3175	-0.208204	0.422276	1.21656	-0.599323	-1.11961	-5.17467	-1.88309	0.0101426	-0.56771	-0.263177	-1.75906
-0.124615	-1.42966	-1.64696	-1.15234	-1.68435	-2.84752	-3.2279	-2.68936	-1.41457	-0.968904	-1.49086	-1.584
-1.06546	0.517645	0.382465	1.08089	0.651141	0.217008	-1.59093	-0.525441	0.702372	0.102858	-0.542011	-0.590679
-0.743557	-1.89734	-0.960977	-0.31795	-2.61439	0.0288251	-0.361355	-0.145155	-4.1439	-0.848983	-0.272821	-1.19547
0.231342	0.480538	0.313015	0.339771	0.289789	0.119046	0.023701	0.547018	0.170394	0.101186	0.136838	0.473874
0.769659	-4.67364	-3.69067	-2.02943	-4.6441	-0.667099	-1.7545	-1.59284	-5.73878	-2.57087	-2.90309	-2.0371
1.38751	1.17456	0.789388	0.87739	0.761241	-0.0651445	-1.05581	0.936201	1.00773	0.295848	0.429362	0.876917
-0.683598	0.16739	-1.6895	-1.79414	-0.309656	-1.42442	-2.56223	-0.626153	-0.64145	0.142111	-1.39269	-0.0810665
-0.214678	-0.356939	-0.710806	0.457507	-0.0883731	-0.660924	-3.47367	-0.363992	-0.743072	-0.876038	-1.84	0.286924
-0.360826	0.842669	0.304607	-0.822737	0.256705	-0.00262686	-2.80093	0.0961816	0.0988279	0.762735	-0.463376	0.336208
-0.0858296	2.92185	1.35581	3.97102	2.93992	4.2879	1.81991	4.72776	2.26963	4.83127	2.74418	4.48938
-0.688843	-0.941901	0.683807	-0.16031	0.0772237	-1.66092	-1.10598	-0.90945	-0.011898	-0.0124781	0.752927	-1.45141
0.72688	-0.0529323	0.754938	0.534302	0.804656	0.675238	-1.28661	-0.0361061	1.27031	-0.748815	0.734331	0.102887
0.0738564	-1.33135	0.0799731	0.865277	-1.32825	-3.48641	-2.91374	-2.04846	-0.58234	-2.09411	-0.814416	-1.84774
-2.04996	1.40969	1.27292	1.37587	0.286022	1.43712	-0.669148	0.0397372	1.63885	0.489532	0.969097	0.12545
0.257055	-1.21414	-1.08358	-0.00946931	-0.616767	0.650583	0.70624	0.371252	0.0138257	-0.126766	-0.0947444	-0.149145
-1.67902	-2.82286	-1.20533	-1.54086	-2.90651	-1.85094	-3.07999	-0.975262	-3.35017	-0.483992	-1.86024	-1.47802
0.843699	0.728668	0.494421	1.02625	1.10478	0.368654	2.23777	0.229183	1.43341	0.165684	-0.238242	0.0780661
-0.69777	1.12749	1.62041	1.7093	1.80013	2.18823	2.26403	1.29909	2.02942	1.26269	2.14874	0.564168
2.0313	5.12343	4.984	3.32807	4.72163	1.8994	0.302574	2.23273	5.11899	3.6922	2.47677	2.76648
1.17409	3.75858	2.44266	2.36416	2.44954	1.53085	0.633539	0.896753	3.08534	1.68405	1.81706	1.71958
-0.126501	1.2852	1.77546	-0.578166	1.15929	0.713248	0.516691	0.9165	1.3645	0.860628	1.17294	0.855247
-0.0314745	-1.56657	-0.036235	-0.937665	-0.757624	-0.790725	-3.68757	-0.160146	-0.556272	-1.2503	-0.763723	-0.290586
0.166861	0.88284	1.67142	-1.59418	0.544169	0.209807	0.82249	0.146379	0.883573	0.618741	-0.185812	0.164233
-0.363437	0.128477	0.725441	0	0.451551	0.320444	0.776287	0.26719	0.975502	-0.222843	0.110282	-0.320772
0.0690084	-0.822039	-1.34129	-0.629795	-0.940837	-0.554684	-0.994588	-0.733981	-0.8112	-0.72836	-0.261286	-0.861313
-2.795	-1.99621	-2.33873	-2.05078	-5.18821	-1.87409	-1.40777	-2.46113	-6.6141	-1.29824	-2.09227	-3.56569
-1.55785	-3.88424	-3.60156	-1.29343	-5.32937	-0.94985	-1.04685	-1.42857	-6.46132	-2.18863	-1.8884	-2.54352
-1.53088	-4.17759	-3.27764	-1.62501	-4.9399	-1.11732	-0.989623	-1.48651	-6.49508	-2.23802	-1.58643	-2.6122
-1.2502	-3.53351	-3.35915	-0.425031	-4.67774	-0.339528	-0.664595	-1.06921	-6.21413	-2.09112	-1.25849	-2.28152
0.763925	-0.36651	0.0761929	2.16371	-0.0410755	-0.946042	-1.13243	-0.925026	-0.563639	0.942842	-2.19975	-0.284811
-0.131839	-1.23866	-1.24375	-0.711507	-0.946094	-0.622375	0.0293402	-1.01039	-1.24501	-0.0761446	-1.46945	-0.82486
0.2194	-1.12039	-0.674656	-1.83323	-1.36129	-0.241678	-0.49449	-0.490319	-1.31939	-0.0122933	0.290189	-0.651171
1.67946	1.62053	0.907276	2.60569	1.57039	-0.141687	1.40421	0.320512	2.03716	1.00238	0.116354	0.665603
-0.330985	2.71883	2.06721	-1.71978	2.74873	-1.144	1.05868	1.59841	2.29494	1.80516	0.496628	2.33659
0.554609	1.8634	1.66667	1.17778	2.38733	0.530287	1.40324	1.69527	2.29564	1.40999	0.860687	2.01108
0.513324	1.52503	1.13551	2.51531	1.84975	0.857149	1.66546	1.60523	1.9936	1.59508	0.877028	1.53774
-0.0377025	-0.305854	0.13311	0.929685	0.127149	0.44227	1.32835	-0.17194	-0.186257	-0.220244	-0.674682	-0.338235
-0.395918	0.179499	0.92718	-0.410153	0.297331	0.540095	1.43224	0.56384	0.376762	-0.563469	0.0854296	0.261157
-0.562571	-0.544418	0.560722	-1.86104	-0.0370436	-0.00467877	2.16289	0.741155	-0.330201	0.552508	0.039276	0.108562
0.0734095	0.145473	-0.317292	0.747084	-0.544579	0.449442	0.698487	-0.0955854	-0.672634	0.303087	0.0862194	-0.16591
-0.741579	0.073842	1.12232	-0.176777	0.13406	-0.675792	1.15233	-0.2976	-0.119556	-0.269942	0.479545	-0.08414
-0.0670383	-1.34688	-0.987544	-1.12251	-1.29846	-1.0896	-0.093296	-1.24904	-1.92735	-2.04923	-0.638256	-1.4973
-0.191742	-0.879231	-1.17187	-2.0034	-0.546575	-0.535241	0.986802	-1.25549	-1.31576	-2.07221	-1.19778	-0.296657
-0.498246	-5.85519	-5.8185	-6.21882	-6.58035	-6.20371	-3.85693	-5.25152	-7.1017	-6.78726	-5.17483	-5.66205
-0.416722	-5.19577	-5.223	-7.0763	-6.68933	-4.91941	-3.52011	-4.34142	-7.63128	-6.00948	-4.01285	-5.70116
-0.387215	-4.12299	-4.77771	-4.57538	-6.00013	-5.20294	-3.36714	-4.42031	-6.40492	-5.45216	-4.625	-5.28155
-0.963637	-4.47918	-5.09464	-4.9861	-5.71413	-6.00787	-3.80219	-4.81085	-6.27773	-5.18511	-5.0251	-6.05298
-0.72085	-1.04678	-1.85755	-2.22279	-0.788003	-3.1895	-4.14344	-2.22234	-0.279452	-1.91081	-1.72291	-1.49066
-0.00352001	-0.283348	0.256138	-0.413216	-0.0729379	-2.09216	-2.64949	-0.877512	0.170788	-0.339722	-0.249345	-0.332009
-0.00216985	-0.417161	-0.234166	-0.816714	-0.687401	-1.70711	-1.45788	-1.36653	-0.0983775	-0.992182	-1.56145	-0.897257
-0.129831	0.618349	0.53723	0.973097	-1.1103	0.639372	3.1445	-0.226912	-0.593677	1.25499	0.292564	-1.4657
0.427907	0.597716	0.741941	-0.1289	0.718779	0.937217	-0.536601	-0.0164741	0.812401	0.461316	0.401156	0.21548
0.498309	2.79389	1.41335	-0.661239	0.560567	1.16713	3.50227	1.77169	0.109074	3.2049	1.51077	0.601067
-0.424897	2.94597	2.42926	-0.388371	-0.0164156	2.03871	3.15151	1.55358	0.399525	3.29199	1.89523	0.177841
0.085114	0.928674	0.275165	0	-0.798931	0.439529	0.436555	0.408341	-1.62539	1.08115	1.46904	-0.40298
-0.36099	0.588008	-0.67844	-3.77104	-1.37611	-0.195546	-0.570678	-0.437334	-1.80654	1.06446	0.260726	-0.923202
-0.109423	0.405778	0.129858	-3.318	-0.972692	-0.0287235	0.515638	0.145109	-1.46781	1.27411	0.947284	-0.255067
-0.322549	0.347474	0.331892	-1.52251	-1.19574	0.818865	0.263406	0.398553	-1.45613	1.31231	1.32603	-0.237897
0.0148718	0.927121	0.240296	0.546741	-0.682114	0.798582	0.564745	0.589856	-1.10362	2.24837	1.31388	-0.0170734
0.441096	0.131348	-1.01463	-2.75461	-0.983537	0.455799	0.6688	0.379038	-1.32084	1.74779	1.08572	-0.320992
0.0552485	0.615845	0.0443729	-0.571518	-0.953914	1.10322	0.944987	0.754965	-0.952874	2.01233	1.49575	-0.371803
0.222641	0.435416	-0.0191267	0.0556194	-1.11743	1.54739	1.09223	0.966168	-1.06449	2.12808	1.78615	-0.364825
0.344427	0.46189	-0.550429	-0.838548	-0.780381	1.45724	1.02428	1.07128	-0.828442	2.82009	1.78552	0.0314771
0.0928808	0.247884	-0.640453	-1.77744	-1.4655	1.11224	0.722799	0.490748	-1.36687	1.78151	1.5242	-0.413878
-0.348372	0.0993799	-0.883116	-2.07663	-1.12171	0.642416	0.314569	0.450608	-1.59149	1.6615	1.19838	-0.0437893
-0.931633	-0.702848	-1.11894	-1.04218	-1.75412	0.084304	-0.579332	0.286717	-1.41179	0.869121	0.770453	-0.625258
0.143627	1.1438	0.154368	-1.64712	-0.496068	1.51269	1.65726	1.00235	-0.158496	2.14406	2.10622	0.167841
0.201469	0.508828	-0.409714	-1.61019	-0.299531	1.75405	1.70599	0.972228	-0.181217	2.26938	1.71157	0.228758
-0.354495	0.477868	0.0765143	0	-0.426328	2.29054	1.62711	1.41246	-0.959008	1.6633	1.56875	0.184798
-0.172159	0.314716	-0.548749	-1.48115	-0.630792	1.29399	1.12844	0.653198	-0.757976	2.128	1.49203	-0.184746
1.12338	1.56981	1.70916	-1.748	-0.334867	2.07761	1.70298	1.55006	-0.0473331	2.65695	2.14651	0.42106
-1.92519	-0.70888	-0.955048	-0.927289	-1.53636	0.171343	-0.021844	-0.379716	-0.889156	1.97794	0.755486	-1.20883
0.11297	1.1605	-0.673402	-2.09561	-1.1398	1.49305	1.00948	0.753626	-0.834993	1.577	1.4058	-0.139954
0.187302	1.74495	1.0556	-2.0197	0.15347	2.48424	0.972645	2.08566	0.0252029	3.36971	2.30064	1.56116
0.202134	1.91597	0.842539	-2.74351	-0.138062	1.60161	1.89883	1.46226	-0.649736	2.21016	2.57769	0.44819
0.14478	1.91116	1.14304	-4.17914	-0.294987	1.33668	1.30631	1.49156	-0.333169	2.21029	2.31351	0.288106
0.207981	1.56434	0.631309	-1.78212	-0.720343	1.70791	0.799224	1.54888	-1.16067	1.50091	2.06295	0.417048
0.112059	0.556223	-0.457422	-1.43075	-0.859303	1.06729	0.871774	0.763222	-0.998086	1.53059	1.41143	-0.136487
-0.164813	0.0496623	-1.40787	-2.56964	-1.20004	0.849726	0.209185	0.362158	-1.44883	1.29787	0.894121	-0.622416
0.0692374	0.758471	-0.649858	-2.85583	-0.909891	0.936713	0.49034	0.588949	-1.14747	1.94337	1.1585	-0.0470182
-0.249917	-0.123189	-1.04374	-1.86442	-0.955374	0.972335	0.176515	0.510093	-1.54784	1.34212	0.963422	-0.375241
-0.484499	0.31836	-0.462871	-1.96011	-1.16341	0.690085	0.424058	0.372127	-1.31722	2.1063	1.08686	-0.588749
-0.329102	0.281161	-0.16816	-1.81826	-1.3891	0.615113	0.730193	0.168076	-1.57317	1.38506	0.951453	-0.517974
-0.510038	0.371901	0.739056	-1.4716	-1.13237	0.455523	0.816648	-0.062529	-0.908188	0.814074	0.225338	-0.744286
-0.0580583	0.505186	0.202297	0.191572	-0.139279	0.481193	1.26076	0.509769	-1.00825	1.07448	0.820918	0.0168132
-0.242866	1.06798	0.900313	0.115101	-0.583077	1.2403	1.0022	0.603475	-0.888116	0.587558	0.722296	0.169565
-0.184486	-0.813625	-1.51797	-1.36435	-0.405879	-1.86974	-1.15452	-1.10559	-0.327418	-0.633785	-0.864988	-0.708738
-0.263566	-1.11843	-1.2211	-3.31763	-1.09183	-1.36853	-0.671918	-1.1219	-1.20615	-1.61848	-1.07412	-1.16088
0.242426	-1.21478	-1.39829	-3.58109	-1.17038	-1.66934	-1.06107	-1.23636	-1.33717	-2.0356	-1.53341	-1.15988
-0.205488	-1.26824	-1.58725	0.200793	-0.448634	-1.18242	-2.71169	-1.2164	-0.206189	-0.81862	-1.34727	-0.770809
0.763781	-0.520624	0.0729557	-5.33211	-0.347	-2.62835	-1.04561	-1.0138	-0.927516	-2.55079	-0.745342	-1.23754
-0.137632	-0.14216	0.0775288	0.33448	0.604125	-0.423919	0.185897	-0.560234	1.23642	0.598902	0.0236589	-0.866945
1.06275	0.556496	0.273894	0.105782	0.559492	1.05072	-1.38306	0.771588	0.494472	0.938881	-0.182938	0.888384
-1.8276	-2.10264	-2.11051	-3.31098	-3.37693	-0.608454	-1.76569	-0.369555	-3.56054	-1.69808	-1.57994	-1.71411
0.155029	-0.0838591	0.0263197	-1.04562	-0.26432	0.300617	0.438235	-0.0299338	-0.592172	-0.311762	0.0365948	0.175227
0.759582	1.41956	0.696783	-0.0609256	1.20276	0.911259	1.72718	0.0591446	0.680702	0.864298	-0.213323	1.09583
0.519581	0.816271	0.674058	1.38591	1.52889	0.39156	0.12194	0.381222	1.51215	1.18668	-0.113019	1.48845
0.129157	-0.350072	-0.80675	-0.482955	0.0342883	-0.142629	-0.711015	0.674747	-0.0733806	-0.121472	0.247245	0.355186
0.363881	-0.342509	-2.16657	-0.779268	0.183914	-0.359897	-1.29187	-0.0927911	0.178387	0.539108	-0.298354	0.551186
0.345168	1.58553	1.20848	-1.53826	1.26852	0.0569385	1.53773	1.05559	1.73366	0.812541	0.590731	0.971215
0.30538	0.269459	0.18183	1.66524	1.26916	0.390232	0.790003	0.501321	1.41823	-0.202277	0.509267	0.510496
0.243172	1.17027	1.42663	1.96353	1.46337	0.960891	1.24156	0.862417	1.49986	0.530878	0.975803	0.956232
0.167238	0.357547	0.760673	1.4647	-0.918135	0.368402	-0.392586	0.36023	0.132863	0.666379	1.00725	-0.699981
0.766158	1.68311	1.82788	-0.0127318	1.51121	0.985813	1.91517	1.46466	1.49397	0.87935	1.4082	1.45411
1.01429	1.28959	1.2438	1.88549	0.820272	1.11488	2.27808	0.917144	0.992192	1.53191	1.721	0.864974
-0.0361221	0.631055	1.52355	1.28443	0.729212	0.658265	1.86542	0.405043	0.962477	0.0248683	0.782874	-0.171285
-0.35313	0.688331	-0.551868	-0.678981	-2.78799	-2.66913	-1.62205	-2.85243	-1.44116	-0.216353	-1.21522	-2.62889
-1.13099	2.04176	2.0142	-0.116764	-0.565731	-1.19821	-1.69206	-1.36672	0.95413	1.0389	-0.580205	-1.84975
-1.20362	2.37331	2.61777	-1.45978	-0.372447	-0.0691331	-1.28833	-0.526647	0.436379	-0.277527	-0.587682	-0.362844
-0.526958	3.04828	1.70174	0.901642	-1.37092	-0.650024	-0.0878202	-0.830038	0.0494446	0.585894	0.725577	-1.01842
-0.664304	2.25969	1.54667	-2.79211	-1.93015	0.247392	-0.842407	-0.589333	-0.735156	-0.317388	-0.126068	-1.40485
-0.211208	1.04686	1.34991	1.77383	1.48225	1.97578	3.07023	1.14042	2.37018	0.783712	1.42043	0.81886
0.614356	1.7088	2.76444	2.95305	2.22576	2.34141	3.80154	1.95673	2.82866	1.85626	1.98648	1.7659
0.104645	1.78771	2.33842	1.79746	1.68751	2.20414	3.35733	2.07333	2.43726	0.945698	1.85475	1.19301
-1.35412	0.980843	3.89982	-0.447939	-2.24969	-0.181183	-0.531288	-1.15963	-0.192012	0.435589	-0.504725	-0.322815
-1.68207	0.200313	1.53408	-0.365128	-1.22267	3.6679	0.0697713	1.55048	-0.362274	-2.18479	-1.01754	2.11209
-2.22143	2.41925	2.41639	-1.98801	-2.31032	-1.66069	-0.969204	-1.13019	-2.80158	-1.05589	-0.392588	-1.88164
1.16389	1.83897	0.475348	1.59111	2.09195	0.488806	0.530216	1.183	2.52965	1.08279	1.66258	0.700254
0.804867	1.50916	1.82861	1.47125	0.85571	0.92233	0.100499	0.398193	2.02055	0.797849	0.333251	0.761486
1.20579	1.07263	1.24575	1.6559	0.959649	-0.464225	-1.64046	-0.280714	1.57031	-0.742973	0.489684	-0.324368
1.08925	1.68221	1.87733	1.20677	1.57741	-0.0435575	-0.724283	0.433202	2.32008	0.334983	1.26308	0.225379
1.71033	1.75742	0.444359	2.60106	2.42828	0.310688	0.301194	1.03089	3.45624	0.838639	1.73628	0.864983
1.60654	1.49863	0.279868	1.46767	2.4809	-0.116004	0.482856	0.908585	3.19901	0.669519	1.54221	0.86985
1.46768	2.02548	0.537268	2.42458	2.5807	-0.188578	-0.155155	0.654146	3.40346	0.246301	1.08949	0.728012
1.5968	2.02697	1.0559	2.33765	2.60195	0.383586	0.511133	0.806391	3.80954	0.869526	0.987931	0.924302
0.939867	1.80153	0.672136	1.56619	2.24128	-0.0657828	0.994605	1.15587	2.67949	0.885428	0.761588	0.990383
0.969338	1.91374	0.881872	1.66454	2.55393	0.524218	1.61099	1.39956	2.86796	1.03321	1.00433	1.19334
1.00837	1.93549	1.69514	2.89432	2.48326	1.18365	1.35399	1.36579	3.07543	0.981261	2.39828	0.965959
1.1761	2.07054	0.740325	2.49643	2.7376	1.53197	2.17376	1.58073	3.46152	1.49404	1.61627	1.39335
1.36668	2.36588	1.19544	2.97087	3.11433	1.1269	2.06011	2.00441	3.57459	1.74856	1.95406	1.72882
1.1828	1.68578	0.317718	1.53061	2.0021	0.296468	0.549541	1.12631	2.45228	1.0857	1.53026	0.635495
0.939107	1.7582	1.00132	1.92819	1.82702	0.943969	-1.34195	0.894436	2.72726	0.0142765	1.46604	0.383433
1.49691	2.76194	1.9076	3.29172	3.06927	1.29535	-0.281793	1.55122	3.99319	1.56896	1.94186	1.35221
1.84068	2.80978	1.55059	3.44581	3.64071	1.13869	0.380389	1.94638	4.37337	1.87948	1.94359	1.84204
1.49586	3.29614	2.1942	4.1013	3.60241	1.36873	0.488981	2.28547	4.77775	2.23743	2.33546	1.81913
1.22038	1.98809	0.288268	2.20497	2.64077	0.319766	-0.646309	1.28254	3.10037	0.708068	1.09797	0.843398
1.69126	3.09195	1.88887	3.63415	3.29525	1.50149	1.03069	2.04319	3.69074	1.78314	1.97896	1.62861
1.4114	2.59043	1.64059	2.66206	2.91978	0.916452	1.03609	1.5894	3.54876	0.870581	1.72305	1.49979
1.33392	2.30113	0.88704	2.44516	2.85202	0.744468	0.509642	1.36549	3.34946	0.958193	1.35218	0.988936
0.929021	2.63736	1.20992	2.76564	3.07508	1.14741	1.05744	1.77425	3.64271	1.08368	1.55779	1.26589
1.14724	2.45004	0.903156	2.99879	2.94424	1.41655	1.15293	1.85767	3.4772	0.355339	1.36018	1.24039
0.881356	1.87389	0.736564	2.58835	2.91766	0.538335	0.537967	1.36214	3.23873	1.01047	1.07751	1.00123
0.906875	1.7746	0.421532	2.41673	2.54391	0.581448	0.656842	1.32649	3.05893	0.791703	1.02193	0.736559
0.740613	3.43631	1.57118	3.02721	3.09896	1.20436	1.17054	1.63107	3.7018	0.758007	1.59683	1.39274
0.768631	2.55463	1.70539	2.95263	2.94232	1.03521	1.57102	1.39962	3.72476	1.46826	1.48788	0.992129
0.703947	2.23342	1.6368	-0.0313094	2.34457	0.759107	0.816166	0.853404	2.65866	1.07994	0.7473	0.763614
1.07307	2.27331	1.16195	3.41937	2.30338	0.974784	0.565032	1.10745	2.99327	1.18201	1.56536	0.883704
1.56112	2.69228	1.4541	3.59209	3.35424	1.48284	1.46822	2.04019	4.22995	2.24321	2.18515	1.84869
1.73356	2.7824	1.63709	2.65776	3.48374	0.897426	1.12971	2.08282	3.72808	1.85633	2.3166	1.77684
1.44199	2.49114	1.60107	3.51024	3.26409	1.27945	1.29176	2.2351	4.01059	2.16159	2.12161	1.69936
1.61245	2.32034	0.868328	2.83252	2.97458	1.19826	0.901055	2.08218	3.37655	1.41425	2.1218	1.7476
1.77975	2.71781	1.91326	3.49172	3.54592	1.5655	1.60426	2.56897	4.36313	2.24806	2.41148	2.06195
1.00505	2.92696	2.28134	2.84381	3.14068	1.72636	1.35159	2.36782	4.10167	1.6476	2.48334	1.57787
-0.0658491	2.70096	2.2478	-0.637356	2.00468	1.92744	0.917262	1.91855	2.60176	-0.473152	2.11711	0.833617
1.37501	1.87386	0.392018	2.0968	2.37586	0.465368	0.683936	1.31386	2.49853	0.373276	1.30762	1.09694
1.33577	2.13994	0.876994	3.10474	3.30669	1.41724	1.12081	2.22577	3.58539	2.07721	1.21736	2.01134
0.818238	2.35978	1.02433	3.03543	3.00547	1.20352	0.990681	2.19641	3.61564	1.40562	1.43692	1.57966
0.951889	1.94977	1.27461	2.47235	2.56385	0.589341	0.62474	1.66281	3.24494	0.977286	1.22425	1.02224
1.00086	2.03217	1.21571	1.32128	2.95351	0.770533	1.12521	1.64746	3.6146	1.5791	1.11015	1.37377
0.429489	0.375247	0.0749402	0.538591	-0.0409323	2.90029	2.32314	0.120536	-1.88763	2.43624	-0.29203	0.928598
0.72764	1.32625	1.16975	1.58153	2.74907	2.4236	-0.0809742	0.929917	2.90318	2.84623	0.812345	2.08679
1.6632	2.8114	1.96459	2.61797	3.01058	0.839723	0.843661	1.7943	3.22591	2.31038	1.27585	2.04459
0.446231	0.438979	0.385453	-0.0237883	0.0813693	-0.703454	-1.32899	-1.14049	0.58421	-0.0118074	-0.0410021	-0.229946
0.734321	-1.0804	-2.20057	-4.31988	-0.877782	-1.96502	-3.27398	-1.92218	-0.556848	-0.851298	-0.861087	-1.19655
-0.65834	1.70477	2.08556	0.137908	-1.8352	0.400202	-1.40994	3.94743	-3.89178	-2.55951	3.78419	1.06178
-0.333381	2.23677	2.33313	0.408551	-1.41251	0.0841304	-0.947261	4.35475	-4.15272	-2.04795	4.21066	1.29481
-0.242714	1.38551	1.83919	0.510302	-1.55182	0.48714	-2.67298	4.17521	-3.30419	-2.24627	4.2651	1.16159
0.0539264	2.08445	2.41694	0.967018	-1.7338	0.789424	-1.56417	4.35268	-2.91397	-1.29349	4.14893	1.31887
-0.371972	1.66536	2.13509	2.23056	-0.716548	1.06871	-1.03715	2.38279	-1.54247	-0.278626	3.31852	0.84762
-0.0861976	0.456319	1.08384	3.01459	-2.06315	-0.237521	-1.0355	3.35503	-4.68176	-3.58439	2.97244	0.122704
-0.551943	0.89665	1.36444	-0.706794	-1.93866	0.57286	0.273774	3.55452	-4.18245	-3.47322	3.15402	-0.0916517
-0.929517	0.493776	1.38294	-0.252283	-1.96244	0.0411029	0.143956	3.37113	-4.14656	-3.31743	3.05059	-0.608767
-1.24712	1.22101	1.77275	0.18383	-1.45421	0.0573032	0.727128	3.56391	-3.85036	-2.43559	3.17415	-0.214292
-1.53842	0.801656	1.96088	0.466177	-1.65213	0.154067	-0.304826	3.32597	-4.44521	-3.1858	3.2295	-0.664128
-0.563165	0.682217	0.82905	1.17134	-1.39139	-0.225903	-1.49817	3.48352	-3.34311	-2.5975	3.63661	-0.286187
0.751824	2.63032	3.85093	2.6086	0.601207	1.40545	1.10515	5.72532	-0.344942	0.24766	5.6549	2.0874
-0.734274	1.50498	1.76016	0.101743	-1.13168	0.000221728	-0.69875	3.64591	-3.3082	-3.6202	3.27893	0.291434
-1.04786	1.68084	1.04198	-1.21439	-1.39953	-0.642204	-0.829713	3.36263	-3.00073	-1.88312	3.26426	-0.167124
-0.75271	3.56575	1.36838	1.42616	2.65348	1.71136	1.09364	3.16269	1.08846	3.77664	-0.10382	5.23174
1.00165	5.02849	4.18209	2.70292	3.60485	4.17332	3.56576	5.75113	1.93733	5.38451	3.18819	5.83313
1.30545	6.25125	4.69327	2.90484	4.38639	5.23294	4.76139	6.72736	2.82528	6.10559	3.89829	6.54076
-0.338983	4.82496	3.82671	1.23678	3.62478	3.82262	3.63063	5.518	2.07112	5.01011	2.73201	5.55086
-0.379109	5.552	3.95419	3.07575	4.45365	4.94557	4.40522	6.33933	2.63738	5.79559	3.47954	6.55904
-0.00712197	4.88432	3.61253	0.812311	3.66636	3.61307	2.88163	5.16098	1.50997	4.78377	2.59164	5.3836
0.0814651	4.12455	1.33341	3.29903	4.50317	3.65959	2.08842	4.9083	2.74481	4.96071	2.29125	6.02708
-0.676992	4.12073	2.3785	2.56929	3.95924	3.68719	1.7535	4.58811	1.53759	3.83822	2.62373	5.31466
-0.0833206	0.682136	0.71945	-1.94051	-0.0561641	1.1145	-0.0393277	1.39078	-1.17545	0.830415	0.96583	1.77276
-0.936339	5.40271	6.04715	0.177156	1.34784	5.57114	4.44227	6.16109	1.7947	5.43404	5.42574	4.48854
0.0721883	4.93293	5.87116	1.38591	1.56108	5.19508	3.44791	5.64882	2.08942	5.70724	5.57489	4.77102
0.504111	4.34861	5.2471	-0.143302	0.940864	5.27636	2.9016	5.00726	1.3153	5.29951	5.66342	4.16696
0.120257	3.97588	5.32291	1.92835	1.06171	5.64312	2.47404	4.96965	2.2085	5.61252	5.63737	4.12091
1.00748	-0.465392	-1.6672	-0.589183	-1.84202	0.332952	1.90845	-0.785807	-3.10517	0.577128	-0.95265	-0.76924
0.102397	0.981679	1.04765	3.6421	-1.04139	-0.434425	0.792338	-0.785187	-1.66311	-0.709073	-3.16057	-1.77687
0.723139	-0.632273	-0.73917	-2.97365	-1.64263	-1.64467	0.185561	-1.29161	-1.59612	-2.2435	-1.43438	-1.88149
0.365037	-0.944811	-1.01817	-3.2845	-0.830882	-0.797854	-0.773365	-0.24146	-1.18975	-0.91984	-0.91652	-0.233596
0.256605	1.03157	0.618415	0.750896	1.15038	-0.677766	1.04383	1.13879	1.12873	0.91178	-0.542565	2.06846
0.000345642	0.542818	-1.11754	-3.00388	0.00756945	-0.423827	0.0830938	0.799507	-0.0145683	-0.502534	-0.0719961	1.58213
-0.822207	1.57191	0.254145	0.648003	1.38133	-0.345621	1.53119	1.27133	1.57608	-0.0610259	-0.877088	2.9107
-1.44083	1.77727	1.25622	1.3147	0.427838	-1.63386	0.885988	0.780225	0.419933	-0.281917	-1.04331	1.8471
-0.382262	2.04888	0.537339	1.88141	0.797038	-0.953214	1.60777	1.45823	0.608573	-0.886426	-0.651943	2.28403
0.678089	0.319238	-0.02129	-3.74245	-0.0202303	-0.961692	-0.185433	-0.0947758	-0.104924	0.0180675	-0.161657	0.405427
-2.52012	1.51513	1.12996	1.45818	-0.479861	0.0945849	1.83361	0.710112	-0.71054	-1.09201	0.612864	-0.0874971
-2.18197	1.09664	-0.169099	0	-0.890245	-0.984488	1.74735	0.36265	-1.32219	-0.226999	-0.0755082	-1.22119
-3.09159	0.443437	0.506245	-1.39349	-1.40136	-0.894107	0.0720026	-0.732801	-1.07813	0.38623	-0.0169124	-1.06127
0.00453974	0.474067	1.08051	0.446279	-0.308892	-0.104727	-0.75464	0.417645	-0.815026	0.411082	2.57026	-0.152741
0.815999	-1.65356	0.181225	-0.325087	-0.107918	-1.02082	-0.497869	-0.974375	-0.454487	-0.939257	-1.00108	-0.383415
0.363569	-1.01401	-1.08625	-1.50921	-0.604108	-0.746483	-0.669789	-0.361771	-0.901451	-1.347	0.114033	-0.473273
-0.122856	-1.98754	-0.683755	0	-0.367932	-1.45201	-0.536798	-0.449036	-0.0637911	-0.354916	-0.554153	-0.458271
0.0750714	2.46411	-0.559893	1.72273	0.60515	-0.334844	-0.66822	0.535425	0.374185	0.70274	-0.0982587	0.858013
0	4.23726	2.58128	4.54267	1.7907	0.38184	0.919954	0.857326	2.37722	2.61224	0.718225	1.85443
-0.272093	-1.17794	-1.90462	-2.55278	-1.13372	-1.98556	-2.93743	-0.642587	-1.76228	-1.23213	-0.508194	-0.726072
0	2.12719	2.36461	2.25746	1.89215	0.288542	1.39248	0.456219	2.92948	-1.26562	0.0399632	-1.423
0	2.53986	2.22512	3.0642	0.99652	0.426903	2.07362	0.184659	2.0374	0.489056	0.954807	0.22025
NA	0	0	0	0	0	0	0	0	0	0	0
1.16806	0.650969	1.01336	-1.44634	-0.104343	-1.53384	-0.565386	-0.486173	-0.366877	1.08337	-0.656997	0.212286
0.832689	5.15474	4.24148	3.62499	2.5761	5.80909	3.67632	6.62115	2.6169	4.72231	3.80766	5.53831
0.372412	-1.26547	0.663481	0.101088	0.213738	1.37688	-0.135198	0.193151	-0.669345	-0.12133	0.1138	0.209517
NA	0	0	0	0	0	4	0	0	0	0	0
3.82223	2.34631	0.838251	4.87075	-0.0081009	3.68118	2.22186	2.07373	0.32938	2.54552	2.92588	2.03522
3.96087	1.06987	1.7985	4.27348	0.244379	2.15866	1.23409	1.92503	-0.53343	3.70465	2.60817	1.47499
0.318332	0.80906	-1.95541	-0.0278698	-0.196091	0.39086	0.631443	-0.0935034	-0.152249	1.19216	0.541966	-0.816411
0.326109	1.97139	1.93345	0.702931	1.10292	0.62119	1.1667	0.222958	0.824107	2.06548	1.6082	0.532426
-1.90544	1.1728	1.39722	2.55432	-1.55292	-0.196266	2.38547	2.87381	-3.9843	-0.629644	2.67469	-0.501889
1.90007	0	3.06281	3.37547	-0.413415	0	1.06741	0.914169	-1.21256	0	2.38695	-1.13924
2.02158	1.63552	1.87295	0	1.81144	2.34157	4.7544	2.17905	1.12379	0	2.12162	2.00134
0.304444	0.954196	1.19193	1.16122	1.46657	1.1023	-0.696168	0.880599	1.67751	0.701144	0.16839	1.1385
0.0192378	-2.58739	-1.19011	0	-0.485001	-1.32422	-2.32714	-0.846153	-0.699135	-1.34081	-0.370692	0.124477
0.521533	-0.507703	-1.91087	-2.36129	-0.450538	-1.68244	-2.218	-0.677337	-0.767772	-1.24066	-0.703811	-0.581062
0	2.22048	1.2153	4.96858	1.13451	0	2.74143	1.71927	-0.194999	0.795663	0.476969	0.487259
-0.347334	3.31587	2.2153	2.39976	0.660838	1.38184	2.81742	0.707947	0.701824	-1.17232	2.13326	1.22587
0	2.22048	0.423213	4.37547	1.00614	0	2.16029	0.817437	1.71099	0.795663	-0.523031	-0.0417792
-0.177987	-1.1755	-0.148463	0	-0.572934	-0.55275	1.34075	-0.461866	-0.819786	-1.41074	-1.34061	-0.70532
0.559367	2.98981	2.31656	5.46024	1.31552	0.490736	1.61842	1.79614	2.10194	1.04358	1.88245	1.12945
-1.4102	0.283446	-1.59357	0	-0.765076	-0.186807	-1.81841	-1.03701	-0.442058	-0.253777	0.0897814	-0.639173
1.23726	3.55139	1.96449	0	2.04972	2.58711	3.45636	2.0515	2.03519	2.67601	2.77993	1.80544
0	0	1.58128	3.37547	-1.49081	0	-0.266928	2.04923	-1.84122	-0.204337	1.53079	-0.911117
NA	0	0	0	0	NA	0	4	NA	NA	0	0
-0.188276	1.11372	2.14401	0	-1.24615	-1.06379	0.655233	2.05423	-3.48905	-0.83607	1.91288	-2.0943
1.97394	3.15413	3.58128	4.35076	1.32732	2.92653	4.0371	4.86132	0.897819	0	5.61137	1.26772
-1.15822	0.894266	0.856016	1.44117	0.627863	-0.473671	0.739935	0.0695912	0.448569	-1.11969	0.290149	0.0984313
1.18968	2.64474	3.8754	5.5395	0.754435	0.587508	2.81957	2.99487	-0.199477	-0.219728	2.78516	0.66883
-2.23502	1.54589	1.04515	2.49998	-1.3437	-1.50585	1.01223	0.679159	-0.260391	-1.06001	0.539391	-0.127564
0	2.82233	2.00685	3.79859	1.45281	1.15571	3.5393	-0.633076	1.50045	2.57628	-0.732076	1.11458
-0.0868726	1.51513	2.61048	0.474515	-0.0502422	1.53555	2.39495	0.948203	-0.445454	1.18503	2.75523	0.578837
-0.208739	0	2.0513	0.538358	-0.585361	0.701197	2.09923	-0.231384	-1.14577	1.34343	2.02048	-1.20567
0.503031	0	2.30337	0	-0.308208	-0.19393	1.73046	-0.201682	-0.713909	2.06177	2.77035	-0.3191
0	0	0.280819	1.56513	-1.13505	-0.835561	-1.23077	-1.30358	-2.4505	0.678795	0.924492	-1.18212
NA	0	0	0	0	NA	0	0	NA	0	0	0
0	NA	0	NA	0	NA	0	0	0	0	0	0
-0.728015	-2.19558	-0.296688	-1.901	-2.9516	-2.74747	-1.9729	-1.52141	-3.29138	-0.787832	0.0266985	-1.99902
-1.13517	-1.73692	-0.333379	-1.60664	-2.18521	-0.990597	-0.778805	-2.21489	-2.70671	-3.12972	-1.19827	-1.55323
0.250394	1.12889	1.90465	0.831084	1.02039	0.885133	-1.30483	1.06134	0.954808	1.12028	0.551412	0.700946
-0.187963	2.73797	3.23849	0.117969	0.282169	1.41235	-0.310422	2.77064	-0.429643	2.30114	0.742955	1.68807
0.12739	3.27728	3.86067	3.39828	0.963217	1.53518	1.50041	3.35263	1.05591	2.22744	2.18075	2.35381
1.3323	3.03672	4.0788	0.79808	0.956114	3.26157	0.766096	3.87499	0.753987	3.0129	3.60147	2.91644
0.108742	0.33363	0.512464	-1.95205	-4.07166	0.298396	-0.677933	1.0846	-4.06298	-0.880068	1.25414	-0.78652
0.471608	1.41486	2.74744	-0.24303	-2.14279	-0.879335	-0.792805	0.747791	-1.13563	1.56165	-0.820694	-1.36431
-0.187258	1.59369	3.60623	-0.429619	-2.69722	-0.247191	-1.00654	1.70794	-1.49798	2.1673	0.180336	-1.78792
NA	NA	NA	NA	NA	NA	0	NA	NA	0	0	NA
0	0	0	0	-3.03534	0	1.74894	-1.07264	0	0	0.133262	-2.04465
2.60506	2.14028	2.17555	2.64509	1.20537	0.919399	2.70501	1.26544	2.18615	2.28164	0.623662	0.105338
0.728927	2.98981	2.2297	3.89143	1.00679	1.8735	2.8321	0.834906	0.836981	1.52353	1.74882	0.528298
-0.391399	1.61704	0.654553	-1.39349	0.138503	0.805151	2.93508	0.00266866	-0.0229236	-1.35288	0.586331	-0.449839
0	2.60273	3.23886	2.38361	2.76596	2.36184	3.96731	2.62638	3.49769	2.98819	1.9822	2.39597
2.01446	5.61633	4.99172	2.65489	3.55497	4.88313	0.602749	5.212	3.26477	3.33269	4.12546	5.21274
2.04058	4.37929	3.19851	2.35261	3.5502	4.07707	1.19611	4.16199	3.73138	4.48375	3.63479	4.36983
-0.596221	3.62664	3.17821	1.85404	4.47157	3.9721	2.11931	4.72558	4.24832	3.23549	2.59736	5.16198
0.160186	5.64316	4.05444	1.29499	5.55478	4.9541	2.41317	5.07126	5.28042	4.28689	3.3033	6.04164
0.986631	1.85038	1.44487	-0.923656	1.95069	2.55866	0.106891	3.06884	1.51956	2.11451	1.42778	2.84025
0.578351	3.43643	1.98089	-2.43071	1.99506	2.04708	-0.183255	3.40662	1.54145	2.19442	1.79481	2.90115
-1.41787	1.01258	-1.06236	0	-2.25608	0.311307	2.11998	-0.0341565	-1.64028	-1.25878	0.0275041	-1.86815
-0.537749	0	-1.14467	0	-0.204669	-1.3609	1.14156	-0.311457	0.225013	-0.9686	0.0671052	-1.39823
0.305449	1.38618	1.72556	3.32807	0.0316774	0.247839	2.08654	0.261778	-0.790926	0.578553	0.722953	0.269519
0	NA	0	0	0	0	4	0	0	0	0	0
-0.508552	0.757812	0.975658	1.48935	0.447026	0.490336	2.4838	0.39316	0.463817	0.535315	0.469177	0.578225
-1.39474	1.98685	1.08247	2.64509	0.0966037	-0.168833	3.19084	0.126943	-0.470738	-0.820608	0.840645	0.00611512
-0.995161	2.75751	0.567473	3.02486	1.07793	1.73401	4.38892	0.500775	0.468592	1.32851	0.347194	0.203622
0	1.56917	1.2153	5.20022	1.72089	2.321	4.89061	1.75878	0.865029	1.41264	1.31533	0.447448
0	2.10718	1.89638	-0.234204	-0.158964	1.96444	4.26673	0.482055	1.01017	1.2268	2.72349	-0.0279783
-1.9323	1.17659	1.08057	0	1.084	0.265182	2.6834	0.0417139	1.38652	0.226795	1.00505	0.0670829
0.4058	1.03787	1.10501	0	0.492053	0.0874	-1.15623	0.580202	0.91804	-0.233139	0.187309	0.334843
0.106923	-0.489213	-0.125825	-1.31237	-0.615903	-0.34813	-2.11625	0.225731	-0.808295	-0.0505741	0.00971299	-0.0600484
-0.179407	-0.517152	0.995064	-0.944483	-0.988797	-1.53066	-2.11269	0.260218	-0.420703	0.17735	0.0706756	-0.457157
-1.54039	-2.84818	-3.53358	-2.34489	-2.28907	-2.70296	-2.04835	-2.49712	-2.64462	-1.76784	-4.12861	-2.05789
0.0713801	-0.367283	-0.535853	-0.700526	-1.37363	-0.991104	-2.64243	-1.17766	-1.57664	-0.661695	-1.17705	-1.35172
-0.017299	1.95673	0.846149	2.22544	0.837693	-0.336501	0.755983	-0.501214	1.67797	0.50661	-0.146268	-0.490354
-1.15729	-1.14097	-0.0505409	-1.2171	-2.47112	0.0326323	0.899771	0.133682	-3.72102	-0.823334	-0.381134	-0.458779
-1.49523	-2.27891	0.872169	0.502677	-0.798102	-1.3616	1.09754	-0.2127	-0.535116	0.775597	0.578999	0.0754743
-0.773239	1.28345	1.2013	4.92448	-0.363098	-0.463301	2.8581	0.275196	0.0476371	1.27324	0.598643	-0.327533
-0.272062	0.749553	2.00344	-1.66124	1.51373	2.83198	4.45191	2.28111	1.73948	0.924921	2.77685	1.58361
-1.69182	-3.37476	-1.83623	-0.593723	-3.0059	-1.95929	-3.84901	-1.85878	-3.85337	-1.703	-2.11418	-2.23772
0.206308	-0.991158	-1.24983	0.0648825	-0.602661	-0.792346	-1.00629	-0.648326	-0.716609	-0.532979	-0.534629	-0.665909
-0.295762	0.558711	0.261121	-0.635934	0.381465	0.0722148	-0.291869	-0.117473	0.322304	-0.898814	-0.735789	-0.208844
0.412148	2.49501	0.275595	1.30335	0.75853	-2.04833	1.39746	-0.0343142	-0.345579	0.569421	0.179761	1.43448
-0.995161	-0.0786601	1.56747	3.04466	-0.755909	-1.64876	0.48316	-1.76151	-1.84283	0.754218	-0.514565	-1.27387
NA	NA	0	NA	0	0	0	0	0	NA	0	0
NA	0	NA	NA	0	NA	0	0	NA	NA	0	0
-0.158441	-1.04935	0.0970603	0.157674	-1.85354	-1.7735	-2.39061	-1.68331	-2.10896	-1.67402	-0.939404	-2.32378
0	0	0.122001	0	-2.56339	0.590756	0.547618	-2.1524	0	-1.26562	0.0399632	-1.63405
-0.0299612	-1.53874	-0.75361	-4	-0.825183	-0.160274	-0.919904	-0.582097	-0.841227	-1.26156	0.00564057	-0.923435
0.161736	-0.627597	-1.97513	0	-2.49111	-1.84901	-1.49912	-1.2971	-1.19832	-3.05242	-1.17702	-1.86766
-0.394738	1.35793	0.275595	0	-0.940918	0.919399	1.91845	0.0323678	-1.57245	0.764354	1.05063	0.180105
-1.39474	0	2.14747	2.92117	-0.709621	0.879126	1.36726	-1.56444	-0.855727	0.08948	-1.20529	-1.78802
0.0651305	-0.995909	-0.856069	0	-1.35776	-1.56511	-1.6095	-1.47491	-1.60166	-0.517723	-1.93211	-2.22926
0	2.40533	3.08518	0	0.304707	1.20311	-0.619956	1.71626	1.05992	0	0.718225	-0.332891
0.440117	1.65759	2.21321	0	0.220952	0.30178	-0.113092	0.746297	0.216777	-0.0688802	1.00685	-0.126617
-0.178811	-3.61946	-2.07318	0.174538	-4.40837	-3.33848	-2.16592	-3.06398	-2.01002	-0.378873	-1.85805	-3.12947
0	3.61922	3.69492	3.39976	0.664063	-0.000928014	2.8566	0.576163	0.517773	0	-0.523031	-1.14311
0	0	-0.144675	0	-0.68489	-1.3609	0.325589	-0.29939	-0.289268	-1.56431	1.02698	-0.527749
0.652666	2.22048	1.87295	0	1.16821	2.20311	2.49861	0.98306	-0.212559	0	1.13326	-0.284558
-0.330598	-1.50137	-1.19759	2.11579	-0.059956	-0.103731	2.83252	0.659385	-0.327455	0.546291	-0.876348	-0.238449
0.589253	0.572657	2.10073	0	-0.668946	0.588614	2.84575	-0.229687	-0.436059	0	0.19429	-0.733196
-1.37911	1.16693	1.87302	2.36799	-0.833425	-0.353477	2.31069	-0.500953	-1.60548	0.366723	0.439915	-0.939737
0	0	0	0	0	0	0	0	0	NA	0	0
-0.673515	1.16403	1.09926	1.7381	-0.379675	0.226717	3.5798	0.187041	-0.661925	-0.464635	0.254763	-0.0135156
-0.859285	0.870976	0.411883	-0.861379	-0.68274	-1.36199	1.88	-0.282515	0.213997	-0.604503	0.253983	-0.669302
-1.28091	-0.457977	0.0101847	1.3834	-0.841447	0.83038	0.819342	0.613246	-0.412418	-1.17499	0.269833	-0.579169
0.192924	0.366755	2.20537	-0.852185	0.645686	2.74198	0.997184	3.06681	-0.525859	1.43224	5.22647	1.30561
-0.537749	3.53282	4.42347	2.9796	-0.329129	6.35941	4.88409	6.29011	-0.550159	4.06643	8.35886	3.49751
-0.717681	0	-1.19759	0	-0.886519	-0.584057	0.045867	-1.05023	0.222429	-0.258776	-0.0755121	-0.432792
-0.248308	0	-0.747535	0	-0.596583	-0.529687	-1.37379	-0.702717	-0.176425	1.1282	0.771584	-0.918092
0.461758	2.89263	3.07333	0.516125	2.16566	1.71713	1.51415	2.70358	2.40539	1.92874	4.73231	2.75901
-0.771133	0.894266	0.731919	1.45751	-0.768781	-0.584539	-1.89466	-0.759564	-1.42605	-0.241335	0.527118	-1.12924
-0.188276	1.43529	1.59516	1.32075	0.689176	1.71904	2.90211	0.75503	0.538962	-0.0310029	2.40326	1.20586
-1.99516	-0.427343	-0.982293	0.287894	-1.69601	-1.16135	1.11518	-2.03111	-1.76631	-1.04019	-0.3918	-1.21677
0	1.17308	1.36246	2.92117	0.561509	2.95858	3.09349	1.4731	0.709329	0	0.267924	-0.032718
-0.248308	1.24533	1.83267	0.865187	0.515654	1.79719	0.773986	1.35215	0.208323	0.0663498	2.31852	0.0405886
-0.142322	-0.741808	-1.25655	-3.5732	-0.324704	-1.72084	-3.54529	-1.26322	-0.282754	-1.01331	-1.13663	-0.673122
0.478079	0.073141	-0.652322	-3.10584	0.406891	-2.4296	-3.49731	-0.424765	0.502379	-0.908677	-0.941298	0.195117
-0.391248	3.88765	3.36481	5.59672	5.35421	4.39701	2.87693	3.92871	5.68153	4.50068	3.47126	4.29172
1.4629	2.35793	2.314	2.92117	1.89052	1.74268	-0.351047	2.07868	1.96613	3.52739	2.50751	2.1088
1.15676	0.846612	1.95094	2.12617	1.05585	-1.49093	-1.04794	0.100285	0.857395	3.00111	0.237555	0.786934
0.0652767	1.10035	-0.171062	1.86911	0.434472	-2.11222	-4	-0.610883	0.558365	2.68403	0.755655	-0.131326
1.7485	1.45056	0.435521	4.35169	0.672025	-0.984488	-1.19988	-0.0127484	0.819704	5.43182	1.27926	0.43684
0.440117	-0.058008	-0.33919	0	-1.42136	-1.36199	-0.344178	-0.841228	-1.72103	-0.392399	0.951908	-0.989208
0.324397	1.09881	0.500304	-0.0745042	1.23979	1.70947	3.18277	0.345829	1.485	0.759838	0.350442	0.49252
0.379961	1.72314	1.78513	0	2.14788	1.82922	3.75484	1.6463	2.65758	2.09115	0.687474	1.67064
1.45955	2.40533	2.50441	1.35076	2.22546	-1.00093	4.89566	1.56408	3.1072	3.71116	1.53079	2.0023
1.2706	1.33784	2.08397	1.45751	1.79383	0.708806	-0.517908	0.820049	2.37603	1.8563	1.94886	1.51895
0.794901	2.03562	1.65157	-2.59418	1.64954	-0.310026	-0.898228	1.3776	1.60326	0.418341	1.37613	1.63812
0.603361	2.60993	1.7305	1.28929	1.95681	0.0884408	0.23612	0.834418	2.35513	0.748686	2.57012	1.3074
0.321052	2.32748	1.19681	1.26517	1.74108	0.173805	0.549753	1.13759	1.88454	0.403873	2.56712	1.87247
1.14494	1.41016	0.254834	-0.697604	1.82881	-0.226659	-0.325821	0.719176	2.28194	1.27854	0.83664	1.22394
1.25394	1.58143	0.726234	-0.252852	1.781	-0.175605	-0.334231	0.527247	2.17718	0.265115	0.777581	1.05013
-0.0622606	1.22405	1.17954	3.66042	1.63802	-0.0235161	-1.27785	0.319046	1.62521	-0.0258818	0.233844	0.546875
0.00881568	2.34053	2.29554	2.43729	2.37518	0.552948	0.957383	1.02409	2.40369	1.77806	1.10007	1.43866
-1.26286	-0.393551	0.416049	-0.577658	0.139652	0.677422	0.476619	0.0285003	0.205676	-0.0485439	-0.0150035	-0.246277
-1.24824	-0.937308	1.20888	1.39702	0.717533	1.12366	-0.625765	1.26367	0.666229	0.402317	1.41233	0.473388
0.386865	-0.138989	0.143742	-0.496867	0.0112372	-1.32426	-2.91202	-0.904528	0.22781	-0.326764	-1.06508	-0.821018
1.03349	0.514677	0.00235093	-0.782009	0.690624	-1.14391	-2.18764	-0.223058	0.721997	-0.716644	-0.197393	-0.151798
-0.25209	0.432804	0.716347	0.0796568	0.674503	-2.14589	-0.661511	-0.283926	0.240951	-1.24636	-1.46832	-0.204037
0.64414	0.406696	0.214781	-1.07654	0.851992	-0.646738	-2.0655	-0.620478	1.17493	0.193302	-0.882725	0.26996
0.436384	1.86233	0.693077	0	1.62145	-0.747017	0.321128	0.470017	2.15495	1.13889	0.120233	1.16804
0.0374155	0.302749	-1.32104	-1.39349	0.553758	-2.74518	-0.0862079	-1.01133	1.467	1.58619	-0.456614	-0.174902
-0.362032	-1.28374	0.579472	-0.0153988	-1.86649	0.584558	2.17735	0.503116	-3.20502	-0.332776	0.0542127	-0.148103
0.328956	1.69144	0.813166	-0.673138	-0.798796	-0.642056	1.37533	-0.72201	-2.13428	-0.621851	-1.35283	-1.88947
-1.39474	1.88387	2.11884	2.92117	0.299266	0.879126	2.08175	0.834238	-0.402877	0.08948	0.298274	-0.335808
0	0	1.122	0	-0.694192	-0.409244	1.4305	-1.30817	0.33696	1.30875	-0.960037	-1.56412
-1.18197	1.38585	0.219622	2.36559	-1.32556	-0.835561	1.43566	-0.282131	-1.55878	-0.69775	-0.0531326	-1.29361
0.712984	2.02217	3.00304	1.67822	2.77615	1.15329	-0.958652	2.2893	1.8703	1.86785	1.47682	2.84615
2.00165	2.11738	1.41063	2.18031	1.95868	1.87129	-0.842773	1.55703	2.29155	1.21536	1.7087	1.80883
3.41927	-2.01641	-1.9675	-2.3782	-2.83263	-2.92782	-1.8035	-2.62849	-4.00773	-2.16572	-3.5508	-2.25096
2.86224	0	-1.16297	0.631217	-3.36994	-2.74518	0.180051	-2.42547	-3.36012	-1.93249	-4.26728	-2.19762
0.36169	0.0669424	1.02069	-0.19722	0.359053	0.83497	0.311008	0.26523	0.369998	-0.0784499	0.215818	0.336581
1.02991	2.86335	1.67475	1.49201	3.26146	0.0384486	1.16393	1.46301	4.1433	2.69355	0.854628	2.33204
0.425182	1.72201	2.24033	2.68451	2.10862	0.491799	-0.340468	0.85513	2.02507	1.36839	0.588372	1.64649
1.15497	4.7233	3.51543	5.23876	3.90436	2.50483	1.13126	2.87897	3.94108	4.8877	3.87223	3.59567
-2.89183	-1.32401	-0.602348	1.81867	-0.618891	-1.05802	2.54294	-0.23611	-1.10845	-0.732736	0.104979	-0.648558
-1.06406	-1.73867	-1.01426	-0.728522	-1.79469	-0.96979	-2.18264	-0.808544	-2.32459	0.190586	-1.25072	-1.39017
-0.649029	-2.67811	-2.60183	-0.972589	-2.05289	-2.10719	-5.09407	-2.26117	-1.90964	-0.192302	-1.63293	-2.23848
-0.337146	-3.85481	-3.86071	-5.23496	-4.74735	-4.63221	-3.46549	-2.72673	-5.01259	-4.11184	-4.1729	-2.8226
0.0945716	-5.58595	-5.08501	-4.79442	-4.80014	-4.04784	-3.57514	-3.69509	-5.16303	-4.90389	-5.0006	-3.29639
-0.181543	-6.01721	-5.44019	-7.71345	-5.62523	-5.68237	-6.54788	-4.69754	-6.10118	-7.45197	-7.32539	-4.16277
0.251177	-4.20962	-4.95977	-5.1046	-4.59271	-4.87252	-4.92507	-2.42595	-4.60578	-5.78687	-6.06122	-2.40297
0.924528	-1.07516	-0.856477	-1.68999	-0.833166	-0.605259	-1.0756	-0.759385	-1.30985	-1.44692	0.0328987	-0.607141
0.43721	-0.585955	-0.206171	-2.07709	-0.0944469	-0.85217	1.23351	-0.496606	0.154235	-0.38187	-0.510979	-0.146844
0.74149	-0.0784585	0.149556	-2.09409	0.348274	-0.174292	1.44966	0.322398	0.190625	-0.8648	0.301866	0.456757
-0.794512	1.69913	1.0488	0	0.610937	-0.766593	1.45566	0.52095	0.614377	8.70596e-05	0.359008	0.689351
-0.358361	-2.6522	-2.53569	-1.52273	-3.05907	-0.885631	-1.12471	-1.21431	-4.08292	-1.83007	-2.11681	-1.71784
0.583172	-0.314917	-0.373763	-0.733533	-0.613225	0.104107	0.0934938	-0.284227	-1.14601	-0.465446	-0.18351	-0.0253129
-0.717795	-0.512144	-0.781632	-0.200176	-1.56845	-0.553329	0.968397	-0.0718784	-0.74634	0.65552	-0.614805	0.568536
1.01171	0.850226	0.821311	-0.542493	0.136831	-1.54427	1.30263	-0.0899888	0.33177	0.0048181	0.822501	0.228827
0.355812	-0.747864	-0.780699	-1.82803	-0.494016	-1.1045	0.0684278	-0.753676	-0.434067	-0.187284	-0.513211	-0.58739
-0.848455	-1.88971	-0.939881	-1.87696	-1.28602	-1.61479	0.514008	-1.38466	-1.2203	-1.82797	-0.981676	-1.35826
1.20527	0.391715	-0.268922	-3.13798	-0.0762662	-1.06083	0.0948823	-0.434441	-0.589607	-0.54724	-0.202342	-0.214446
1.53953	0.29114	0.346745	-0.777922	-0.0411198	-0.0898996	0.922106	-0.387975	-0.118657	-0.851298	0.093527	-0.0952078
-1.25753	-0.393965	1.27239	-1.51044	-1.05589	-0.63086	1.38083	-0.811531	-1.26439	-0.84799	-0.616414	-0.722718
-0.38115	0.498132	1.37184	1.5714	-0.841663	-1.39787	0.32618	-0.0414324	-0.738136	-0.232259	0.803477	-0.364226
1.51109	2.03022	1.91029	-0.697885	1.94022	-0.269509	1.88882	1.24758	1.55599	1.21805	1.83258	1.56411
1.25091	1.71954	2.11771	0.246099	1.84144	0.478849	1.43069	1.31138	1.69467	-0.128445	1.10464	0.983535
-0.0516669	1.69752	2.30176	1.21283	0.899815	-0.287126	0.51964	0.228467	0.925015	0.00592973	0.198513	0.240386
1.39898	2.78551	2.58322	0.0529751	2.27792	0.731824	2.52744	1.16727	2.11261	0.913135	1.10216	1.4204
0.534477	2.56261	2.19221	1.62901	2.74681	0.0667371	2.68623	1.21368	2.63463	0.849723	-0.147217	1.71644
0.282946	1.68333	2.52732	0.0388686	1.65254	0.837687	1.92166	1.11289	1.7113	0.322559	1.3822	1.12079
0.266744	0.711687	1.17962	-0.126837	0.904578	0.813134	3.57025	0.131506	1.00287	0.353618	0.251075	0.430177
-0.107568	0.240551	0.0962358	-0.593912	0.71046	0.496023	2.46711	0.282159	0.252772	0.182882	-0.138762	0.548931
0.28262	0.946067	0.343913	0.352185	1.35483	0.633413	2.62341	1.1314	1.38254	0.806427	0.109973	1.1521
-0.479333	0.691575	0.267843	0.508956	0.666333	-0.65604	-0.0141429	0.411765	1.02757	0.0231832	-0.0919372	0.0234438
-0.539266	0.75093	0.520951	0.349123	1.02183	-0.226982	0.0503548	0.498286	1.15787	0.630828	0.572205	0.706347
-0.70482	0.250055	-0.0300784	-1.16286	0.217962	-0.662784	0.0499252	-0.0358191	0.25973	-0.0895794	-0.272993	-0.0567996
-0.159827	-0.405241	0.778212	0.603612	-1.407	0.0435068	1.44288	0.13078	-2.2754	0.549502	0.534517	-0.535326
-0.673891	2.11372	2.62233	0	0.433401	0.202317	2.18428	0.131739	0.325743	1.87051	1.72446	0.322711
1.15138	0.247895	0.409865	-0.23604	0.693815	0.402588	1.56369	0.100631	1.0738	0.480037	0.971731	0.547107
NA	NA	0	NA	NA	NA	0	NA	NA	0	0	NA
-0.995161	3.62114	2.67517	0	1.81298	1.91477	1.72812	0.730763	2.02923	1.48265	1.32792	0.364185
1.58696	2.17467	1.64882	-0.645347	2.41098	0.218203	-0.290295	1.62082	2.49085	1.70804	1.09661	2.18222
1.45071	0.805706	0.424482	0.0234647	1.29881	-0.083353	-0.797104	0.758673	1.64892	-0.0417867	0.913112	1.01627
1.31348	1.38959	0.84968	0.461529	1.52352	-0.145888	-0.903754	0.662011	1.6702	0.493806	1.09396	0.998781
-1.17787	-3.11891	-0.607059	-3.31998	-4.83638	-0.990129	-2.45478	-1.08573	-5.853	-1.78521	-0.873403	-2.96554
-0.616388	0.869102	0.561067	-0.701892	-0.686628	0.131845	-0.300127	-0.467059	-0.892419	-0.977605	-0.144408	-0.459648
0.806387	3.69441	2.82311	2.05334	3.64096	1.84883	1.9884	2.56971	3.97682	2.23695	1.71838	3.31011
-0.264889	0.330543	0.259783	0.0398401	0.724486	-0.0903448	-1.92113	0.528103	0.411754	-0.454931	-0.607803	0.457712
-0.353449	-0.146832	-0.358296	0.316158	0.455148	0.0629	-2.03622	0.481723	0.436454	-0.624609	-0.266221	0.348915
0.13794	0.539425	-0.054027	0.541478	0.717901	0.0291884	-1.14546	0.339996	0.408319	0.404021	-0.118727	0.444534
0.86479	2.33977	1.92529	2.86713	2.29479	0.684325	0.189203	1.13725	2.89855	2.39837	2.31305	1.37852
-0.100339	2.1932	2.49102	1.97418	0.651631	-0.577226	1.82782	-0.637256	1.77558	0.691783	-0.5173	-1.07016
-0.250807	-1.63426	-1.13267	0.143123	-0.53693	-1.13108	-2.68524	-0.815978	-0.389744	-0.719921	-1.42377	-1.03132
0.552984	2.34526	1.41624	0.122076	2.03239	-0.176237	-0.865724	1.0205	2.23544	1.35836	0.695087	1.85075
1.31213	0.91347	1.26737	0.844408	2.17912	0.587026	-0.277511	1.15842	2.11241	1.57217	1.14593	1.9795
0.749057	2.12898	1.51281	-0.781362	1.87005	0.614417	-0.0800434	0.561382	1.94429	2.32093	1.83736	1.36086
-1.4553	-1.82015	-0.595716	-0.551207	0.0896087	0.22175	0.750262	-0.160104	-1.26392	0.0799884	-0.31374	-1.03576
-1.46878	-0.859708	-1.31819	-1.33575	-0.948899	-0.121008	0.214278	-1.00028	-1.80425	0.117573	-0.817886	-1.22386
-1.81544	-2.09334	-1.96618	-1.15562	-2.38584	-0.646956	-1.64826	-2.4847	-3.47626	-3.3206	-1.47401	-2.54306
-0.206577	-1.37036	-2.22299	-1.81664	-1.13187	-1.29517	-1.56249	-1.5792	-1.26614	-0.660292	-1.86065	-0.969824
-0.669525	-1.25904	-0.756306	-1.57571	-1.02166	-1.61199	-2.92484	-1.14569	-1.4825	0.547543	-1.0407	-0.911222
0	3.59884	3.25541	2.30646	3.06754	2.04705	2.69197	2.65496	3.51139	1.89725	3.35894	2.8388
0.336786	-0.428702	-0.165099	0.352048	-0.384611	-4.3609	-1.7454	-2.08257	0.535873	-1.74315	-2.36495	-1.81779
0.819219	-0.100087	0.285799	1.35952	0.1556	0.130975	-0.832318	-0.447995	1.03742	0.71837	-0.476557	-0.509073
0.393652	0.00922206	-1.42573	1.30335	-0.964029	-0.57133	-1.35763	-0.878619	-0.586273	0.841235	-0.943011	-1.01795
0	1.56917	3.11545	4.93572	2.47219	1.85014	1.76109	3.16138	2.67585	0.827675	2.53079	2.49453
0.440117	1.3041	0.695824	0	1.6387	0.862592	1.4498	1.50702	1.26393	0.7642	0.894787	1.9459
1.72138	1.53633	1.57154	1.77546	0.806723	2.68937	3.95971	1.08065	1.13782	2.56154	0.715336	1.78009
0.414381	0.301219	0.734472	0.277058	1.12507	0.162233	1.30064	0.73409	1.3845	0.10025	0.458579	0.859745
-0.347334	3.08311	2.40986	0	1.20721	-1.00093	2.44577	0.565679	1.5259	0	0.798897	1.97073
0	0	0	0	0	0	0	0	0	0	0	0
0.774822	2.69122	2.87775	0.303355	2.24664	0.675813	1.87808	1.73652	2.06559	2.19322	2.15271	2.21352
-0.872748	-3.34167	-1.32078	-0.459552	-4.02637	-0.504523	-0.141773	-0.680703	-5.2493	-1.28951	-0.720035	-1.66963
-1.34733	2.51624	2.47495	3.37547	1.29588	0.723216	2.58347	1.06434	1.59152	1.40205	1.22716	1.05989
2.73994	5.047	4.9375	3.96858	4.62304	3.07473	1.88387	2.54472	5.03388	4.33462	3.55422	3.63213
0.508475	-1.53808	0.844242	0	0.28593	-1.03535	1.12005	-0.801125	-0.56324	-0.488831	0.226851	0.029131
0.705025	-0.0786601	-0.224614	0	0.620443	-0.265987	-0.619362	-0.600558	-1.86039	0.179848	-1.51457	-0.208298
1.18469	2.44582	2.1757	3.40476	2.20116	3.78693	5.18622	1.97057	2.09873	1.87343	1.72241	1.20692
-0.144425	0.342233	0.386935	0.397501	0.778537	0.193991	1.89696	-0.676449	0.28956	-0.402934	-0.752351	-0.250171
0.390021	0.878216	0.664409	-0.975432	0.715901	-0.574577	0.460345	-0.0604372	0.822866	0.190092	0.0951544	0.239264
-0.382412	0.34432	0.606334	-0.782038	0.362091	-1.11488	-0.412279	-0.698066	0.54917	-0.980632	-0.114423	-0.204017
-0.387525	-2.40609	-1.83234	0.969266	-0.849597	-2.16294	-2.29937	-2.39968	-0.700631	-1.77528	-2.6724	-1.536
-1.3561	-0.908342	0.408378	-1.16031	-0.374879	-0.226408	0.858405	-0.407655	-0.0568908	-0.332661	-0.0495595	-0.532094
-0.691239	1.10011	2.14177	0.646222	0.172412	-0.398498	0.950369	-0.305057	-0.324917	-1.02224	0.18478	-0.0634775
-1.2341	-1.91848	-1.46975	-1.89436	-2.82667	-0.842008	-0.391713	-1.30332	-3.67681	-0.94795	-1.20313	-1.62179
-0.413848	-1.15783	-1.19437	-1.5062	-0.99914	-0.290679	-0.301766	-0.759114	-1.56919	-0.716732	-0.867756	-0.501023
-0.771701	-2.34071	-0.789403	0.0345145	-0.901508	-0.962597	-0.823925	-0.465589	-1.2982	-0.367978	-0.960179	-0.493485
-0.356869	-1.98201	-3.49358	-1.01996	-0.848788	-1.94759	-2.10943	-2.30351	-1.07766	-1.61683	-2.62121	-1.71694
-0.257778	-0.581852	-2.04094	1.71966	-1.12646	-1.47881	-2.93437	-2.1309	-1.60265	-1.39815	-2.76468	-1.62321
0.37734	2.60864	2.56274	1.84937	2.83237	1.66481	3.38045	2.66316	3.85417	3.55948	3.55042	2.98706
NA	0	0	NA	0	0	0	0	0	NA	0	0
-1.74438	1.00829	2.39479	2.31498	0.372018	-0.19393	-0.24221	1.91171	2.71822	2.46347	4.07742	0.142669
1.82223	3.22048	3.54946	0	2.59003	-0.000928014	2.81266	3.70593	3.65329	4.32904	5.58953	0.113027
0	2.56917	2.323	3.96858	1.58677	2.20311	2.52138	3.74935	3.48038	4.06221	5.48742	1.27091
-0.225178	-0.478236	-0.174456	0	0.0940994	-0.665563	0.981288	1.22574	0.834113	1.85652	2.52112	-0.763173
0.461211	2.17507	1.84668	1.90838	2.91126	2.33358	2.62486	2.81467	3.31803	0.870829	0.533412	3.40593
1.13118	1.00398	1.52584	2.16446	1.92256	1.01991	2.22285	1.2019	0.031105	-0.620205	0.35389	2.08362
-0.168807	0.476145	0.522462	-0.174497	-1.2383	-0.0172631	1.28192	0.625231	2.43308	0.713564	1.42799	-0.918698
-1.08022	-0.579725	-1.42982	1.62823	-1.91371	-2.13151	0.957253	0.358536	3.06448	1.20143	0.834892	-1.43289
-0.707818	-2.91595	-2.37307	-1.17982	-4.1242	-0.957133	-1.03454	-1.07337	-5.04999	-2.14658	-2.16556	-1.29569
-0.678051	-2.92068	-1.87709	-2.06855	-3.89725	-1.33196	-1.23467	-0.978605	-4.56978	-2.13802	-2.07739	-1.2478
-1.62515	-3.12846	-1.97302	-4.65459	-4.71511	-0.474577	-1.42647	-0.163721	-5.5053	-2.8507	-2.05562	-1.0192
0.628641	-0.726786	0.0908337	0.243348	0.331467	0.687323	0.626746	-0.0237647	-0.255757	0.581183	0.55681	-0.323653
2.40719	2.22048	1.58128	4.20022	1.89669	2.23644	3.80866	1.45697	1.07433	0.811758	1.39841	1.87987
-0.314834	-0.809772	-1.11688	-1.64699	-0.0654838	0.220001	1.15414	-0.594159	-0.214019	-1.05938	-0.556706	-0.318512
0.124348	-2.16657	-1.69596	-3.57378	-4.57294	-2.99845	-2.40069	-1.15489	-4.46847	-0.2284	-1.2246	-1.6298
-0.172356	-3.98223	-3.15034	-5.97258	-6.74367	-3.69541	-4.67167	-1.66914	-7.07018	-2.429	-0.78419	-2.95539
-0.0633655	-3.72208	-3.14094	-5.57175	-6.97719	-3.16414	-4.05256	-1.47877	-6.80431	-2.79023	-0.713137	-2.67709
-0.804001	0.288721	1.1333	-1.71248	-0.775725	1.34203	0.82737	1.25486	-1.76478	0.659907	1.60715	0.938398
-1.39993	-1.85306	-2.94306	-3.14113	-4.91951	-3.53049	-3.93248	-2.65052	-5.28172	-1.50458	-2.02996	-2.80831
-2.4202	-4.39193	-4.90747	-3.05688	-4.03086	-2.45756	-5.24603	-3.05893	-6.00701	-2.43202	-4.6059	-2.85106
-2.19568	-4.56433	-1.85965	-3.16492	-3.63419	-3.20697	-2.06142	-2.85557	-4.20905	-2.67724	-3.76121	-3.05827
-0.564345	0.595321	1.0075	-0.673138	-3.26882	1.25544	0.251718	1.27469	-4	0.60206	2.22582	-0.611248
-4	-0.943334	-0.759155	0.0939683	-1.41043	0.674795	1.53697	-1.14826	-2.53119	3.61858	-0.00311021	-0.738997
0.63544	-0.357813	0.102441	0.279182	0.356801	-0.0146395	-0.649202	0.234176	0.172085	0.371134	0.927877	0.2836
-0.382262	-1.92489	-0.688691	-1.11859	-0.594585	-1.11488	-2.16758	-0.74928	-0.791673	-0.593899	-0.413008	-0.192704
-1.39619	0.155574	-0.561036	-1.98324	-0.635863	-1.08409	-2.04043	-0.342212	-1.20754	-2.20352	-0.502568	-0.284301
-1.03918	0.359079	0.461594	2.51406	2.3345	-0.138189	-0.122061	-0.305045	1.53965	0.275478	0.705757	1.69397
-1.6428	-1.04757	-2.19352	2.58348	2.59327	0.18969	1.34419	-0.634062	0.837365	-0.214692	-0.0859424	2.30513
0	4	4	4	4	4	0	0	4	0	0	4
-1.03918	1.45446	1.30483	2.65928	3.97438	-0.658292	0.528473	0.448021	3.49263	0.535315	-0.546078	3.72425
0	4	0	NA	4	0	4	0	4	0	0	4
2.23763	4.51624	4.52091	4.95224	3.1649	2.92653	4.44519	3.34037	2.31003	11.6618	3.41282	2.60923
-0.651493	0.995164	0.61491	0.914248	-0.357105	0.108832	0.761424	1.62005	-0.786104	7.64341	1.06494	0.910548
-1.12817	2.58317	3.02736	0.509938	2.97052	0.43064	0.564768	1.63721	2.96888	2.71392	0.0658004	3.432
1.1118	4.82756	4.69541	5.70473	5.41907	2.62236	0.416204	3.99941	5.93653	5.52677	2.21899	5.58442
-0.597005	4.21237	4.11437	0.516125	4.30225	1.0919	0.0909449	2.907	4.40595	4.11679	1.63838	4.64108
-2.18197	3.88094	3.88562	1.13394	3.88967	1.11217	-1.30812	2.74229	3.97082	3.09051	1.15836	4.14678
-0.472202	3.04106	2.42524	0.187626	2.65293	1.02136	-1.44798	1.61568	3.17955	3.10301	0.835311	2.72389
0.237358	4.11289	3.48057	3.62862	4.20686	1.4969	2.20972	2.77637	4.85764	3.53973	3.09639	3.22322
0.12611	-0.247124	0.405234	0.615992	-0.0393891	1.01558	3.0921	-0.10403	-0.452524	1.49796	-0.102023	0.340343
-0.225178	3.15678	2.88544	3.92927	1.81563	0.0273264	0.969611	1.95471	2.23842	1.76035	2.20231	0.747599
0	3.18769	1.323	2.93572	-0.512496	1.72322	0.353735	4.49079	0.818519	0.391375	3.69484	0.132452
0.652666	4.51624	3.94215	4.96858	0.654189	2.80643	1.38507	5.13164	0.962026	2.61682	4.74332	1.83005
0.753882	0.579646	0.703657	0.395539	-0.417879	-0.554171	-2.44191	-0.480345	-0.471688	1.9518	-0.369106	-0.356045
1.90007	1.22048	3.19488	2.39976	2.09782	2.1047	2.91545	2.91571	1.79625	3.89828	2.11576	2.22592
0.895172	1.38144	-0.150949	0.668592	0.586451	-0.9865	-0.301523	-0.410699	1.04631	0.876265	-0.192463	-0.0464159
0.216031	-0.77828	-0.154935	-2.84705	-1.20781	-0.717032	-1.8105	-1.79457	-1.44556	-0.997548	-1.08298	-1.59685
-0.394738	3.91368	2.38668	2.66462	2.43348	-0.197259	1.90681	1.00533	3.28565	1.22233	1.11664	1.30113
1.14433	4.28263	2.99188	1.25746	3.95149	0.756846	2.25617	2.32847	4.53264	1.71846	2.29365	2.27204
1.82223	2.34631	0.738036	0	2.36066	1.13825	2.06859	0.597217	3.26587	0.806413	0.842117	1.32373
1.31117	-4.51845	-5.11778	-4.38824	-4.48851	-3.22576	-2.41198	-3.21023	-7.74033	-3.59389	-4.70378	-2.60364
1.34758	-3.93008	-5.02243	-4.16006	-4.49907	-3.70418	-2.87262	-3.80766	-7.32683	-4.00643	-5.54723	-2.84517
1.37163	-4.29203	-4.89929	-3.17788	-4.05394	-2.43982	-1.98326	-3.44577	-7.17544	-3.00405	-5.23452	-2.7029
1.53693	-3.71709	-7.54708	-4.61953	-4.24627	-2.61029	-2.63446	-3.8877	-6.42119	-3.04514	-4.83887	-2.98288
1.48218	-1.12541	-2.01997	0.160573	-1.01471	-2.81957	-2.30905	-2.62379	-1.09179	-0.823299	-3.31273	-1.3866
2.04462	1.30613	0.738036	-0.234204	0.303598	0.796878	-0.0510677	0.610383	-0.419674	0.539088	0.714947	1.21767
0.88964	0.68273	-0.37745	0.434894	0.468124	0.0987186	-1.99716	-0.501131	-0.380767	0.232034	0.56773	0.452856
1.97394	0	0	2.35076	0.0186759	0	2.01843	0.471371	0.474954	-0.172325	0	-0.646355
0.786019	0.539861	-0.593572	-1.29707	-0.593179	-1.44471	-1.71027	-1.58652	-0.224746	-1.83607	-1.65281	-1.11775
-0.115315	0.358468	-0.762524	0	-0.79091	-1.75429	-2.09793	-0.720425	-0.981201	-2.56602	-1.26256	-1.09128
0.272318	-1.8389	-0.839894	-1.05792	-1.31354	-1.62188	-0.696133	-0.983886	-1.78608	-1.43849	-1.02525	-1.05327
-0.0601646	-0.444263	-1.24025	-1.99192	-0.558943	-1.63673	-0.945504	-1.38032	-1.36215	-1.33227	-1.45637	-1.2125
-0.225178	2.86392	2.79464	3.12488	4.39505	2.28905	0.0162858	1.53171	4.4016	2.76235	0.379676	3.24547
-0.274842	0.272661	1.66297	-0.0925813	1.5591	-1.26465	-2.1411	-0.635879	0.915498	-0.143615	-0.962492	-0.0815798
-0.466641	0.364382	0.825205	0.303348	0.800111	0.0376088	-0.302687	-0.575576	1.09734	0.148246	-0.618179	-0.286476
0	4	4	4	4	4	4	0	4	0	0	4
0	1.88387	2.38668	5.46363	5.68467	2.77008	2.06483	0.414287	3.61223	0.343972	-2.57043	3.83486
0.169907	1.31308	0.422212	5.39259	3.91157	1.79906	3.78476	-0.136022	2.42931	0.184236	-0.284595	4.79893
0.662936	1.88721	1.46473	5.00773	2.69607	1.35463	4.09345	0.39601	1.35323	0.321319	0.328714	5.24788
1.35285	3.61922	2.80026	1.35076	2.82367	1.63491	4.39159	0.918195	2.1237	0	0.133262	5.93007
0	2.22048	2.05426	5.70229	3.66741	3.20612	5.38342	1.48783	3.82111	0.795663	0.315327	6.583
0	0	NA	0	4	0	4	0	0	0	0	4
0	1.10673	1.00685	0.303355	1.56417	1.88276	3.42408	-0.095038	0.012147	0.354642	0.379676	3.85085
0	0	0	3.35076	1.85712	0.684055	3.74585	1.09267	1.57511	2.13688	2.19419	0.217734
0.250394	0.944042	2.69001	3.09903	-0.0584643	1.52044	4.16591	0.450754	0.351843	1.476	2.09092	0.317486
NA	0	0	0	0	NA	4	0	0	0	4	0
0.012033	-0.370569	0.775841	1.02599	0.620627	0.039952	0.656899	-0.113356	-0.426947	-0.00163947	0.638235	-0.425567
0.250394	-0.292238	0.548457	0.489353	-0.737558	0.433838	0.386342	-0.2681	-0.338153	0	-0.125008	-1.7828
0.00716589	-1.34788	-0.574248	0.0714317	-0.734052	-0.00806369	0.560941	-0.522224	-1.56572	-1.36332	-0.0441914	-0.379269
-0.271722	-1.14664	0.339072	1.38081	-0.683981	0.113704	-0.404526	-0.288542	-1.06535	-1.46549	0.304023	-0.803184
-1.07347	-0.11613	0.533873	0.35236	-2.15002	1.15571	0.321819	-0.513287	-2.88863	-3.21973	0.283179	-2.04216
-1.6321	-0.699764	1.7811	-1.04924	-1.80953	0.431054	0.497091	0.618474	-2.71226	-1.46662	0.427101	-0.836
0.0329078	-0.580407	-1.2319	0.9665	-1.26393	-0.337499	1.69764	-0.884203	-0.760332	-1.29378	-0.0844448	-0.850489
-0.0854072	-0.0512658	0.493692	-1.10584	0.828794	0.603581	-0.0904104	0.233296	0.640552	-0.47314	0.561072	0.473006
0.670489	2.83703	0.840214	2.17198	1.77003	2.27235	2.03077	1.933	1.62117	0.0785478	1.08861	1.91676
2.45955	3.49815	3.60991	2.79051	3.19131	2.9535	3.64207	3.09992	3.89821	1.40559	2.06451	3.32417
0.0792217	1.86547	1.57962	1.15796	1.61646	0.332748	-1.08882	0.885594	2.2626	1.31536	1.04851	1.50287
-3.38887	-3.83742	-3.76947	-7.72392	-4.32244	-4.3329	-4.84409	-3.31025	-5.19943	-4.47837	-3.74071	-3.03253
0.185892	2.12089	-0.137092	2.32606	1.95536	-0.970222	-1.15905	0.566568	2.35129	1.9962	-0.0311991	1.50257
-1.65324	-2.68334	-0.867721	-3.04622	-3.33401	-1.20367	-1.40587	-0.893896	-4.31957	-2.40694	-1.43141	-1.11898
-0.244637	-2.65509	-2.11224	-1.23032	-2.27115	-1.03715	-0.94992	-1.64807	-2.54426	-1.44321	-2.14735	-1.61473
-0.551832	-3.06732	-2.27834	-3.59882	-2.39375	-1.94407	-2.73607	-1.79109	-2.9684	-2.60721	-3.58577	-1.92176
-0.816836	-0.193989	-0.715567	-4	-0.942567	-0.723401	0.234446	-0.812303	-1.11993	-0.580998	-0.23452	-0.47826
-0.727977	-0.309366	-0.258849	-0.504012	-0.354567	-0.813984	1.24118	-0.28141	-0.0125368	-1.18619	0.341922	-0.30603
-0.181076	-0.0556105	0.400277	-1.89311	0.368303	-1.13813	1.3914	-0.176662	0.384713	-0.159189	-0.173651	-0.02527
0.297033	-0.281104	-1.23982	-4	-1.30279	-1.76893	-1.113	-1.10398	-1.17003	-0.349968	-0.407364	-1.36252
-0.262489	-2.51555	-1.12022	-4.31892	-1.49267	-1.74133	-1.57794	-0.585754	-2.13803	-1.43054	-1.17086	-0.800232
0.372719	0.25387	-0.770766	-2.6568	-0.297167	-1.42122	-3.25176	-0.951352	-0.594301	0.161362	-1.62792	-0.285634
0.118075	-1.41993	-1.50668	-2.67852	-0.793254	-1.1949	-1.26276	-0.717511	-0.645226	-0.598623	-0.904841	-0.78038
-0.135751	-2.24063	-2.17317	-2.16841	-2.01294	-1.49584	-1.37663	-1.23876	-2.84059	-1.35329	-1.82427	-1.02385
0.418569	0.946993	-0.168193	-1.2581	-0.415218	-0.122382	1.14345	-0.541108	-0.947427	0.150367	0.238571	0.136715
-0.95636	-2.04639	-1.92111	-4.89188	-3.55678	-1.83	-2.4132	-1.68536	-4.08256	-2.92564	-1.49946	-2.30343
0.925963	1.35106	1.65821	2.03439	0.844266	0.405461	0.583242	0.145235	2.10852	-0.939031	-0.113912	0.0912541
-0.114428	-1.30439	-2.28218	-1.12726	-2.6237	-1.22379	-0.108463	-1.30453	-2.65095	-1.33546	-0.870356	-1.39597
-1.70731	1.82771	2.49514	1.57575	0.774742	0.935268	6.18765	0.327362	0.916034	0.0314004	1.2895	-0.751812
-2.14753	1.26751	2.23413	1.84947	1.41845	2.90299	5.41401	1.97348	2.31258	2.32294	3.10976	1.70315
NA	0	4	0	0	4	4	4	0	4	4	4
1.73994	1.22048	0	4.38767	2.06019	0.684055	1.87058	0.986684	2.1394	0.827675	-0.523031	1.02163
0.652666	4.40533	4.39203	8.1403	4.87718	2.92653	3.13843	2.65908	4.62811	3.61682	2.22716	3.29524
-0.26421	1.03971	0.847073	1.13975	2.57654	0.837464	-0.336179	0.652656	1.67593	1.74423	0.247179	0.933901
0.535635	1.33651	0.449465	0.08745	1.74962	0.28508	-1.17762	1.16315	1.80264	-0.64467	0.530932	1.76345
1.23276	0.833606	0.112581	0.263026	1.98203	0.221551	-1.46291	0.922875	1.99524	0.269097	0.017344	1.70118
0.855459	-0.117502	-0.385621	-1.19643	0.0999952	-0.988809	-0.493405	-0.168447	0.0440612	-0.0770274	0.0458715	0.669175
0	0	1.65184	0	-0.132668	1.28854	3.15275	1.37575	0.320395	0.319339	2.16273	0.611292
-4.27468	-3.00831	-1.94723	-1.91551	-3.41576	-2.34819	-0.394815	-2.55029	-2.64644	-2.81178	-2.52949	-3.32176
-1.0766	-1.51652	-1.04529	-2.06418	-1.51218	-1.03821	-0.248722	-1.06035	-1.60087	-0.573945	-0.939183	-1.32509
0.98176	1.38842	0.293041	1.1496	1.87612	-1.23679	-0.057485	0.419348	2.22126	1.04837	-0.974451	0.921926
-0.104292	-0.805801	-0.662648	-0.861807	-0.85825	-1.38099	0.383513	-0.999931	-1.1001	-0.168386	-0.684915	-0.932787
0.231515	-1.11355	-1.57268	0.121468	-0.335946	-0.949975	-0.290715	-0.438128	-0.565788	0.778519	-1.06971	-0.507948
0.656255	-0.199406	-1.38431	-2.18313	-0.583966	-1.22572	-0.532897	-0.894808	-0.378127	-0.930872	-1.15052	-0.662059
1.30545	1.10673	2.06805	2.32807	1.378	1.02733	3.3969	1.46101	0.967913	2.02152	0.711721	1.0497
-1.12382	0.0592172	0.170979	0	-1.08567	-0.0570935	2.50968	0.101012	-0.667288	0.17789	0.195094	-0.802047
0.891927	0.377712	0.530786	0.713768	0.17707	-0.215707	1.23842	-0.359531	0.616908	-0.00781358	-0.183056	-0.385221
0.942565	0.844064	0.8952	-0.0724174	0.982924	-0.135353	0.990616	0.739692	1.16954	0.22603	0.0982296	0.718464
1.03552	2.31454	1.90728	1.56958	1.04435	0.473054	1.16512	0.349903	1.92512	0.661709	0.19539	0.585347
-0.537304	0.0450886	0.90954	0.211177	-0.27226	1.03701	3.00248	1.21906	-0.144273	0.538669	1.16884	0.70029
-0.253117	0.0556083	-0.625487	-1.98701	-3.21921	1.50717	0.151181	0.365012	-3.96875	-0.275536	1.39699	-1.30648
-0.17706	0.189564	0.198693	-1.49057	-2.70132	0.97173	-0.182754	0.355057	-3.34001	0.644181	1.21968	-1.62216
NA	0	0	0	0	0	0	0	0	NA	NA	0
-1.82593	0.0744056	0.589019	-2.88154	-2.46441	-2.2691	-0.0682487	-2.31348	-1.80138	-1.77515	-1.18004	-2.12393
-0.374023	1.70381	0.406395	0.371174	1.56619	-0.241876	0.765617	0.091805	2.48837	1.09143	0.107863	0.236787
0.525083	1.02898	1.06626	1.16364	2.05437	-0.115273	-0.64054	0.207158	2.75741	1.09169	0.437033	0.6914
0.353644	1.45609	0.255489	1.86885	1.75107	0.288925	0.334115	0.269621	2.81705	-0.0211605	0.694362	0.784347
0.519318	2.71949	1.76586	1.81282	3.5258	0.0402091	0.644838	1.26517	3.71849	1.48505	1.03303	2.25701
0.548646	1.94203	2.17742	0.974055	3.11545	0.444123	0.498777	1.2729	3.2098	0.698594	0.788901	1.81998
0.959582	-1.819	-1.08913	-0.543032	-3.16322	-0.356367	2.33348	-1.41303	-3.28268	-0.52065	0.461217	-2.31131
1.26992	2.16745	2.52994	2.11158	1.36784	0.0214115	0.906571	0.00926038	2.31231	0.692306	0.802123	0.106666
0.786941	1.0918	1.28592	0.604148	0.68248	0.483793	1.44465	0.175116	0.968857	-0.0845628	0.76212	0.42108
1.04697	2.04919	1.61058	0.859727	1.51521	1.0994	2.54346	1.20248	1.70024	0.863923	1.68057	1.12294
1.99119	0.803442	0.576239	2.14977	-0.206975	1.54402	0.729709	0.842078	0.174285	1.99038	1.61457	-0.638743
1.82292	-0.216325	-0.581775	0.495415	-0.883164	0.452097	-0.165343	-0.100489	-0.83509	0.463411	-0.233557	-0.933305
1.66908	-0.542153	-0.717414	1.39944	-0.775787	0.367655	-0.909542	0.265073	-0.457572	0.691365	-0.136881	-0.856255
1.32526	-0.274904	-0.00313966	1.22818	-0.537902	1.1536	-0.623634	0.959518	0.158895	0.72255	0.552387	-0.672417
1.20424	-0.35387	-0.229844	-0.277787	-0.317055	0.469618	-0.628721	0.223592	-0.758229	-0.161338	0.00484388	-0.870498
1.34816	0.665627	0.862566	-0.104339	0.23453	0.590079	0.450649	0.70055	0.384306	0.538286	0.345911	-0.319733
0.804841	0.287962	0.995729	0.935289	0.00153159	0.602541	0.158452	1.14583	0.526907	0.682802	0.862245	-0.495115
-0.0186371	-0.100686	1.39495	-0.751552	-0.546785	1.12739	0.492344	0.874721	-0.12114	-1.14415	0.86175	-1.22032
1.17943	1.63973	0.766751	1.87479	1.90679	1.1342	1.95035	1.15455	2.91799	1.18832	1.20522	0.964385
0.912437	1.04113	1.05572	0.991057	1.33639	0.618525	1.25808	0.794361	1.91761	0.596287	0.736613	0.526813
0.416718	1.67638	1.38258	2.09565	1.44066	1.65821	2.12933	1.51694	1.85022	1.68776	1.05231	1.20798
0.218666	1.71685	1.41328	-0.156154	1.72593	1.25463	2.01242	1.52383	1.62481	1.72105	0.993398	1.21949
0.495106	1.927	1.64254	1.06675	2.15462	1.30759	1.95952	1.94209	2.11232	1.55617	1.54024	1.75989
0.572594	2.04722	1.41769	1.07058	2.44145	1.29638	1.96846	1.97676	2.62464	1.55344	1.45073	1.843
1.12551	2.27975	1.79345	1.28548	2.30078	1.39145	1.90019	1.94774	2.61889	1.87857	1.36255	2.05442
0.798658	1.95224	1.46737	-0.726391	2.31907	1.49727	1.42935	1.66675	2.41615	1.51928	1.40448	1.91388
-0.432789	-0.205979	0.0672663	-1.66036	0.119176	-0.684582	-0.857536	-0.330736	-0.00196699	-0.835121	-0.361223	-0.621073
0.670644	0.926624	0.449026	0.0989976	0.862803	-0.381175	-1.89702	0.0961367	1.05185	0.307725	1.26331	0.468857
-0.710755	-1.19314	-0.694444	-1.00774	-0.97658	-0.0697097	-1.7798	-0.0418249	-1.51353	-0.82169	0.430742	-0.834848
-0.253934	-1.45994	-0.317484	-1.29455	-1.43877	1.01849	2.46117	-0.239601	-2.21922	-0.672549	0.675715	-0.899171
1.23503	-2.25694	-2.17348	-0.0668313	-2.43179	0.169033	0.255241	-0.850056	-3.21976	-0.456535	-1.57408	-1.03373
-1.12099	-0.613573	0.0177073	0.95353	0.0485366	0.647416	1.58856	-0.325237	0.737616	0.621906	-0.0302884	0.315282
0.0468075	0.571011	0.701243	-0.955118	0.366909	-0.0318763	1.39601	-0.118684	0.688829	0.20591	0.252673	0.0859704
1.22692	-1.05699	-1.63042	-0.561017	-1.03497	-1.08226	-1.38738	-0.831962	-1.15441	1.56181	-1.57807	-0.906525
-0.626253	0.500259	0.819367	2.9537	0.93267	2.73535	1.7703	2.73681	0.512372	-0.985441	1.34978	2.8096
1.52797	5.98705	4.58896	8.22627	7.14421	7.12719	5.65066	8.24476	6.7234	2.74355	6.27911	8.48373
0.861929	4.1509	2.9572	2.69709	4.25381	3.67747	3.49306	4.77987	3.51106	0.973118	3.28898	4.9458
0.660552	-2.32316	-1.51926	-3.73396	-3.58465	-1.17506	0.115716	-1.45426	-3.85997	-0.444285	-1.37937	-2.32732
-1.00794	-0.943981	0.305117	-3.64934	-2.07719	-0.370886	0.858602	-0.80664	-1.91069	-0.486052	0.498726	-1.06163
-1.63603	-0.240509	0.479123	1.42818	-0.342337	1.72015	1.20852	1.56225	-0.120162	0.655988	1.31315	1.43325
-1.63922	1.26135	1.28177	0.867038	0.413811	2.40024	1.62721	3.28288	0.331834	0.607253	2.31476	2.54277
-0.366782	1.41341	2.77474	1.8414	1.20616	3.76034	2.76793	4.01071	1.11692	0.498418	2.90745	3.3525
0	2.15762	0.567473	0	0.702303	-1.64876	1.38277	-0.668128	-0.531408	0.476223	1.04701	-1.3829
-0.263885	2.25299	2.71918	-0.265979	1.89963	2.5467	3.88063	2.9001	1.85808	1.3596	2.98656	1.84851
-0.673891	2.63737	1.93345	3.04466	1.85887	1.07539	-0.103578	0.173134	1.58337	1.33563	2.29068	1.24097
0.190225	2.96179	4.82598	3.65489	2.75004	1.61229	1.2083	1.13884	3.01681	1.56483	2.72177	2.68264
0	4	0	NA	0	0	0	0	0	0	0	0
0	4	4	4	4	4	4	4	4	4	4	4
-0.158216	1.08334	1.43108	0.424653	1.0882	0.299312	-1.01833	0.484646	1.25294	0.202235	0.570939	0.906753
0.185144	2.12725	0.997761	-1.51044	1.08836	0.939944	-0.891839	0.727341	1.36148	0.805243	0.998275	1.14335
0	0	0	NA	0	0	0	0	0	0	0	0
0	0	1.2153	0	1.76686	2.58403	1.86747	0.660936	0.507085	2.39138	-0.523031	0.407412
0.652666	2.22048	1.87295	0	-0.408405	-0.000928014	1.86319	0.782423	-0.194999	0	1.53079	-1.52939
0	0	0	0	0	0	0	0	NA	0	0	0
0	1.94903	1.00243	0	-2.2687	0.13217	1.05286	-0.0408732	-4	0.30225	0.376136	-2.80885
0.293838	-1.83853	1.25095	0	-1.112	0.492751	0.6867	-0.158136	-1.1389	0.397239	0.532339	-0.102318
2.05241	3.77609	3.13975	2.94276	3.78067	1.82349	0.221768	2.73393	4.22549	2.97739	2.67219	2.77503
1.30432	4.08623	3.23009	2.53709	4.04623	1.70734	1.03652	2.92874	4.47131	2.56296	2.19686	2.9269
1.06208	3.03943	3.27254	4.4325	3.32295	4.19902	1.94135	2.19674	3.74254	2.34256	2.91279	1.50783
0.10967	0.910689	1.47081	4.56026	0.703967	2.99918	2.83893	1.15537	0.679962	0.732456	1.21731	0.0667407
-0.119363	0.127185	1.122	0	-2.07514	0.288542	0.369593	-0.85705	-2.10828	-2.26562	-0.375074	-1.66406
-0.103787	0.268149	0.312414	3.10349	-0.563651	1.0504	2.91495	0.023286	-1.10089	-1.0463	-0.145599	-1.09556
-0.704	-0.00125853	1.79315	2.19285	-0.730788	0.723263	1.87247	0.423529	-0.315256	-0.301267	1.22192	-0.814632
0.285135	-0.250783	2.76959	0.374903	0.159641	1.11823	1.47865	0.311941	-0.480455	-0.303705	1.12855	0.0773261
0.207874	0.232573	1.50057	2.11064	1.41321	2.76831	3.24782	2.29844	0.821791	2.21237	1.95047	1.00433
3.1758	2.93127	3.54946	3.39976	3.42015	4.33919	5.66893	3.98295	3.71202	4.13688	3.16405	3.58315
-1.41056	-0.663623	1.39123	0	0.238692	1.03335	2.02726	0.105313	-0.0442419	0.484791	-1.0386	-0.744922
0.155332	0.0900027	0.593775	0.387417	0.659317	1.48233	2.00374	1.21889	0.349368	1.32239	0.847045	0.501728
0.997214	-0.444678	-0.290667	2.43409	0.823897	1.9	2.11972	1.26486	1.02983	1.28257	1.26078	0.852098
1.04873	0.92134	1.26013	1.70293	2.55727	3.79801	2.51055	2.68286	1.82062	4.15098	2.27673	2.03151
0.315926	0.606379	0.634773	-0.397224	0.454521	1.60173	2.78061	0.842431	0.883556	-0.0454129	1.38193	-0.186555
-0.750355	-0.523817	0.0696341	0.22892	-1.05686	-0.691258	0.797675	-1.59784	-0.837039	-1.83335	-1.20959	-2.19717
-0.248226	-1.45591	0.711809	-0.0980736	-1.36069	-0.530825	0.865266	-0.731548	-1.3566	-1.59662	-0.890534	-1.7417
-0.110065	-1.01429	0.197144	-2.20594	-0.816019	-0.12879	0.451614	-0.0262565	-1.58922	-1.28406	0.186617	-0.924459
-0.210508	-2.19693	-0.544465	0.65661	-1.82654	-0.996732	1.09363	-1.38787	-2.71559	-1.89418	-1.62719	-1.65822
-0.633748	-0.524132	2.32325	0	1.83321	-0.370082	4.35962	0.789262	1.10107	0.810622	0.988709	0.467077
-1.13493	0.336604	1.96199	1.97923	1.80654	1.79746	3.09968	0.379488	1.06163	0.754796	0.676581	0.418084
0.307185	-1.33163	-0.658379	-1.02787	-0.946075	-1.11537	-0.796933	-1.13986	-0.919017	-0.430744	-0.492663	-0.886269
0.557636	-0.574086	0.554828	1.93075	0.303424	1.11301	-0.212526	-0.241726	0.605059	0.0752772	0.623341	-0.197301
-0.283425	-0.518832	-0.384466	0.59099	0.50838	0.410582	-0.310988	0.215696	0.532672	-1.28751	-0.0990537	-0.0890781
-0.0593901	-0.511146	-0.213898	0.0491544	0.684497	0.265666	0.870071	0.523591	0.561068	-0.651296	-0.00107211	0.400381
-0.586416	-0.161607	0.0510595	0.166171	0.77207	0.615157	0.185014	0.970187	0.723761	-0.482326	0.0325044	0.44919
-0.867204	-0.192143	0.000114204	-0.460323	0.382265	0.473671	0.297274	0.748147	-0.0567167	-0.717198	0.0651112	0.347444
0	2.22048	2.323	4.37547	2.03901	2.20311	3.30162	1.73096	-0.0149764	2.60763	2.53079	0.490865
-0.0219129	0.174533	0.495831	-0.323615	-0.415773	0.720969	1.40056	0.0200863	-1.15005	0.995917	1.4343	-0.658618
-0.233194	0.185727	0.0141233	1.66085	0.442137	0.145631	-0.451625	-0.0296961	0.649676	-0.135787	0.220851	-0.1302
-0.520936	-2.1894	1.69401	0.177156	2.13598	2.84931	2.10491	3.31407	1.52801	0.145356	1.5173	1.36041
1.33448	1.46587	1.11495	1.40919	1.10831	0.842237	0.138303	2.01717	1.0189	0.160235	1.96173	0.568601
-0.823753	0.318324	1.27594	0.575692	-0.626531	0.808724	0.128145	1.08441	-0.656604	-0.363046	1.75775	0.233551
1.28177	2.18043	1.7133	0.682571	1.85702	1.57725	1.29534	0.0500857	2.13104	-1.10355	0.695283	0.232519
0.974224	-0.0934356	0.102719	-2.02787	-1.01186	-0.768931	1.13496	-0.610236	-1.7269	-0.870129	0.84359	-1.45371
0.0844701	0.0962591	0.434353	-1.90781	0.265233	-0.832921	-1.92159	-0.136197	0.0784448	-0.104019	0.364577	0.150741
1.0319	1.61269	1.14838	0.574783	1.74859	-0.107016	-1.08679	0.97594	1.8781	0.827948	1.00168	1.11105
1.58925	1.75751	3.54705	2.75194	2.83333	0.555286	-0.00691016	2.14974	2.33129	1.34272	2.15339	1.90963
-2.15978	2.24689	0.738243	1.39346	1.13945	3.10134	3.53439	1.04043	1.36582	0.916273	0.510046	1.26958
0.283568	0.314536	-0.495813	-0.850941	0.765717	-0.613054	1.49166	1.03902	-0.122187	0.424256	0.389654	1.28811
0.105044	1.77258	1.25635	-0.386283	0.7417	0.0622298	2.31813	0.880636	0.243021	0.0263288	0.706187	1.49776
-0.472202	0.193197	0.00316218	0	0.82613	0.638007	2.67704	0.938933	0.348737	1.72478	0.716382	1.48415
0.394406	-0.642971	0.75431	1.16333	1.28253	0.108862	3.29429	0.985795	0.810583	1.30129	0.799905	1.99099
-0.798801	1.21756	-0.223282	0.602732	-0.4965	-0.66804	2.53932	-1.11519	-0.389568	0.994765	-2.45741	0.378336
-0.142436	-0.998729	-0.179621	1.00869	-0.567513	0.968167	0.270958	-0.136022	0.0584028	0.521167	-0.278195	-0.723928
-0.490163	0.133458	0.553194	1.25878	-0.00925211	0.532693	-1.81764	1.47506	0.166695	1.97356	1.5889	0.394157
0.00863939	-1.50868	-0.896719	-1.7194	-1.14117	-2.06908	-4.23462	-1.09799	-1.60328	-0.301936	-0.277834	-0.93337
0.294166	-0.89658	-0.56348	-2.42377	-0.29675	-1.72171	-3.90628	-0.806481	-1.59792	-0.862365	-0.45267	-0.434818
0.308291	-1.15078	-0.612543	-4.40689	-0.838026	-1.31665	-4.62666	-1.39769	-0.955794	-1.3374	-1.72779	-0.530024
0.276786	-0.874554	-1.53144	-3.47095	-0.559065	-2.32937	-3.50871	-1.89437	-0.853766	-2.01171	-3.03515	-0.606545
-0.241651	-0.801922	-0.309507	0	-0.430183	-3.49499	-1.98462	-1.41384	-0.717203	-1.60145	-1.58358	-0.379631
0.491495	-2.36506	-2.6222	-2.72685	-2.73493	-3.15981	-1.52349	-3.12773	-3.20861	-1.35294	-3.22632	-3.76768
0.453275	2.52213	1.37697	1.64352	1.91851	-0.538341	-2.08985	0.532806	2.08453	0.711574	0.639248	1.12629
1.94614	3.43803	3.04233	4.08574	3.29906	0.39086	-0.231332	1.15279	3.79472	2.64042	1.20638	2.14036
1.26715	2.53857	2.22568	1.68929	2.51199	0.707972	2.40683	1.4858	2.80178	1.53771	1.74239	2.13585
1.49788	3.53019	3.17217	2.04509	3.59652	1.36344	0.627821	2.06315	4.38271	1.87879	2.49646	2.04679
1.11755	3.58044	2.92248	1.83738	3.46862	1.20408	0.340044	1.80743	4.08913	2.04925	2.61314	1.98846
0.849918	3.18176	2.59962	1.70309	3.2877	0.869979	0.14468	1.38911	3.72951	0.938502	1.99076	1.79236
0.860688	3.49796	2.60721	1.99485	4.07239	1.52665	1.29077	2.14835	4.76631	1.78456	1.66662	2.58572
0	2.7978	2.08086	4.06481	3.81166	0.490736	0.87506	0.224725	4.31503	2.42013	0.624926	0.973506
-0.974542	-1.87253	-1.47639	-3.71899	-3.05653	-1.08025	-1.82431	-1.62048	-2.98525	-0.834702	-1.71835	-1.92454
-0.302832	-1.84011	-1.90938	-1.84161	-2.00317	-1.10521	0.0460783	-1.04545	-2.94554	-1.08764	-2.61933	-1.01904
-0.675106	-1.30317	-1.02757	-0.883685	-0.780195	-2.13967	-1.57065	-2.02457	-0.72603	-1.35549	-1.14707	-1.48827
1.15254	0.221527	0.52191	-0.711479	-0.0722002	-1.02605	-1.72826	-0.640123	0.362288	0.430368	-0.148507	0.212918
0.584247	-0.598214	-0.726965	-2.07336	0.120662	-1.52512	-2.22513	-1.16769	0.121309	-0.996043	-1.47309	-0.476928
0.3753	-0.93498	-0.850097	-1.90753	0.205993	-1.59313	-1.81655	-0.820272	0.208104	-0.836453	-1.59238	-0.253823
-0.514072	0.867791	2.79596	-0.0394032	-1.38996	3.09848	-0.696169	2.21023	-1.86174	3.97313	4.51342	1.1422
1.2503	-0.167765	1.95986	1.68349	-1.39868	1.86967	3.00526	1.57695	-1.77414	2.77316	2.5396	0.842136
-0.601484	-0.332847	0.449402	-1.3832	-0.264737	0.424207	1.49402	0.0667974	-0.541713	-0.43126	1.13639	0.0910232
0.944608	-0.149279	-0.197891	-0.109576	-0.172269	0.242636	0.959828	-0.718518	-0.343863	0.885159	0.153667	-0.615938
0.977256	-0.26945	-0.294485	-0.424753	-0.294083	0.667489	0.824775	-0.418197	0.24529	0.579421	0.765736	-0.239152
0.597374	-1.49932	-0.948731	-1.04571	-0.493166	-1.38935	-0.480963	-1.85615	-1.06569	-1.07621	-0.81665	-0.984282
0.880812	-0.548426	-1.27928	-0.689565	0.40437	-1.69984	0.466263	-1.66992	0.128894	0.161556	-0.913103	-0.0964687
0.0903141	0.102003	-0.573988	-0.905669	0.687774	-1.82771	0.242714	-1.526	0.361581	-0.0179782	-1.33369	-0.0365668
-0.618069	-0.577066	-0.940449	-0.0111252	0.111236	-3.33157	-1.96174	-2.02148	-0.883369	0.0784157	-1.73767	-0.242241
0.230014	1.8116	1.42595	-1.39349	1.83327	-1.10934	-0.67808	-0.488584	1.90398	0.395822	0.0678756	0.585048
0.421692	2.00132	1.18003	0.454826	1.98381	0.128148	-0.00414685	0.514665	1.87972	0.449113	0.543719	1.22011
2.84329	3.82129	4.60026	0.777428	1.23037	5.36991	3.26095	6.469	0.485081	3.97459	7.89204	4.577
-1.39433	-3.31968	-2.70298	-3.65802	-5.01587	-1.3779	-1.92234	-1.50707	-5.86673	-1.73811	-1.59516	-2.47068
-1.52924	-3.18033	-3.56202	-4.04369	-3.36319	-3.44745	-2.25369	-4.16388	-2.57749	-2.81567	-5.42085	-3.45363
-1.06833	0.988358	0.768941	2.00384	1.21768	2.29059	2.34408	2.20215	1.1527	3.05339	2.39019	1.0311
0.311178	1.25333	-0.917863	2.02209	0.75964	1.98905	-0.26209	2.29261	2.00443	3.14279	2.65053	0.650228
0.515756	0	-0.828526	2.58749	0.473627	1.88645	-0.984403	2.27635	0.48048	0.325678	1.8251	0.320442
2.73994	4.40533	5.74685	3.39976	2.80452	5.01836	5.39506	5.50026	3.70769	6.13529	6.07523	4.43088
0.140715	2.04106	1.75886	-0.861379	1.24645	0.0831052	1.1809	0.598766	1.34685	-0.0752543	1.19502	0.432075
-0.224017	0.643677	1.04638	0.00177296	1.51368	0.3136	1.19483	-0.0103793	1.98791	1.0993	0.577539	0.827678
0.118848	0.904442	-0.273464	-0.691795	-0.997001	0.097668	0.130577	0.22548	-0.618532	0.194819	-1.08084	0.63408
0	1.22144	0.197725	-0.861379	-0.622608	-1.36199	0.649191	-0.488851	-2.02046	-0.2358	-0.37002	-1.17369
-0.825602	-0.242493	1.176	2.53149	1.14847	1.07748	2.63919	0.534791	2.08643	0.550903	0.354722	0.49298
-0.88753	0.732055	0.751552	-0.176257	0.339565	2.26997	3.01258	1.59734	-0.917395	1.70637	2.57228	1.68802
1.16493	-0.796366	-0.116522	1.19806	0.208171	-0.613054	0.81739	-0.492994	-0.870463	-0.580302	-0.5187	0.608345
-0.387227	0.448566	1.21329	-0.496527	-0.794559	1.72791	2.44426	2.13299	-1.47008	-1.51674	1.02682	1.89496
-0.22722	-0.743127	0.439958	-0.693155	-3.04768	0.476739	0.975927	1.19235	-3.86444	-2.07172	0.296394	0.384945
-0.116893	0.381775	0.456119	0.653829	0.565596	1.12517	2.67339	0.670591	0.459316	0.229567	1.12165	0.668357
-0.745378	0.202161	0.618737	-0.473365	1.06269	1.56543	1.97373	1.39973	0.606558	0.500472	1.47433	1.43399
-0.430056	0.0538412	0.84074	0.572118	1.20475	1.74828	2.15304	1.57218	0.986991	0.174191	1.07981	1.33634
-0.72617	0.108665	0.523784	-0.406337	1.23876	0.538148	1.7388	0.899871	0.894547	-0.0920149	0.850027	1.3848
-0.371972	1.08393	0.763897	-0.00156551	1.36473	0.744502	2.38147	1.40591	0.693928	0.130414	1.29371	1.40111
-0.53011	0.140252	0.505496	-2.40658	0.0896453	0.945365	1.24266	0.893918	-0.208952	0.0557509	0.479796	0.524584
-0.459242	0.079167	0.403034	0.405708	0.759179	0.885705	1.56699	1.01856	-0.0724133	0.0236063	0.85275	0.778383
0.562849	0.714833	0.6151	0.15848	0.978846	-0.476709	0.546927	0.410309	1.55703	0.0931657	-0.091374	0.0998606
1.5709	1.81215	0.712628	1.49679	2.36554	0.0573446	0.819253	0.914876	2.88963	1.40771	-0.707904	1.09627
-2.55414	-0.501657	0.906367	-2.50723	-0.197203	0.686946	-1.74116	0.369403	0.30921	0.427632	1.17067	0.171621
-0.767785	-0.988658	-0.564258	-1.07103	-0.666194	0.206828	-0.0350319	-0.568998	-0.634171	-1.36733	-0.188725	-0.388704
-0.600433	-0.932953	-0.762727	-0.668505	-0.236091	-0.255433	-0.812117	-0.0176476	-0.440777	-0.190555	-0.295387	0.0829038
-0.23051	-0.0149181	-0.499068	-1.57311	-0.140831	-1.09076	-2.30758	0.0920747	-0.258118	-0.735191	-0.546162	0.130534
-0.390292	-1.29628	-1.48735	-0.450353	-0.086829	-1.28436	-1.89682	-0.446037	-0.58099	-0.924974	-1.50519	0.161809
-0.265802	-0.0960141	-0.410118	-1.48873	0.181704	-1.33468	-1.72659	-0.203542	0.435448	0.0536573	-0.896601	0.167715
-0.10388	1.5541	1.5318	0	1.41768	0.123843	0.0452078	1.19961	1.01856	0.544399	0.427442	1.56003
1.2849	-3.42276	-4.81321	-1.50632	-4.79525	-1.48271	-2.14527	-2.24859	-7.18109	-2.41169	-3.78028	-2.15628
1.19795	-4.25575	-5.26824	-1.90879	-4.96511	-1.48529	-2.40816	-2.49531	-7.16017	-3.04982	-3.76449	-2.59892
-1.61093	-0.776902	-0.439428	-3.43045	-2.57164	-0.623988	-1.8238	-0.530828	-3.10543	-1.64005	0.314499	-1.24148
0.22122	-2.54864	-2.41881	-1.17202	-2.1797	-1.29694	-1.17854	-2.53034	-2.47707	-2.07787	-1.5434	-2.06775
-1.4145	-3.27008	-1.55273	-2.79047	-5.04527	-1.54641	-2.83306	-1.46366	-6.05489	-1.01504	-0.771443	-2.23852
-0.244199	-1.82219	-1.71839	-1.38133	-1.88344	-1.10715	-1.69857	-0.84815	-2.4893	-1.67571	-0.823273	-1.00791
0.558521	0.0332134	-0.459184	-0.880765	0.356249	-1.2208	-1.56273	-0.559737	0.776361	-0.175841	-1.00674	0.205096
2.01284	2.97767	2.02819	2.3355	2.32052	1.1298	1.48272	0.463357	2.93025	1.44211	0.430712	0.988465
-0.971518	-0.0369959	-0.743119	-0.235185	-1.14202	-1.35432	-0.705385	-0.875231	-0.827676	-0.561667	-0.644779	-1.64362
-0.371268	0.233394	0.190809	-1.26181	0.296395	-1.45403	-2.23894	-0.373564	0.172505	-0.409491	-1.40007	-0.0903278
-0.488212	-0.549252	-0.516914	-1.28161	-0.946057	-2.63329	-0.911322	-0.569347	-0.840001	-0.365548	-1.01722	-0.68507
1.29249	0.401576	0.582171	1.33251	-0.00144525	0.677422	0.0796839	0.557684	-1.46216	0.623485	-1.07565	0.434135
-1.20167	2.30768	1.74907	2.16242	2.16987	0.490021	2.80114	1.5434	2.86254	0.783854	1.82353	2.32329
-0.731635	1.89193	1.88285	0.208578	1.78299	0.59689	1.62036	0.948778	2.12897	0.864281	0.0195837	1.29523
-1.25082	0.523033	0.778684	1.87063	1.7419	1.4331	0.851854	1.77978	1.90086	1.00837	0.702932	1.36225
-3.47243	0.491494	-0.404421	0.500388	0.921502	1.31538	-0.164775	0.85045	0.72254	-0.0673475	0.433063	0.706905
-2.71527	-0.148583	-0.241677	0.0721883	1.23211	0.842469	0.835944	0.688721	1.05081	-0.226099	0.153589	0.824939
0.537245	1.38926	0.0806644	-1.37904	1.32706	-1.52668	0.243948	-0.219075	1.39012	0.887029	-0.75405	0.952926
0.787866	0.343872	-1.34898	-0.175982	-0.0153046	0.326487	-0.146006	0.576666	-0.102509	0.808272	-0.068467	0.397496
-0.701378	0.91009	0.490743	1.35503	0.724811	0.418545	0.711154	0.048639	0.951281	0.884613	0.307335	0.575047
0.652666	5.2532	4.56545	4.69249	4.97731	5.50589	6.87294	4.42564	5.019	4.56842	4.83143	4.59944
-1.07347	3.94289	3.24941	2.30335	3.46411	3.33311	5.06391	3.14725	3.2347	3.15896	3.74891	3.26277
-1.83291	2.98993	2.29828	1.78427	2.23131	1.50515	3.72668	1.9761	2.2208	2.25095	1.49017	1.89901
0.362794	2.56879	2.65807	0.509144	2.65054	1.79717	4.47178	2.71845	1.7846	1.80739	3.16681	2.10552
-1.18327	-0.0020265	0.270946	0	-1.27575	-1.01639	-2.43727	-0.2761	-2.36684	-0.557407	-0.191505	-1.01267
-0.641764	-1.54272	-1.18998	-2.48547	-0.574823	-0.384758	-1.62503	-0.142169	-0.928128	0.130731	-0.116698	-0.37542
1.05667	-0.0662053	-1.05393	-0.486846	0.681194	-1.27881	-3.05931	-0.57291	0.793842	0.0244862	-0.672961	0.259348
1.37245	-0.026407	-0.605312	-1.67916	0.134588	-0.185003	-1.49004	-0.612464	-0.296808	-0.660576	-0.118607	-0.243313
0.841006	-0.0458492	-1.06493	0.209342	-0.530086	-1.29363	-1.80051	-1.6446	-0.63468	-0.46212	-0.558447	-1.13742
1.32278	0.975551	1.20442	-0.861379	0.114711	0.928212	0.362	-0.545435	0.371628	1.19256	0.648891	0.156721
-0.356774	-1.66601	-1.1074	-0.150485	-1.16359	-1.02268	-2.57837	-1.68769	-1.01406	0.369571	-1.70646	-1.34885
0	1.56917	2.80026	0	-0.308714	0	0.864612	-1.34322	-0.194999	3.2639	0.133262	-1.32305
-0.823078	-2.18826	-1.60782	-1.59321	-1.39002	-1.86022	-1.5154	-2.02112	-1.54911	-2.0392	-2.21977	-1.50991
1.13458	1.00698	0.429207	1.31588	0.529923	-0.330561	-0.872936	0.166319	0.886825	0.663736	-0.163034	0.850421
0.896065	-0.240923	-0.861232	0.122209	0.092518	-1.42413	-1.10899	-1.08954	-0.356163	-0.730177	-0.849307	-0.48759
1.07624	-0.125868	-0.0406141	0.927917	-0.214217	-0.661792	-0.54079	-0.770267	0.116907	0.631998	0.125393	-0.430529
0.812072	3.61429	2.28803	3.61076	3.94777	2.6072	3.13141	1.36338	4.65489	2.15672	2.16703	2.06203
1.39438	3.9578	3.02777	3.91135	4.47039	2.5809	4.44479	2.20305	5.70856	3.38731	2.58132	2.64867
0.880512	3.73386	3.3691	1.11987	3.66113	2.03802	3.57347	2.61148	3.8293	1.63504	3.49935	2.76104
1.29197	2.58478	2.18645	0.831063	3.2193	1.32629	3.59537	2.09095	3.17293	1.72959	2.33937	2.44321
0.330717	0.949356	1.30227	0.139702	2.51961	0.728045	1.89208	1.51952	2.66787	0.583215	1.55381	1.93197
0.996587	4.17842	3.01331	1.08756	3.97852	1.75676	3.23055	2.60292	4.01579	2.28673	2.80818	2.96697
-0.0907332	2.2068	2.69991	1.11012	2.42272	0.691051	1.81413	1.55445	2.52676	1.23055	1.29248	1.76503
0.128486	0.769839	1.43909	0.189727	0.422264	1.03748	1.7431	0.227663	0.776284	0.181807	0.883544	-0.00141344
0.833211	1.37065	1.05614	1.30035	1.34612	0.315515	1.45022	0.777635	1.59712	1.32796	0.763103	0.912069
1.04909	2.08899	1.21971	0.912081	1.38174	-0.265725	0.527036	1.27412	2.23036	1.51494	0.933091	0.905727
0.546269	1.05445	1.2526	0.126354	1.2813	-0.302415	0.514569	0.612382	1.19482	-0.317009	0.325491	0.710997
0.686343	1.12077	1.23134	1.0351	1.6986	-0.417586	0.0493565	0.572905	1.49724	0.239994	0.475137	0.540795
0.717329	1.40806	1.00499	-0.710629	1.53068	-0.648814	0.565362	0.466725	1.41921	-0.397425	0.209356	0.758219
0.646193	2.61557	1.92282	-0.449804	2.64319	-0.0870375	0.863347	1.12828	2.80508	1.25034	0.394064	1.58586
0.604045	2.40525	2.56398	1.64149	3.13825	0.378856	1.33324	1.87831	3.34367	1.89345	0.656806	2.39176
0.194536	2.61782	1.55616	1.68238	3.90565	0.658656	0.0820509	1.0135	4.28343	0.886179	-0.280268	1.9508
1.35505	1.77024	1.70508	5.05948	2.29096	0.165448	-0.531953	1.28566	2.42949	1.07772	0.918322	1.51149
1.11664	2.87197	2.44281	1.12019	2.5755	1.73218	2.79299	1.91343	3.20784	1.97892	2.23587	2.20779
-0.0864983	1.19088	1.23611	0.192946	1.06588	0.211812	0.849002	0.643045	1.53544	-0.442379	1.32423	0.629669
1.33727	1.32714	1.12155	1.39061	1.54158	0.314377	-0.265589	0.956855	1.50397	1.35141	1.13208	1.06838
1.5942	1.06896	0.91283	1.55144	1.4891	0.51293	0.0539372	1.10426	1.78333	0.95111	0.718402	1.26167
1.57686	1.21494	1.3487	2.40015	1.43624	0.244139	1.67353	1.12751	1.26327	0.980671	0.455247	1.21401
0.0155386	-1.17155	-1.27646	-0.204343	-0.417339	-2.14838	-2.39391	-1.35663	-0.455792	-0.925441	-1.82477	-0.792065
0.381028	0.979477	0.291892	-2.20594	0.583991	-1.22025	-1.32687	-0.657555	0.787198	-0.129908	-2.34593	0.0600184
0.190225	1.17308	1.68707	0	1.29084	0.15571	0.981922	1.19139	1.83436	0.569421	-1.57043	0.72917
0.255185	1.75107	1.63894	1.26303	2.31224	1.27221	0.926471	1.10004	2.48798	1.54798	0.826102	1.21738
0.0921081	2.21153	1.57513	2.05446	1.95406	1.29898	1.44916	1.41632	2.16132	1.9206	1.51532	1.30759
0.0742225	-0.715464	-0.9607	-1.17869	-0.352977	-0.266802	-0.908846	-0.24142	-0.629669	-0.349074	0.139509	-0.762517
0.678241	-0.0872014	0.106166	-0.758483	0.20414	0.631058	-0.546505	0.709501	-0.109397	0.180306	0.633011	0.319782
1.12085	0.414148	1.45347	0.036209	0.99957	-0.197442	-0.886763	0.404011	1.21253	0.810391	1.36101	0.826393
0.0968154	0.469878	0.557387	-1.4672	0.613319	-0.354331	-2.30663	0.211284	0.738032	0.27116	1.26852	0.380718
0.442813	0.456248	0.415024	0.252725	0.797059	-0.542937	-2.58121	-0.222092	1.11561	0.431277	0.481791	0.412397
0.046372	0.738659	1.02087	-0.323233	0.794452	0.211872	0.552458	0.261655	1.25831	0.707916	1.00444	0.849791
0.351126	-1.27115	-0.0241501	-0.328889	-1.62202	-0.12287	-2.08756	-0.438689	-1.37417	0.968	1.96276	-0.565125
0.185855	-2.00896	-0.846747	-1.05766	-2.42101	-0.517701	-3.67688	-0.437831	-2.95879	-0.385256	1.41715	-1.06571
0.0202187	0.96869	1.62658	-0.575606	1.15114	1.68685	0.244158	0.909918	1.83351	0.657049	1.25117	0.247311
1.34998	0.630714	0.659055	0.820097	1.35862	-1.10725	-2.70541	-0.700406	1.35097	0.678533	-1.0843	0.211344
0.877941	-1.0632	0.334082	3.51333	-1.40237	-1.78222	-0.967102	-1.28914	-3.82736	0.995864	-0.245413	-0.71432
0.961398	0.659938	-0.00665943	-0.542493	-0.102838	-0.0903871	-1.26534	-0.735975	-0.589943	-0.448858	-1.09825	-0.90462
0.531007	-1.37259	-1.63864	-1.15487	-1.6241	-2.15737	-1.96368	-1.70616	-1.61847	-1.11845	-1.5293	-1.58811
0.423726	-1.67732	-1.74504	-3.97066	-1.56136	-2.02618	-3.35646	-1.76059	-1.9221	-2.42126	-2.02763	-1.77998
-0.445036	-1.50658	-1.74176	-0.9061	-1.12377	-0.00801859	-0.106872	-0.304507	-2.10325	-1.4193	-0.534049	-0.893842
-0.0351666	-0.933574	-1.06158	-0.988495	-0.129164	0.0407878	-0.514941	0.0674501	-0.841754	0.0116224	-0.572121	-0.316617
-0.419359	2.23359	2.03529	1.01163	3.22341	1.86836	0.824793	1.96061	2.26575	1.66459	2.55756	1.84141
0.370753	-0.200825	-0.0782172	0.169225	-0.489703	0.575593	-1.54779	0.0611819	-0.13493	-0.18207	-0.179609	0.173631
1.03252	-0.204097	-0.189211	0.739892	0.035732	0.36842	-0.973621	-0.162409	0.578886	1.48042	-0.86168	0.630549
-1.72596	1.24059	1.49432	0.589947	0.932221	-0.452099	1.50546	-1.09439	2.90547	-1.24174	-0.0329504	-0.756787
-1.11936	1.71215	1.48798	4.54166	1.61648	0	-1.47689	-1.06484	3.25769	0.532657	-0.0982773	0.453332
-1.38991	0.593309	0.292271	0.187626	0.483877	-0.577226	-1.57905	-0.80992	2.26732	-1.82076	-0.0480923	-0.851502
-1.39474	-1.47824	1.06805	0	0.435648	-1.66556	0.0616657	-0.896623	2.28596	-1.25174	-0.820239	-0.934928
-1.58785	0.62116	0.344627	0	0.0256989	-4.04833	-1.09865	-0.799862	1.35654	-0.533975	-2.98547	-0.439751
1.45955	3.18769	2.50441	3.39976	2.93409	0.38184	2.07032	1.66159	3.59333	2.81575	0.995022	2.36656
-0.153449	0.582179	0.349139	0.514619	0.285114	0.257675	-2.95246	-0.387559	0.908394	0.313386	-0.333508	-0.00165815
-0.542441	-0.735277	-0.379611	-1.5232	0.407885	-2.19975	-3.11565	-1.75766	0.547586	-0.78928	-0.866313	-0.927634
0.521844	-0.106117	-0.517935	-1.31676	0.365826	0.0276535	1.77489	-0.77279	-0.0621421	0.78105	-0.971055	0.575103
1.81652	0.125156	0.12996	6.78585	0.059237	0.165632	0.315306	1.46146	-0.837578	4.53116	3.32091	0.161418
-1.27951	-0.227032	-0.966831	4.6245	-1.53955	-0.0437205	-2.24134	0.858006	-0.975427	2.34397	2.43868	-0.992592
-0.539848	-0.651581	-0.637778	-1.53251	-1.29461	-1.36032	-0.300589	-1.6851	-1.76829	-1.01711	-1.38268	-1.73499
0.630354	-1.84008	-2.15883	-0.0588221	-2.61452	-0.508106	1.52099	-1.97852	-4.30676	-1.14359	-1.50523	-2.06409
0.0362269	-1.69641	-1.34394	-1.21741	-3.34428	-1.95248	0.260186	-2.89049	-4.13377	-1.72973	-2.47022	-2.52623
1.24314	1.75977	1.87931	0.375867	-0.961422	1.66791	2.74527	1.77636	-0.562892	-0.407072	2.46548	0.807934
-2.20874	-0.930132	0.169994	-0.461642	-1.72351	-0.624963	-0.572186	-1.46044	-2.3703	-1.04965	-0.763367	-3.4129
0.114719	-1.59175	-0.693026	0.695409	-0.649984	-2.79397	-1.49325	-1.47612	-0.212542	-1.18933	-0.985038	-0.659462
0.462251	1.82771	1.88301	1.03979	0.181209	-0.77594	3.10706	0.262276	-0.0197177	1.26598	1.14416	0.113259
0	0	4	0	0	0	4	0	0	0	0	0
0	0	0	3.39976	-0.199474	0.684055	2.6884	0.0316234	0	0.827675	2.09804	0.0762697
-0.441003	-1.77191	1.09301	3.6275	-0.406984	-0.266347	1.64779	-0.71729	-0.54881	-2.5134	-0.738443	-0.650152
0	0.572657	1.76204	0	-1.67865	-0.648755	2.37631	-2.06452	-1.86039	-0.852165	0.347194	-1.7778
-0.26683	0.93724	0.620661	0.0211352	-0.504753	-0.115368	1.47675	0.0122488	-0.57297	-0.761804	0.606787	-0.651703
0.277777	-2.41305	-1.68477	-1.04138	-2.12818	-2.31273	-1.75126	-2.14703	-2.62969	-1.86327	-2.99905	-1.96992
2.82223	1.56917	1.42321	4.37547	0.971492	1.38184	2.78033	1.22598	0	6.47266	1.99502	-0.616496
-0.0946977	0.570701	0.280819	1.13394	0.578049	-1.45279	-1.32695	-1.15482	1.7276	1.55942	0.00748429	-1.50823
-0.693268	-1.6708	-2.73507	1.43424	-1.33458	-5.50004	-4.52345	-5.40004	-0.924052	1.99249	-5.51758	-3.62477
-0.0457196	-3.13074	-3.45971	-3.60926	-1.99697	-4.57853	-5.36203	-4.65595	-2.10744	-1.11283	-5.09098	-3.76305
-0.192157	-4.32173	-4.25373	-2.86284	-2.39096	-5.57338	-4.99164	-5.30478	-2.41251	-1.69407	-5.72827	-4.4654
-0.362072	-3.11227	-2.12277	-1.47912	-2.20167	-2.56106	-3.12928	-2.84852	-2.31433	-0.383842	-2.36869	-3.28443
-0.666781	-0.13653	-0.931546	0.626503	0.294295	-2.43221	-2.48681	-2.85231	0.587546	0.419698	-2.4653	-1.64847
-0.023273	-0.615153	-0.817532	0.153604	0.591806	-2.54461	-2.5194	-2.32552	0.92316	-0.00371011	-2.50854	-0.726748
-1.69937	-2.4647	-1.78552	-1.8472	-2.40101	-2.19586	-1.55015	-2.70367	-2.20198	-1.4991	-2.82491	-2.44298
-1.01437	-3.17421	-0.103703	-2.52872	-2.72686	-1.2836	-2.44262	-2.49174	-2.13484	-2.45991	-1.377	-2.31823
-1.06828	-2.17287	-1.37329	-2.13798	-1.87275	-1.46083	-2.37233	-1.05469	-1.73137	-0.352653	-1.38181	-1.03366
-0.508552	2.20376	1.50568	2.32491	1.41747	-0.138189	-0.161295	0.00375372	0.502794	1.48432	0.469177	1.26017
-0.927192	-2.03216	-1.4061	-3.08674	-3.65125	-2.95102	-1.62675	-3.21596	-2.85496	1.22017	-2.74266	-3.87161
0.950768	2.22699	1.63171	3.49527	0.940592	1.17604	1.92805	1.33012	2.01659	0.991313	0.934796	1.30755
1.04241	0.857209	0.637788	0.336209	0.810561	-2.94831	0.0556345	-0.725501	0.886761	0.171367	-0.451389	-0.522856
-0.930814	1.73654	2.28474	2.24708	1.99195	0.707602	-1.63512	1.06835	1.66549	0.969267	1.4972	0.718698
-0.184176	0.0165474	1.3674	0.332514	1.15267	0.481297	2.16251	0.963057	0.946841	0.808163	0.132077	0.697813
0.492477	1.47158	2.13415	-0.00616497	0.122963	2.60838	0.663316	4.23352	0.0401081	-2.65175	2.61067	3.87298
0.787316	2.53882	3.19762	1.62349	0.325995	4.08017	1.03557	5.06064	-0.4184	-1.82046	2.82701	4.69116
-0.111448	-0.68646	1.65671	-2.91866	-2.29504	0.806196	1.1495	1.89002	-2.83419	-2.33142	1.64251	1.0189
0.903646	0.684265	-0.553503	0.143086	0.173229	-1.78086	-2.1176	-0.347994	-0.448663	-0.143449	-0.260482	0.269692
0.689824	0.0242331	-1.86951	1.91939	-0.378916	-1.54985	-3.43893	-1.08481	-0.074265	-0.263111	-0.79736	-0.355771
-0.58122	-1.78559	-1.36808	-1.65532	-1.2371	-1.70219	0.0906725	-1.39062	0.932709	-2.31549	-1.02388	-1.40994
-0.188088	-0.564421	0.0295337	-1.619	0.192155	-1.48328	-0.145235	-0.605626	-0.169682	-0.839274	-0.697836	-0.0917254
0.246016	0.0620894	-0.563114	0.366643	0.480815	-0.585917	-0.208389	-1.03567	0.292726	0.308019	-0.802034	-0.41967
0.00328405	-2.79885	-3.00949	-2.51758	-0.42141	-3.18972	-2.56083	-3.48649	-0.364354	-3.74017	-3.75207	-2.43615
-0.409149	-5.69207	-3.26195	-4.91048	-0.859126	-4.53803	-3.74321	-4.07685	-0.802569	-3.75769	-4.94591	-2.49893
-0.498025	-2.90213	-3.66717	-3.89768	-0.844012	-4.8666	-2.53936	-3.92117	-1.12816	-3.496	-4.73537	-2.3276
-0.00201562	-5.11729	-5.25379	-3.86571	-4.54615	-7.07679	-5.66468	-4.33759	-6.32853	-4.94833	-4.8402	-4.58432
-0.337662	-4	-5.10167	-4	-3.9995	-4	-5.22045	-4.20598	-4	-4.79871	-5.75361	-4.844
-0.0729987	-4.98058	-4.14681	-4	-4.93845	-6.51701	-5.66519	-4.71682	-7.21604	-4	-5.24486	-5.64558
-0.125663	-4.21743	-4.67086	-3.54735	-4.23819	-5.29856	-5.68696	-4.35981	-7.45782	-5.75733	-5.13104	-4.71071
-0.214673	-5.96671	-4.56943	-4.16041	-4.70994	-5.49848	-6.57734	-4.83882	-7.06092	-6.7082	-5.48843	-5.79998
0.201927	-5.72375	-5.98304	-4.1719	-4.72971	-6.45512	-6.15165	-4.88356	-7.05592	-5.86811	-4.96265	-5.34065
0.41096	-4.5551	-5.5283	-4.37019	-5.05168	-6.70385	-5.59206	-5.66356	-7.73893	-5.27655	-5.91168	-5.70919
0.390658	-5.24798	-6.41772	-4.1334	-5.28894	-6.09806	-7.0635	-5.74757	-7.07216	-4.86509	-6.06705	-5.8241
-0.199227	1.25063	-0.488411	5.79597	-0.435843	1.08271	2.10976	0.859591	-0.912357	4.21188	1.23064	0.452648
0.648563	1.15762	0.22512	5.1522	-0.390594	0.121661	1.37172	0.526141	-0.984108	3.21075	0.399622	0.0570223
0	0.173081	-0.832104	5.1852	-0.548693	0.0273264	1.50673	0.122711	-0.842438	2.77034	-1.91414	0.120675
0.716039	1.84583	2.02329	5.37205	0.625903	0.538706	1.50911	0.658438	0.248723	2.69368	2.56044	0.663415
0.728927	0	2.17686	5.28217	-0.153376	-0.409244	3.89502	0.499419	0.41914	4.39183	-0.616329	-0.00896739
0	3.15413	3.87295	7.3399	1.83594	0.999072	4.87557	2.82266	2.27585	5.27119	2.75912	0.718083
-0.0391794	0.359079	0.833516	5.76199	-0.235356	-0.862333	1.71708	-0.350552	-0.263611	2.38367	0.236633	-0.761711
1.82223	4.08311	1.42321	6.6974	1.91072	1.38184	4.20162	1.6462	2.57242	6.06557	0.842117	1.07009
NA	4	4	4	0	0	0	0	0	4	0	0
NA	0	0	0	0	0	0	0	0	0	0	0
0	NA	4	4	0	0	4	0	0	4	0	0
-0.188276	-1.07866	0.189235	6.79117	-0.733109	0.879618	3.11224	-0.421975	-0.51363	4.8137	-0.375908	-1.46283
0.272776	1.75226	0.679512	1.32941	1.19371	2.76218	0.819548	0.496729	1.66338	3.27641	0.868731	1.41226
-0.114886	0.504836	-0.597556	-0.0174492	-0.105847	-0.833132	-1.39022	-1.05443	-0.305799	-0.164384	-1.57655	-0.490307
1.15981	2.77275	1.32238	1.33701	0.62626	-0.0409805	-0.565701	-0.244766	0.83257	0.937114	0.650114	-0.0415756
0.0851387	0.287499	0.43074	-0.366526	0.191323	0.221751	0.784523	0.182689	-0.0560003	-0.548049	0.212904	0.0731481
1.70324	2.15714	1.61875	-1.94606	1.1723	0.743153	0.674962	2.41586	1.40595	1.59339	0.920156	2.55103
-1.39159	-0.915281	-1.2796	-0.777076	-1.79308	-0.910815	-0.932384	-1.27909	-2.08932	-0.989103	-0.79429	-1.76307
0.337503	-0.558207	-0.261779	-1.11714	-1.65256	-0.283464	-0.92441	-0.708937	-0.941665	0.307349	-0.507264	-1.11787
0.272349	0.00265988	-0.176504	-0.875072	-0.314656	-1.07847	-1.69108	-0.721043	-0.464283	-0.796849	-0.992823	-0.247195
0.0192025	-0.427099	-1.81045	1.51809	0.558734	-1.95525	0.638987	-2.90432	0.73045	2.23424	-2.88881	-1.01569
-0.170648	0.637808	2.03582	1.78373	-4.98779	0.44853	-0.854352	1.52902	-3.56364	-1.11173	3.00538	-3.17619
1.86307	1.13741	0.45045	1.5872	1.38276	1.52231	2.30874	1.55022	1.36759	2.24306	3.14298	1.03295
0.260259	0.258162	-0.0951419	-1.47139	0.0982539	-1.76666	-3.82566	-0.355251	0.177817	-0.589948	-0.0254475	-0.14482
0.560231	0.00486041	-0.381968	-1.5322	0.145456	-1.68517	-4.3789	-1.17957	0.568985	0.270744	-1.45927	-0.267987
1.13928	-0.196841	-0.743237	0.381258	0.100607	0.675323	1.50012	0.283346	-0.801495	-0.422068	0.401384	0.08707
1.98485	1.91979	1.18897	2.03744	2.05288	0.0475825	0.224039	0.819704	2.53368	2.352	1.27302	1.33737
0.74551	-0.647421	-0.962989	0.0396588	-0.71589	-0.538911	-1.14457	-1.69401	-0.556795	-0.739711	-0.65252	-1.01809
-2.29187	-2.34609	-4.53613	0	-4.98848	-5.75235	-2.97692	-3.93743	-5.7664	-2.62094	-2.47951	-4.39974
-2.52009	-1.76162	-2.18482	-0.763179	-2.86348	-4.46289	-1.63187	-3.12349	-3.56407	-2.63685	-1.75374	-3.12145
-2.02032	0	-2.07787	0	-3.24756	-5.13305	-0.631309	-2.95536	-5.32712	-3.00807	-2.29	-2.49604
-1.57985	-3.52122	-1.48758	-1.12181	-4.85088	-1.36507	-1.58429	-1.29191	-5.57261	1.74226	1.40265	-2.33291
-3.07314	-5.36438	-5.71517	-5.50126	-8.05159	-5.83144	-5.78643	-6.35396	-9.03476	-4.70355	-4.77006	-6.30784
-3.03438	-5.31334	-7.04794	-4.24155	-8.82848	-6.59182	-5.87897	-6.68793	-10.8418	-6.49873	-5.94621	-6.14227
-2.99379	-3.82133	-3.74013	-6.08979	-5.67004	-4.92663	-3.02232	-5.32492	-6.08841	-4.72296	-5.22978	-5.32149
-2.96605	-3.93659	-4.36116	-4.44644	-6.0553	-5.2527	-2.03188	-5.1082	-8.43565	-5.39623	-4.05106	-4.73819
-2.7624	-3.80067	-3.07425	-3.24647	-5.04341	-3.58736	-1.87637	-3.51409	-5.08597	-3.86512	-2.13939	-4.44531
-1.01863	3.30661	4.53462	2.93392	2.0424	5.80996	6.18818	3.7321	3.9571	3.95848	3.96687	2.51501
1.13963	3.68846	3.06465	4.35169	3.66424	2.41382	2.40566	2.97202	3.86691	3.31559	2.34877	3.06801
-0.520567	1.4328	1.75067	0.303355	2.07846	0.892676	0.494047	1.87813	2.2044	1.46438	1.3844	1.33537
1.25955	3.39628	3.02215	0	3.60674	1.28854	3.04024	3.15044	3.68127	3.24132	2.95415	3.0911
1.15056	3.34381	2.03883	1.6086	3.30172	1.62305	2.75725	2.75201	3.20827	2.94257	1.62544	2.73048
0.150105	3.7458	2.83879	2.01549	3.45754	2.17179	3.29116	2.99705	3.67926	2.63744	2.37312	2.83082
0.0921081	1.75751	1.54705	-0.297069	2.10559	0.426903	1.69843	1.19807	2.42946	-0.0310029	0.919334	1.10159
0.115051	0.366989	1.82	2.8474	0.868059	0.343548	2.2547	-0.0816798	0.982811	0.175886	0.198532	-0.0317877
-1.40304	-1.41963	-1.52467	1.65039	-0.518124	-1.46498	0.55153	-0.847819	-1.92448	0.928305	-2.32479	0.377248
-1.2825	0.173273	-0.00912559	1.69705	0.0596331	0.0650339	1.276	0.607392	0.0169512	1.35006	-0.305078	1.3478
-0.299927	1.88248	0.648406	1.89882	1.10804	-0.238279	0.343805	0.601083	0.481162	2.4712	-0.00634292	2.27853
-0.587852	0.140285	-0.2004	0	-0.383567	-0.695663	-4.48479	-0.963862	-0.466135	-0.243671	-0.949366	0.339792
-0.0801852	-1.15266	-0.839363	-0.152229	-0.199026	-2.94304	-4.5841	-2.44305	-0.890621	-0.617154	-2.3778	-0.235251
0.540273	0.416357	0.45664	-0.107811	1.21497	1.80891	0.694625	1.86152	1.35387	-0.492528	0.311513	1.13654
1.29378	0.798832	0.696427	0.378643	0.985792	-0.141682	-1.61777	0.322079	0.968976	0.683464	1.24794	0.645176
0.540304	0.0666033	-1.44372	-0.597019	-0.685499	-1.91797	-1.63066	-0.606799	-0.174856	-0.482636	-0.688938	-0.500847
0.881283	0.348607	0.235348	0.546004	0.231678	-0.295077	-2.46704	-0.39004	1.00715	0.469001	-0.283197	0.132539
1.21121	2.69467	3.30141	1.22863	0.514917	4.34123	1.83931	3.2003	-0.134571	5.23758	4.64071	2.25142
0.661114	2.20611	3.29359	1.76534	0.119179	4.15889	2.30501	3.53372	-0.344991	5.36712	4.77743	2.10464
0.591197	0.868963	2.18243	0.975427	0.103314	1.99621	1.51795	1.88922	0.520053	2.89331	2.49989	1.16722
0.413057	-0.322759	0.133483	-2.7174	-0.737196	-0.12826	-4.69302	-1.11948	-0.336556	0.400372	0.0224463	-0.76515
0.104853	0.499265	0.810575	-1.32081	0.246859	-0.578849	-2.27443	-0.0335319	-0.263678	0.197034	0.714418	0.0706677
-1.55947	2.05683	1.67842	1.77259	1.4116	0.825259	-1.26689	0.711293	1.97217	0.918343	1.89035	0.824035
-1.21746	1.50445	1.61898	-0.557636	1.30963	0.045132	-0.662149	0.0558889	1.61662	0.0225036	1.576	0.459069
1.34078	1.18834	1.25947	1.96531	0.661874	1.06815	1.06795	-0.111376	-0.112555	2.6539	1.52483	1.08853
0.95672	1.87465	1.28223	1.2512	1.96916	0.998485	1.02374	1.27014	1.63112	1.68291	2.17057	1.94328
0.0879022	-0.132801	-0.115935	-0.673138	0.0564055	-2.43986	-1.15033	-1.04657	-0.0985878	-0.754163	-0.421262	-0.230177
0.0643951	-0.731536	-0.673427	-0.0788283	-0.170223	-1.84429	-1.37891	-1.42085	-0.455342	-0.374908	-0.511412	-0.439134
1.03112	1.1402	0.530701	0.723432	1.34857	-0.806784	-0.536338	-1.09725	1.32041	1.02294	-0.706938	0.412307
-0.440633	3.09439	2.48798	6.09999	1.38835	1.54161	3.23461	1.49899	0.105038	1.29808	2.7782	1.61565
1.20593	1.28509	0.745076	-0.0935777	1.19774	-0.246979	-0.850724	0.0869074	1.27222	0.995265	-0.0161983	0.739295
-0.332553	-0.834385	-0.254447	-0.680806	-0.276812	0.335963	0.098679	0.352424	-0.828453	0.293509	0.0297806	0.0273053
-0.907892	0.637365	2.18263	1.0642	0.823963	-0.133909	1.85943	0.697948	0.0643708	2.20687	1.45816	1.38445
0.511495	0.521764	-0.174456	0	0.15368	0.493443	-0.0888686	0.726649	1.31079	0.756329	0.734097	0.493837
-0.158151	-0.901183	0.372027	0.682285	-1.9443	0.116884	0.912586	-0.139144	-1.99282	0.250216	-0.145034	-0.837869
2.07182	-3.04997	-2.44907	-0.274825	-4.20686	-0.935516	0.139983	-1.81324	-5.79166	-0.0184179	-1.53189	-2.53718
2.20418	-2.57095	-2.58221	0.266517	-3.62645	-0.345152	0.857881	-1.53394	-5.46149	0.278776	-1.50839	-2.18748
1.94345	-3.46001	-2.2433	0.642432	-3.62729	0.392378	0.907595	-1.55547	-5.3949	-0.0451774	-1.72811	-2.32075
0.378186	1.29474	2.10622	1.32359	2.62961	1.29218	0.55682	0.850336	1.62787	1.75776	0.678856	1.21988
0.263085	-0.0715158	0.431111	1.19584	0.824075	0.00962678	2.81587	0.119371	1.32843	-1.06421	-0.161523	0.0834235
1.79495	2.86915	2.05593	2.33765	2.72725	1.18373	1.86232	2.57123	2.95954	1.73142	1.14111	2.92579
0.0205757	-2.66543	-2.08468	-1.73316	-1.87495	-1.29713	-0.772383	-1.24847	-2.13408	-1.87885	-1.23595	-1.28728
0.225248	-1.28116	-1.45595	-0.628448	-1.42842	-2.30178	-0.494528	-0.739879	-1.58549	-1.61534	-2.8379	-1.08185
0.459864	1.49815	1.53049	-0.234204	2.52202	0.138254	1.34136	0.732819	2.68536	0.226795	0.881158	1.80429
0.046827	-1.49868	-1.42968	0.156769	-1.60802	-3.49701	-0.955973	-2.12689	-0.0416029	-1.05945	-2.67837	-2.5083
-1.00555	-3.09552	-0.510636	-0.623517	-4.59615	0.411715	-1.92389	-0.463235	-5.42639	-0.4584	0.365193	-2.25902
-0.06716	0.66445	1.43453	3.21752	-0.252581	-0.181715	0.713473	2.6123	3.44541	1.92341	2.96198	-0.578073
NA	0	0	0	0	NA	0	0	0	0	0	NA
-1.70731	2.15626	2.59896	-0.00921623	-0.478691	0.0218658	0.140476	0.136039	-0.246411	-0.235924	0.482143	-2.88227
NA	NA	0	0	0	NA	0	0	0	0	0	0
-0.440633	2.66825	0.329915	4.61872	1.05115	2.54161	3.51943	3.37398	5.16837	3.62642	2.98871	0.215166
1.35978	1.71415	0.960772	0.303355	0.0337971	-0.197259	1.85943	1.93634	3.58407	4.19174	2.74949	-0.684769
-1.70731	0.209192	-0.144675	4.34719	-1.5335	-2.3609	0.792126	1.16271	1.68991	3.66253	2.08824	-2.8318
0	4.08311	4.22295	4.35076	1.25501	0.684055	4.00552	3.35678	4.05261	5.02337	4.60396	1.22249
-1.07347	0	1.12675	0	-1.61901	-2.04833	1.81374	1.66577	0.918358	4.10282	2.96564	-2.8921
-0.394738	0.521764	1.984	0	-1.27682	-2.04833	2.29561	1.44811	0.31977	4.3598	3.80852	-1.94971
-0.287859	-0.746397	-2.37834	-0.190257	-0.425711	-1.51588	-4	-1.45541	-0.496002	-0.348817	-1.44303	-0.640475
-0.131183	-0.945653	-1.80112	1.38189	-0.0730917	-0.532662	-2.44005	-0.808566	0.69851	1.17824	-0.565499	-0.184426
-0.308689	-1.76043	-1.91372	-0.881889	-0.885055	-1.31216	-3.25543	-1.30012	-1.54848	-0.759119	-1.12359	-0.872792
-0.357869	-1.83859	-1.52097	-1.71545	-1.0242	-1.34846	-3.70399	-1.08434	-0.706708	-0.574217	-0.748947	-0.909918
-0.230877	-1.62444	-2.12162	-1.38343	-1.34709	-2.06923	-4.93137	-2.50473	-1.59111	-0.984922	-1.98855	-1.34827
NA	0	NA	0	0	0	0	0	0	0	0	0
1.27313	1.45643	1.50811	1.16333	2.40504	0.956859	0.768227	1.37433	2.85475	2.06051	1.56819	1.71326
-0.484244	-0.732509	-0.10203	-1.1433	-0.618981	-0.747523	2.05637	-0.149483	-0.410764	-2.34446	-0.891427	-0.97984
1.82223	4.08311	3.37398	7.26428	3.08574	2.85014	2.48187	1.70549	3.07261	4.34018	3.28764	2.23437
-0.673891	2.43529	1.90163	5.72764	1.59097	1.55529	1.05682	1.57985	-0.195327	2.49225	0.485435	1.39408
-1.69539	-3.54492	-3.13681	0.474333	-4.81298	-2.51358	-1.78636	-3.44057	-5.86872	-2.55703	-3.32483	-3.32818
-2.64259	-3.56945	-2.96671	-3.30181	-4.94378	-2.34944	-2.22472	-2.80655	-5.60035	-3.5971	-2.87781	-3.03117
-1.98986	-2.16063	-1.85685	0	-3.57009	-1.58945	-1.07701	-2.41343	-3.93355	-3.90212	-4	-3.794
-1.89068	-2.69915	-1.51497	-3.23066	-2.16775	-1.22772	-0.835286	-1.92059	-2.42931	-1.72838	-1.39685	-1.90361
0.407185	-0.249388	-0.00966562	-0.790567	-1.52591	-0.275886	2.38512	0.281222	-2.82207	-0.412423	0.262162	-0.664372
0	2.22048	2.66553	0	-0.186655	-0.000928014	-0.470758	0.686993	0.992706	1.41264	1.95621	0.529102
-0.833139	-0.32572	0.620517	0	-1.39624	-1.01841	0.0965506	-0.724555	-1.50351	-0.553562	-0.427412	-1.09678
-1.44877	-1.00536	0.475821	-0.249104	-0.082359	0.0551666	0.413365	-0.76735	-0.0895934	-0.724411	-0.132521	-0.546647
-0.648547	-0.32572	0.249938	-2.59418	-2.62811	-1.22172	1.3259	-1.61328	-1.99709	-1.43644	0.315923	-1.74119
-0.244358	-1.93627	-1.55121	-3.30085	-3.37122	-2.09984	0.39639	-1.36164	-3.97109	-2.31698	-0.485434	-2.30773
-0.412741	-2.13007	0.946262	1.20298	-1.60141	-0.348025	1.52522	-1.11141	-1.79625	-1.22651	-0.186511	-1.51987
-0.595672	-0.358506	0.149449	-0.298904	-0.431771	0.845117	0.716821	0.818302	-0.856127	1.17741	1.38312	0.353001
-0.87952	-2.33469	-0.864282	-1.40165	-4.34464	0.585973	0.207782	-0.646507	-5.40913	-0.777713	-0.189845	-2.07795
-1.48965	-1.54396	0.132283	-0.656878	-5.04002	1.47323	1.25237	-0.262314	-7.48378	-1.09529	1.57368	-1.9321
-1.49397	-1.952	0.745831	-0.000986664	-4.10665	2.098	2.33296	0.690695	-6.30946	-0.443136	2.1633	-1.32302
-1.39592	-0.614969	1.31531	1.24848	-4.4926	1.89282	2.36544	0.78809	-6.77206	-0.0741999	2.54448	-1.53679
NA	0	0	NA	0	0	0	0	0	0	0	0
1.40904	1.60324	0.815616	-0.201174	0.275029	0.722831	1.28032	0.71536	-0.10467	0.790438	-0.0597678	-0.159876
-0.242887	-0.555089	1.55583	2.31884	-0.643998	0.391938	0.583231	0.051317	-0.0783596	0.558825	0.10204	-0.561369
-6.97093	-5.69232	-5.3006	-4	-7.00204	-6.42048	-5.05024	-7.50777	-6.87118	-5.81986	-5.30827	-8.31059
-5.11472	-3.5469	-4	0	-5.82694	-4	-5.48203	-7.19561	-4.90235	-4	-4	-7.36879
-2.72596	-2.80946	-0.379339	-0.410053	-3.36618	-2.79459	-3.05485	-0.734325	-1.63316	-4	-0.741373	-3.85614
-2.34733	0	3.45953	3.18632	-1.82937	0.513918	-0.562736	0.864165	-1.05792	-3.17232	1.1555	-2.47936
0.495061	1.8995	4.11773	6.49676	-0.731603	0.619704	1.01162	2.76366	-2.24433	-0.789062	1.81034	-1.5426
NA	4	4	4	0	NA	4	4	0	0	4	0
NA	0	4	4	0	0	0	4	0	0	0	0
-1.07347	0	2.63845	2.92117	-1.66521	0	0.499517	0.227335	-2.25996	-2.21973	0.146782	-1.14274
0	1.56917	4.50441	6.5372	0.0554102	0.999072	1.95853	1.92434	-0.212559	0	1.53079	-1.24707
0.728927	0.253012	0.695715	3.69107	-1.36981	1.41153	3.17693	0.424332	-1.40872	2.8413	0.787859	-0.238629
-2.72596	-1.80946	0.286906	-0.0278698	-0.393704	-2.37956	1.32786	-0.472197	0.888559	0.891105	0.0484516	-1.71243
0.491709	1.05478	0.236663	0	0.428433	-0.91545	0.0144505	-0.327468	0.43689	0.776713	-0.468667	0.364812
1.0879	1.57051	1.39266	-0.673138	2.49291	0.271346	2.12224	1.65172	2.12492	1.69795	0.0419005	2.32962
-0.726373	1.08322	1.24539	0.0211352	1.06311	-0.145128	1.59703	0.538313	0.476995	0.824685	0.230276	0.913844
-0.854354	-0.959326	-0.0416618	0	-1.25715	-0.417854	0.20086	-0.377267	-1.37295	-0.698791	0.111058	-0.358258
0.746306	-0.584774	0.904598	-1.80318	0.619849	-0.0313084	0.763397	0.0494231	0.771222	-0.25378	-0.282445	-0.33414
0.245907	2.55023	2.2214	1.88503	2.48592	2.17758	0.078605	1.75959	3.45185	3.9215	-0.000780372	2.83512
0	NA	0	0	0	0	0	0	NA	0	0	4
0	2.22048	0	3.35076	1.16265	4.50271	4.00617	0.294216	0	0	1.13326	5.87581
-0.673891	1.28345	-0.432527	3.04466	-0.182597	3.01187	2.05241	-2.37523	-2.86039	0	-0.80571	4.34264
-1.30473	-0.195848	0.00904792	4.12039	0.286239	2.69559	1.67986	-1.27641	-1.11151	-1.82052	-0.626817	3.97343
-1.8256	0.572657	0.285014	6.69381	1.35706	4.33559	3.36094	-0.896288	0.58345	-0.251107	-2.3325	5.38133
-1.34733	1.93127	0.800262	7.08293	4.67936	6.34108	2.15474	-0.417716	3.81242	0.402046	-0.281775	5.92701
-0.0999258	0	1.16624	0.350758	-1.57394	-1.61816	-0.220659	-0.601029	-1.79503	0.281339	-2.15788	-2.45569
-0.347334	0	2.99929	5.38158	-1.11675	2.38184	3.76854	0.823672	-1.21256	2.51343	1.50413	0.186955
-0.574818	1.79064	-0.0740448	1.97843	0.358261	-2.39797	-0.556281	-0.754118	0.869312	0.727007	-0.866249	-0.139712
0.412148	1.35793	0.825544	0.303355	-0.235369	0.221614	0.429168	-0.155921	0.796363	-0.634766	0.379676	-0.324234
0.31468	0.922261	0.555148	0.074316	0.361601	0.818334	0.749185	0.915339	0.898623	1.07918	2.12591	0.0693399
-0.0401744	-1.87702	-2.07434	-0.852748	-1.19489	0.131973	0.293673	-0.0742719	-1.04733	-0.372084	0.809676	-0.454878
1.32611	-1.01231	0.742749	1.4597	-1.11676	1.29225	2.90346	0.45481	-4	8.75133	0.0671193	-0.64942
2.86167	1.93127	1.80026	5.28399	-0.231754	2.9668	4.69056	1.96827	0.852156	12.3803	2.55422	1.66736
1.73994	0	1.45791	0.350758	-1.00544	1.38184	2.19308	0.889133	-1.03797	10.1416	0.975745	0.828473
NA	0	0	0	0	0	0	0	0	4	0	0
0	NA	0	NA	0	0	0	0	NA	4	0	0
-0.707309	-0.13949	2.04989	0	-1.45015	-1.3609	-0.77021	-1.02068	-1.36727	5.3266	-0.364953	-0.637056
-0.492854	1.30962	-0.0174899	0.735785	-1.36609	-0.306261	1.22326	-0.16665	-2.43654	6.12884	0.858204	-0.307602
-1.29497	0.157619	-0.237965	-1.29707	-1.10832	-0.21272	0.851245	-0.181956	-1.17864	6.08554	-0.53207	-1.19274
2.40719	2.22048	1.87295	2.39976	0.100583	1.38184	3.05375	1.64495	1.22475	7.3801	0.956207	1.37434
-0.330598	-1.50137	-0.197586	1.30494	-1.12353	-0.144005	0.804448	-0.354794	-1.9471	5.07085	-0.724856	-0.791426
0.620891	1.18871	1.88767	-0.265979	0.925712	1.89718	3.1156	2.74931	1.30031	6.12704	2.97395	1.94577
-0.157186	1.69913	2.4946	-0.265979	1.70339	2.02841	3.52525	2.21244	1.70436	4.68786	2.92909	1.90403
-0.537749	1.79415	0.30556	0	1.59224	1.02187	1.89437	1.82946	1.46892	3.71795	0.519721	2.03412
-0.231565	-3.46045	-2.79032	-5.59927	-4.34827	-0.385666	-3.50683	-2.05678	-6.83361	-0.241434	-3.33488	-2.71122
-1.00184	-3.20797	-2.41613	-4.30793	-4.52533	0.0477144	-3.59832	-1.9671	-5.87076	-0.384043	-3.54999	-2.74428
-0.813778	-3.9704	-2.55662	-3.37292	-4.53905	-0.272729	-3.67728	-2.13233	-6.2226	0.412513	-3.2709	-2.56345
1.23726	-0.0157953	2.50022	3.58732	0.679596	2.72322	3.01637	1.88193	1.59381	6.52616	1.88116	0.980507
-2.09249	1.88676	3.96591	-2.40216	-2.43553	-0.672139	-0.464809	-0.996206	-0.704727	0.902363	0.792998	-1.44192
-0.69029	-1.97566	-1.9033	1.02316	-2.53464	-1.69717	-1.3529	-2.65131	-2.27262	-2.22111	-2.00705	-2.30386
-0.301238	-0.503769	-0.445242	2.1797	-0.232183	0.819264	0.446905	-0.453623	-0.17542	-0.0484557	-0.106469	-0.0727281
-1.00051	-1.98773	-0.282802	2.04514	-1.21526	-0.167615	-0.535401	-0.973336	-1.34842	-1.36632	-0.970339	-0.715603
-1.53775	-1.4287	-2.93676	0	-1.94869	-1.8735	-2.4747	-1.88004	-1.74485	-1.75234	-2.13281	-1.327
-0.0838084	0.929179	0.419544	-1.04368	0.671742	2.18204	0.49459	2.8673	0.801655	-0.184887	4.84086	1.44083
0.451293	1.7601	1.64798	-2.0598	1.10664	2.66524	0.895625	3.35399	1.08548	-0.351717	5.12861	2.22819
-0.0821315	0.116627	0.0924451	-1.56687	-0.193476	1.26303	0.780637	2.02323	-0.0687687	-1.04634	3.51724	0.61272
0.0995763	1.33216	1.85601	-0.960211	0.649	2.46143	1.3355	3.18981	0.764226	-1.23592	5.07574	1.93827
-0.584079	-0.550824	0.275174	0.00987288	-0.375091	0.831783	2.72044	0.261961	0.103174	0.469324	0.715839	-0.558533
-1.07348	-0.542196	-0.597155	-0.95781	-4.22589	-0.269422	-2.00912	0.0160984	-5.27357	-0.837939	0.551981	-1.13282
0	1.75804	1.06805	0.303355	0.103498	0.919399	2.99665	-0.388565	-0.047394	1.33861	0.267924	-0.783043
0.00483873	2.57266	1.40643	0	0.887474	0	2.47749	0.485346	1.93734	-0.256452	0.954807	-1.13746
-0.200339	1.15434	-0.316472	-0.013431	-0.153147	-2.98293	-1.34724	-0.876446	-0.53355	-3.15433	-1.45121	-0.484503
0.961493	2.16379	1.21067	1.79234	1.10254	0.133166	0.910463	1.14454	1.38624	1.24376	0.15328	1.59012
0.241626	0.187504	-0.38242	-0.170255	-0.140948	1.00099	-0.484771	0.489308	-0.24795	-1.08023	0.867399	0.747623
-0.251464	-1.21318	-0.1284	-1.17445	-1.32025	-0.0619108	0.544861	-0.215478	-1.94296	-0.267983	0.211488	-0.179074
-0.546588	-0.774852	0.742778	-0.919496	-1.47224	0.897147	1.78905	0.712389	-1.94163	0.0428246	1.12717	-0.33024
-0.051454	-1.5374	-1.95145	-1.65398	-1.40424	-0.417309	-0.882883	-0.721651	-1.74713	-0.244322	-0.343588	-1.16017
-0.0146052	-1.03483	-1.23008	-1.02694	-1.23142	-0.559229	-1.87752	-0.932305	-1.1592	-1.05412	-1.52346	-1.04195
0.169396	-1.52387	-1.55586	1.45801	-1.20037	-0.816632	-0.98494	-0.813612	-0.27539	0.00136295	-1.2846	-1.21097
1.17652	-0.302317	0.330484	-1.03152	-0.281474	-0.0135063	-0.523586	-0.22445	-0.109471	-0.41567	-0.212938	-0.614594
-0.043537	-2.03634	-1.80518	-1.51682	-1.98938	-0.513387	-0.459395	-1.07025	-1.88158	-1.71195	-0.664964	-1.52921
-0.020786	-2.18455	-1.83171	-1.95554	-1.6808	-0.465771	0.0282914	-0.818847	-1.89643	-1.55293	-0.785648	-1.30699
-0.734953	-1.55363	-0.152905	-1.84677	-1.6559	-0.107064	-0.460089	-0.0113347	-1.97502	0.132825	0.863635	-0.842614
-0.957144	-0.623114	0.960507	-1.4576	-1.26444	0.848516	0.0570879	1.32203	-1.79685	0.842041	1.84648	0.394546
-1.09823	-0.372154	1.00447	-0.125629	-0.473139	0.257462	-1.92081	0.775267	0.557886	0.154411	1.66126	-0.131875
1.2924	2.36272	2.72049	1.8997	2.64545	1.63033	0.115626	1.88813	2.62381	1.70123	3.06027	2.03088
-0.872326	-0.0697589	0.170265	-1.60038	0.15477	0.421868	0.146626	0.257111	-0.785453	-0.6853	1.59953	0.361663
-2.13103	-0.567067	0.498927	-1.6025	0.0540693	1.31144	0.887676	1.24534	-1.15285	0.425763	1.60228	1.20079
-0.840367	-1.66915	-1.1591	0.644066	-0.897586	0.0371104	-1.2867	-0.420874	-0.436254	-1.68367	-0.738507	-0.692608
-0.947043	-2.12053	-1.14445	-2.4054	-3.56515	-1.19996	-0.776554	-0.961009	-3.35114	-1.64937	-1.64186	-2.19762
0.4482	2.05809	1.47823	2.19368	3.35464	4.41108	3.89219	4.90644	4.26353	1.60061	1.15191	2.71423
-0.838333	0.614261	-0.975886	0.208578	-1.80725	-4	-0.329573	-2.41461	-2.67341	0.0843623	-0.660391	-1.45434
-0.935605	2.9427	1.82154	2.65976	4.943	2.48891	0.940537	3.24592	4.06278	4.26203	2.29856	3.38284
-1.34441	2.5717	1.14601	-0.646321	2.07375	-0.975304	0.589858	0.74325	1.19559	1.88101	-1.70944	2.64378
-2.07281	0.697105	0.523523	-1.35491	1.63654	-1.04487	-0.409392	-0.174128	0.992076	0.42209	-1.40885	1.82736
-1.07314	1.24552	0.2398	0.798591	2.11715	-0.92477	-0.888953	0.24711	1.55997	1.13997	-1.20529	2.17401
-2.48215	0.900041	-0.542076	0.0548397	1.56492	-1.53822	-0.955401	-0.0284864	0.848733	1.35977	-2.56179	1.81976
-0.96545	1.54578	-0.23363	-1.65931	2.22451	-1.50524	-0.787739	0.361627	1.51393	2.0929	-2.22274	2.30961
-0.945876	1.22336	0.26838	-0.168001	2.26723	-1.69927	-1.03307	0.325946	1.50083	2.0981	-2.25293	2.15208
-1.5441	1.11281	0.0931593	-2.67926	1.82041	-1.78378	-1.54576	0.0963042	1.01853	1.47585	-1.69362	1.5722
-0.983728	1.14803	-0.204007	-0.696775	2.08084	-1.52777	-0.565601	-0.10589	1.20429	1.37708	-2.40041	1.62847
-0.265074	1.2657	0.594886	-2.28589	2.38046	-0.657742	0.083722	0.158289	1.6583	2.14038	-3.0581	1.98787
-0.234863	0.914594	0.363899	-0.284146	2.03316	-0.799444	0.243455	-0.275775	1.51973	1.54165	-1.75428	1.72824
0.339473	-1.37148	-0.351509	-1.2652	-1.07663	0.132266	-2.57417	0.0457306	-1.14611	-0.514546	0.877539	-0.138493
-1.69127	-2.77436	-1.37708	-1.99277	-3.07919	-1.32175	-1.4695	-2.22086	-2.98841	-1.83503	-2.36778	-2.76582
-2.57991	-4.87277	-2.32649	-4.09118	-3.16892	-1.50343	-0.405008	-1.80558	-3.88255	-2.04789	-1.60515	-1.97943
-1.80569	-2.81606	-3.38102	-3.03551	-3.49229	-1.62489	-1.13984	-3.00098	-4.33609	-2.62752	-2.16335	-3.82369
0.357857	3.41148	2.99672	0.734021	2.82299	3.11339	2.11066	2.36237	3.37843	2.51855	2.93817	3.06632
0.237263	3.03425	2.03906	1.8148	1.6827	1.76678	3.06253	1.90069	1.41878	2.67893	2.55331	1.51745
NA	NA	0	0	0	0	0	0	0	0	0	0
-0.440938	1.16693	0.881377	0.351838	-0.639348	-1.29574	0.649186	-0.0664068	-1.73936	7.18538	0.602253	-0.908697
0.185892	0	-1.63812	3.4656	-1.4364	0	-0.778124	-1.93053	-2.52604	1.75721	-4.0341	-1.83014
0.0130552	-2.00458	-1.75978	-1.38713	-2.15398	-0.83066	-0.616085	-2.11181	-1.95548	-1.32385	-2.94707	-2.04595
-0.0260638	3.70378	3.62402	1.39976	2.379	-0.415966	2.00536	2.0519	2.59152	1.39138	0.602634	2.0795
0	4	4	0	4	0	0	4	4	0	NA	4
1.65267	3.61922	3.87295	3.39976	4.18446	2.72322	3.44296	3.7605	5.00535	4.45369	2.22716	4.09308
-0.479866	3.18769	1.62173	1.0542	2.42678	0.456525	1.69659	2.16285	3.33847	3.86402	0.190854	2.38253
1.49343	1.17659	1.2255	2.39976	1.54711	0.221464	1.64611	0.957064	1.29338	0.539088	1.488	0.928113
-1.58614	-2.65793	-1.02047	-4.37483	-3.80544	-0.669575	-1.45692	-0.219214	-4.58616	-0.21779	-0.794246	-1.176
-0.279513	1.10626	2.06942	0.336209	1.28459	0.931408	2.01301	0.743105	2.12308	0.905197	1.07005	1.40828
0.263503	3.97548	3.11118	3.35451	3.97088	3.45468	2.14694	3.45287	3.69533	4.62821	3.33958	3.25271
1.12973	3.66824	3.24487	2.12186	3.41719	1.25657	1.0465	1.74799	3.79151	2.53116	1.83075	2.2859
-0.675527	-1.26683	-2.18138	0.255612	-2.34578	-1.67664	-0.887119	-1.34758	-2.30011	-0.817461	-0.337118	-2.26013
-0.529366	-0.672003	-0.387193	0.126573	-0.5759	-0.764382	0.195355	-0.333667	-0.490453	0.612309	-0.0313818	-0.376976
0.388974	7.58356	5.97947	5.83713	6.09408	7.39503	3.11347	6.53856	6.97513	6.7158	8.07353	6.29683
-0.755659	-0.820417	0.236936	0.682631	-1.17946	-0.799126	-0.33353	-0.419307	-1.37923	-1.08284	-0.761496	-1.00129
-1.29355	-2.22703	-2.00835	-4.28161	-2.64346	-1.51867	-2.09557	-1.25442	-3.25955	-3.36847	-1.84097	-2.01161
1.13963	0.570701	0.0383144	-0.483875	0.137839	0.13217	0.96028	0.523447	-0.940912	0.308624	0.212816	-0.264138
0.258868	-1.98377	-0.306166	-1.22752	-0.171129	-0.396867	-0.233568	0.119441	0.530263	0.419524	0.24806	0.275172
0.471485	-1.41579	-1.33676	-0.57336	-0.582	-0.499416	-0.201028	-0.544522	-0.503732	-0.258988	-0.17408	-0.393097
0.364171	-1.27386	-0.420263	-2.05883	-1.18144	-0.546969	1.48843	-0.0998442	-1.89998	-0.88113	0.669559	-0.469912
-0.690031	-0.828873	-1.22894	-0.667045	-0.462069	-0.370752	-1.22749	-0.879691	-0.380861	-0.771897	-0.77446	-0.50892
NA	NA	0	NA	0	0	0	0	0	NA	0	0
0.754149	-0.712374	-0.739518	-1.71745	-0.183235	-1.67274	-0.366319	-1.04796	-0.191096	-1.23401	-1.10619	-0.668428
2.97394	4.08311	3.58128	4.37547	1.08169	-0.000928014	3.03984	1.14618	0.630259	9.96162	2.22716	1.53148
0.98798	1.18977	-0.190613	-0.416914	0.867009	0.134001	-1.03692	0.375672	0.581759	1.18234	1.08851	1.4387
-0.234172	2.2071	0.915655	3.86749	1.54413	-0.894107	0.0245103	0.886464	1.06919	2.87429	0.0459736	2.58929
-0.995161	-0.0786601	0.567473	0	0.895768	1.12166	1.70113	0.262812	-1.6628	1.97357	-0.80571	1.91836
-2.18197	1.24848	2.39837	1.87739	0.456268	0.305716	0.708185	-0.305413	0.79427	1.87867	-0.0755082	1.97134
-0.459727	0.38993	1.87303	0.00319194	0.185064	0.496499	0.762457	0.626552	-0.559381	-0.119349	0.440663	1.00498
-0.842966	-1.14025	1.01154	0.805749	-1.37287	-0.200913	0.745075	-0.57412	-1.77234	-0.909853	-0.26425	-0.900237
-0.147099	-0.701093	-1.25839	0	-2.72287	-0.253185	0.0754893	-0.858575	-3.43403	0.0809372	-0.916599	-0.848633
0.246782	-0.95464	-0.360686	-2.00922	-0.183177	-1.97813	1.33806	0.112889	-0.0371216	0.880651	1.13208	0.125849
0.997423	2.26846	1.72556	3.32807	-1.27166	6.16236	2.77015	1.37695	-0.663269	6.29924	0.267924	0.626347
0.562883	0.248008	-0.208431	0.175717	0.0680098	0.78938	0.744549	0.288594	0.578538	0.576169	0.31493	-0.0362504
-0.453271	-0.977374	-0.409546	-1.26213	-0.658914	-0.560256	-0.335216	-0.407509	-0.0605198	0.155958	-0.641156	-1.02952
-0.451653	-1.29139	-1.08705	0	-1.33782	-1.71366	-2.83664	-1.503	-1.96927	-0.543997	-2.12161	-2.28088
0.012385	1.51765	0.486287	4.43326	0.727436	-1.30365	0.117994	-0.622558	0.799904	0.724548	-0.31041	0.977649
0.491448	0.757812	-0.280128	4.42095	0.795288	-0.114867	1.27551	-0.111521	1.20426	-2.47003	-0.69736	1.29413
-0.120991	-0.0786601	0.271619	3.78163	0.810179	0.0362277	1.43223	-0.0709166	1.27626	-1.42103	-0.561725	0.330735
-1.15822	0.108149	-0.638121	3.91102	-0.185316	-0.274627	0.37254	-1.07147	-0.825889	-1.38702	-0.554861	0.442351
-0.162567	-1.43806	1.74612	1.18421	-0.101032	0.559018	1.6514	-0.171651	-0.663982	8.55496	0.793812	-0.43334
-1.03634	0	-0.212849	0	-3.2697	-2.36199	0.131502	-1.46987	-2.31023	2.95021	-0.541073	-2.73479
-1.51885	2.87161	2.56688	5.0691	4.0387	2.46277	1.56521	2.27227	3.96439	3.55022	2.50997	2.40113
-1.63569	-2.11694	-1.5948	0.972238	-1.4128	-1.52989	-1.06932	-1.73559	-1.86359	-1.92331	-2.09617	-2.26809
1.82223	3.37652	4.1702	4.18632	4.30609	2.48648	4.98349	2.62618	4.52272	3.13048	3.39994	3.66152
0	1.28345	1.40643	0	1.28922	0.987084	1.55639	0.643656	2.02563	0.489056	-2.17086	0.677992
1.96027	0	-1.89466	1.95649	-4.66315	0.284062	-0.752064	-1.52245	-4.95119	0.555906	-1.50733	-2.74836
1.14312	0.0203588	-0.140296	1.12966	-1.96323	1.07249	-0.400806	0.0209988	-1.62202	0.644428	-0.146852	-0.530143
0.085393	0.828198	0.764772	0.962555	0.441572	1.93889	4.28562	0.764489	0.387369	0.349027	0.688897	0.524407
0.376372	0.747754	0.462009	0.556105	0.678567	0.127021	-0.958868	0.650841	0.784486	0.195055	0.467291	0.734921
-0.124369	-0.349979	-0.396494	-1.23381	-0.313951	0.127834	-0.869514	-0.190506	-0.31357	-0.290757	0.529472	-0.22587
0.520711	0.252426	0.119993	-2.89978	-0.184881	0.178657	-0.116445	-0.625113	-0.364338	-0.980808	1.01544	-0.614782
1.46364	3.36	2.39434	2.1857	1.5663	1.61418	2.3835	2.17741	2.23862	1.38887	2.02777	1.97144
0.404806	-0.535711	-0.448121	-0.253482	-0.29642	-0.701957	0.0628016	-0.277829	0.1838	0.337685	-0.470118	-0.525182
0.194268	-3.10327	-4.08226	-4.21572	-3.52972	-5.05998	-6.69283	-4.44195	-2.18601	-3.66747	-3.96514	-3.91946
1.45974	1.89856	1.00107	0	0.391048	0.164549	-0.856508	-0.049773	0.851364	1.57069	-0.791133	0.54136
0.736115	0.881414	0.428091	0.173769	0.572083	-1.47848	-2.71222	-0.571671	1.12718	-0.139489	-0.5187	0.168234
1.24632	0.93543	0.29795	1.47981	1.34215	-1.48942	-0.634347	-0.926446	2.26577	0.32665	-1.21677	0.134092
-1.64017	2.55187	3.14915	-2.15455	-1.13365	0.107272	0.205676	-0.209853	0.361829	0.125906	1.21118	-0.272841
-1.52956	1.29349	2.14723	-0.424796	-1.36467	0.271816	0.245788	-0.314674	0.250426	1.20801	0.244465	-0.853502
1.48609	1.10364	0.295361	1.36214	1.32704	0.476346	0.392065	0.203533	1.72607	1.00747	0.239452	1.23109
1.50519	-1.30859	-1.04252	-0.332651	-1.95078	1.05291	1.79337	-0.415981	-2.43704	-0.585009	-0.892037	-0.800951
-0.677371	-0.293969	1.15938	-1.36694	-1.47577	0.391218	0.54552	-0.46196	-1.52727	0.3073	0.893491	-0.663315
0.323144	-0.938214	-0.262905	0.566618	-1.06124	1.33234	1.39871	-0.11934	-0.830478	-0.253791	0.800885	-0.612271
0.124048	-0.357712	0.431094	-2.1433	-1.21007	0.984476	0.254905	0.413176	-1.73288	-1.15665	0.902646	-0.507105
0.0565032	0.771242	0.827919	1.92557	-0.265614	-1.24073	0.224181	-0.470398	-0.460898	2.84108	0.307784	-0.896604
0.213094	-2.31548	-2.15902	-0.361783	-1.68555	-1.24513	0.036963	-1.62267	-1.96208	-1.19572	-1.85192	-1.43075
0.66756	-1.00081	-0.605601	-2.01804	-0.85628	0.0282886	-0.728626	0.0462752	-1.34868	-0.447882	0.635194	-0.122701
-0.162855	-2.23742	-1.32774	-0.81059	-0.567679	-1.2353	-1.64121	-0.961554	-0.597942	-0.332926	-1.93761	-0.529607
-0.764368	-1.65554	-2.20425	-2.98878	-2.27501	-0.905287	-0.977847	-0.879998	-2.35456	-0.541711	-1.71699	-1.41937
-1.35974	-1.81777	-2.27119	-3.98324	-3.53828	-1.51456	0.0992031	-1.04484	-4.39192	-0.477364	-1.68453	-1.81771
-0.313286	-2.83274	-1.93777	0	-2.78638	-0.930588	0.494001	-0.43143	-2.58945	0.543094	-1.11471	-1.0243
-0.377323	-2.16295	-2.05156	-3.57374	-3.66936	-0.949565	0.336048	-0.703439	-4.57509	0.694038	-1.61523	-1.4036
0.0916741	-2.20176	-2.21673	-5.36724	-3.96994	-0.555185	0.360056	-0.422122	-5.14814	1.56737	-0.436651	-1.30179
-0.0959396	1.4457	1.75329	0	-1.12186	0.335576	3.60807	2.04049	-2.6864	1.82963	1.74159	0.472724
2.01284	0.95243	2.02819	0	0.767336	-0.0327028	2.25447	1.2613	0.184224	0.664602	1.83	0.8682
0.86707	-0.805389	-0.945255	-1.45297	0.0935431	-0.658809	-1.78491	-0.733727	-0.131507	0.174125	-0.227541	-0.477893
0.137623	2.79713	2.39832	2.63031	3.28665	1.26672	2.07582	1.32952	3.33927	2.65619	1.33966	2.05911
0.106041	1.34402	2.53104	2.35283	1.54582	1.93488	2.84686	2.21725	2.67927	1.39616	3.00566	1.59192
0.418398	2.26423	2.33568	2.15325	2.03797	2.26585	3.4623	1.95895	2.58496	2.09314	3.09514	1.9934
0.749586	2.22202	2.82525	2.53418	2.24208	2.88441	3.9981	2.00298	2.82838	2.29001	2.9487	2.36964
0.603471	0.602078	0.711178	-0.0678583	0.225594	-1.0482	0.245971	-0.508803	0.682356	0.245351	0.135477	-0.321533
0.0092351	1.28853	1.46535	-1.54008	1.44645	1.3753	2.03562	1.81724	0.875382	0.3483	2.43914	1.71059
0.270811	0.0787374	0.676854	-1.01615	0.240394	0.37449	1.35408	-0.0111129	-0.0461843	-0.342449	-0.00464064	0.0568369
0.79596	1.24511	0.976132	4.22048	0.693955	3.68002	3.65031	1.01128	0.497384	0.425183	1.42612	-0.205224
-1.70277	-1.34789	0.544451	2.42302	-1.60799	0.450111	2.60429	-0.56647	-1.317	0.690558	-0.981412	-1.36257
0.469276	-0.868068	-0.654363	0.033544	-2.15634	0.105002	1.9488	-1.2729	-1.34715	0.0739173	-1.16096	-2.38785
-0.4142	-0.0708279	1.75283	1.31331	-2.25746	-0.334498	1.88161	-1.21891	-1.97019	-1.25378	-0.291801	-1.93142
0.024705	0.163712	2.09834	2.94992	0.174607	1.55808	3.36779	0.135479	-1.2409	0.350676	0.7632	-0.504924
-0.611026	1.34631	1.46929	3.7782	-0.36667	0.736038	3.9502	-0.911769	-2.79752	2.74687	0.513075	-0.0320586
-0.154088	-1.30152	0.782644	2.32615	-1.45667	-0.0129159	3.40343	-0.730971	-0.151385	1.36004	-0.213308	-0.990179
0.973936	3.08311	2.58128	0	0.543761	2.14035	3.70047	1.03176	1.59284	2.81176	0.842117	0.55344
0.099637	-1.08707	0.612904	2.67315	-1.6039	-0.457406	0.659606	-1.53308	-0.740151	-0.695314	-0.766381	-1.21864
0.89331	-0.586484	-0.384342	1.40557	-0.961061	0.331185	0.577846	-0.0479426	-0.472912	0.593274	0.819897	-0.818271
1.24005	-1.13926	0.0745698	0.898041	-1.72644	0.759866	2.63839	0.773223	-1.89521	1.36148	-0.798614	-0.484635
0.54788	-0.898812	-1.48896	0.49596	-1.77596	-2.06935	2.97565	-0.836037	-1.51747	0.961612	-1.20013	-0.339398
-0.0391794	0	-0.853229	2.51406	-1.53749	1.19478	2.85153	-0.334768	-2.489	0.954349	-0.905198	0.11904
-0.332716	1.38643	-0.809576	0.166974	-2.29172	0.426903	2.43103	-0.882089	-0.972645	1.48693	-1.39067	-1.03479
-0.00592568	-1.02252	0.0345178	0.943314	-2.08243	-2.16828	2.30915	-1.44544	-0.419136	1.54984	-0.441788	-2.90727
0.728927	1.83797	0	2.84242	-1.13904	-0.409244	2.84226	-1.5838	-0.720895	3.92834	0.0399632	-0.843288
0.337644	-0.918578	-0.12433	1.14683	-1.07806	-1.01878	-0.189388	-1.13929	-0.25366	0.00238763	-1.86849	-0.770964
0.267599	-1.03848	-0.9155	-0.0340344	-2.02551	-0.674512	1.68301	-1.33747	-2.46267	1.54244	-1.36712	-0.866163
-0.826059	-1.13719	-1.81797	-0.126091	-0.973158	-0.302351	0.645978	-0.390691	-0.852552	0.174712	-0.786906	-0.421659
0.0990493	-0.959103	-1.17296	0.335582	-0.902222	0.725541	0.126052	-0.987025	-0.306951	0.998765	-1.4296	-0.560998
0	4.11906	4.91658	3.69249	-1.99891	6.69951	-0.9626	2.98891	0	4.277	2.56716	-2.22377
0.340462	-0.944432	0.734385	1.42682	-1.53156	-0.0168289	1.86805	-0.57881	-2.07807	-0.362557	-0.44912	-0.638761
0.317792	-5.49859	-3.91904	-5.38979	-6.09248	-3.80828	-5.59107	-3.44292	-5.65239	-4.96184	-3.54794	-4.87815
0.495834	-6.28933	-5.13342	-6.37629	-6.3521	-4.36681	-5.52732	-3.90807	-5.85756	-5.18414	-4.68603	-5.16983
-0.306869	-3.09317	-2.42859	-4.27381	-3.97716	-3.09521	-3.00891	-2.41289	-3.80444	-3.4886	-3.01056	-2.68925
-0.526352	-3.83351	-3.52973	-2.69066	-4.3457	-2.56141	-3.56807	-2.17937	-3.65964	-4.12713	-2.84197	-3.0519
0.78668	-2.53178	-2.3272	-0.834509	-4.67828	-0.0446557	-2.33936	-0.968873	-5.20618	-1.71633	-1.09967	-2.4844
0.0957993	0.334983	-0.115544	0.281532	-0.331585	0.0577804	-0.956732	-0.0674413	0.0252547	-0.419832	0.747091	0.014991
0.217296	0.830734	0.201406	1.33881	-0.379508	0.420785	0.252894	0.939599	-0.323856	3.18152	0.388311	0.17804
0.258752	-1.01496	-1.20007	-1.26969	-0.528492	-0.584849	0.0204139	-0.53813	-0.792673	-0.998216	-1.28127	-0.489263
-0.0382032	-1.16857	-1.94318	-1.36347	-0.544548	-0.271832	0.303523	-0.523992	-0.590816	-0.699611	-1.50389	-0.395149
0.508956	-0.623106	-1.72126	-0.029142	-0.638491	-0.675787	0.954341	-1.21364	-0.38393	-0.269681	-1.55581	-0.385948
0.100202	-1.63857	-2.00166	-0.576967	-1.06916	0.0560625	1.04194	-1.09907	-1.70267	-1.18875	-1.53371	-1.15739
-1.31875	-1.1848	-0.103603	-0.272299	-1.45818	-1.19205	-2.22171	-0.811789	-1.34159	-0.403301	-0.521953	-0.997841
-0.126083	0.0121957	0.207258	-1.5927	-2.02742	-0.284537	-0.44202	-1.3516	-2.57492	1.51563	-0.749178	-1.5501
-0.466241	0	-0.456813	-0.16031	-0.717808	-0.159327	1.63177	-0.107382	-0.161864	-1.10902	0.159997	-0.58798
-1.70731	-0.790808	-1.14467	0	-0.548951	0.409514	2.26168	-1.10395	-1.1882	0.443758	-0.13281	0.177631
1.31481	0.571298	1.79973	2.70648	0.263517	1.06071	4.15898	0.786933	-0.402163	1.73184	1.18774	0.793886
2.35285	3.93127	3.27015	5.84599	2.5504	2.92653	5.46112	2.04582	2.76584	3.90016	1.71822	2.09488
0.379961	1.44547	0.814183	0.990784	-0.210746	0.780375	3.21569	-0.58394	0.380825	1.61636	1.2895	-0.683198
0.322358	0.0675659	0.19673	1.33994	0.143607	1.3114	5.4902	-0.438596	0.0783417	-0.0845926	0.874506	0.147836
-1.01652	0.545253	-0.373242	0.44657	-0.34164	-1.3069	-1.67592	-0.436133	-0.0443009	-0.717867	-1.05557	1.29898
-0.228089	0.481235	0.250545	0	-0.222875	-2.2506	-1.59055	-0.530582	-0.0845532	0.432184	-0.718876	1.56298
0.280022	-0.646681	0.00467565	-0.76122	-0.968276	-2.65507	-2.4868	-0.848101	-0.403234	-0.0595044	-0.21895	-0.684731
0	1.35793	0.894742	1.35236	-0.145979	-2.04833	3.34021	0.958002	0.380024	7.43648	1.58985	0.0641277
-1.17503	0.277569	-0.412426	6.89199	-0.926586	-1.32476	0.562347	-1.01156	-0.873723	4.96266	0.457538	-1.54783
-0.812978	-1.34664	-0.844068	0.136747	-0.440118	-1.24431	-2.00947	-1.02833	-0.28702	-0.717451	-1.0479	-0.977756
-0.9903	-4	-1.72325	-1.8769	-2.88821	-0.301125	-0.223138	-1.50674	-2.75847	0.314739	-0.883567	-2.26875
-0.253745	-0.119005	-0.466667	-0.0209253	-1.15286	-0.557116	-0.521362	-0.530769	-0.466598	-0.173434	0.552566	-0.70026
0.12559	0.674346	1.67893	-1.00118	1.0104	-0.223217	-0.931545	1.27067	0.569065	-0.396604	0.642273	1.36891
-0.302116	0.790897	0.184656	1.18769	0.982628	0.286054	-0.655929	0.976986	0.41263	0.899714	-0.345361	1.30078
-0.16327	0.747201	0.705	-0.00921623	1.088	0.630745	-0.167659	1.13053	0.501432	0.388758	0.51475	1.43809
0.283717	0.881984	0.830816	-0.422149	1.00472	0.707617	0.528921	0.963858	1.06515	1.10494	0.948189	1.20246
1.35073	1.74213	1.46393	1.79123	1.10102	0.50957	-1.56228	0.539606	1.19107	1.25506	1.20704	0.670579
NA	0	0	4	0	NA	0	0	0	0	0	0
0.174398	2.85514	2.72271	1.28789	1.59929	0.45687	2.42508	1.90468	2.14821	1.74087	2.11692	1.29322
-1.99516	0	0.0177073	0.751936	-0.748042	-1.06379	-4.36247	0.0373674	-2.6628	-0.83607	-1.5859	-0.959255
-0.474917	-1.1694	-0.830019	1.10418	-1.62218	-1.87977	-2.42681	-1.59806	-1.82839	-1.09449	-1.40703	-1.55228
-0.948191	-0.949416	-2.85807	2.1372	-3.81979	-3.01611	-1.81676	-2.98895	-4.60461	-0.837162	-2.07731	-3.68591
0.883203	0.142351	0.53611	-0.414591	0.81886	0.373649	1.85266	0.456762	0.378791	0.749082	0.259567	0.684992
0.0316263	-0.543302	-0.364013	-1.81199	-0.464544	-0.699922	-0.359587	-0.143866	-0.836996	-0.924899	-0.353862	-0.27229
0.696749	-0.0503656	-0.528316	-0.740067	0.353832	0.642523	-0.522793	0.3351	0.836581	0.0557248	0.379188	0.723704
0.97017	-0.248646	-0.536602	0.565549	-0.266556	-0.538926	-0.405854	-0.521323	0.154634	0.50166	0.181598	-0.337267
0.202404	-2.11797	-0.606935	-1.10862	-1.51265	-0.435228	-0.0280494	-0.536617	-1.62077	-0.0349029	-0.396056	-1.10028
0.0134762	-1.63383	-1.48537	-1.61152	-1.39526	-0.978072	-0.879964	-0.702664	-2.02185	-0.287125	-1.0904	-1.09907
-0.616823	-0.00532439	-0.192709	-0.950418	-0.316676	0.123442	-1.20311	0.709094	-0.584928	0.63693	0.401652	0.142224
0.885807	0.954442	1.44112	-0.577294	0.417776	-0.72951	0.722389	-0.156676	-0.00825518	0.921814	0.747194	0.475382
1.06457	-0.479704	-0.388837	-0.873976	-0.771351	-2.103	-0.835715	-1.19079	-0.0633651	-0.619857	-1.00981	-0.882831
-1.10808	-1.56442	-0.553202	-0.618997	-2.28224	0.592847	0.665787	-0.646353	-2.49782	0.489056	-0.194997	-1.34529
0.593363	-3.62667	-3.97922	-2.16817	-2.67685	-2.96626	-5.11105	-2.15612	-2.51628	-1.43059	-4.5759	-3.17848
1.36733	-2.541	-3.4543	-4.43788	-1.67905	-2.60096	-1.54481	-2.13996	-1.64521	-1.8927	-3.96272	-2.65345
1.02342	-2.42198	-2.47113	-4.27158	-1.47288	-2.76732	-2.70761	-2.13111	-1.38693	-2.70828	-3.1249	-2.32033
1.23163	-1.78687	-2.24981	-5.33208	-1.29444	-3.09535	-2.32865	-1.98149	-1.40185	-2.70027	-3.05725	-2.17012
0.792404	-1.44443	-1.49736	-3.77193	-0.714871	-2.41466	-2.03293	-1.27403	-1.0025	-1.5543	-2.19646	-1.55157
1.08661	-3.36163	-3.91091	-7.3865	-3.57036	-4.58111	-7.77244	-2.78799	-3.35946	-6.77595	-6.27336	-2.55593
0.778926	-3.79412	-4.30395	-8.63949	-4.00997	-5.67885	-8.63678	-3.60243	-4.00506	-8.5882	-7.60329	-2.95414
0.190699	-4.14302	-4.56556	-8.14859	-3.74211	-4.89405	-7.80121	-2.9848	-3.78505	-7.7346	-7.79935	-2.72587
0.205961	-3.51081	-4.39595	-4	-3.52315	-4.54561	-5.83725	-2.73079	-3.60942	-8.08003	-6.83632	-2.29685
0.38745	-4.41385	-4.75648	-7.68874	-4.34152	-4.45898	-4.73888	-2.90002	-4.43262	-6.9436	-6.39327	-3.09499
0.172063	-2.45137	-2.08598	-5.39815	-2.57528	-1.78825	-1.46415	-2.08972	-2.7015	-3.22627	-2.06566	-2.13522
0.772297	-1.16177	-1.76527	-0.718896	-1.45601	-1.42633	-3.59955	-1.97485	-1.35463	-1.28144	-1.15533	-1.7201
0.766168	-2.93085	-3.93947	-4.40574	-1.5256	-3.18486	-2.93452	-2.26307	-1.3706	-1.82389	-4.32974	-3.19859
0.828782	-2.64493	-2.95757	-3.17187	-1.30367	-2.46309	-3.10367	-1.82073	-1.23724	-1.76004	-4.30193	-2.75363
0.530935	-2.39636	-2.97853	-6.93118	-1.39348	-2.15565	-3.15038	-1.78583	-1.42711	-1.58808	-4.58835	-2.71986
-0.327819	-0.362991	-0.102283	-0.245377	-2.00962	-1.16932	-0.295061	-0.368589	-2.13899	1.46416	0.0807871	-0.967941
0.925502	0.914348	0.6206	-0.103995	-0.274293	0.613865	2.03281	0.304504	1.01016	1.13544	0.879956	-0.380794
0.582648	1.16379	2.46064	-0.673138	1.36906	1.67775	1.74273	1.70673	1.47582	1.653	2.733	1.25703
0.582793	-0.918067	-0.86755	-0.340191	-1.43591	-0.28252	1.44315	-0.922818	-1.0989	-0.0938848	-1.33831	-1.30513
-0.658834	0.45056	0.360243	0.101088	-0.974327	-0.348156	0.241471	-0.0579093	-0.219334	-0.559085	-0.0334153	0.237062
0.507146	1.38643	-0.290644	1.9395	-0.299537	-1.85095	-0.335205	-0.62294	-0.29081	-2.40511	-1.09953	-0.685872
-0.133255	-0.988943	0.26679	1.66712	-1.11123	-0.373584	-0.75111	-1.02017	-2.00879	-2.00619	-0.540438	-0.439158
1.23723	0.870179	0.788921	1.57881	1.18557	-0.0244248	-0.584655	0.843813	1.39343	0.563335	0.576477	1.21923
0.974226	1.46646	0.966821	-1.30947	1.52481	0.823744	0.572837	1.34348	1.49818	1.2886	1.31738	1.82609
0.965623	0.233366	0.278688	0.599719	0.685378	0.123708	-0.734563	0.468044	0.794887	0.382686	0.952707	0.442722
0.795797	-0.06984	0.212791	-1.32211	-0.149171	-0.859643	-0.945724	-0.108244	-0.0119834	0.41391	0.567762	-0.120882
1.10941	2.25244	2.29527	0.895821	2.69702	-0.167979	1.74804	1.39428	2.00288	1.30162	1.96064	1.66223
0.865565	-0.0245139	-0.519917	-0.913343	0.212512	-1.17351	-0.541043	-0.532921	0.264638	-0.517268	-0.867476	-0.149141
1.0145	-0.278129	-0.913263	-0.77902	0.378143	-1.3081	-0.720171	-0.12225	0.724575	-0.404076	-0.582636	0.0249596
0.608731	-0.257056	-0.556818	-0.32545	0.444365	-1.1049	-0.682352	-0.0881559	0.423815	-0.716926	-0.778977	0.0907302
0.245174	0.504339	-0.17509	-2.05361	0.81476	-1.68494	-1.13116	-0.850612	0.679018	-0.919245	-2.11756	0.127703
0.41551	0.269739	-0.591916	-1.65588	0.558117	-1.70729	-1.05812	-0.524262	0.676448	0.190087	-1.42618	0.0806451
0.286463	0.228264	-0.220214	-1.51163	0.91748	-1.86466	-1.54244	-0.229495	0.790202	-0.651117	-0.873192	0.0964978
1.43457	1.84977	0.989478	1.9824	2.33268	-1.10305	-1.3917	0.400731	2.8312	0.708332	0.682279	0.577565
-0.327269	0.204036	0.892596	-0.249072	-0.183338	0.926545	0.148018	0.259481	-0.410962	0.0487431	2.24003	-0.466509
-0.198394	-0.727143	0.0728949	0.760543	-0.20308	2.23197	0.854656	1.03232	-0.242999	-0.856815	2.36554	0.403904
0.37979	0.137428	0.414546	1.01292	-0.165712	1.50329	0.9028	0.596817	-0.0879499	-0.581799	1.25107	0.0598902
0.27745	0.538596	0.131145	0.677433	0.65798	1.41547	0.820044	0.66514	0.801734	-1.2609	1.05441	0.811888
0.479166	0.429243	0.0893607	-0.00962646	0.579825	1.54769	1.33111	1.11331	0.712886	-0.691023	1.05509	0.818907
-0.0237807	1.58592	1.2898	0.673014	1.03732	2.69286	2.17851	1.91443	1.20962	-0.498772	2.29966	1.64621
0.380793	1.69175	1.62258	1.56434	1.33396	2.64544	1.38896	2.2263	1.27516	-0.140491	2.40127	2.12892
0.108781	2.34385	1.72602	1.56102	1.48869	2.30912	1.39107	2.16059	1.60942	-0.140746	2.09443	1.91169
-0.238553	1.13148	0.304512	0.891146	1.3257	1.3191	1.83773	1.42475	1.26955	-0.553852	0.844206	1.5032
-0.236887	1.28752	1.19412	0.881455	1.3226	1.89711	1.94	1.75224	1.37704	-0.535616	0.85687	1.67284
0.200198	1.92216	1.05608	0.92406	1.74085	2.46559	2.035	2.21687	1.70558	-0.188387	1.20426	2.34456
0.0693356	1.32692	0.470103	1.25383	1.52197	2.15717	1.88358	2.16641	1.64035	-0.0414761	0.654451	1.86703
-0.121189	1.09224	0.624731	1.07089	1.02057	1.86579	1.32804	1.73913	1.11464	-0.0231081	0.824975	1.54801
0.26287	-0.470717	-0.539241	-0.911401	-0.490788	-0.594287	0.289708	-0.148291	-0.46165	-1.2653	-0.815864	-0.212835
-0.150262	-1.03057	-0.925127	-1.20679	-0.995422	-0.0142219	1.18585	-0.276539	-0.884111	-0.369742	-0.24529	-0.752096
-1.72354	1.56926	2.88717	-0.522408	-1.97033	-0.920014	-0.607231	-0.857996	-0.887099	2.08804	-0.51106	-0.532176
0.68028	1.33797	0.957201	-0.319115	0.967622	-0.00806338	0.68924	0.347506	1.88814	1.02723	0.380664	0.526344
0.899101	-0.751663	-0.515066	0.84032	-0.219058	-0.186106	0.56944	-0.401821	-0.390633	0.362981	0.570792	-0.269735
-0.347334	4.4755	4.41321	4.18632	2.50481	2.67974	4.45849	2.01733	3.61205	3.61911	3.42858	1.75877
0.652666	0.635522	1.68519	0	0.543389	-0.900908	0.898324	-0.692461	1.87743	1.04099	0.760715	-0.297274
0.23708	-0.136887	0.386324	-0.468923	0.0514526	-0.436696	0.237539	-1.03149	0.485522	-0.719918	-0.945446	-0.661859
0.724848	1.61512	1.005	1.31416	1.84067	0.302429	1.39492	0.995419	2.64891	1.13244	0.273203	1.22105
-1.56841	2.85386	2.53929	0.667986	-2.03293	-0.123349	-0.662169	-0.733796	-1.19824	0.263502	-0.67423	-0.572197
-1.91809	3.12741	3.74911	-1.25677	-1.07159	-0.0942183	0.175382	-0.111612	0.99308	-0.356393	0.492076	-0.640225
-1.34799	2.43962	2.39832	1.02883	-0.0122604	2.27956	7.50291	0.875112	-0.375886	1.30403	1.90524	1.07315
-1.17281	1.1513	1.12148	-1.28161	-0.934504	1.80402	6.01742	0.544857	-0.280229	0.702258	0.747272	-0.431939
1.10815	2.2095	2.11531	0.853484	2.12262	2.04599	5.10465	1.28062	2.82216	2.32869	2.0546	2.12725
0.0944277	1.26015	1.30271	0.198064	0.921221	0.617744	2.77186	0.658704	0.955177	0.853767	0.163195	1.14411
1.13384	3.49744	2.45672	2.02486	2.86425	1.49252	3.14347	1.94718	3.41044	1.68401	1.54812	2.29389
-0.00991552	-1.71512	-1.18389	-3.93352	-1.05774	-0.660799	-2.04909	-0.36072	-1.31661	-1.04812	0.00991568	-0.527737
-0.124623	-2.35216	-1.75497	-2.4667	-1.13206	-0.987151	-2.4527	-1.36223	-1.75299	-1.2006	-1.4101	-0.881849
-0.615649	4.85674	4.38317	6.12604	2.53728	7.20929	8.18523	3.61	3.15705	5.14838	4.41981	1.60697
-0.377181	-1.43806	-1.14638	0	-1.32872	-1.11942	-1.28099	-0.446715	-2.03658	-0.549593	0.0711278	-1.12951
0.493283	0.878382	0.28309	1.70192	0.215394	0.992779	2.54635	0.503591	0.088569	-0.720309	1.22617	-0.168069
0.174912	-0.0844202	0.124928	-3.43357	-1.0303	0.132376	2.71063	0.873577	-1.66209	0.181984	2.0356	-0.303418
0.261554	-1.0773	-1.71651	0.670792	-1.76312	-1.75694	-2.18097	-1.97186	-1.5012	-0.0280497	-2.07062	-1.60199
1.66712	-3.88264	-4.12025	-2.33255	-3.75789	-3.38036	-2.3237	-4.5198	-4.32734	-3.01509	-4.18731	-3.34301
1.63932	-4.66402	-5.19469	-2.99492	-4.72955	-4.19721	-3.62352	-4.94498	-5.16158	-4.01595	-5.164	-4.38732
2.17122	-6.11471	-4.66966	-3.36662	-3.6212	-4.7255	-3.90511	-4.4788	-3.90774	-3.10202	-4.35182	-3.41551
2.64311	-3.09535	-2.54006	-1.68207	-2.68583	-2.54592	-2.83047	-2.64592	-2.46255	-1.74329	-2.35247	-2.31422
2.27041	-0.859266	-1.12731	-1.66376	-0.65807	-1.75481	-2.46959	-1.63364	-0.244748	-0.712435	-1.77179	-1.12262
1.605	0.398656	3.08767	0.878992	1.09687	0.0057342	0.623486	0.329224	1.29292	1.21553	1.02976	0.347037
0.0914054	-0.88563	-0.963881	-0.0368625	-0.205	-0.0518576	0.041385	-0.5253	-0.396398	-1.29379	-0.613406	-0.466483
-0.62606	0.364635	0.709161	-0.190784	0.821873	0.262412	-0.248463	0.322407	0.555535	-0.896265	0.0568959	0.412464
0.828065	0.589257	1.02411	-0.0662108	0.422179	-0.474432	-0.654965	-0.0857031	0.817794	0.710464	0.382384	0.145236
1.09879	1.15478	0.798012	0.273828	1.45866	0.66651	2.04301	1.10603	1.89985	1.12796	0.663046	0.776553
0.301081	0.939111	1.104	-0.238798	0.857166	0.142812	0.522063	0.698263	0.970028	0.279738	0.508927	0.324511
0.101481	1.23427	0.940088	-1.07728	0.701013	0.578773	0.502063	1.07258	0.387291	0.554265	0.979206	0.626551
0.307481	1.21771	1.7095	0.347655	0.717748	0.24681	-0.873206	0.527269	0.990136	0.688854	1.50474	0.244538
0.492121	0.790047	0.532869	-0.398936	1.24053	0.0715857	-1.60175	0.650075	1.35487	0.808175	1.28876	0.609104
0.919683	2.41061	1.73093	-0.260758	2.26857	1.40949	0.0407915	1.93396	2.47758	1.43556	2.15163	1.93345
0.284872	1.8337	2.17833	-1.28963	1.99501	0.855738	-0.0490395	1.48975	2.24654	0.879029	1.41087	1.57784
0.255658	1.44234	0.844059	0.0871067	0.564699	0.7657	-0.878865	1.45668	0.161143	1.11701	1.33484	1.47309
-0.27044	1.22533	1.33712	0.965495	-0.0791305	0.664429	-0.913118	1.05481	-0.116427	2.35713	2.1161	1.02801
-0.114174	-0.328898	-0.323372	-2.00638	-0.721865	-0.196887	-1.87684	0.298903	-1.21775	-0.116824	0.0108986	0.41429
-0.0863102	-0.982344	-0.292956	-1.25373	-0.416749	0.0870801	-1.38776	0.750925	-1.23645	0.32052	0.172871	0.908237
0.543505	0.214357	0.0330466	0.418189	0.14125	-0.0222653	-1.0628	1.40459	-0.0109336	0.92006	0.366509	1.45734
-0.0599032	-0.074077	-0.322912	-2.67441	-0.517519	-0.475994	-1.95678	0.879518	-0.936196	-0.642936	-0.0858569	1.07633
0.792669	0.950526	-0.213304	-2.95192	0.0648702	-0.046073	-1.11008	0.823339	-0.249739	-0.362092	-0.0538096	1.18419
0.008748	0.187987	0.699775	0.507337	0.182438	0.514618	0.399688	1.13624	-0.334016	0.294754	0.19691	1.35975
-0.049074	1.05251	0.812347	-1.92595	0.357842	0.678012	0.965699	1.22341	0.218625	0.69565	0.754022	1.45128
0.0153883	1.03623	0.373836	-0.918738	-0.240499	0.773145	1.10805	1.12387	-0.394682	-0.115998	0.377271	0.950127
-1.1223	0.81923	0.595257	-0.439632	-1.24697	0.489114	-0.265532	0.637493	-1.80561	-1.23573	-0.993851	0.286558
-1.41525	2.65171	2.97156	-1.93607	-1.29068	-0.0660785	0.0927076	-0.357956	0.149573	0.472277	1.05457	-0.301941
-1.18837	1.11278	2.04885	-1.11156	-1.16564	0.158694	0.375119	-0.252424	0.316188	1.17833	0.118041	-0.776728
-1.3634	1.24323	2.20346	-0.787109	-1.3741	0.0411458	0.582967	-0.325813	0.231169	1.34416	0.0953656	-0.782998
0.443755	3.39662	2.272	1.19843	2.40506	2.35704	2.53053	2.1174	2.46418	2.46722	2.49944	2.25974
1.515	2.81767	2.90938	2.35979	2.28592	2.57408	3.40466	1.46882	2.58988	2.35133	2.88129	2.29203
-1.05447	1.78475	1.00506	1.51945	1.37641	2.01888	2.40336	0.731475	0.972404	0.42295	0.096004	1.46913
-1.13475	-0.295219	0.702074	1.61551	-0.228669	1.2625	1.30424	0.513498	-1.10292	-0.694944	1.02776	0.257969
-1.37797	0.570859	1.11398	1.25367	0.271052	0.988095	0.472114	0.681506	0.375678	-1.67041	1.26451	0.601335
-1.08849	-1.92444	-1.68456	-0.632088	-3.30016	-0.811386	-1.24625	-0.482666	-4.62342	-0.700749	-1.22169	-1.49835
-0.202872	-1.45706	-1.59266	-0.387426	-0.962935	-1.42679	-1.96412	-1.39272	-0.898555	-1.13549	-1.44678	-1.1567
0.209374	-0.555308	-0.313416	-2.08854	-0.290651	-0.55737	-1.73684	-0.202566	-0.18629	-0.468029	-0.217147	0.0361143
-0.189695	-0.170059	0.1577	-2.54656	0.29885	-0.390215	-0.270612	0.639742	-0.0373321	-0.280497	0.422239	0.514612
0.227775	-1.22448	-1.45894	0.0741316	-0.84788	-1.40852	-3.05709	-0.786628	-0.603626	-1.12753	-0.659353	-0.741293
0.562465	-1.20575	-1.50888	-0.311709	-0.614123	-0.478249	-0.397215	-0.635451	-0.751869	-1.06201	-0.531791	-0.912689
0.47244	-0.87491	-1.3326	-1.34385	-0.518494	-0.446897	0.0137536	-0.135843	-0.620669	-0.888957	-0.563758	-0.282292
-2.31259	-1.69702	-2.78753	0.120007	-0.0874156	-3.87099	-2.78869	-2.54513	0.0935501	-2.6069	-2.31329	-0.888896
-1.24824	-0.757249	-2.04855	-0.166733	0.223044	-4.32679	-2.62417	-1.74306	0.435882	-1.16389	-2.05834	-0.27255
-3.01042	-3.313	-3.32841	-3.57177	-4.52193	-4.21805	-4.46344	-3.5858	-4.8811	-4.41194	-3.12658	-3.10548
-2.59259	-4.71736	-4.03831	-4.44789	-4.68911	-4.01598	-4.16015	-3.63827	-4.85728	-4.85049	-3.45327	-3.49088
0.98103	1.74759	1.83138	2.54827	1.55259	-0.680709	-1.44555	0.56614	1.60777	0.637753	0.970334	1.20371
2.23763	3.61922	2.42321	3.96858	3.23192	1.38184	0.616413	1.11439	3.78362	3.81176	1.53079	3.09367
-0.575555	-1.2916	-0.919562	-1.17399	-2.36725	-2.64957	-0.832132	-1.69791	-2.82087	-2.37751	-2.38188	-2.3661
-0.465447	0.360541	0.598912	-0.0181228	-0.166476	1.31988	2.26348	0.886868	-0.211157	0.608908	0.31536	0.736141
-0.703847	0.658823	-0.222918	0	0.44893	0.028787	-0.0787388	0.403341	0.0639254	-0.356985	-0.971472	0.523102
0.295185	1.6634	1.57856	2.09972	1.35324	0.792695	1.06963	1.73108	1.42695	1.42856	0.710841	1.64192
-1.10476	-0.0138531	-0.0204839	0.271735	0.109998	-1.07649	-0.629002	0.425603	-0.161355	-0.0991199	-0.699385	-0.138941
1.04483	2.31587	1.323	1.96858	1.52792	0.723216	0.308058	1.59453	2.08249	0.391375	0.759125	1.55375
-0.21717	-0.0138531	0.300588	-0.728265	0.15887	0.618776	0.411019	0.594491	0.0268191	0.195073	-0.0622575	0.518368
0.159837	-1.28902	-1.11423	-0.0249723	-0.144668	0.132299	0.207436	-0.843867	-0.298373	-0.368547	-0.47418	-0.331132
2.35285	3.76155	3.57075	4.11733	3.8124	5.26441	6.76886	4.11799	2.9095	3.43495	2.84061	4.39451
0.461103	2.05494	1.41895	1.73481	3.36892	3.31215	3.04671	3.60848	3.31541	2.55038	1.31841	3.95583
-0.0143259	-1.38207	0.262721	3.74655	-2.34573	-3.66827	-1.68494	-3.2979	-2.11515	-1.71267	-2.86894	-3.15644
-0.321497	-1.02985	-0.369373	-0.569601	-2.58296	-3.54507	-1.16659	-3.24282	-2.04467	-2.55446	-3.42039	-3.50708
-0.601141	-1.77191	-1.12578	0	-2.056	-2.342	-2.2557	-2.76494	-1.47187	0	-3.86411	-4.82362
-0.226973	-0.555106	-0.565807	-0.166487	-1.90341	-5.3397	-2.53804	-3.07816	-0.580496	-2.07488	-2.55727	-2.48209
-0.417528	0	-1.0433	0.0679159	-1.90281	-3.6255	-2.03118	-2.82999	-1.96326	-2.22253	-2.49131	-2.82124
0.0539301	-0.0311804	0.539246	7.87068	-1.33988	-3.90298	-0.457234	-1.84543	-0.822923	-2.32314	-2.35987	-2.22216
-0.696135	-0.919003	0.169421	-2.18746	-1.54756	-1.07469	-1.0824	-1.46762	-0.872426	-1.63806	-1.79041	-2.27932
0	0.106726	0.919044	2.31576	-0.231938	1.26357	0.0977259	-0.733696	-0.951785	0.461096	-0.620324	-0.569641
-0.428193	-0.124036	0.342967	-0.376198	-0.821725	0.0599471	-1.66311	-0.802323	-0.409387	-1.7437	0.042356	-0.835113
-0.489844	-0.95199	-0.232615	1.30971	-0.334636	-0.0984725	0.142033	-0.401652	0.0169679	-0.389691	0.000236297	0.153897
0.745369	-0.262003	-0.248001	1.21674	1.3083	-0.713526	-2.09752	0.0220047	0.874192	0.594671	-0.573259	0.688225
-0.105829	-1.19371	-1.09957	-0.589709	-1.05383	-1.12723	-2.65786	-0.908423	-0.982012	0.121014	-0.199832	-0.426701
0.408235	-0.623901	-1.28458	0.644581	-0.716536	-0.402466	-2.05352	-1.27403	-0.87962	0.572375	-1.15436	-0.838472
-0.48178	-0.265466	1.58192	1.10109	0.143094	0.0155115	-0.479884	0.999034	-0.39602	0.66892	1.20355	0.862268
1.02012	1.56673	1.11184	0.269245	0.653325	-0.932781	-1.10084	-0.254403	1.35383	1.06506	0.184556	0.540031
-1.14535	-2.43331	0.0920101	-0.96058	-4.84798	1.36592	-0.0812044	0.853578	-6.32456	-0.464418	2.53295	-0.979197
0.373385	-0.785521	0.204829	-0.309178	-0.664667	0.208558	1.9034	-0.536662	-0.222942	-0.603383	0.0729189	-0.772926
[truncated: 4,015 more rows]

## Sheet: Attachment control
attachment control biofilm 24h	attachment control biofilm 48h	attachment control ex vivo tumor	attachment control exponential growth	attachment control heat shock (42°)	attachment control heat shock (50°)	attachment control iron starvation	attachment control low osmolarity	attachment control low phosphate	attachment control stationary phase	attachment control transitional growth
1.84644	2.76053	0.840865	-1.50869	0.21059	0.934089	0.384233	0.573627	1.41744	-0.131819	-1.23164
-2.07112	-0.616634	-0.0835513	-1.11861	1.46963	0.550581	0.415075	-0.713413	-0.996954	0.35257	-0.909206
0.609995	1.80438	1.3767	-1.11848	1.38309	0.176961	0.768734	-0.647073	1.30541	2.50342	-0.519493
NA	NA	NA	0	0	0	0	0	0	NA	NA
-0.260233	-0.318559	4.26207	-0.695609	-1.03366	-2.26205	-1.11115	-0.668505	0.6593	-0.601494	-0.944949
4	4	0	0	0	0	0	0	4	0	4
1.9165	3.66319	4.03982	1.97118	5.16776	3.60135	3.59131	1.73483	0	2.68983	2.48489
-1.9912	-3.03827	-2.41603	-0.608316	-2.26611	-1.52133	-0.788853	-2.57721	-0.760679	-0.0664568	-1.75365
-2.5213	-1.67411	-6.40748	-2.89201	-1.13819	-3.30471	-2.44211	-3.3363	-1.97607	-1.32822	-1.91321
-0.790413	-0.949199	-0.332389	-0.123455	-0.12776	-0.0483546	-0.263055	0.0140783	-1.1332	-0.294973	-0.508218
-0.632684	-1.2624	-0.312682	-0.0938287	-0.105492	0.201334	-0.064546	-0.123432	-0.674877	-0.296023	-0.235356
-0.927134	-1.15233	-0.749707	-0.545297	-1.54638	-1.56985	-1.20436	-0.629468	-2.07221	-1.02153	-1.14735
-1.5102	-2.46349	-0.633459	-0.6075	-1.98618	-1.24428	-1.12911	-0.60328	-2.07789	-1.67573	-1.06146
0.507125	0.335465	0.51322	0.0773474	-0.375061	1.18734	-0.24568	0.852277	-0.101408	-0.745375	-0.283462
-0.0333661	0.110924	-0.55409	-0.242627	-1.3751	0.597808	-1.28654	-0.305472	0.0167109	-0.726933	-1.25608
-1.92903	-1.01562	-1.49437	-3.37145	-0.578606	0.851772	-1.44185	-4.40519	-2.16135	-1.76033	-1.37711
0.694602	0.15657	-0.987296	1.35227	-1.12551	0.313697	0.240078	1.55907	-0.492599	0.535736	0.546396
0.564057	-0.273878	0.457127	1.091	-1.0108	-0.11287	-0.12991	1.47298	-0.383019	0.0123416	-0.0223724
0.503525	1.28114	0.186908	0.925101	0.421446	1.02575	0.0797341	1.52415	1.16257	0.907264	0.540379
-0.961677	-0.142167	0.324049	-0.48958	-0.648217	-1.15669	-0.650838	-0.265126	-1.19369	0.59225	-0.827718
-0.0262729	0.555432	1.1364	-0.170539	0.0919686	0.681718	0.235269	-0.0096566	0.549865	1.48867	-0.832375
1.15234	0.719992	2.48976	0.30547	0.13189	1.3909	-0.725509	1.92453	0.75713	0.553154	-0.854221
0.191338	1.62715	1.22864	-0.0939248	1.28184	2.2205	-0.228851	0.360867	-1.34856	0.470834	-0.441062
0.344921	1.59756	-2.50057	-0.312443	-0.65042	-1.1782	-0.48168	-0.136267	-0.561539	-0.370238	-0.435617
-0.197081	-0.684677	-1.62646	0.770829	-0.564089	0.553289	-0.155152	0.822806	-0.67737	-0.588572	0.0508622
0.542854	0.219089	-0.63686	0.93466	-1.07838	-2.55316	-0.106403	1.2066	-0.417293	-0.852139	0.0827454
0.872348	-0.416826	-0.171711	0.813193	-1.10033	-3.19516	-0.345335	0.977821	-0.692484	-1.06876	0.0142546
0.205195	0.166396	1.79491	0.397716	0.129121	-1.74028	0.312001	1.17477	0.915971	-0.0868676	-0.0659429
1.29914	1.07973	1.08692	1.99431	1.02038	1.14994	0.641197	1.60339	0.365656	0.364963	1.70328
0	0	0	0	0	0	0	0	0	0	0
1.79365	1.33228	-1.10879	0.860186	0.450102	-0.239653	-0.229755	0.955122	0.599292	0.223449	0.165529
0.488778	-0.165924	-1.41938	0.597168	0.599747	0.341366	1.34017	0.24831	0.852559	1.75374	1.13703
1.92061	0.935719	1.49458	3.05697	1.6985	-0.454604	-0.0126739	3.55122	1.48812	0.0269446	2.26856
1.17171	1.38802	-0.74439	2.27936	0.0893468	-0.594848	0.118497	2.28361	0.573427	0.35998	1.56405
1.9456	1.57973	3.53928	3.79003	3.79268	3.07424	4.18005	3.19814	4.84394	4.52747	4.64375
2.74121	2.90078	1.69809	3.6006	4.14923	3.25763	4.48752	2.5076	4.46604	4.44218	5.02157
4	4	4	4	4	4	4	4	4	4	4
2.27861	1.92861	2.7471	1.9954	2.78244	3.6084	2.20741	1.56239	1.96416	2.12883	1.34922
0.567818	0.670333	0.698092	0.575954	0.668334	2.18682	0.484922	-0.140227	0.175009	1.04217	0.798603
2.07306	1.79903	5.16456	1.18256	2.4079	2.08369	1.04565	1.82168	1.28996	2.20526	0.86949
-1.74612	-0.677293	-1.54949	-0.122654	-1.24055	-0.159374	-0.513312	-0.367975	-0.769766	-0.408195	-0.690759
-2.85065	-1.63962	-4.90522	-1.56825	-2.8353	-2.76007	-1.99929	-2.02465	-3.18371	-1.59028	-2.21939
-0.783686	-1.13755	-0.00209426	-0.640169	-2.35378	-0.711936	-0.180739	-0.352843	0.049193	-1.51074	-0.362363
0.145298	-1.06487	-1.58706	-0.813318	-1.61682	-1.29008	-2.37896	-0.32264	-3.11014	-3.0957	-1.5352
-3.22483	-4.19401	-4.20043	-2.69938	-3.29488	-3.30584	-2.84465	-3.35701	-2.11537	-3.21662	-2.72669
-3.73648	-3.25054	-3.16281	-2.9972	-3.00516	-3.88962	-3.2027	-2.8132	-2.12018	-3.19499	-3.05397
0.614716	-0.311848	-2.64139	-0.158268	-0.637699	-0.202373	-0.797165	-0.353631	-1.72242	-1.18233	-0.821312
-5.12827	-4.11596	-1.48779	-5.18319	-2.36717	-2.7441	-2.86444	-5.6048	-3.03296	-3.32924	-3.45443
-3.50752	-3.12459	-2.87679	-4.54983	-1.52099	-1.6821	-1.29539	-3.81534	-2.21284	-2.20475	-2.17417
0.751997	0.46908	0.9024	1.39916	-0.97135	-1.67074	-1.30114	1.57604	0.57526	-2.8142	0.915901
1.48161	2.64817	2.22969	1.15709	1.22669	2.04485	0.168578	1.06808	1.44408	0.643068	0.863674
-0.502334	-1.56066	1.10906	-0.499697	-3.05177	-0.856694	-1.8174	-0.967058	-2.62185	-3.37168	-0.529041
0.155007	0.301417	1.59367	0.992263	0.44964	1.68602	0.873441	1.25987	1.32854	1.00103	0.306318
-1.17399	-0.305634	0.815137	-0.627504	-0.82229	-0.776296	-1.06575	-1.28563	-1.33452	-0.0404126	-0.80845
-2.82191	-3.07693	0.71194	-1.4884	-3.07591	-1.23884	-2.24623	-2.73435	-2.93978	-2.1802	-1.99934
0.414194	0.717975	3.43235	3.9718	-1.74086	1.32238	-0.107265	4.33899	2.98191	0.255086	2.40502
1.26636	1.15156	1.61572	3.91759	0.133624	3.84001	0.55764	4.40034	2.66706	0.857917	2.4895
1.96302	0.821305	1.04691	2.78271	-1.6688	2.07065	-0.7504	3.21653	0.928486	-1.03753	0.741845
0	0	0	0	0	0	4	0	0	0	0
3.41504	2.87819	1.57754	0.876496	2.85751	0.761609	5.89259	2.19124	-0.43085	3.10841	3.39431
2.46297	3.23065	-0.471467	1.39211	3.03329	4.3714	3.51809	0.939056	3.12293	2.77478	4.02103
2.8151	2.48688	0.99431	0.508179	2.4355	2.44813	4.84243	0.883989	4.06213	3.69266	3.73447
2.88143	4.70948	0	0.200526	3.75117	-0.335052	4.65003	-0.602453	4.38548	4.25005	3.18827
-0.198723	0.312682	0	0.261027	-1.97101	-0.335734	-0.110947	0.332551	0.44685	-0.84872	0.513058
0.46863	0.602686	0.995193	0.58218	0.53967	0.613762	1.15465	1.1401	1.36143	0.717762	1.10297
2.36546	1.29323	2.55324	1.82509	0.027919	2.60463	0.191931	2.21361	0.314658	1.38854	0.0858158
2.29683	1.37265	-0.471467	0.018856	-1.23819	2.01619	0.577075	-0.320412	0.993528	0.916594	0.79347
2.27861	0	0	1.41118	1.19748	1.83155	2.07621	0.470768	-0.824991	2.18945	0.841837
-4.56995	-4.64531	-3.95468	-5.88923	-3.21578	-3.95034	-2.94196	-8.37319	-3.02962	-3.76171	-3.05199
-3.42701	-3.02087	-1.98723	-4.14862	-1.48048	-1.40845	-2.49733	-4.36617	-3.67276	-2.16049	-2.55305
-0.35585	0.574867	-0.574686	-0.445937	0.651857	1.38123	0.0705688	-0.49207	-0.367013	-0.541056	-0.675865
1.08671	0.553537	1.25528	0.203645	3.05247	5.24911	1.42517	-0.138493	2.45326	1.04636	1.3246
-0.380861	-0.884558	-3.87901	-0.557518	-0.667165	-0.117348	-1.03857	-0.53209	-2.02798	-1.17868	-0.858428
-0.0144403	0.419091	-2.02027	0.376845	-1.04634	-0.10761	-0.474771	-0.00851387	-0.240545	-0.573463	0.30533
0.471487	0.240628	-2.10903	1.39578	-0.0103959	0.937365	0.427692	1.33956	0.633676	0.346897	0.942954
0.0151233	-0.380099	0.470348	0.011327	-0.130724	0.321136	-0.833999	0.26515	-0.279729	-0.775408	-0.267236
-0.012338	-0.65022	-1.57315	-0.118469	-0.592527	-1.45193	-0.325427	-0.502419	-0.216367	-0.419224	-0.327804
-0.556079	-0.636266	-0.385949	-0.223687	0.236788	-2.03024	-0.0785536	-0.46546	-0.411094	-0.691718	0.102466
0.309471	0.988111	0.485724	0.44624	-1.03777	-1.20077	-0.281419	0.377724	1.18461	-1.5357	-0.353178
-1.83878	-2.72039	-1.69371	-0.552246	-2.68559	-1.24217	-2.42854	-0.44555	-0.4109	-3.97741	-0.135345
-1.31378	-1.04993	-0.473968	-0.765089	-0.378412	-0.122649	-1.3446	-0.809855	-0.719254	-0.797868	-0.417121
4	4	4	4	0	0	0	4	0	NA	4
0.801277	0.392289	-0.00209426	1.28374	-1.35378	0.17745	-0.478127	0.862038	1.03852	-0.634628	1.02246
1.05009	0.253353	0.527065	1.3184	-2.07065	-0.205193	-0.885094	0.981542	0.55002	-2.12283	1.21024
-2.54263	0.958001	-0.143223	0.47981	-2.52776	-1.25641	-2.08373	0.211787	-0.6033	-2.97854	0.407374
0.284551	-0.598368	0.362031	0.552413	-4	-2.74478	-1.57037	0.562624	-1.46966	-1.61152	0.563436
0.731345	0.182217	0.305061	0.978634	-1.20948	-0.181136	-0.96523	0.723894	0.464523	-2.27732	0.692823
0.996514	0.933587	0.816132	0.986598	-1.12423	-1.20611	-1.17872	0.960687	-0.0483716	-2.33217	1.0061
-0.0628969	-0.042889	-0.435578	0.761095	-2.05334	-1.21653	-1.71835	0.64709	0.240662	-2.34657	0.612486
0.503525	-0.432954	-2.43091	0.0364239	-1.51841	-1.58473	-2.30727	-0.205422	-0.977935	-5.3047	0.197164
0.0805844	-0.355981	0.833342	0.464491	0.187301	-0.699363	-0.572018	-0.593381	-0.619228	-0.26145	0.496577
-0.158163	0.218097	1.83522	-0.192988	0.217337	-0.44086	-0.804325	-0.764212	-0.287008	-0.426324	-0.480256
-1.96347	-0.778979	-1.25637	-0.366792	-1.72367	-1.32604	-2.43507	-1.73448	-1.24464	-2.14709	-0.0202081
-2.12941	-2.34421	-0.95254	-0.598535	-5.00061	-2.48236	-3.34302	-0.445597	-0.0107294	-4.9647	-0.471231
-1.75254	-2.69919	-1.50336	-0.808002	-4.46761	-3.13763	-3.54859	-1.25717	-1.25778	-4.99748	-0.680201
-1.11892	-1.93188	-1.69812	-0.528847	-4.09946	-2.73043	-2.95499	-0.453927	0.0635652	-5.42638	-0.317454
-0.560413	-0.867914	-1.00427	-0.0220102	-3.84662	-1.84234	-3.04673	-0.319283	-0.267357	-2.64931	-0.358045
-1.09919	-1.34444	1.8297	0.110999	-3.13438	-1.86374	-3.23605	-0.548269	-0.378229	-5.24144	0.219656
-0.124002	-0.326381	-1.36765	0.327243	-3.64368	-2.28284	-2.68359	0.247189	-0.155922	-3.37273	0.21531
0.628102	-1.2605	0.467908	0.402272	-4	-2.55579	-2.86939	0.315155	0.381618	-3.00019	0.0315696
-0.0659761	-0.332804	0.785648	0.279434	-2.42651	-0.738976	-2.26981	0.36158	0.98949	-2.62097	0.265269
0.599696	0.0967208	-0.00391373	0.859786	-1.71971	-0.511263	-1.95291	0.645659	0.106055	-1.78541	0.782504
-0.123651	-0.121587	-0.807002	1.40437	-0.204233	0.359311	-0.793478	0.73372	0.352153	-0.740644	0.793664
-0.548903	-0.936478	-2.9597	0.504461	-0.511183	-0.115094	-1.05929	0.62861	-0.4947	-0.599274	0.425673
0.365341	1.09396	1.05418	1.24182	-1.31752	0.866093	-1.06112	1.11528	0.554871	-0.776202	1.3693
-1.49833	-1.71031	-2.3017	-0.634746	-1.06381	-1.11352	-2.51976	-0.18592	0.582208	-1.18634	-0.0289968
-0.657234	0.941243	1.21419	0.123593	-0.42903	0.102007	-0.497176	-0.511006	0.328916	-0.313243	0.62597
-0.947518	-2.34468	-2.00209	-1.51848	-2.76882	0.952139	-2.26384	-1.71581	-1.08896	-3.03753	-0.429204
-0.376437	-0.136552	0.712734	-0.0456565	-0.945633	1.09676	-0.601764	-0.523509	0.307951	-1.76471	0.800724
2.01595	1.94479	-0.108793	0.634552	-2.46048	0.34248	0.036871	0.331547	0.440611	-1.98258	1.38775
0.454784	0.309054	1.59977	1.03577	-0.048159	1.87875	-0.0986923	0.315425	0.984735	-0.837412	1.4944
-0.104718	0.568614	0.863829	0.16075	-0.202487	1.19408	-0.41412	-0.333282	0.356909	-0.638175	0.900701
-1.89131	0.369548	0.287965	0.30216	-0.00388599	1.07336	-0.472669	-0.261636	0.0930385	-0.781216	0.901527
0.215942	0.273762	2.06665	-0.000610406	1.15638	2.00858	0.750153	0.609157	1.91601	1.05586	0.406051
3.65634	3.78084	4.27698	1.4393	3.08225	4.46214	2.76493	2.46757	5.35654	2.86614	1.54174
0	4	4	0	4	4	4	0	4	4	0
-2.30946	0.196258	-3.0218	-5.26855	0.430756	1.64562	-2.41643	-4.79999	0.70558	0.498819	-4.11066
-2.87158	-0.758598	-4.13119	-6.9273	-0.0557363	1.34241	-2.53162	-6.2406	0.130602	0.0440093	-4.55299
-3.65059	-1.14902	-2.32998	-6.59839	-0.608462	0.619997	-2.59349	-6.57018	0.440394	-0.150611	-4.52829
-2.13655	0.188225	-3.20548	-5.36335	0.175466	1.25559	-1.65126	-6.24338	0.693308	0.921339	-3.9215
-1.24604	0.528971	-2.08297	-1.98734	-0.108576	-0.204604	0.216218	-2.36486	0.803924	-0.188029	-0.512172
-1.98264	-0.105355	-4	-4.51908	0.147113	0.903037	-2.08756	-4.72874	0.145845	0.415436	-4.76828
-2.2446	-0.336316	-4	-4.87082	0.0579197	0.359186	-1.80061	-3.98741	0.558054	0.740864	-4.01546
-2.3327	0.0919504	-2.12978	-4.5705	-0.540081	-0.0305216	-2.12341	-5.82957	0.0755364	0.303925	-4.05606
-3.21664	-0.630515	-0.751642	-3.64767	-0.262193	-0.157669	-1.7658	-3.76352	0.369707	0.456548	-2.20807
-0.275772	0.607581	0.851802	0.0754157	-0.743512	-0.605027	-0.185324	0.00178497	1.64959	0.119739	0.506724
0.331539	0.343648	1.11313	2.339	1.57275	0.0589563	1.29738	2.97481	1.03792	1.03429	1.8238
0.030024	1.39398	0.492691	0.503491	0.468798	1.07127	0.790931	1.03116	0.710149	0.735517	0.395543
-0.49474	-1.3188	-0.500311	0.253134	0.0467324	1.23786	-0.0351043	-0.026829	0.158768	-1.50166	0.070355
1.79699	1.44793	3.89947	1.8131	0.947263	2.34454	1.90175	1.58118	1.79001	1.27581	1.88717
-2.22618	-1.69633	-1.13642	-1.55482	-1.98596	-1.08936	-2.13433	-1.89051	-4.58619	-4.04158	-2.48227
-0.911842	0.415247	0.495878	-1.29665	-0.372854	0.377816	-0.628364	-1.22521	-1.72949	-0.708608	-0.908936
0.0227138	-0.490798	-0.385483	-0.885398	-0.0790533	1.08568	-0.129681	-0.637122	-0.781049	-0.758403	-0.602422
-0.945547	-0.185724	-3.73288	-2.45306	0.986584	-1.00077	1.0322	-3.15274	0.87608	1.34373	-0.088911
1.50414	1.98484	-0.0564296	1.56031	2.42418	3.22581	1.18922	1.67602	0.655022	2.0423	0.841751
1.08073	0.732325	2.47535	0.906205	3.525	2.81795	1.20154	1.43008	0.263972	2.04632	-0.775198
-0.601741	2.06352	0.528533	1.0086	2.06662	3.53212	0.177062	1.80219	1.16832	1.66983	-0.465502
1.36661	1.42701	1.19967	0.107888	0.716777	1.46984	-0.328938	1.78241	3.23472	-1.07776	0.761233
-1.31089	-1.65676	-3.87145	-2.15273	-3.84037	-2.73263	-2.55441	-3.0403	-1.45884	-1.54516	-2.15637
0.242248	0.190452	0.151096	0.685031	-1.21432	-1.14676	-1.42936	1.15996	-1.64537	-0.320861	-0.478114
0.249195	-1.56115	1.2865	-0.413259	1.13304	-1.1227	-0.0739503	-1.4263	-1.20483	-1.27202	2.11391
0.083836	-0.94166	1.46543	-0.460867	1.76333	0.646362	-0.274963	-0.834752	-0.407325	-1.59937	1.98257
-0.830414	-0.898532	-0.553978	-0.894137	1.44292	0.160067	-0.75816	-1.30843	-1.38248	-1.17097	2.13459
2.51555	0.996405	2.72875	0.632199	3.05662	2.63934	1.26558	-0.730956	1.46519	-0.21562	3.85563
-0.622094	0.614647	0.158892	-1.08289	-0.660559	1.97338	-1.35626	-0.914118	-0.571174	-0.808438	-0.437254
0.283205	0.342859	1.95489	-0.271307	2.45878	3.25838	0.63361	-0.855271	2.00948	0.820662	0.0789323
3.50874	3.09823	2.14635	0.31849	1.61288	2.25487	0.65072	0.39283	0.794599	0.872612	0.00505411
1.59523	2.60734	0	1.07318	0.610098	0.810063	0.284165	1.28891	-1.14626	1.02109	0.29223
0	0	NA	0	0	0	0	0	0	0	0
0.581051	-0.665129	1.01432	-0.408744	1.89214	1.6706	-0.00154723	-0.20025	2.75695	-0.0390754	0.0890732
0.787743	-0.505196	-0.0991254	-1.14497	2.37229	3.19013	-0.486185	-1.0312	2.13258	-1.79749	-0.967472
1.51172	1.30028	3.03355	3.14005	2.55834	2.14722	1.87763	2.75158	2.0627	1.85395	2.28652
0.368409	-0.611583	0.271814	-0.245348	-0.0618498	-1.70797	0.369657	0.466958	-0.720424	-0.159377	-0.557092
3.40513	2.67634	1.54834	1.93999	-0.880893	-0.13728	2.31571	2.50454	2.74193	2.03005	2.93328
4.16241	4.47211	3.37682	3.91821	3.58867	6.4061	4.33576	4.8157	4.19107	3.93654	4.33928
1.75173	1.9754	-1.65906	0.812986	1.02589	-0.0915292	2.17013	1.12378	1.89223	2.37021	1.9251
-1.29005	0.326529	0	-0.28027	-0.584004	0.922542	-0.103937	-0.328627	0.623152	0.138939	-0.115863
1.26636	2.08123	1.04691	0.203832	1.64968	3.36101	0.402363	0.40408	2.16058	2.0341	0.887629
2.6632	3.84545	0	2.21784	3.42042	4.8144	2.56113	1.03023	3.16109	3.04092	2.48185
-1.63188	-1.26145	-0.680634	-0.880968	-0.820641	0.692209	-0.899507	-1.00924	-0.486892	-0.855196	-0.467403
1.96655	1.22028	0.698092	0.0217461	-1.65359	-0.308495	2.53328	0.30936	0.471384	2.64112	-0.296737
0	0	0	0	0	0	4	4	NA	0	0
3.131	3.04775	3.28305	1.73269	1.78244	2.5685	2.42179	0.771924	1.32367	2.22922	1.05568
1.86991	0.050722	2.8898	0.632374	0.027919	-1.37968	0.0994546	1.04374	-0.43085	1.26877	0.229332
0.509056	-0.630856	0.0543678	-0.712782	-1.44625	-0.105076	-0.876785	0.177054	-0.492658	0.473965	-2.28288
0.234711	-1.82361	0	-1.17471	-1.49345	-0.0943387	-0.749047	-2.4916	-0.299841	-0.485792	-1.31645
1.31647	0.55798	0	0.175426	-0.17331	-0.747715	-0.775052	1.1206	0.521226	0.0371806	-0.125975
-0.0197546	-0.475531	-0.147252	-0.968245	-0.00262747	1.7074	-0.394145	-1.07086	-0.353802	0.413826	-0.115018
0.977236	0.344137	0.363346	0.329969	1.13735	2.67533	0.960221	0.1874	0.560278	0.980618	1.04647
0.107438	0.545126	0.0316173	0.128346	0.537418	2.16162	0.684412	0.190868	0.254083	0.30844	0.66153
-0.310026	0.532328	0.413141	0.5499	1.8611	1.27601	1.44273	0.152353	0.394208	1.46282	0.796253
2.21375	1.86313	1.99464	1.09848	0.512541	1.10465	0.0925206	1.17585	1.74364	1.14182	0.35529
1.9953	3.23026	0	1.64785	1.58561	-1.27121	1.01936	1.83262	-1.00387	0.502537	1.00471
-0.549745	-0.541346	0.219013	2.3932	-0.972081	-1.03438	-0.444989	2.79381	-0.747433	-2.94997	0.258666
-0.138869	0.422578	-0.549662	0.138659	0.155764	1.54557	-0.0395131	-0.167379	0.0794828	0.464475	0.300588
1.94087	1.09564	-0.945632	1.8729	0.217527	0.845689	0.851574	3.12104	1.36726	0.859114	0.51589
4.06267	3.34662	4.89	4.26323	1.98225	2.95093	1.34507	5.51596	2.95957	1.87813	2.71145
0	0	4	0	0	0	0	0	NA	0	0
0.174339	-0.0736748	-2.54007	1.04485	-0.188126	-3.33277	-0.152053	0.958083	0.208379	-0.484437	0.924979
1.38936	1.0218	0	1.39662	0.0269257	-2.07448	1.23013	1.47397	-0.647793	-0.0467344	1.39031
4.35652	2.61749	3.7471	2.50107	0.031389	2.15913	2.12224	4.29232	0.738709	0.189451	1.42654
2.69415	2.03918	-0.00209426	0.828169	-0.502708	-0.631352	0.684926	2.79971	-0.215969	-2.21959	0.432568
1.78761	1.44928	0	1.08074	-0.123792	0.222132	1.01233	3.11545	1.53949	0	0.503765
1.23472	0.796163	0.840443	0.0245632	-1.0744	-0.0839624	-0.266615	1.16028	0.3967	-0.618311	-0.790852
1.52392	2.4073	0	0.499865	3.01228	1.85282	2.96635	-0.961777	2.21606	1.65458	3.17681
-0.568931	0.322553	-0.00569001	-0.709357	1.93447	0.692988	2.05774	-1.58677	1.79117	1.44289	2.27186
-0.267444	0.995725	-0.486384	0.0517252	2.89426	1.20114	2.60209	-0.969951	1.8851	2.18651	2.64463
-0.989288	-0.567955	-3.39357	-1.44494	1.19683	0.662779	1.16074	-2.78141	0.0830849	0.894811	1.13799
-1.29705	-1.03476	-3.34536	-1.10448	1.25078	0.526056	1.04871	-3.19465	0.276522	1.21032	1.08902
-0.55022	-0.615258	-3.31958	-0.994045	0.802529	0.894333	0.910339	-2.625	0.240093	0.841744	1.1527
-0.737472	-0.522908	-0.926607	-0.958904	1.42394	1.78905	0.808334	-2.01262	1.40885	1.16227	0.913783
-0.231927	0.566496	-0.432998	-0.409204	2.38953	2.62906	1.54599	-0.935154	0.772464	1.86025	1.61301
0.530746	-0.365998	-1.10879	1.03664	2.11287	2.18584	0.250432	1.03313	0.902362	0.630494	0.555847
0.595231	0.607341	1.42583	0.80432	0.876208	3.53216	0.369186	0.73014	-0.561298	1.07351	0.333796
1.72814	0.810603	3.73373	1.45077	-0.609406	2.27296	0.0119298	1.83327	-1.04691	0.828087	-0.0686462
0	0	0	0	0	4	0	0	0	0	0
3.7414	3.02535	4.21238	2.65847	2.53998	4.32265	1.99752	2.73147	1.64289	2.14182	1.33603
-0.338853	0.874749	0	-0.652646	-1.48461	1.9063	-0.706188	0.460696	-1.16796	-1.84111	-1.7952
0	0	NA	0	0	4	0	0	0	0	0
0.595231	2.76053	0	0.95326	0.610098	3.47798	0.607541	0.301915	1.15011	-0.496967	0.795443
2.61136	2.75905	3.13002	1.19774	0.900991	3.25337	1.70222	3.67974	2.07417	0.895999	0.432153
1.56782	3.28018	4.03982	1.52763	1.72917	3.58216	1.0907	1.9328	0	0.189451	0.00600754
0	0	2.37682	0.469912	-0.974864	2.20369	-0.78324	0.522586	1.64289	-0.840674	-0.239615
0	2.22028	3.31591	0.190041	0.729174	2.71597	0.174039	1.52586	1.49694	0.189451	1.5898
-0.773516	-0.409664	-0.93371	-0.371827	1.93407	2.23284	0.23914	-1.17758	0.800484	0.892012	-0.399724
-0.169169	0.469311	1.23665	-0.0835123	1.33892	2.47638	0.105204	-0.802079	1.15764	0.837938	-0.0568333
0.128992	0.15676	-0.234903	0.123285	1.24679	2.65877	0.80102	-0.689076	1.28803	1.0646	0.30688
NA	0	NA	0	0	0	0	0	0	0	0
2.10905	2.17706	3.37799	-0.0582696	-1.13817	1.46413	0.939555	1.54495	1.16832	2.22522	0.0756233
2.27861	2.67033	0	-0.261601	0.931369	3.0874	0.915148	0.598021	2.15909	3.34236	-0.00548693
5.56874	5.45472	4.01079	4.48906	3.9272	0.597807	4.85418	4.05528	7.24201	4.74473	4.23706
0.628914	0.479758	0.571965	0.0982715	-1.21128	-0.502869	1.7007	2.52319	0.34157	1.44537	-1.33079
1.63178	2.6156	1.15015	-0.926241	-0.0788724	0.340087	1.33104	0.341751	0.174249	3.24326	-1.30057
3.63253	4.90481	4.05936	0.436729	2.51633	2.80194	3.09901	0	2.32367	5.42934	0.561028
0.694579	1.44841	0	-1.5725	0.346876	-0.314518	0.316783	-1.9846	0.157273	2.68736	-2.17245
1.62356	3.73921	2.25247	0.275763	2.06308	1.53361	1.50932	0.722356	1.05879	4.39497	-0.288097
1.302	2.634	1.91592	-0.0986791	0.346876	1.00933	1.15697	-0.594522	0.368124	3.9938	-0.868925
-1.17077	1.48302	-0.389177	-0.620293	-0.536822	0.360226	-0.950448	-1.94369	-2.91226	2.63235	-1.73295
0.371936	2.31604	1.82833	-0.368087	1.13247	1.39821	1.32165	-0.28634	-0.173327	4.17541	-0.724727
3.62047	4.61625	0	2.39959	3.43478	4.32385	2.9641	2.0583	3.41744	4.70374	1.78488
0	4	0	0	4	4	0	0	0	4	0
-0.582063	-0.509428	-0.330744	-0.119458	-0.621148	-3.49954	-1.20531	-0.791762	-1.20498	0.0146793	-0.013612
-1.52011	-0.327309	1.42551	-0.512681	-0.67196	-0.274978	-0.815292	-0.900198	-0.765771	-0.343147	-0.869618
0.266364	0.0570097	2.03481	-0.321206	0.416636	-0.0272507	-0.178947	-1.20174	0.155646	0.374487	-0.535301
0.644623	1.92861	2.21173	0.133993	-1.39056	1.70538	-0.170723	-0.124339	0.742987	-0.0539999	-0.814802
2.10905	2.51947	3.1625	1.59061	1.31812	2.70234	2.07961	1.57828	0.794599	1.56473	0.599268
-2.63788	-2.99175	2.34107	-2.73664	-1.72057	-0.332247	-2.82447	-5.4196	-1.59941	-2.25084	-3.06038
0.907315	2.05721	0.17496	1.08265	0.206042	1.22282	1.25094	1.30995	-1.05175	0.655634	0.899948
1.61616	3.56269	1.03565	-0.367481	-0.518234	0.358177	0.363635	0.0179269	-1.48744	0.630721	-1.20505
-2.03445	0.112006	-1.2699	0.0545097	-0.9428	-0.109479	-0.189926	0.145028	-1.4164	-0.288088	-0.48833
1.31263	1.31887	1.69111	-0.0016644	-0.659165	-0.240064	-1.42501	-0.438249	0.969308	-0.1294	-0.688168
2.4314	3.02535	4.21238	1.36298	0	1.87736	1.1732	2.04498	1.16295	1.94666	1.14111
0.79879	1.46749	1.78112	0.588854	-0.0926261	0.841648	0.106629	0.16015	0.660274	0.466421	-0.286914
-0.8863	-1.0937	0.457458	-1.70363	0.11408	0.630695	-0.945545	-2.02959	-0.382795	-1.29123	-0.781833
-0.859274	-1.65568	-2.09067	-1.24362	-0.513414	0.333135	-0.886115	-1.49668	-1.56034	-1.93535	-1.00908
-1.25017	-1.62429	-2.38898	-0.936831	-1.0458	-0.862151	-0.788879	-2.08303	-0.226314	-1.46782	-0.281815
-1.02835	-0.735101	-0.818431	-0.985253	-0.582263	-0.379429	-0.24939	-1.53024	-0.511385	-1.14195	-0.210173
-0.721119	-0.107001	-0.886596	-0.511986	-1.46787	-0.647288	-0.879566	-0.930597	-0.618242	-0.900803	-0.0646152
0	4	0	0	0	4	0	0	0	0	0
1.80248	1.53022	3.46028	-1.3681	-1.74086	0.214903	-1.34096	-1.04281	0	0.909537	-2.76484
4.82283	4.02764	2.7471	2.91171	2.90994	2.67034	3.26447	3.54741	4.06918	3.94501	3.27602
3.43045	2.22028	4.31591	2.29688	1.72917	2.8481	1.6525	1.54899	0	2.04217	1.1141
0	0.970146	-0.00209426	-0.434765	-2.35378	0.389361	-1.08536	0.196251	0.0277723	-0.822058	-1.14458
-1.66819	0.497116	-1.8866	-0.179287	-1.38721	0.663204	-1.94636	-0.0191633	-1.62972	-2.01019	-1.23725
0	3.1844	1.69809	1.25226	0	2.59416	0.274421	1.21236	1.75997	2.22703	-0.937224
0	0	NA	0	0	0	0	0	0	0	0
0.79879	0.559695	1.57978	-0.0110926	0.395988	1.93164	-0.101498	-0.82982	-0.33681	0.205583	-0.910866
1.92146	1.71043	3.32379	1.13022	1.91251	2.76016	2.68137	1.45944	0.709898	3.38469	2.00502
2.61136	1.50077	0	-0.221491	0.176846	0.980866	-1.1506	-0.347272	0	0.172796	-1.1167
0	4	0	0	0	0	0	0	NA	0	0
1.74642	0.969609	-1.47147	1.57681	0.027919	0.388927	0.590708	1.72435	1.19595	0.650786	1.23756
2.05668	0.205984	0.940212	1.13884	0.975556	2.20189	1.28432	1.28799	0.509629	1.26779	1.46961
1.10894	2.25806	0.63933	2.30318	1.80992	2.61431	1.75893	2.02864	0.507342	1.08902	1.53154
-0.26385	0.556695	-2.60523	-1.18125	3.20679	0.755558	0.260234	-1.62173	1.43739	0.363167	-0.730623
-0.332819	0.530184	-0.192816	-1.39254	2.74444	0.851391	0.383367	-1.54654	3.58464	0.138829	-0.536646
-0.459484	0.0367505	-0.727943	-1.00805	-1.87559	0.294935	-1.53248	-1.38643	0.196847	-0.962944	-1.12183
0.216314	-1.13755	2.04691	0.792762	-2.35378	-0.849789	-1.33756	0.0403436	-0.961478	-1.51074	-1.33519
2.27861	2.97135	0	3.40863	2.95703	2.78065	3.24286	2.62927	2.33079	2.86486	2.95814
2.43979	1.57728	0.272013	2.66503	2.443	1.48078	2.14073	2.76046	1.24219	1.61189	2.35628
0.263081	0.853179	-1.40233	0.496677	0.225822	-0.741134	0.948071	0.806267	0.255067	1.59604	0.200867
-1.15494	0.357483	-0.930044	-1.56573	0.698549	1.1618	0.204267	-1.90998	0.150221	1.04847	-0.57339
-0.605196	0.279475	1.43804	-0.332988	1.47579	0.568385	0.277275	-0.434448	-0.581909	0.619214	-0.472221
-0.974859	0.398306	2.20775	0.632051	1.78551	0.722117	0.244854	0.206161	-0.435593	-0.0130046	0.0722314
0.975714	1.77757	2.14235	1.54826	1.38482	1.32182	1.90759	1.53936	0.613855	1.53669	0.988261
0.710166	1.51529	0.708912	0.728182	1.06098	2.30283	0.900475	0.888739	0.809621	1.26266	0.732801
0.312684	0.684017	0.867155	0.239872	0.804803	1.82669	0.272411	-0.012491	0.00643631	-0.284752	0.203271
0.600086	0.827249	2.06673	1.36372	1.16589	3.00424	0.916544	1.09777	1.54021	0.376292	1.54366
1.62879	1.31405	1.37682	1.73417	1.25148	3.83685	0.541851	1.33609	1.89479	-0.243572	2.16354
0.534998	0.551304	2.52065	0.961781	0.497155	2.17725	0.0130709	0.772111	1.18593	0.417819	1.32662
-0.132368	0	3.46637	-0.272859	0.133624	0.475099	0.493403	-0.587097	4.59983	0.341985	2.84689
-0.561993	0.176193	0.35285	0.446217	0.169298	-0.346576	-0.0762922	0.190546	-1.12406	0.613105	0.0137758
-0.446935	0.204046	1.02591	0.819918	-0.0174799	0.253233	0.235023	0.480599	-0.889345	0.430131	0.37277
-0.0570309	0.24884	0.366614	0.769322	0.4522	0.659475	0.536768	0.621015	-0.379969	0.573379	0.566636
0.536546	0.808401	1.15787	1.36027	1.25671	1.25632	1.13312	0.934836	-0.0695573	1.06071	1.03198
0.402108	0.864499	1.20182	0.537926	0.662477	0.0742597	0.525266	0.523734	0.804755	0.060871	0.343506
-1.16703	0.201035	-1.3348	0.132073	-0.251864	0.138571	-0.655936	-0.0703071	1.17616	-0.89698	-0.513058
1.40824	1.32745	3.52478	0.729607	0.0411734	0.148019	-0.0387936	1.55905	0.824632	0.0455582	-0.381407
0.115269	0.114408	0.672489	0.683996	0.0347957	0.737675	0.159784	0.416293	-0.319192	-0.59686	0.129583
-1.24453	-0.932273	-1.13456	0.815469	-0.822973	0.0997073	-0.328203	0.372521	-0.708943	-1.60661	0.243055
-0.904222	-1.33248	0.464699	0.16307	-1.74072	-0.32321	-1.43506	-0.00955609	-1.5543	-1.85421	-0.494881
-0.0391251	0.232035	0.112015	0.951011	0.680338	1.1808	1.29008	0.769648	-0.262882	0.570656	0.703488
-0.73847	-0.976723	-0.660505	0.912259	0.853729	0.915568	0.923971	1.0765	0.25026	0.164463	0.86643
-0.297372	-0.656056	-2.79749	1.08995	0.49914	0.67635	0.54327	0.776696	0.724627	0.0462715	0.853962
0.326417	2.04435	1.43667	1.2104	0.551068	0.222219	1.22349	1.18491	-0.0221362	0.570184	0.947555
-0.94114	-0.737342	1.57873	-0.316958	0.920176	3.07276	-1.12769	0.122825	-0.465014	-0.339564	-0.57637
3.24294	3.42827	3.73131	1.78762	2.44392	5.0185	0.998869	1.64287	1.44751	1.05747	-0.0596819
4.98904	4.91447	1.25509	-0.856676	1.2198	0.889658	0.781897	1.16974	1.42583	1.51707	0.369873
0	0.589293	2.04691	-2.4134	1.28206	2.46052	-1.10752	-3.19408	-0.55719	0.15128	-1.91416
-0.741963	-1.47487	-1.66342	-1.0739	-0.747537	-1.17757	-0.631723	-1.46281	-1.64561	-1.10906	-0.774772
-0.756861	-1.9623	-1.93376	-0.676698	-0.988275	-1.4064	0.005863	-0.574598	-1.31353	-1.39131	-0.400207
1.06061	0.684317	1.60641	0.602316	-1.37213	-0.498581	0.192	0.287542	-0.354465	-0.338395	0.585923
0.945783	1.23537	1.47617	1.76731	3.68958	4.80446	2.50462	1.38854	1.35221	2.34713	1.72644
1.94776	1.42011	1.81943	1.37955	3.6151	1.55688	4.02391	1.40166	3.21557	5.70676	2.87293
2.77218	4.06593	0	3.14722	5.00045	2.89644	5.60701	2.67268	4.20374	7.07048	4.47393
1.80408	3.05557	0	1.59465	3.75444	2.31094	4.22088	1.16681	2.62987	6.40828	2.76963
0.293536	1.36955	2.60022	0.715419	-1.11273	-1.0567	-0.483326	0.752172	0.610047	0.0989708	0.677517
0.567818	2.0818	2.31591	-0.350305	-0.653594	0.180525	-0.230598	-1.26853	0.738709	0.0655585	-1.0667
-0.601741	0.351932	0	-0.690418	-0.972081	0.674227	-0.512282	-1.82952	-0.99455	0.708569	0.315596
0.12394	-0.613334	-0.886596	-0.843604	0.108125	-0.968675	-0.643728	-0.827675	0.336977	-1.25194	-0.27473
1.14317	-0.870356	1.51981	-1.44761	0.250729	0.701597	0.0542472	-3.41425	0.853765	0.0101951	-0.166442
2.58064	2.61674	0.263969	1.48769	-1.84248	1.76364	-0.909089	2.6602	2.59063	0.349166	0.732532
1.05248	1.22842	0	-0.219964	0.282059	1.09658	-0.363171	0.296909	-0.215969	-0.0375255	0.150831
1.69401	0.801795	0.577538	0.00944552	1.19955	2.13225	0.797894	-1.05199	-1.01047	1.34182	0.518816
0.607083	-0.903561	0.941012	0.940774	-0.986132	0.362513	1.49586	3.18501	0.82897	1.33215	0.193343
0.171714	0.746407	0.68405	1.40326	-0.89424	0.769154	1.9559	3.74621	0.950953	1.91888	0.608727
0.547985	-0.29715	0.231315	0.692414	-1.03946	0.322452	1.44211	3.47745	1.59335	1.19777	0.131657
0.789947	1.54782	0.570638	0.801334	-1.24774	0.744018	2.02228	3.45841	2.17275	2.31397	-0.21591
-2.47535	-0.870356	0.628173	-1.00581	-2.36046	0.356405	0.543252	1.88513	1.0473	1.69491	-1.06831
0.910472	1.22302	1.606	1.23734	-0.194557	0.754508	0.360671	1.49909	0.868039	0.809239	0.615173
1.24428	1.11402	1.21305	0.759073	0.287052	-0.879868	0.313847	1.19978	1.6387	0.997336	1.02282
2.65634	1.97015	3.82647	0.932922	0.684544	1.19318	0.55718	0.167345	-0.215969	1.34198	-0.380784
2.95734	1.89901	2.42583	1.93523	1.4079	1.52036	1.69296	1.85086	1.66109	2.05493	2.03709
-0.676283	-0.0378028	-0.641392	-0.0627366	1.19126	0.820769	0.0625306	-0.392595	-0.426098	0.729414	0.186335
-0.643914	1.57754	0.562896	-1.14277	1.02635	-0.144456	0.479619	-1.63955	1.16973	1.95737	-0.217695
-1.63344	-3.65685	-0.709257	-0.455512	-2.27354	-1.4317	-1.83216	-0.2677	-1.87454	-1.81737	-0.478289
-0.228663	-1.44662	-1.14167	-0.0362891	-0.720748	0.292058	-0.507072	0.24205	-0.61552	-0.474309	-0.481927
2.21044	1.44267	0	2.10429	0.729174	2.62257	2.08744	3.05155	1.77882	2.14123	1.49736
0.279018	0.2682	1.88495	0.868968	0.0612704	-2.44916	-0.209482	0.319664	-0.0377225	1.21869	0.354495
1.51451	0.405293	2.57358	1.8253	-0.922665	-1.39028	-0.948688	1.41138	0.458971	-0.882633	0.844991
-1.18829	-0.690981	0.705224	-1.07724	-0.0306832	-1.02473	-0.667221	-0.99884	-0.919886	0.694899	-0.771199
-1.02541	0.245937	0.58439	-0.896567	-0.23074	-1.62365	-0.322928	-0.96574	-1.58132	0.989664	-0.478717
-0.857779	-0.605048	-0.641066	-0.306088	-0.436172	-1.33279	-0.257958	-0.24948	-1.38447	0.399408	-0.180563
-0.791811	-0.778543	-1.2452	-0.249185	-0.962692	-0.352235	-0.198225	-0.546246	-1.41675	0.825617	-0.252327
-2.20645	-2.41872	-1.13517	-1.41183	-1.50406	-1.72882	-0.688411	-1.69467	-2.07956	-0.433208	-1.00053
-1.2761	-2.09549	-0.177081	-0.949891	-1.68459	-2.33585	-1.21939	-0.748557	-1.13432	-1.34758	-0.82627
-0.535313	-1.36784	-1.57124	-0.0688298	-1.66243	-1.91758	-0.453538	-0.287371	-1.09518	-0.370458	-0.0625964
-0.926452	-0.798068	-0.0153791	0.245312	-1.01938	-1.75676	0.124902	0.245118	-1.14147	-0.31077	0.0586664
0.0889274	-0.040398	-2.87507	0.332415	-0.748139	-0.437747	0.249935	0.344642	-0.311728	0.204107	0.334444
1.27034	0.699054	1.76484	0.976079	0.906566	1.23209	0.223114	0.292455	2.35977	0.463394	0.955955
0.0429398	-0.447764	-0.159492	0.329972	-1.49316	-0.52019	-0.559001	-0.163501	-0.459985	0.363985	-0.0256395
-0.496194	-1.4849	-0.715156	-0.447897	-1.43811	-0.31604	0.188078	-1.12386	1.44452	-0.510779	0.546978
0.665399	1.40517	0	1.93834	1.04814	1.00254	0.790715	2.42852	1.2364	1.60574	1.86355
2.30321	2.33266	0.995927	1.87602	0.817356	0.727496	1.19602	2.06996	0.365649	1.33697	1.85578
0.512023	-0.81292	-0.508293	-1.05616	0.526911	1.48799	-0.810396	-0.524561	0.087112	-1.48605	-0.17558
-1.04511	0.93298	0.893628	-0.20263	-0.334397	-0.870048	-0.552123	-0.353876	-1.11255	-0.65742	-0.434548
2.56782	2.1476	4.54755	0.125522	-0.653594	1.57312	-1.19966	0	0	0	-0.721608
1.43674	1.74619	1.43525	0.58682	1.59821	3.31574	1.35043	0.456663	1.15714	2.02285	0.520529
-0.523466	-0.319738	-4.33495	-0.35308	-0.354212	-0.0278478	0.400803	-0.342532	-0.625185	0.0347114	-0.21281
-0.190263	0.0833596	-1.12974	-0.135003	0.289381	0.274708	0.324421	0.092069	0.453322	-0.40583	0.153935
-1.78902	-1.1829	-2.574	-2.44478	-0.687675	0.783315	0.201947	-2.65164	-0.145939	0.094891	-1.68359
-1.00123	-2.36457	-1.63953	-0.415582	-2.41366	-2.27044	-1.90657	-0.391907	-0.920591	-2.19595	-1.33933
-0.92406	-1.28869	-0.665578	-0.571767	-1.97061	-2.05098	-1.5664	-0.228135	-1.26712	-1.30799	-1.40624
-0.00222664	-0.349699	-0.912577	-0.701765	-1.40845	-2.3001	-0.460801	-1.15675	-0.582843	-0.712763	-0.496386
0.647685	0.647519	0.0501135	0.611076	-0.217175	-0.865411	-0.161035	1.02906	0.416869	0.0518338	0.244314
-0.305421	0.907533	3.12471	-1.63149	-1.82464	-2.41623	-2.66509	-0.929933	5.7386	-0.834617	-2.26384
-0.955315	-1.12154	0	-1.76926	-1.97269	0.922566	-0.833578	-2.8034	-0.906065	-1.27551	-1.25846
-0.0193565	-0.749135	-0.807282	-1.21496	-2.8252	-1.32544	-1.3708	-1.34642	-0.485199	-1.21202	-1.47021
0.57842	2.22842	3.33964	0.255331	1.30684	1.33453	0.644499	0.919767	0.790405	1.16467	-0.0604825
0	0	0	0	0	0	0	0	0	0	0
0	0	0	0	0	4	0	0	0	0	0
1.156	-2.34404	1.9942	-1.90369	-3.56027	-0.715178	-1.96349	-2.30865	-2.16796	-1.88827	-1.17844
0.203513	-0.336233	1.49662	-0.644276	0.91489	2.3331	0.797874	-0.44225	3.38598	0.237612	0.83523
0.163509	-0.560892	0.599515	0.0309303	-0.0481952	0.303675	0.121103	0.401192	-1.14485	-0.669726	0.220921
-1.33841	-1.35647	-1.03233	-2.14066	0.0622487	1.88004	-0.160301	-1.93673	0.55382	-0.0708981	-0.62716
-0.930942	-0.650054	-0.384241	-0.247215	-2.22166	-2.00175	-1.58937	0.0224184	-0.416889	-1.6906	-0.782388
2.56043	1.97702	1.96727	3.11161	0.385142	0.737005	1.29338	3.04675	1.75628	1.26727	2.46596
-0.422616	-0.0353358	-5.16883	-0.886516	0.967878	2.09468	0.175931	-1.35332	-1.12754	-0.0351856	-0.447993
-0.354318	0.07158	-0.340983	-0.253743	0.33096	3.01658	-0.157893	-0.275274	-0.628706	-1.1529	0.0847007
-0.445084	-0.445094	0.174769	0.354668	-0.185269	2.40397	-0.0139127	-0.495398	0.296204	-0.74891	0.675076
1.54526	1.88409	1.65983	2.26481	0.695172	1.10108	1.35689	1.82795	1.16773	0.531984	1.69993
0.0916782	0.100433	0.14165	0.737527	-0.824796	-0.979492	-0.472513	0.934997	0.466296	-0.0923449	0.526473
-0.010799	-0.0932032	-0.405517	-0.052568	0.447283	-1.94213	-0.167603	0.281053	-0.75381	0.280079	-0.0313194
-0.353296	-0.445308	-0.992926	0.47682	-0.00802527	-2.1042	0.297994	-0.144682	-0.703695	0.0133821	0.488098
0.503376	1.91063	1.18426	0.419179	1.6892	1.51582	1.52006	0.312262	1.13247	2.04762	0.903099
-0.890384	0.837267	-0.0597876	0.0224877	0.286987	-0.618789	-0.00474798	0.584615	0.0538771	0.401478	0.311633
1.7363	2.37831	-0.74439	2.78125	0.848659	-1.32742	0.678331	2.10987	1.44401	1.76124	1.64267
2.92489	2.21033	1.13811	2.88737	1.04996	0.2651	1.69282	3.30324	2.01643	1.30778	2.20389
1.05598	0.665207	-2.54949	1.20825	-0.728175	-0.960624	-0.242395	1.62998	1.18836	-0.103934	0.662245
-0.519939	-0.753279	-0.535341	-0.236043	-0.25241	1.05366	-0.404056	-0.893662	0.0403678	-0.576208	0.192111
-0.655558	-1.25633	-1.74124	-1.09282	-0.600116	0.665569	-0.368341	-1.78244	-0.994068	-1.18846	-0.460849
-0.374552	-0.826607	-0.331846	-1.14934	-0.192989	1.2348	-0.730283	-1.66969	-1.38476	-1.52589	-0.693012
-2.83802	0.384646	-0.438613	-0.49665	-1.55704	0.18645	-0.636988	-0.64268	-0.693885	0.661235	-0.723962
-0.0834988	0.220282	5.12326	0.04581	-1.65359	2.14104	-0.801638	-2.49389	7.82894	-0.175697	0.152236
0.418324	1.53156	0	-0.319497	-1.54117	1.82969	-0.492222	-0.713627	-0.662657	0.89784	-0.880118
1.95734	1.82633	3.99464	1.37164	2.26251	4.09506	1.31297	-0.0761177	1.65202	2.65362	0.432565
4	0	4	4	0	0	0	4	4	0	0
-0.0808265	0.489196	0.180135	0.251238	-1.50567	-2.96048	-0.382962	-0.208221	-0.861669	-0.0115623	-0.0695524
2.40175	1.34862	2.38467	2.20354	-0.207596	0.514704	0.0502813	2.7928	0.577546	0.0432968	0.578989
-2.26265	-2.94647	-2.1014	-1.96014	-2.98337	-4.09588	-3.09258	-2.04184	-1.92166	-3.55933	-2.27495
-2.25956	-2.42408	-0.120719	-2.43461	-1.50647	-1.53869	-2.20523	-2.06797	-1.30957	-3.62562	-1.65688
-2.33519	-3.96469	-1.15858	-5.06443	-1.83166	-2.32794	-2.66093	-6.77872	-1.55533	-3.85151	-2.64104
0.672965	0.285208	2.72415	0.686617	-0.956068	-1.21966	-0.743027	1.24648	-0.150843	-0.621718	-0.397251
1.69426	2.22953	1.04023	2.50019	1.10376	0.585107	1.16074	2.84449	1.88531	1.63064	2.24351
1.47153	1.32288	0	1.54845	-0.486424	2.23665	0.192724	2.22842	0.42012	-0.0543279	0.270277
0.637077	0.406482	-0.253704	0.133509	0.792141	0.0583812	-0.13828	0.410511	-0.204099	-0.108387	-0.154081
-0.330473	0.402006	-0.132029	-0.0641203	-0.755343	0.562786	-0.765524	0.0886317	-0.318144	-0.348166	-0.373808
3.79059	2.11108	1.11313	2.97484	-0.238556	1.1126	0.579227	4.45389	2.61901	0.973141	2.06847
0.0329853	-0.098544	0.0620625	-0.253097	-0.536454	0.229991	-0.28205	-0.317647	0.221787	0.349315	-0.223904
-0.640801	-0.420308	1.05224	-0.154807	-0.0647781	-1.99998	-0.255878	0.35545	0.137038	0.299802	-1.05047
0.539139	0.718539	0.637255	1.16522	1.36286	-1.15123	0.592648	1.67885	1.14449	0.717845	0.643878
0.360065	0.623165	-4	-0.213553	0.127077	1.15976	0.64593	-0.217809	0.419908	-0.262903	0.473795
0.212665	0.706739	0.249967	-0.0248633	1.19436	1.9774	1.70972	-1.07408	0.736366	1.30002	0.769484
1.0785	0.952985	1.24452	0.237421	1.842	2.8287	1.38842	-0.50295	1.73248	1.7993	0.832672
0.602691	1.39568	1.79941	1.264	1.43076	1.92208	0.92521	1.44978	1.21557	0.834507	1.21754
0.294577	-0.551675	-0.356065	0.021809	-0.972899	-1.96989	-0.169879	-0.542239	-0.187756	-0.770416	-0.0107391
0.725736	-0.277258	-1.01587	0.304199	-1.17743	-1.58155	-0.388575	-0.0873558	-0.131961	-0.740386	0.00471383
0.829232	0.375516	0	1.20548	-1.74086	-0.19719	0.263787	0.314118	0.0718224	-0.20914	1.29072
0.498523	0.614465	-2.45133	1.22315	-0.712298	-0.0571503	0.857003	0.709344	0.472008	0.270876	0.800156
0.103998	-0.167577	-0.270371	0.735932	-0.937786	0.191489	0.0672323	0.797579	0.651924	-0.417735	0.544366
0.921624	0.135661	0.787594	0.995302	0.18986	1.53092	0.119507	1.23105	1.49736	-0.160654	1.01889
-1.24117	-1.20085	-1.55795	-0.776976	-2.10161	-0.768375	-1.57277	-0.824644	-1.49672	-1.22986	-1.16299
-0.740795	-1.55865	-2.30741	-0.416965	-2.4449	-0.747178	-1.32047	-0.572323	-1.22459	-1.58325	-0.846508
-0.0623541	-0.177142	-0.619294	-0.112308	-0.621081	0.304114	-0.155054	-0.162418	-0.85371	-0.550307	-0.240251
-1.19115	-0.85244	0.310136	-1.5235	-0.0575798	1.99908	-1.43018	-0.901387	-0.411505	-0.415714	-1.78476
1.11704	1.10705	0.808512	0.630185	-0.390574	2.21712	0.0533306	0.829138	0.431599	-0.720348	0.517853
3.30329	2.1905	0	1.75552	-0.149739	1.91777	0.611984	2.89248	1.04919	0.676012	1.28288
1.08044	0.262322	-0.925134	0.32714	-0.253459	0.525278	0.0375429	0.639575	0.577145	0.668095	0.00353951
1.44775	1.58306	-0.389177	1.47779	0.429062	-1.10183	0.148907	2.03081	1.45879	0.180659	0.67467
1.58034	0.787773	0.995728	1.77399	-0.86831	-0.44937	0.073301	2.08037	1.42019	0.232819	0.744508
2.73658	2.09088	-0.490976	2.40384	-3.07771	-0.725824	0.301101	2.55127	0.208531	0.473973	0.981482
1.72814	1.73532	0.940212	1.43003	1.54298	3.31789	1.21514	1.66248	0.937169	1.02032	0.306536
0	0.392745	0	-1.06499	-1.7564	-0.827726	0.032738	-3.62152	-1.79479	0.120795	-0.977404
0.819474	-0.688585	1.23896	0.560996	-0.527764	-0.170608	-0.606445	1.17418	0.610047	-0.796471	-1.20997
4.96655	2.77055	5.17554	3.72259	1.19748	1.14767	1.69107	4.41056	2.61123	1.85147	2.61025
0.340625	-0.0773397	1.55703	0.067531	1.19217	0.335928	0.406898	0.43727	-0.251415	0.530732	-0.257632
-0.795085	0.0824466	3.73224	0.0440281	1.0584	0.0358251	0.235455	0.401625	0.918246	0.376962	-0.343006
1.55357	3.92013	-0.232375	1.83986	0.016076	-1.70012	0.70149	1.90717	0.550552	0.0369148	1.04091
3.46691	3.37478	1.96178	3.797	1.00909	-0.629274	1.3299	4.5756	2.22326	0.764883	2.29137
1.94323	1.73553	3.37703	2.32466	1.88966	0.535613	1.07629	1.83508	1.99277	0.867136	2.54522
4.03525	3.59152	1.37682	3.72404	2.43739	2.26176	2.15071	3.97949	1.85374	2.00181	2.66942
1.38337	1.258	1.01448	1.95394	1.55538	1.66115	1.78702	2.25309	0.604233	1.77533	1.33052
0.382482	-0.255496	-0.487307	0.604842	0.294187	1.53196	0.0140635	0.82017	-0.103217	0.327381	-0.0356254
0.637478	0.888026	-0.87123	0.938054	1.37131	2.37711	0.1374	0.654253	0.219312	0.640391	0.178739
-0.498844	0.462944	0.0170056	-0.20457	0.0843513	0.785991	-0.562452	-0.261073	-1.06814	0.330437	-0.349809
-0.666502	0.0657667	2.22511	0.55673	1.3209	1.17434	0.68126	0.0287653	-0.224064	0.33316	0.541305
-1.1416	0.0142796	-1.49474	-1.55995	0.236138	1.23303	-0.128262	-2.3048	-0.000405059	0.597477	-0.323047
-0.703333	-1.28727	-0.474019	-0.74893	0.549067	0.530768	-0.0753663	-0.641887	-1.12924	0.0640041	-0.464097
2.14051	1.09062	0.544153	1.9339	1.58531	2.13001	2.75191	2.3944	1.45744	2.02772	2.41736
1.87234	1.64854	-0.468337	2.06232	1.3971	2.02895	2.77513	2.46611	1.39018	2.58141	2.5452
0.53742	0.202644	0.0817911	1.39717	0.482196	-1.77163	0.697525	1.24549	0.192056	0.231597	1.02844
0.665446	-0.148609	-0.289839	1.33388	-0.210733	-2.3796	0.119984	1.43771	0.317836	0.124188	0.701254
1.67397	1.023	0.138115	2.20907	0.374609	-1.32639	0.973452	2.4422	1.30504	0.696169	1.77575
1.50414	1.31306	-0.0564296	1.32017	0.648996	-2.69735	0.829893	1.51399	-0.137454	1.5637	0.933662
0.0663602	0.124674	-0.612617	0.61994	-0.613227	-2.85245	-0.381535	0.511619	0.374906	1.07207	0.324975
3.85567	2.96643	4.06036	3.07111	1.37927	1.58625	1.7472	3.11596	3.62303	2.88797	2.60764
-0.862286	-1.56604	-0.853795	-1.15092	-1.56793	-0.514807	-1.00845	-0.975287	0.141072	-1.16721	-0.379873
0.138228	1.68191	3.06056	1.28262	1.49729	0.317283	0.168349	1.02202	0.314172	0.79816	0.245725
0.884024	0.708593	2.62048	2.05344	1.82193	0.663349	0.269614	1.86618	0.507108	0.275393	1.2915
1.95582	1.43583	2.23695	2.82125	2.03435	0.900046	1.2711	2.28678	0.104934	1.10312	2.01084
1.58628	1.1817	1.63624	2.5059	0.154016	-0.34848	0.679312	2.17187	0.751482	0.287436	1.64848
1.60976	1.67192	-0.0419022	2.23736	1.31644	1.06754	0.904551	1.69404	0.114588	0.704099	1.60157
2.34226	2.1501	2.16422	3.04453	2.17502	2.96625	2.1412	2.51388	1.57025	1.85777	2.67076
1.85817	2.47161	3.00598	3.29118	2.18996	2.5535	2.46978	2.69609	1.77525	2.0617	2.95016
1.95246	0.874123	2.04469	1.18174	1.15041	1.05209	0.768718	1.01018	0.446983	-0.482523	1.10983
3.76686	3.31833	2.31591	3.38964	1.31414	2.08779	2.57845	3.55979	2.23995	1.71962	3.17035
0.916501	2.40159	1.7471	1.23459	0.031389	1.81607	0.427938	1.1679	-1.82499	-0.810549	0.452543
0.957172	0.0529331	-0.301414	0.991238	0.252603	-2.14053	0.165411	1.12109	0.986277	-0.152288	0.874265
2.47492	0.970146	1.99791	2.10296	0.497292	0.797678	0.938262	2.72438	1.70936	0.622892	1.8019
1.05715	0.616236	0.524151	1.8468	1.09198	2.65117	0.755725	1.85619	1.07865	0.490353	1.2694
2.33202	1.36556	-0.143164	1.64404	1.26361	1.5876	1.67231	2.47892	1.25531	1.0568	1.71399
-0.560634	-1.78992	-0.26926	0.731498	-0.908726	-2.43159	0.389262	-1.21932	0.5988	0.0567173	1.25969
-0.109151	-1.368	-1.27242	-0.0207241	-1.09731	-2.10518	-0.0399664	-1.05454	-0.0526143	-0.758696	0.176024
1.14675	1.55662	-0.227561	-0.466319	1.19166	2.14363	0.748385	0.540049	1.51488	0.422728	-0.75937
-0.0832223	-0.487005	-2.55341	-0.419238	-0.0474958	0.868142	0.0329074	0.212603	0.42559	-0.446969	-0.630437
-0.406821	-0.590948	-1.825	0.0782298	-0.283046	0.785809	0.296107	0.152372	-0.153774	-0.452392	-0.386358
0.0258445	-0.335449	-0.938024	0.30715	0.273837	0.84813	0.659275	0.729602	0.425487	-0.192571	-0.0805067
-0.472595	-1.07131	-1.46675	-0.435164	-1.42955	-0.308676	-1.34637	-0.131002	-1.3003	-2.09224	-1.08451
-0.727893	-0.543104	-0.337405	-0.96406	-0.28187	-0.733578	-0.418621	-0.543933	-0.0679483	-0.265067	-0.789049
1.09674	0.702758	-0.149072	0.310407	1.10402	-0.0780342	1.1008	0.454568	0.509841	0.852077	1.17776
0.26543	-0.417973	0.251706	0.0518125	-0.0360495	-0.13963	1.14959	0.329208	0.604804	-0.115515	1.09914
-0.664304	-1.78103	-0.990655	-1.06355	-1.02295	-0.485218	0.0721686	-0.615419	0.459062	-0.956537	-0.0274855
-0.0834988	3.22028	3.03982	0.906543	-0.0686315	0.548709	2.6977	0.862443	1.61707	2.8272	1.19534
3.91598	2.73936	5.80882	1.45518	1.07055	2.9217	4.33637	2.10071	1.47138	2.7138	3.12773
2.26636	1.84202	1.61572	0.910641	0.370364	2.46852	2.10561	1.04033	-0.541095	1.9853	1.18575
-0.182699	-0.155724	-0.596888	-0.0459205	-0.46519	-1.3662	0.65631	-0.707043	0.175405	1.43657	-0.128591
3.548	2.47046	1.77261	4.05358	1.52319	3.98118	2.51531	4.34624	2.79622	1.71375	3.04376
3.5973	2.34401	3.14635	3.13952	2.38089	4.19151	1.32588	4.29305	2.31466	1.95927	2.53422
0	4	4	0	0	0	0	0	0	0	0
0	4	4	0	0	0	0	0	0	0	0
2.95734	5.98611	5.56873	2.98297	0.347064	1.577	2.40012	2.78113	3.62122	0.946658	3.8391
2.83151	4.88118	4.69875	0.347325	0	-1.56149	-0.9361	1.09677	0	-0.131819	-0.398108
2.54964	4.0202	3.61447	1.27266	0.466978	2.37426	0.85416	-0.378135	1.99157	0.587898	1.85995
0.293536	4.08565	2.58069	0.418315	1.04605	4.06006	1.18256	-0.591601	1.90985	-0.796471	1.3465
0.630302	-0.126144	-0.721795	0.249506	-0.0215849	-2.35717	1.54367	0.685083	-2.113	0.865732	-0.0790133
0.510917	-0.543232	-1.35973	-0.400741	0.63394	-1.8773	1.33152	0.459813	-1.63052	0.899944	-0.394457
-0.266465	-0.0728164	-0.422554	-0.101097	0.732165	2.25434	-0.0693336	0.027082	-0.652617	0.420941	-0.345265
-0.874939	-1.95815	0.513478	-0.0527361	1.37518	0.265744	0.441276	-0.649002	1.35535	0.296204	0.472385
1.302	2.61025	0.891207	0.865997	0.835692	2.18039	0.705049	1.29382	5.56166	1.81237	0.774066
-0.498124	1.55447	-0.931032	-2.02132	1.02064	2.02019	0.437748	-3.83487	-0.516352	1.00152	-0.655885
0.360821	2.40048	0.628173	-0.346764	1.1601	3.70343	0.991753	-1.11413	1.40661	2.21635	0.013504
-1.72687	-1.37659	-0.505533	-0.283293	-1.74065	0.578368	-0.579615	-1.28455	-0.257324	-0.686817	-0.143223
0.47999	0.460693	1.3401	0.711954	0.48824	0.77129	0.412355	0.762333	1.04337	0.467862	0.525936
-1.86882	-1.65985	-2.14729	-1.95495	-2.70923	-2.10886	-2.33753	-1.79857	-1.69856	-1.61963	-1.95517
-0.804015	-0.468846	-2.05843	-1.46333	-1.47153	-3.00636	-1.60939	-0.171809	-1.93204	-0.947584	-1.51748
-0.821583	0.175987	0.128889	0.882734	-1.38002	1.88309	-0.669582	1.13313	-0.307586	-1.15605	-0.16733
1.31752	0.828541	1.68626	1.36404	0.863459	2.11659	1.33997	1.20734	1.09852	1.10955	1.62673
1.02828	0.419113	1.40248	0.864431	2.29242	2.96264	1.58525	-1.27072	1.04183	1.48672	1.81169
-2.43253	-2.1571	-2.19703	-2.35642	-0.750404	-0.0591595	-1.32903	-3.37426	-1.58942	-1.3274	-1.52977
1.72141	1.21284	0.189179	1.21434	1.44765	-0.305903	0.92887	1.66426	0.362434	1.76127	1.33548
-2.24953	-1.77596	-1.6903	-2.44862	-0.724321	0.396171	-1.56391	-2.62477	-0.633182	-1.63571	-1.3648
0.403044	-0.215827	-0.815896	0.327481	-0.641963	-0.588535	-0.164204	0.553823	0.0899741	-0.68052	-0.0443128
1.24294	2.34798	0.553243	2.19512	0.702816	-0.327853	1.19247	1.89064	0.895355	0.713766	1.89061
-0.532481	0.543532	1.77421	0.166021	-1.08767	-0.385989	-0.0274165	-0.190003	-0.320991	-0.0375255	-0.170371
0	0	NA	0	0	0	0	NA	0	0	0
-0.579034	-1.18731	-0.574586	-0.513184	0.088903	0.186588	0.87329	-1.01404	0.391736	-0.63881	0.49246
1.17087	1.11271	-0.549547	0.387913	1.35948	1.34602	1.9495	-0.0742092	0.941527	1.26941	1.27869
-1.84503	-1.56083	-1.90104	-1.38134	-1.25602	1.39459	-0.851996	-1.85994	-0.841486	-0.578779	-0.881071
0.21728	0.317723	1.63447	-2.19886	-0.296709	-0.42123	1.44458	-1.65916	-1.10331	2.43546	-1.8866
-1.60306	0.0876888	-0.529791	-5.52871	-0.544702	-2.6415	1.34959	-4.10586	-3.07268	1.96322	-1.74055
-0.0233018	0.242226	-0.53291	-5.49334	-0.699082	-4.17323	1.45901	-6.69771	-1.76331	1.83154	-2.38697
-1.28204	-1.58215	-4	-0.689162	-0.211418	-0.743624	0.0302072	-0.599959	0.0249855	0.179178	-0.616203
0	0.770548	0	-0.134732	0	-1.36731	-1.45739	0	0	0.189451	-0.0389546
2.43045	1.46279	0.698092	1.50484	1.55045	0.0890118	1.09882	1.63562	1.86567	2.33275	1.66842
1.15278	1.0818	3.52665	0.0495517	-0.802521	1.22053	-0.011381	-0.525211	-0.25062	1.32308	-1.63535
1.22414	0.747007	-0.694068	-0.492569	-1.27534	0.15476	-0.570265	-0.70472	-0.907943	-0.349989	-0.576998
0.945783	1.16447	1.91592	1.37374	0.309938	2.58235	0.266464	1.4745	1.3482	1.55249	1.2397
3.22779	3.11339	4.24317	2.67699	4.72017	4.90874	3.08254	2.22474	2.88611	3.3989	2.45168
3.7182	3.96356	6.10386	1.75775	3.69581	1.82015	4.25968	1.89298	4.32718	4.84033	3.75712
4	4	4	4	4	4	4	4	4	4	4
-1.24132	-1.57503	-1.82181	-0.839765	-0.607486	-0.0839479	-0.0288797	-1.03766	-0.876529	0.347305	-0.588532
-1.61183	-0.139161	-2.77731	-1.98368	0.894819	0.4406	0.213271	-2.99387	-0.0321386	0.0753121	-0.0513215
-1.40965	0.706101	-0.174106	-2.15829	0.836197	0.880675	0.549307	-2.86658	1.32975	0.901056	0.191977
-0.275632	-0.0873466	0.475717	0.0404877	-0.0665557	-0.541437	-0.557404	-0.0866269	-0.0325291	0.0720629	-0.442634
-0.156404	-0.582022	-2.12182	-0.77794	-0.928639	-0.868505	-0.374287	-0.72227	0.558451	-0.128098	-0.203944
0.515708	-0.454681	1.29677	0.804968	0.288168	-0.60432	0.0613572	0.869305	0.869183	0.593632	0.960662
0.398259	1.50077	1.57754	1.11291	1.31812	3.2756	1.45222	-0.837202	-0.99455	0.755053	0.458246
1.95734	0	1.37682	0.0546282	1.87621	4.23827	0.899332	0.472983	-1.14626	-1.49697	1.63126
-2.5864	-0.746626	-0.514616	-1.69249	0.777035	1.18815	-0.452498	-2.05639	0.265691	0.0192548	-1.00528
1.53632	1.60647	1.54854	0.593996	-0.230966	0.628422	-0.642927	0.329892	-0.698549	0.976388	-0.959182
0	2.72113	1.52853	3.41942	1.2525	2.06992	1.1994	1.83777	0.314658	0.604854	0.895189
-0.132368	-0.344677	0.997906	2.85107	1.43923	1.09767	0.494149	0.763566	-1.52518	0.694596	0.209508
-0.0799333	0.400479	-0.109799	1.8574	-0.674887	0.94744	-0.142129	0.293539	-0.859311	-0.519258	-0.342986
-1.69001	-1.32238	-2.74459	1.06751	-1.34881	1.21816	-1.12367	-0.416178	-1.02977	-1.26391	-1.17455
1.09357	0.948665	-1.85629	2.21187	0.814731	2.92599	1.11257	0.331519	-0.387306	0.750203	0.473315
0.152008	-1.00571	1.77053	-0.0416329	-0.54285	-0.508122	-0.293404	0.631565	-0.471912	-0.320195	-0.317932
-1.42229	-1.09229	-2.29255	-0.232966	-1.05559	-1.17883	-0.739771	0.121692	-0.834758	-1.31034	-0.585629
-1.17916	-0.733053	-3.29026	-0.075213	-0.449084	-0.332901	-0.323974	0.116977	-2.07496	-0.589931	-0.536775
0.317927	-1.35569	-2.06742	0.595462	-1.09749	0.521239	-0.149711	-0.37477	-2.31415	-0.688949	-0.0124358
-0.0262729	-0.191303	0	0.00222555	-0.995195	0.221968	-0.433736	0.331249	-3.89074	-2.21428	-0.211241
-1.58065	0.276732	-1.69476	-2.1138	-1.86712	-2.15824	-1.49291	-2.37435	0.749401	-0.167387	-1.54015
-0.545745	-0.397265	0.444801	-1.10824	1.6008	1.10616	-0.0763549	-1.54378	0.280491	-0.805577	-0.311697
-1.24568	-0.640997	0.828804	-0.501082	-0.551192	-0.436587	-0.118814	-0.983589	-0.731455	-0.416961	-0.125111
1.39456	0.357343	2.17818	0.634796	1.83737	1.77203	1.04138	0.730374	1.54839	1.38892	0.97203
4.0746	3.57029	6.63296	5.52266	6.26737	5.48284	2.40754	4.42231	2.4028	2.15946	7.25508
0	0	0	0	4	0	0	0	0	0	4
2.96302	2.61359	5.18709	4.56304	5.40935	4.00475	1.52208	3.48085	0.637695	1.59558	6.57723
4	0	4	4	4	4	0	4	0	0	4
4	0	0	4	4	4	0	4	0	0	4
3.56782	0	5.62479	4.85223	4.98959	3.40589	1.69779	3.75992	1.96416	0.189451	6.49451
0	0	4	4	4	4	0	4	0	0	4
4	4	4	4	4	4	4	4	0	0	4
0	0	4	4	4	0	0	4	0	0	4
0	0	4	0	4	0	0	0	0	0	4
4.20141	3.11113	9.48176	7.13083	8.61287	4.20935	2.88067	6.40464	3.07482	2.33303	8.96534
2.08559	3.09113	3.10548	1.77436	5.72738	4.20837	2.14568	0.978612	2.45146	3.78906	4.04347
2.27861	2.80524	5.17554	2.99506	6.88048	3.09195	1.85174	2.17643	1.96416	2.44537	5.87891
NA	0	0	0	4	0	0	0	NA	NA	4
0.957337	-0.758636	7.09302	3.01279	8.43488	4.3491	-0.300892	2.80736	0	0.0210854	6.6567
1.17712	1.901	6.31986	3.23181	8.51975	5.00149	0.32796	2.21214	0.373359	0.854122	6.96142
3.27861	2.28948	7.14964	3.29104	9.16024	7.68957	2.32983	1.86551	1.47138	1.44537	8.16339
0	0	0	4	4	0	0	4	0	0	4
4	4	4	4	0	0	4	4	4	4	4
0.210914	3.61398	-2.98838	-2.74372	0.138104	-0.434588	-0.431358	-1.82382	2.43693	2.86686	-1.32535
0.256695	-0.675289	-0.738857	-0.971106	-1.23947	0.475877	-1.50604	-0.864867	-2.26194	-1.2475	-1.82805
0.796991	1.95074	-0.471467	3.03286	1.55961	0.483986	1.23664	1.62682	1.08169	1.57047	1.07379
-1.17077	1.50305	0	0.807185	-2.74086	-0.549969	-0.572474	-0.724903	-0.33789	-3.26297	-1.24855
3.07306	2.79903	2.99464	2.98206	1.95259	2.85988	1.91127	0.689783	0.438702	0.868181	1.75226
4.15278	2.97135	2.69809	2.82565	2.69907	2.72379	1.41065	1.89904	1.74938	2.39478	1.86686
-0.955315	0.878456	0.223964	-2.28603	-0.972685	-3.50752	-1.24165	-2.66871	-1.78442	0.495266	-2.6981
1.13558	0.378384	0.194169	1.16845	0.588872	0.980148	0.725523	0.681298	0.0242942	0.767571	0.882317
5.87043	5.66741	3.31591	4.10537	3.83628	3.33068	6.68108	3.24628	3.61998	4.88143	4.41471
2.27933	2.40073	1.85046	1.20096	1.82292	2.1176	3.08111	1.0757	-0.409588	2.41221	1.37977
-0.290567	0.337222	4.05255	-0.134759	0.687194	2.58353	0.107432	-0.0627915	0.310493	-0.71263	0.67215
0.0547873	-0.359041	0.57999	-0.302654	0.939105	2.29262	-0.141769	-0.292402	1.02198	-0.599165	0.357646
0.42286	-0.106591	-2.04304	0.197601	-0.418857	-0.740418	-0.124276	-0.702642	0.723971	0.537758	0.647255
1.61136	1.40073	1.87026	0.887543	0.027919	1.38501	0.274098	0.298301	0.57982	-0.15116	0.0198593
1.30145	0.413208	0	-1.00957	1.32625	1.89366	1.53888	-0.414789	0.355216	0.80334	1.22699
3.71232	3.3674	2.33964	2.99844	2.0016	1.68572	3.05513	3.75939	2.77602	2.32546	3.22524
1.72719	0.927505	0.895887	2.10698	-0.415561	-0.667865	0.058298	2.0643	1.10472	1.14674	1.13421
-0.545079	0.694124	-1.88646	-1.94116	1.99059	2.13081	1.20677	-2.67228	0.725865	0.75679	-0.115301
2.72814	0.998359	0.891207	1.61538	0.507252	0.451045	0.990958	1.87226	1.42548	2.41195	0.914139
2.79172	2.84025	4.38846	3.83799	1.63135	2.25886	1.15478	2.34142	4.15467	2.52311	1.87263
0.0873216	-1.38485	-1.18965	-0.789272	-1.66168	0.443632	0.415265	-0.267297	0.654887	-2.58624	0.833517
0.0756784	-0.511161	-1.00569	-0.75579	-1.1088	0.826816	0.273197	-0.396972	-0.263102	-1.95897	0.796915
-0.45039	-0.835201	-1.11831	0.34756	-0.961012	0.86359	0.0616186	0.601566	0.382674	-0.921067	0.260166
2.35879	2.22734	0.830458	2.4377	0.724311	2.11573	2.13169	2.81189	0.949727	1.46094	2.03048
2.75267	1.01287	0.698092	0.570959	0.668334	2.30184	1.21925	0.446516	2.40954	2.30562	1.29618
-0.137236	-0.895018	-0.0488305	0.0968053	-0.952899	0.771162	-0.865501	0.398892	-1.03966	-1.56687	-0.476712
0.439494	-0.0609832	-1.38119	0.230716	-0.466562	1.54841	-0.255711	0.548043	-0.520893	-0.909707	-0.282486
-2.71059	-1.61151	-0.752754	-1.87216	-0.475329	0.52508	-1.19834	-1.81339	-1.16895	-1.76808	-1.6733
-2.39088	-2.47021	-1.27403	-2.37562	-1.1948	0.0315674	-1.8934	-2.31742	-2.70539	-2.31964	-1.98199
-2.35407	-2.73575	-1.70314	-1.54613	-0.988818	0.691529	-1.45216	-1.42533	-1.05039	-1.62672	-1.6028
0.0728167	-0.64613	-0.384965	-0.22535	-0.604482	1.02176	-0.695599	-0.470843	-0.510757	-1.13157	-0.416788
-1.47628	-0.581309	-2.346	-2.5931	0.239942	-0.84975	-0.0140123	-1.94209	1.44252	1.03859	-1.24441
-1.43288	-1.48996	-0.739121	-2.01586	-1.76787	-0.659988	-1.16999	-2.56831	-0.0761913	-0.84485	-1.30481
2.19134	3.18907	3.90013	2.48668	1.40041	-0.615709	1.11308	2.88178	2.02757	1.68003	1.47515
0.40068	-0.556855	1.63225	0.227892	-0.746563	-1.99271	-0.574757	0.166711	-0.22578	-0.29588	-0.728264
-0.856413	0.351843	0.594918	-0.226305	-0.494982	-2.4075	-0.569229	-0.224537	-1.03839	-1.25494	-0.752413
0.109296	0.739776	1.53406	-0.281823	-0.80211	-4.85717	-1.56559	0.327643	-0.250209	0.0543235	-1.44156
-1.30505	-1.52235	-1.02773	-1.55974	-2.72291	-3.10329	-2.56474	-1.28996	-0.844288	-1.36625	-1.45939
1.58311	1.44793	2.14635	1.7166	1.28247	-0.525468	0.540022	1.76784	1.16832	0.523452	0.474785
-1.15378	-0.217419	0.425608	-1.87084	0.772382	0.382203	0.598403	-3.40034	-0.105426	0.470736	-0.451913
0.249195	0.0816725	0.108429	0.058447	-0.112296	-0.207641	0.315676	-0.0609482	-0.130157	-0.094504	0.242532
-5.4433	-4.46033	-2.79909	-5.41376	-1.43676	-2.52416	-2.3625	-6.50844	-3.34053	-3.67275	-2.80676
-0.212951	-0.59812	-0.510118	-0.626267	-1.45265	-2.44332	-0.451307	-0.379781	-1.09166	-0.958145	-0.51059
0.850988	-1.0059	-1.11054	0.373942	-0.740818	-1.87864	0.0574442	0.0421473	0.825709	-0.709089	0.602531
-0.142261	-0.496128	0.672185	0.126305	-0.446246	-3.25899	-0.149315	-0.528395	-0.66136	-1.62533	0.501601
1.2035	0.665433	-0.461911	0.61753	0.358199	-2.44011	0.457007	0.459654	1.12356	-0.10255	0.697034
3.00768	1.44164	4.05685	3.02575	4.37373	1.90574	4.81359	2.35546	4.9171	2.83001	4.57521
-0.253058	1.37265	0.528533	0.766066	-0.972081	-0.417134	-0.220607	0.676945	0.676365	1.44177	-0.76257
-0.779812	0.0280581	-0.192578	0.0777763	-0.0516416	-2.01349	-0.762986	0.543433	-1.47569	0.00745163	-0.623993
-1.40521	0.00611675	0.791421	-1.40211	-3.56027	-2.98759	-2.12232	-0.656197	-2.16796	-0.888272	-1.9216
3.45965	3.32288	3.42583	2.33598	3.48708	1.38081	2.0897	3.68881	2.53949	3.01906	2.17541
-1.47119	-1.34064	-0.266524	-0.873821	0.393528	0.449185	0.114197	-0.243229	-0.383821	-0.351799	-0.4062
-1.14384	0.47369	0.138154	-1.22749	-0.171921	-1.40097	0.703756	-1.67115	1.19503	-0.181218	0.200996
-0.115031	-0.349279	0.182548	0.261083	-0.475045	1.39407	-0.614516	0.589713	-0.678016	-1.08194	-0.765633
1.82526	2.31818	2.40707	2.4979	2.886	2.9618	1.99686	2.72719	1.96046	2.84651	1.26194
3.09213	2.9527	1.29677	2.69034	-0.131895	-1.72872	0.20143	3.08769	1.6609	0.445474	0.735182
2.58449	1.26856	1.19007	1.27544	0.356755	-0.540554	-0.27734	1.91125	0.509957	0.642969	0.545484
1.4117	1.90196	-0.451665	1.2858	0.839749	0.643192	1.043	1.49101	0.987129	1.29945	0.981748
-1.5351	-0.0047605	-0.906191	-0.72615	-0.759251	-3.65609	-0.128672	-0.524797	-1.21883	-0.732248	-0.259111
0.715978	1.50456	-1.76104	0.377308	0.0429456	0.655629	-0.0204829	0.716712	0.45188	-0.352674	-0.00262827
0.491914	1.08888	0	0.814988	0.683881	1.13972	0.630628	1.33894	0.140594	0.473719	0.0426656
-0.891047	-1.4103	-0.698804	-1.00985	-0.623693	-1.0636	-0.802989	-0.880209	-0.797368	-0.330295	-0.930322
0.79879	0.456267	0.744214	-2.39321	0.920901	1.38722	0.333861	-3.8191	1.49676	0.702726	-0.770699
-2.32639	-2.04371	0.264419	-3.77152	0.608001	0.511004	0.129279	-4.90347	-0.630778	-0.330546	-0.985672
-2.64671	-1.74676	-0.0941311	-3.40901	0.413558	0.541258	0.0443714	-4.96419	-0.70714	-0.0555512	-1.08132
-2.2833	-2.10894	0.825173	-3.42754	0.910675	0.585609	0.180991	-4.96393	-0.840913	-0.00828953	-1.03132
-1.13044	-0.687733	1.39978	-0.805001	-1.70997	-1.89635	-1.68895	-1.32756	0.178917	-2.96367	-1.04874
-1.10683	-1.11191	-0.579668	-0.814255	-0.490536	0.161179	-0.878555	-1.11317	0.0556941	-1.33761	-0.693022
-1.33979	-0.894056	-2.05263	-1.58069	-0.461079	-0.71389	-0.70972	-1.53879	-0.231694	0.0707883	-0.870572
-0.0589292	-0.77218	0.926232	-0.10907	-1.82114	-0.275243	-1.35894	0.3577	-0.677081	-1.5631	-1.01385
3.04982	2.3982	-1.38879	3.07972	-0.813019	1.38966	1.9294	2.62593	2.13615	0.827613	2.66757
1.30879	1.11206	0.623172	1.83272	-0.024322	0.848635	1.14066	1.74103	0.855383	0.306078	1.45647
1.01171	0.622186	2.00199	1.33643	0.343825	1.15213	1.0919	1.48028	1.08176	0.363705	1.02442
-0.268152	0.170812	0.967388	0.164851	0.479973	1.36605	-0.134237	-0.148555	-0.182542	-0.636979	-0.300532
0.575417	1.3231	-0.0142354	0.693249	0.936013	1.82816	0.959758	0.77268	-0.167551	0.481348	0.657074
0.0181524	1.12329	-1.29847	0.525527	0.557892	2.72547	1.30373	0.23237	1.11508	0.601847	0.671133
0.0720637	-0.390701	0.673674	-0.617989	0.376033	0.625078	-0.168995	-0.746043	0.229677	0.0128099	-0.239319
0.815421	1.8639	0.564802	0.875639	0.0657876	1.89391	0.443979	0.622023	0.471638	1.22112	0.657439
-1.27984	-0.920505	-1.05547	-1.23143	-1.02256	-0.0262578	-1.182	-1.86031	-1.98219	-0.571218	-1.43026
-0.68749	-0.980131	-1.81166	-0.354833	-0.343499	1.17854	-1.06375	-1.12402	-1.88047	-1.00604	-0.104915
-5.35695	-5.32025	-5.72057	-6.08211	-5.70546	-3.35868	-4.75328	-6.60345	-6.28901	-4.67658	-5.1638
-4.77905	-4.80628	-6.65958	-6.27261	-4.50269	-3.10339	-3.92469	-7.21456	-5.59276	-3.59613	-5.28444
-3.73577	-4.39049	-4.18817	-5.61291	-4.81572	-2.97992	-4.03309	-6.0177	-5.06494	-4.23778	-4.89433
-3.51554	-4.13101	-4.02246	-4.7505	-5.04423	-2.83855	-3.84722	-5.31409	-4.22148	-4.06146	-5.08934
-0.325931	-1.1367	-1.50194	-0.0671533	-2.46865	-3.42259	-1.50149	0.441398	-1.18996	-1.00206	-0.769814
-0.279828	0.259658	-0.409696	-0.0694179	-2.08864	-2.64597	-0.873992	0.174308	-0.336202	-0.245825	-0.328489
-0.414991	-0.231996	-0.814544	-0.685231	-1.70494	-1.45571	-1.36436	-0.0962077	-0.990013	-1.55928	-0.895087
0.74818	0.667061	1.10293	-0.980467	0.769203	3.27433	-0.0970811	-0.463846	1.38482	0.422395	-1.33587
0.16981	0.314035	-0.556807	0.290872	0.50931	-0.964508	-0.444381	0.384495	0.0334094	-0.0267509	-0.212426
2.29558	0.91504	-1.15955	0.0622583	0.668825	3.00397	1.27339	-0.389235	2.70659	1.01246	0.102758
3.37086	2.85416	0.036526	0.408481	2.46361	3.57641	1.97848	0.824422	3.71689	2.32013	0.602738
0.84356	0.190051	0	-0.884045	0.354415	0.351441	0.323227	-1.7105	0.996041	1.38393	-0.488094
0.948998	-0.31745	-3.41005	-1.01512	0.165444	-0.209688	-0.076344	-1.44555	1.42545	0.621716	-0.562212
0.5152	0.239281	-3.20858	-0.86327	0.0806991	0.625061	0.254531	-1.35839	1.38353	1.05671	-0.145645
0.670024	0.654441	-1.19996	-0.873188	1.14141	0.585955	0.721102	-1.13358	1.63486	1.64858	0.0846527
0.91225	0.225424	0.53187	-0.696986	0.78371	0.549873	0.574984	-1.11849	2.2335	1.299	-0.0319451
-0.309749	-1.45572	-3.19571	-1.42463	0.014703	0.227704	-0.0620586	-1.76193	1.3067	0.644628	-0.762088
0.560597	-0.0108755	-0.626766	-1.00916	1.04797	0.889739	0.699717	-1.00812	1.95708	1.4405	-0.427051
0.212775	-0.241767	-0.167021	-1.34007	1.32475	0.869592	0.743528	-1.28713	1.90544	1.56351	-0.587466
0.117463	-0.894856	-1.18297	-1.12481	1.11281	0.679849	0.726853	-1.17287	2.47566	1.44109	-0.31295
0.155003	-0.733334	-1.87032	-1.55838	1.01935	0.629918	0.397868	-1.45975	1.68863	1.43131	-0.506759
0.447752	-0.534745	-1.72825	-0.773342	0.990788	0.662941	0.798979	-1.24312	2.00987	1.54675	0.304582
0.228785	-0.187308	-0.110543	-0.822491	1.01594	0.352301	1.21835	-0.480162	1.80075	1.70209	0.306375
1.00017	0.0107403	-1.79075	-0.639696	1.36906	1.51363	0.858719	-0.302123	2.00043	1.96259	0.0242139
0.307359	-0.611183	-1.81166	-0.501	1.55258	1.50452	0.770759	-0.382686	2.06791	1.5101	0.0272892
0.832364	0.43101	0	-0.0718329	2.64503	1.98161	1.76695	-0.604512	2.01779	1.92324	0.539294
0.486875	-0.37659	-1.30899	-0.458633	1.46615	1.3006	0.825356	-0.585818	2.30016	1.66419	-0.0125875
0.446423	0.585776	-2.87138	-1.45825	0.954232	0.5796	0.426675	-1.17072	1.53356	1.02313	-0.702324
1.21631	0.970146	0.997906	0.388837	2.09654	1.90335	1.54548	1.03604	3.90314	2.68068	0.716367
1.04753	-0.786372	-2.20858	-1.25277	1.38008	0.896506	0.640656	-0.947963	1.46404	1.29283	-0.252924
1.55765	0.868302	-2.207	-0.0338317	2.29693	0.785343	1.89836	-0.162099	3.18241	2.11334	1.37386
1.71383	0.640406	-2.94565	-0.340196	1.39948	1.6967	1.26012	-0.851869	2.00803	2.37556	0.246056
1.76638	0.998258	-4.32392	-0.439767	1.1919	1.16153	1.34678	-0.477949	2.06551	2.16873	0.143326
1.35636	0.423327	-1.9901	-0.928325	1.49993	0.591242	1.3409	-1.36866	1.29293	1.85497	0.209067
0.444163	-0.569481	-1.5428	-0.971362	0.955229	0.759715	0.651163	-1.11015	1.41853	1.29937	-0.248546
0.214476	-1.24305	-2.40483	-1.03523	1.01454	0.373998	0.526972	-1.28402	1.46269	1.05893	-0.457603
0.689233	-0.719096	-2.92507	-0.979129	0.867475	0.421102	0.519712	-1.21671	1.87413	1.08926	-0.116256
0.126728	-0.793821	-1.6145	-0.705457	1.22225	0.426432	0.76001	-1.29793	1.59203	1.21334	-0.125324
0.802859	0.0216278	-1.47561	-0.678909	1.17458	0.908557	0.856626	-0.83272	2.5908	1.57135	-0.104251
0.610262	0.160942	-1.48916	-1.06	0.944215	1.05929	0.497178	-1.24407	1.71416	1.28055	-0.188872
0.88194	1.24909	-0.961559	-0.622334	0.965561	1.32669	0.44751	-0.39815	1.32411	0.735377	-0.234248
0.563244	0.260355	0.24963	-0.0812208	0.539251	1.31882	0.567827	-0.950191	1.13254	0.878976	0.0748715
1.31084	1.14318	0.357967	-0.340211	1.48317	1.24506	0.846341	-0.645251	0.830424	0.965162	0.412431
-0.629138	-1.33349	-1.17986	-0.221393	-1.68525	-0.970037	-0.921107	-0.142931	-0.449299	-0.680501	-0.524252
-0.854867	-0.957535	-3.05406	-0.828259	-1.10497	-0.408351	-0.858334	-0.942583	-1.35491	-0.810554	-0.897311
-1.4572	-1.64072	-3.82352	-1.41281	-1.91176	-1.3035	-1.47879	-1.5796	-2.27803	-1.77583	-1.40231
-1.06275	-1.38176	0.406281	-0.243146	-0.976928	-2.5062	-1.01091	-0.000701428	-0.613132	-1.14178	-0.565321
-1.28441	-0.690826	-6.09589	-1.11078	-3.39213	-1.80939	-1.77758	-1.6913	-3.31457	-1.50912	-2.00132
-0.00452775	0.215161	0.472113	0.741757	-0.286286	0.32353	-0.422602	1.37405	0.736534	0.161291	-0.729313
-0.506258	-0.78886	-0.956972	-0.503262	-0.0120347	-2.44582	-0.291167	-0.568282	-0.123873	-1.24569	-0.17437
-0.27504	-0.282909	-1.48338	-1.54933	1.21914	0.0619043	1.45804	-1.73294	0.129518	0.247657	0.113486
-0.238888	-0.12871	-1.20065	-0.419349	0.145587	0.283205	-0.184963	-0.747201	-0.466791	-0.118435	0.0201981
0.659979	-0.0627991	-0.820507	0.443173	0.151677	0.9676	-0.700437	-0.0788803	0.104716	-0.972905	0.336251
0.29669	0.154477	0.866324	1.00931	-0.128021	-0.39764	-0.138359	0.992565	0.667104	-0.6326	0.968869
-0.479229	-0.935907	-0.612112	-0.0948685	-0.271785	-0.840172	0.54559	-0.202537	-0.250629	0.118088	0.22603
-0.70639	-2.53045	-1.14315	-0.179966	-0.723778	-1.65575	-0.456672	-0.185494	0.175228	-0.662235	0.187306
1.24036	0.863314	-1.88343	0.923348	-0.288229	1.19256	0.710423	1.38849	0.467374	0.245563	0.626047
-0.0359211	-0.12355	1.35986	0.963781	0.0848519	0.484623	0.195941	1.11285	-0.507657	0.203887	0.205116
0.927098	1.18346	1.72036	1.2202	0.717719	0.998385	0.619245	1.25669	0.287707	0.732632	0.71306
0.190309	0.593435	1.29746	-1.08537	0.201163	-0.559825	0.192991	-0.0343748	0.499141	0.84001	-0.867219
0.91695	1.06173	-0.778889	0.745053	0.219655	1.14901	0.698503	0.727807	0.113193	0.642045	0.687955
0.275301	0.229506	0.871201	-0.194021	0.100589	1.26379	-0.0971484	-0.0221	0.517619	0.706704	-0.149319
0.667177	1.55968	1.32055	0.765334	0.694387	1.90154	0.441165	0.998599	0.0609904	0.818996	-0.135163
1.04146	-0.198738	-0.325851	-2.43486	-2.316	-1.26892	-2.4993	-1.08803	0.136777	-0.862094	-2.27576
3.17275	3.14519	1.01422	0.565256	-0.067221	-0.561076	-0.235733	2.08512	2.16988	0.550782	-0.718759
3.57693	3.82139	-0.256158	0.831172	1.13449	-0.0847119	0.676972	1.64	0.926092	0.615937	0.840775
3.57524	2.2287	1.4286	-0.843963	-0.123066	0.439138	-0.303079	0.576403	1.11285	1.25254	-0.491465
2.924	2.21098	-2.1278	-1.26585	0.911696	-0.178103	0.0749702	-0.0708528	0.346915	0.538236	-0.740546
1.25806	1.56112	1.98503	1.69346	2.18699	3.28143	1.35163	2.58139	0.99492	1.63164	1.03007
1.09445	2.15008	2.3387	1.61141	1.72705	3.18718	1.34237	2.2143	1.24191	1.37212	1.15155
1.68307	2.23378	1.69282	1.58286	2.0995	3.25268	1.96868	2.33262	0.841053	1.75011	1.08836
2.33496	5.25393	0.906178	-0.895569	1.17293	0.822829	0.194485	1.1621	1.7897	0.849391	1.0313
1.88239	3.21615	1.31694	0.459402	5.34997	1.75184	3.23255	1.3198	-0.502718	0.664527	3.79417
4.64068	4.63782	0.233424	-0.0888897	0.560742	1.25223	1.09124	-0.580152	1.16554	1.82884	0.339788
0.675077	-0.688545	0.427216	0.928056	-0.675086	-0.633677	0.0191115	1.36575	-0.0811016	0.498688	-0.463638
0.704291	1.02374	0.666381	0.0508431	0.117463	-0.704368	-0.406674	1.21569	-0.00701818	-0.471616	-0.0433813
-0.133164	0.0399527	0.450103	-0.246144	-1.67002	-2.84626	-1.48651	0.364514	-1.94877	-0.71611	-1.53016
0.592957	0.78808	0.117511	0.488151	-1.13281	-1.81354	-0.656053	1.23083	-0.754272	0.173823	-0.863875
0.0470842	-1.26597	0.890733	0.717947	-1.39964	-1.40914	-0.679438	1.74591	-0.871692	0.0259465	-0.845348
-0.107906	-1.32667	-0.138863	0.874363	-1.72254	-1.12368	-0.697952	1.59247	-0.937019	-0.0643268	-0.736687
0.557802	-0.930414	0.956894	1.11301	-1.65626	-1.62284	-0.813536	1.93578	-1.22138	-0.378196	-0.73967
0.430174	-0.5409	0.740851	1.00515	-1.21321	-1.08566	-0.790406	2.21274	-0.727272	-0.608866	-0.672495
0.861659	-0.267731	0.62632	1.30141	-1.00565	0.0547385	0.216006	1.73962	-0.0544385	-0.178279	0.0505165
0.944401	-0.0874659	0.695207	1.58459	-0.445119	0.641653	0.43022	1.89862	0.0638676	0.0349916	0.224004
0.927116	0.686773	1.88595	1.47489	0.175277	0.345614	0.35742	2.06706	-0.0271106	1.38991	-0.042413
0.894436	-0.435777	1.32032	1.5615	0.355864	0.997658	0.404632	2.28542	0.317941	0.44017	0.217247
0.999208	-0.171235	1.60419	1.74765	-0.239775	0.693428	0.637733	2.20791	0.381886	0.587383	0.362138
0.502977	-0.865084	0.347808	0.819294	-0.886334	-0.63326	-0.0564935	1.26948	-0.0971032	0.347461	-0.547306
0.819095	0.0622165	0.989087	0.88791	0.00486209	-2.28106	-0.0446712	1.78816	-0.924831	0.526931	-0.555674
1.26503	0.410693	1.79481	1.57236	-0.201554	-1.7787	0.0543168	2.49628	0.0720517	0.44495	-0.1447
0.969106	-0.290081	1.60513	1.80004	-0.701985	-1.46029	0.105703	2.53269	0.0388097	0.102917	0.00136033
1.80028	0.698336	2.60544	2.10654	-0.12713	-1.00688	0.789607	3.28189	0.741565	0.839601	0.323263
0.767703	-0.932115	0.984589	1.42039	-0.900617	-1.86669	0.0621568	1.87999	-0.512316	-0.122418	-0.376985
1.40069	0.197608	1.94289	1.60399	-0.189773	-0.660573	0.35193	1.99948	0.0918756	0.287701	-0.0626463
1.17903	0.22919	1.25066	1.50838	-0.494948	-0.375311	0.178002	2.13736	-0.540819	0.311646	0.0883849
0.967212	-0.446878	1.11124	1.5181	-0.58945	-0.824276	0.031569	2.01555	-0.375725	0.0182646	-0.344981
1.70834	0.280901	1.83662	2.14606	0.218386	0.128419	0.845224	2.71368	0.154657	0.628765	0.336868
1.3028	-0.244082	1.85155	1.797	0.269311	0.00568801	0.710436	2.32996	-0.791899	0.212945	0.0931561
0.992535	-0.144792	1.707	2.03631	-0.343021	-0.343389	0.480783	2.35738	0.129117	0.196156	0.119871
0.86772	-0.485342	1.50986	1.63704	-0.325427	-0.250033	0.419611	2.15205	-0.115171	0.11506	-0.170315
2.69569	0.830563	2.2866	2.35835	0.46375	0.429925	0.890453	2.96119	0.0173941	0.856217	0.652129
1.786	0.936754	2.184	2.17369	0.266579	0.802391	0.630986	2.95612	0.699629	0.71925	0.223497
1.52947	0.932855	-0.735257	1.64062	0.05516	0.112219	0.149457	1.95472	0.375996	0.0433522	0.0596664
1.20025	0.0888781	2.3463	1.23032	-0.0982853	-0.508037	0.0343846	1.9202	0.108944	0.492289	-0.189365
1.13116	-0.107024	2.03097	1.79312	-0.0782779	-0.0929041	0.479073	2.66883	0.682089	0.624033	0.287573
1.04884	-0.0964689	0.924197	1.75018	-0.836132	-0.603846	0.349261	1.99452	0.122768	0.583041	0.0432805
1.04914	0.159074	2.06824	1.8221	-0.162544	-0.150232	0.793105	2.5686	0.719596	0.679618	0.257371
0.707898	-0.744117	1.22008	1.36213	-0.414183	-0.711391	0.469729	1.7641	-0.198196	0.509355	0.135156
0.938059	0.13351	1.71197	1.76617	-0.214258	-0.175491	0.789214	2.58338	0.468303	0.63173	0.282196
1.92191	1.2763	1.83877	2.13564	0.721314	0.346547	1.36278	3.09662	0.642552	1.47829	0.572829
2.76681	2.31365	-0.571507	2.07053	1.99329	0.983111	1.9844	2.66761	-0.407303	2.18296	0.899466
0.498851	-0.982994	0.721787	1.00085	-0.909645	-0.691077	-0.0611484	1.12352	-1.00174	-0.067395	-0.278074
0.804175	-0.458776	1.76897	1.97092	0.0814702	-0.214955	0.889998	2.24962	0.74144	-0.118413	0.675566
1.54155	0.206089	2.21719	2.18723	0.385286	0.172442	1.37817	2.7974	0.587385	0.618678	0.76142
0.99788	0.322716	1.52047	1.61196	-0.362548	-0.327149	0.710925	2.29305	0.0253968	0.27236	0.0703516
1.03132	0.214856	0.320426	1.95265	-0.230325	0.124354	0.646598	2.61375	0.578243	0.109292	0.372913
-0.0542427	-0.354549	0.109102	-0.470422	2.4708	1.89365	-0.308953	-2.31712	2.00675	-0.721519	0.499109
0.598608	0.442111	0.853891	2.02143	1.69596	-0.808614	0.202277	2.17554	2.11859	0.0847053	1.35915
1.1482	0.301385	0.954771	1.34738	-0.823479	-0.819541	0.131102	1.56271	0.647174	-0.387355	0.381388
-0.00725255	-0.0607783	-0.470019	-0.364862	-1.14969	-1.77522	-1.58672	0.137979	-0.458039	-0.487233	-0.676177
-1.81472	-2.93489	-5.0542	-1.6121	-2.69934	-4.0083	-2.6565	-1.29117	-1.58562	-1.59541	-1.93087
2.36311	2.7439	0.796248	-1.17687	1.05854	-0.751603	4.60577	-3.23344	-1.90117	4.44253	1.72012
2.57015	2.66651	0.741933	-1.07913	0.417512	-0.613879	4.68813	-3.81934	-1.71457	4.54404	1.62819
1.62822	2.0819	0.753015	-1.30911	0.729853	-2.43026	4.41792	-3.06147	-2.00356	4.50782	1.4043
2.03052	2.36302	0.913092	-1.78772	0.735498	-1.6181	4.29875	-2.9679	-1.34742	4.09501	1.26495
2.03733	2.50706	2.60253	-0.344576	1.44068	-0.665182	2.75476	-1.1705	0.0933462	3.69049	1.21959
0.542517	1.17004	3.10079	-1.97696	-0.151323	-0.9493	3.44122	-4.59556	-3.49819	3.05864	0.208902
1.44859	1.91638	-0.154851	-1.38672	1.1248	0.825717	4.10646	-3.6305	-2.92128	3.70596	0.460291
1.42329	2.31246	0.677235	-1.03292	0.97062	1.07347	4.30064	-3.21704	-2.38791	3.98011	0.32075
2.46813	3.01987	1.43095	-0.207096	1.30442	1.97424	4.81103	-2.60324	-1.18848	4.42127	1.03282
2.34007	3.4993	2.0046	-0.113713	1.69249	1.23359	4.86439	-2.90679	-1.64738	4.76792	0.874291
1.24538	1.39222	1.7345	-0.828221	0.337262	-0.935	4.04669	-2.77995	-2.03434	4.19978	0.276978
1.8785	3.09911	1.85678	-0.150617	0.653623	0.353324	4.97349	-1.09677	-0.504164	4.90307	1.33558
2.23926	2.49443	0.836017	-0.397405	0.734496	0.0355242	4.38018	-2.57393	-2.88593	4.01321	1.02571
2.7287	2.08984	-0.16653	-0.351668	0.405658	0.21815	4.41049	-1.95287	-0.835262	4.31213	0.880739
4.31846	2.12109	2.17887	3.40619	2.46407	1.84635	3.9154	1.84117	4.52935	0.64889	5.98445
4.02684	3.18044	1.70128	2.6032	3.17167	2.56411	4.74948	0.935686	4.38286	2.18654	4.83149
4.9458	3.38782	1.59939	3.08094	3.92749	3.45594	5.42191	1.51983	4.80014	2.59284	5.23531
5.16394	4.16569	1.57576	3.96377	4.1616	3.96961	5.85698	2.4101	5.34909	3.071	5.88985
5.93111	4.3333	3.45486	4.83276	5.32468	4.78433	6.71844	3.01649	6.1747	3.85865	6.93814
4.89145	3.61965	0.819433	3.67348	3.62019	2.88875	5.16811	1.51709	4.79089	2.59876	5.39073
4.04309	1.25195	3.21756	4.4217	3.57812	2.00695	4.82684	2.66334	4.87924	2.20978	5.94562
4.79772	3.05549	3.24629	4.63623	4.36418	2.4305	5.2651	2.21458	4.51521	3.30072	5.99165
0.765456	0.80277	-1.85719	0.0271566	1.19782	0.043993	1.4741	-1.09213	0.913735	1.04915	1.85608
6.33905	6.98349	1.1135	2.28418	6.50748	5.37861	7.09742	2.73104	6.37038	6.36207	5.42487
4.86075	5.79898	1.31372	1.4889	5.1229	3.37573	5.57664	2.01723	5.63505	5.5027	4.69883
3.8445	4.74299	-0.647413	0.436754	4.77225	2.39749	4.50315	0.811192	4.7954	5.15931	3.66285
3.85562	5.20265	1.80809	0.941455	5.52286	2.35379	4.84939	2.08824	5.49226	5.51711	4.00065
-1.47288	-2.67468	-1.59667	-2.8495	-0.674531	0.900966	-1.79329	-4.11265	-0.430356	-1.96013	-1.77672
0.879282	0.945256	3.5397	-1.14378	-0.536822	0.689941	-0.887584	-1.76551	-0.81147	-3.26297	-1.87927
-1.35541	-1.46231	-3.69679	-2.36577	-2.36781	-0.537577	-2.01475	-2.31926	-2.96664	-2.15752	-2.60463
-1.30985	-1.38321	-3.64953	-1.19592	-1.16289	-1.1384	-0.606498	-1.55479	-1.28488	-1.28156	-0.598633
0.774961	0.36181	0.494291	0.893778	-0.934371	0.787222	0.882181	0.872129	0.655175	-0.79917	1.81186
0.542473	-1.11788	-3.00422	0.00722381	-0.424172	0.0827481	0.799161	-0.014914	-0.502879	-0.0723418	1.58179
2.39411	1.07635	1.47021	2.20353	0.476586	2.3534	2.09354	2.39829	0.761181	-0.0548813	3.7329
3.21811	2.69706	2.75554	1.86867	-0.193022	2.32682	2.22106	1.86077	1.15892	0.397527	3.28793
2.43115	0.919601	2.26367	1.1793	-0.570952	1.99003	1.84049	0.990835	-0.504164	-0.269681	2.66629
-0.358851	-0.699379	-4.42054	-0.69832	-1.63978	-0.863522	-0.772865	-0.783013	-0.660022	-0.839746	-0.272662
4.03525	3.65008	3.97831	2.04026	2.61471	4.35373	3.23024	1.80958	1.42811	3.13299	2.43263
3.27861	2.01287	0	1.29172	1.19748	3.92932	2.54462	0.859773	1.95497	2.10646	0.960778
3.53502	3.59783	1.69809	1.69023	2.19748	3.16359	2.35878	2.01346	3.47782	3.07467	2.03031
0.469527	1.07597	0.441739	-0.313432	-0.109267	-0.75918	0.413105	-0.819566	0.406542	2.56572	-0.157281
-2.46956	-0.634775	-1.14109	-0.923918	-1.83682	-1.31387	-1.79037	-1.27049	-1.75526	-1.81708	-1.19941
-1.37758	-1.44982	-1.87278	-0.967677	-1.11005	-1.03336	-0.72534	-1.26502	-1.71057	-0.249536	-0.836842
-1.86468	-0.560899	0	-0.245076	-1.32915	-0.413942	-0.32618	0.0590651	-0.232059	-0.431297	-0.335414
2.38904	-0.634964	1.64766	0.530078	-0.409915	-0.743292	0.460354	0.299114	0.627669	-0.17333	0.782941
4	0	4	0	0	0	0	0	0	0	0
-0.905844	-1.63253	-2.28069	-0.861626	-1.71347	-2.66533	-0.370494	-1.49018	-0.96004	-0.236101	-0.453979
0	0	0	0	0	0	0	4	0	0	0
0	0	0	0	0	0	0	4	0	0	0
0	0	0	0	0	0	0	0	0	0	0
-0.517086	-0.154697	-2.6144	-1.2724	-2.7019	-1.73344	-1.65423	-1.53493	-0.0846835	-1.82505	-0.95577
4.32205	3.40879	2.7923	1.74341	4.9764	2.84363	5.78846	1.78421	3.88962	2.97497	4.70562
-1.63788	0.291069	-0.271324	-0.158673	1.00447	-0.50761	-0.179261	-1.04176	-0.493742	-0.258612	-0.162895
0	0	0	0	0	4	0	0	0	0	0
-1.47591	-2.98397	1.04852	-3.83033	-0.141046	-1.60036	-1.7485	-3.49285	-1.27671	-0.896343	-1.78701
-2.891	-2.16237	0.312615	-3.71649	-1.8022	-2.72678	-2.03584	-4.4943	-0.256219	-1.3527	-2.48588
0.490728	-2.27375	-0.346202	-0.514424	0.0725281	0.31311	-0.411836	-0.470581	0.873829	0.223634	-1.13474
1.64528	1.60734	0.376822	0.776811	0.295081	0.840587	-0.103151	0.497998	1.73937	1.28209	0.206317
3.07824	3.30267	4.45977	0.352527	1.70918	4.29091	4.77925	-2.07885	1.2758	4.58013	1.40355
0	1.16274	1.47539	-2.31349	0	-0.83266	-0.985905	-3.11263	0	0.486879	-3.03932
-0.38606	-0.148634	0	-0.21014	0.319985	2.73282	0.157466	-0.897796	-4	0.100034	-0.0202407
0.649753	0.88749	0.856777	1.16213	0.797854	-1.00061	0.576156	1.37307	0.3967	-0.136054	0.834061
-2.60663	-1.20935	0	-0.504239	-1.34345	-2.34638	-0.865391	-0.718372	-1.36005	-0.38993	0.105239
-1.02924	-2.43241	-2.88282	-0.972071	-2.20398	-2.73954	-1.19887	-1.2893	-1.76219	-1.22534	-1.10259
0	0	0	0	NA	0	0	0	0	0	0
3.6632	2.56263	2.7471	1.00817	1.72917	3.16475	1.05528	1.04916	-0.824991	2.4806	1.5732
0	0	0	0	NA	0	0	0	0	0	0
-0.997513	0.0295241	0	-0.394947	-0.374763	1.51874	-0.283879	-0.641798	-1.23276	-1.16262	-0.527333
2.43045	1.7572	4.90087	0.756154	-0.0686315	1.05906	1.23678	1.54257	0.484217	1.32308	0.570082
1.69364	-0.183373	0	0.645123	1.22339	-0.408211	0.373186	0.968141	1.15642	1.49998	0.771026
2.31412	0.72723	0	0.812453	1.34985	2.2191	0.814236	0.797932	1.43874	1.54267	0.568173
NA	0	0	0	NA	0	0	0	0	0	0
0	0	0	0	NA	0	4	NA	NA	0	0
1.302	2.33228	0	-1.05788	-0.875517	0.843509	2.2425	-3.30077	-0.647793	2.10116	-1.90603
1.18019	1.60734	2.37682	-0.646621	0.952593	2.06316	2.88738	-1.07612	0	3.63743	-0.706221
2.05248	2.01423	2.59939	1.78608	0.684544	1.89815	1.22781	1.60678	0.0385224	1.44837	1.25665
1.45506	2.68573	4.34983	-0.435242	-0.602169	1.62989	1.8052	-1.38915	-1.4094	1.59549	-0.520847
3.78092	3.28018	4.735	0.891326	0.729174	3.24725	2.91418	1.97463	1.17501	2.77441	2.10746
4	0	4	0	0	4	0	0	4	0	0
1.602	2.69736	0.561387	0.0366303	1.62242	2.48182	1.03508	-0.358582	1.2719	2.8421	0.665709
0	2.26004	0.747097	-0.376622	0.909936	2.30796	-0.0226449	-0.937026	1.55217	2.22922	-0.996934
0	1.80034	0	-0.811239	-0.696961	1.22743	-0.704713	-1.21694	1.55874	2.26732	-0.82213
NA	0	0	0	0	0	0	0	0	0	0
0	0	0	0	NA	0	0	NA	0	0	0
0	3.46279	0	-0.60885	0	1.09318	-0.177215	0.152335	2.49059	2.44537	-1.16736
-1.46757	0.431327	-1.17298	-2.22358	-2.01945	-1.24488	-0.793399	-2.56336	-0.0598167	0.754714	-1.27101
-0.601741	0.801795	-0.471467	-1.05003	0.144577	0.356369	-1.07971	-1.57154	-1.99455	-0.0631007	-0.418056
0.878498	1.65426	0.58069	0.769998	0.634739	-1.55523	0.810946	0.704414	0.869884	0.301018	0.450553
2.92593	3.42646	0.305932	0.470132	1.60032	-0.122459	2.9586	-0.24168	2.4891	0.930918	1.87603
3.14989	3.73328	3.27089	0.835827	1.40779	1.37302	3.22524	0.928516	2.10005	2.05336	2.22642
1.70442	2.7465	-0.534218	-0.376184	1.92927	-0.566202	2.5427	-0.578311	1.6806	2.26918	1.58414
0.224889	0.403723	-2.06079	-4.1804	0.189655	-0.786674	0.975854	-4.17172	-0.98881	1.1454	-0.895262
0.943248	2.27583	-0.714638	-2.6144	-1.35094	-1.26441	0.276183	-1.60724	1.09004	-1.2923	-1.83592
1.78095	3.79348	-0.242361	-2.50996	-0.0599328	-0.819284	1.8952	-1.31072	2.35455	0.367594	-1.60066
NA	NA	NA	NA	NA	0	NA	NA	0	0	NA
NA	NA	NA	0	NA	0	0	NA	NA	0	0
-0.464772	-0.429506	0.0400283	-1.39969	-1.68566	0.0999554	-1.33961	-0.418903	-0.323417	-1.9814	-2.49972
2.26089	1.50077	3.1625	0.277864	1.14458	2.10317	0.10598	0.108054	0.794599	1.01989	-0.200628
2.00844	1.04595	-1.00209	0.529901	1.19655	3.32648	0.394068	0.368475	-0.961478	0.97773	-0.0584404
4	4	0	4	4	4	4	4	4	0	4
3.60187	2.97726	0.640425	1.54051	2.86867	-1.41171	3.19754	1.25031	1.31823	2.111	3.19828
2.33872	1.15793	0.312032	1.50963	2.03649	-0.844468	2.12142	1.6908	2.44317	1.59421	2.32925
4.22286	3.77443	2.45026	5.06779	4.56832	2.71553	5.3218	4.84454	3.83171	3.19358	5.7582
5.48297	3.89425	1.13481	5.39459	4.79392	2.25298	4.91107	5.12024	4.1267	3.14311	5.88145
0.863749	0.458243	-1.91029	0.964055	1.57203	-0.879741	2.08221	0.532925	1.12787	0.44115	1.85362
2.85808	1.40254	-3.00906	1.41671	1.46873	-0.761606	2.82827	0.9631	1.61607	1.21646	2.3228
2.43045	0.35551	0	-0.83821	1.72917	3.53785	1.38371	-0.222407	0.159092	1.44537	-0.450278
0	-0.606926	0	0.33308	-0.823154	1.67931	0.226293	0.762762	-0.43085	0.604854	-0.860476
1.08073	1.42011	3.02262	-0.273772	-0.0576098	1.78109	-0.0436713	-1.09638	0.273103	0.417503	-0.0359305
0	-0.229452	3.31591	2.09415	2.64258	3.53636	1.84747	0.456704	0.175009	1.54152	1.74207
1.26636	1.48421	1.99791	0.955578	0.998888	2.99235	0.901712	0.97237	1.04387	0.97773	1.08678
3.38159	2.4772	4.03982	1.49134	1.2259	4.58558	1.52168	0.924	0.574129	2.23538	1.40085
3.75267	1.56263	4.02002	2.07309	2.72917	5.38408	1.49594	1.46375	2.32367	1.34236	1.19878
0	0	0	0	0	4	0	0	0	0	0
4	4	0	0	4	4	0	0	4	4	0
3.10889	3.01287	0	3.01629	2.19748	4.6157	1.97401	3.31882	2.15909	2.93735	1.99938
0.632069	0.699211	0	0.0862522	-0.3184	-1.56203	0.174401	0.512239	-0.63894	-0.218491	-0.0709574
-0.596136	-0.232748	-1.41929	-0.722826	-0.455054	-2.22318	0.118808	-0.915218	-0.157497	-0.0972101	-0.166972
-0.337745	1.17447	-0.765076	-0.80939	-1.35125	-1.93329	0.439625	-0.241296	0.356757	0.250083	-0.27775
-1.30779	-1.99319	-0.804503	-0.748677	-1.16257	-0.507957	-0.956731	-1.10423	-0.227446	-2.58822	-0.517497
-0.438663	-0.607233	-0.771906	-1.44501	-1.06248	-2.71381	-1.24904	-1.64802	-0.733075	-1.24843	-1.4231
1.97403	0.863448	2.24274	0.854992	-0.319202	0.773282	-0.483915	1.69527	0.523909	-0.128969	-0.473055
0.0163158	1.10675	-0.0598169	-1.31383	1.18992	2.05706	1.29097	-2.56373	0.333952	0.776152	0.698507
-0.783686	2.3674	1.99791	0.697127	0.133624	2.59277	1.28253	0.960112	2.27083	2.07423	1.5707
2.05668	1.97454	5.69772	0.410141	0.309938	3.63134	1.04844	0.820876	2.04648	1.37188	0.445706
1.02162	2.2755	-1.38918	1.78579	3.10404	4.72398	2.55317	2.01155	1.19698	3.04891	1.85567
-1.68294	-0.144407	1.0981	-1.31408	-0.267472	-2.15719	-0.166954	-2.16155	-0.0111812	-0.422358	-0.545901
-1.19747	-1.45614	-0.141426	-0.808969	-0.998655	-1.2126	-0.854634	-0.922918	-0.739287	-0.740938	-0.872218
0.854474	0.556883	-0.340172	0.677227	0.367977	0.00389365	0.178289	0.618067	-0.603052	-0.440026	0.0869188
2.08286	-0.136552	0.891207	0.346382	-2.46048	0.985314	-0.446462	-0.757727	0.157273	-0.232386	1.02233
0.916501	2.56263	4.03982	0.239252	-0.653594	1.47832	-0.766352	-0.847665	1.74938	0.480596	-0.278706
NA	0	NA	0	0	0	0	0	NA	0	0
0	NA	NA	0	NA	0	0	NA	NA	0	0
-0.890909	0.255501	0.316115	-1.6951	-1.61506	-2.23217	-1.52487	-1.95052	-1.51558	-0.780964	-2.16534
NA	0	NA	0	0	0	0	NA	0	0	0
-1.50878	-0.723649	-4	-0.795222	-0.130313	-0.889943	-0.552136	-0.811266	-1.2316	0.0356017	-0.893474
-0.789333	-2.13687	0	-2.65285	-2.01074	-1.66086	-1.45884	-1.36006	-3.21415	-1.33875	-2.0294
1.75267	0.670333	0	-0.54618	1.31414	2.31319	0.427105	-1.17771	1.15909	1.44537	0.574843
0	3.54221	4.31591	0.685117	2.27386	2.762	-0.169701	0.539011	1.48422	0.189451	-0.39328
-1.06104	-0.921199	0	-1.42289	-1.63024	-1.67463	-1.54004	-1.66679	-0.582854	-1.99724	-2.29439
0	0	NA	0	0	0	0	0	NA	0	0
1.21748	1.77309	0	-0.219165	-0.138337	-0.553209	0.306179	-0.22334	-0.508997	0.566736	-0.566735
-3.44065	-1.89437	0.35335	-4.22956	-3.15967	-1.98711	-2.88517	-1.83121	-0.200061	-1.67923	-2.95065
0	0	0	0	0	0	0	0	NA	0	0
NA	0	NA	0	0	0	0	0	0	0	0
1.56782	1.22028	0	0.515549	1.55045	1.84594	0.330394	-0.865225	0	0.480596	-0.937224
-1.17077	-0.866988	2.44638	0.270642	0.226868	3.16312	0.989983	0.00314364	0.876889	-0.54575	0.0921491
-0.0165961	1.51147	0	-1.2582	-0.000638554	2.25649	-0.81894	-1.02531	0	-0.394963	-1.32245
2.54604	3.25213	3.7471	0.545683	1.02563	3.6898	0.878155	-0.226373	1.74583	1.81902	0.439371
2.56782	1.22028	3.7471	-1.86715	0.346406	2.70878	-0.0697955	-0.177712	0	0.480596	-0.569015
1.83755	1.77278	2.41162	0.29384	0.900232	4.25332	0.860556	0.0115901	0.20888	0.928278	0.659999
1.73026	1.27117	-0.00209426	0.176545	-0.502708	2.73929	0.57677	1.07328	0.254782	1.11327	0.189983
0.822931	1.29109	2.6643	0.43946	2.11129	2.10025	1.89415	0.86849	0.105918	1.55074	0.701739
0.17383	2.01245	-1.04511	0.452761	2.54906	0.80426	2.87389	-0.718784	1.23931	5.03354	1.11269
4.07057	4.96122	3.51735	0.20862	6.89716	5.42183	6.82786	-0.0124096	4.60418	8.89661	4.03526
0	-0.479905	0	-0.168838	0.133624	0.763548	-0.332546	0.94011	0.458905	0.642169	0.284889
0	-0.499227	0	-0.348275	-0.281379	-1.12548	-0.454409	0.0718831	1.3765	1.01989	-0.669784
2.43087	2.61157	0.0543678	1.7039	1.25537	1.05239	2.24183	1.94364	1.46698	4.27055	2.29726
1.6654	1.50305	2.22864	0.00235178	0.186594	-1.12352	0.011569	-0.654921	0.529798	1.29825	-0.358111
1.62356	1.78344	1.50902	0.877452	1.90732	3.09039	0.943307	0.727239	0.157273	2.59153	1.39413
1.56782	1.01287	2.28305	0.299154	0.833811	3.11034	-0.0359444	0.228851	0.954968	1.60336	0.778387
0	0	0	0	0	0	0	0	NA	0	0
1.49364	2.08098	1.1135	0.763962	2.0455	1.02229	1.60046	0.456631	0.314658	2.56683	0.288897
-0.599487	-1.11423	-3.43088	-0.182382	-1.57852	-3.40297	-1.1209	-0.140433	-0.870984	-0.994313	-0.5308
-0.404938	-1.1304	-3.58392	-0.0711879	-2.90768	-3.97539	-0.902844	0.0243001	-1.38676	-1.41938	-0.282962
4.2789	3.75606	5.98797	5.74546	4.78825	3.26818	4.31996	6.07278	4.89192	3.86251	4.68297
0.895027	0.851093	1.45827	0.427616	0.279772	-1.81395	0.615781	0.50323	2.06449	1.04461	0.645899
-0.310153	0.794177	0.969407	-0.100918	-2.6477	-2.20471	-1.05648	-0.299369	1.84435	-0.919209	-0.369831
1.03507	-0.236338	1.80383	0.369195	-2.1775	-4	-0.676159	0.493088	2.61876	0.690378	-0.196602
-0.297941	-1.31298	2.60319	-1.07648	-2.73299	-2.94838	-1.76125	-0.928796	3.68332	-0.469242	-1.31166
-0.498125	-0.779307	0	-1.86148	-1.80211	-0.784295	-1.28135	-2.16115	-0.832516	0.511791	-1.42932
0.774414	0.175908	-0.398901	0.915392	1.38507	2.85837	0.0214321	1.1606	0.435441	0.0260454	0.168123
1.34318	1.40517	0	1.76792	1.44926	3.37488	1.26634	2.27762	1.71119	0.307514	1.29068
0.945783	1.04486	-0.108793	0.765908	-2.46048	3.43611	0.10453	1.64765	2.25161	0.0712439	0.542744
0.0672394	0.813368	0.186908	0.523227	-0.561793	-1.78851	-0.45055	1.10543	0.585701	0.678265	0.248349
1.24072	0.85667	-3.38908	0.854641	-1.10493	-1.69313	0.582701	0.80836	-0.37656	0.581228	0.843214
2.00657	1.12714	0.685931	1.35345	-0.51492	-0.367241	0.231057	1.75177	0.145325	1.96676	0.704044
2.00643	0.875759	0.944117	1.42002	-0.147247	0.228702	0.816537	1.56349	0.082821	2.24607	1.55142
0.265224	-0.890103	-1.84254	0.683872	-1.3716	-1.47076	-0.425761	1.137	0.133604	-0.308297	0.0789986
0.327489	-0.527709	-1.5068	0.527056	-1.42955	-1.58817	-0.726697	0.923238	-0.988829	-0.476362	-0.203815
1.28631	1.2418	3.72268	1.70028	0.0387445	-1.21559	0.381307	1.68747	0.0363788	0.296104	0.609136
2.33171	2.28673	2.42847	2.36636	0.544132	0.948567	1.01527	2.39487	1.76924	1.09125	1.42984
0.869308	1.67891	0.685201	1.40251	1.94028	1.73948	1.29136	1.46854	1.21432	1.24786	1.01658
0.310927	2.45711	2.64526	1.96577	2.3719	0.622471	2.51191	1.91446	1.65055	2.66057	1.72162
-0.525855	-0.243123	-0.883732	-0.375628	-1.71113	-3.29889	-1.29139	-0.159055	-0.713629	-1.45194	-1.20788
-0.51881	-1.03114	-1.8155	-0.342864	-2.1774	-3.22113	-1.25655	-0.31149	-1.75013	-1.23088	-1.18529
0.684894	0.968437	0.331747	0.926593	-1.8938	-0.409421	-0.0318358	0.493041	-0.994266	-1.21623	0.0480528
-0.237444	-0.429359	-1.72068	0.207852	-1.29088	-2.70964	-1.26462	0.530792	-0.450838	-1.52687	-0.37418
1.42594	0.256692	0	1.18507	-1.1834	-0.115256	0.0336327	1.71857	0.702508	-0.316151	0.73166
0.265333	-1.35845	-1.43091	0.516343	-2.7826	-0.123623	-1.04875	1.42958	1.54877	-0.494029	-0.212317
-0.921712	0.941503	0.346633	-1.50446	0.94659	2.53938	0.865148	-2.84299	0.0292552	0.416244	0.213929
1.36248	0.48421	-1.00209	-1.12775	-0.971012	1.04638	-1.05097	-2.46324	-0.950807	-1.68179	-2.21842
3.27861	3.51357	4.31591	1.694	2.27386	3.47648	2.22898	0.991861	1.48422	1.69301	1.05893
NA	0	NA	0	0	0	0	0	0	0	0
2.56782	1.40159	3.54755	-0.143592	0.346406	2.61763	0.899836	-0.376815	0.484217	1.12883	-0.11164
1.30919	2.29006	0.965241	2.06317	0.44031	-1.67164	1.57631	1.15732	1.15487	0.76384	2.13316
0.115736	-0.591018	0.178665	-0.042971	-0.130363	-2.84442	-0.444618	0.2899	-0.786286	-0.292949	-0.192818
-5.43568	-5.38677	-5.79747	-6.2519	-6.34709	-5.22277	-6.04776	-7.427	-5.58499	-6.97007	-5.67023
-4	-4.02521	-2.23102	-6.23218	-5.60742	-2.68219	-5.28771	-6.22236	-4.79473	-7.12952	-5.05985
-0.294747	0.658999	-0.55891	-0.00263714	0.47328	-0.0506814	-0.0964602	0.00830859	-0.44014	-0.145872	-0.0251089
1.83344	0.644837	0.462105	2.23155	-0.99146	0.134024	0.433103	3.11339	1.66364	-0.175281	1.30213
1.29683	1.81515	2.25933	1.68344	0.0666168	-0.76565	0.429948	1.59989	0.943212	0.16319	1.2213
3.56832	2.36046	4.08379	2.74938	1.34986	-0.0237089	1.72399	2.78611	3.73273	2.71726	2.4407
1.56782	2.28948	4.7105	2.27294	1.83381	5.43477	2.65572	1.78338	2.15909	2.99681	2.24327
-0.674616	0.0497985	0.335534	-0.730636	0.0942657	-1.11859	0.255512	-1.26053	1.25464	-0.186669	-0.326117
-2.02908	-1.9528	-0.32356	-1.40386	-1.45817	-4.44505	-1.61214	-1.26061	0.456727	-0.983902	-1.58945
-3.51766	-3.52356	-4.89781	-4.41021	-4.29507	-3.12834	-2.38958	-4.67544	-3.77469	-3.83575	-2.48546
-5.68052	-5.17958	-4.88899	-4.89471	-4.14241	-3.66971	-3.78966	-5.2576	-4.99846	-5.09517	-3.39097
-5.83567	-5.25864	-7.53191	-5.44369	-5.50083	-6.36634	-4.516	-5.91963	-7.27043	-7.14385	-3.98123
-4.4608	-5.21095	-5.35578	-4.84388	-5.1237	-5.17624	-2.67713	-4.85696	-6.03805	-6.3124	-2.65415
-1.99969	-1.781	-2.61452	-1.75769	-1.52979	-2.00013	-1.68391	-2.23438	-2.37145	-0.891629	-1.53167
-1.02316	-0.643381	-2.5143	-0.531657	-1.28938	0.796305	-0.933816	-0.282975	-0.81908	-0.948189	-0.584054
-0.819949	-0.591934	-2.83558	-0.393216	-0.915782	0.708171	-0.419092	-0.550865	-1.60629	-0.439624	-0.284733
2.49364	1.84331	0	1.40545	0.027919	2.25017	1.31546	1.40889	0.794599	1.15352	1.48386
-2.29384	-2.17732	-1.16437	-2.70071	-0.52727	-0.766351	-0.855948	-3.72456	-1.47171	-1.75845	-1.35948
-0.898089	-0.956935	-1.31671	-1.1964	-0.479064	-0.489678	-0.867399	-1.72918	-1.04862	-0.766682	-0.608484
0.205651	-0.0638371	0.517619	-0.850656	0.164466	1.68619	0.645917	-0.0285451	1.37332	0.102991	1.28633
-0.161483	-0.190399	-1.5542	-0.874879	-2.55597	0.290922	-1.1017	-0.67994	-1.00689	-0.189208	-0.782882
-1.10368	-1.13651	-2.18384	-0.849828	-1.46032	-0.287384	-1.10949	-0.789879	-0.543096	-0.869023	-0.943202
-1.04126	-0.0914256	-1.02851	-0.437569	-0.76634	1.36246	-0.536205	-0.371848	-0.979514	-0.133221	-0.509801
-0.813554	-1.47419	-4.34325	-1.28153	-2.26609	-1.11039	-1.63971	-1.79488	-1.75251	-1.40761	-1.41971
-1.24839	-1.19278	-2.31745	-1.58065	-1.62943	-0.61742	-1.9275	-1.65818	-2.39082	-1.446	-1.63473
0.86357	2.52993	-0.252903	0.201643	0.626674	2.63837	0.446004	-0.00685892	0.409544	0.641121	0.534817
0.879282	1.75299	1.95255	-0.460513	-1.01672	0.70733	0.339717	-0.356986	0.148891	1.18463	0.0169241
0.519131	0.3992	-2.20898	0.429126	-1.7806	0.377729	-0.263516	0.0448976	-0.293043	0.321485	0.0530149
0.46863	0.866807	-1.00481	0.590533	-0.772058	0.179784	0.0604762	0.443759	-1.37935	-0.146271	-0.267371
1.74919	2.35343	1.26449	0.951481	-0.235459	0.571307	0.280134	0.976682	0.0575966	0.25018	0.292053
1.38654	1.18424	-1.346	0.878943	-0.667154	1.12847	-0.231709	0.713637	-0.485843	-0.296818	0.0214184
2.02813	1.65773	1.09454	2.21233	-0.46774	2.15175	0.679207	2.10015	0.315246	-0.681694	1.18196
1.40039	2.24437	-0.244077	1.3696	0.554742	1.63871	0.829948	1.42836	0.0396138	1.09926	0.837845
0.444943	0.912877	-0.39358	0.637835	0.54639	3.30351	-0.135237	0.736126	0.0868745	-0.0156684	0.163433
0.348119	0.203804	-0.486344	0.818028	0.603591	2.57468	0.389727	0.36034	0.29045	-0.0311934	0.656499
0.663448	0.0612938	0.0695655	1.07221	0.350793	2.34079	0.84878	1.09992	0.523807	-0.172646	0.869476
1.17091	0.747177	0.988289	1.14567	-0.176706	0.46519	0.891098	1.5069	0.502516	0.387396	0.502777
1.2902	1.06022	0.888389	1.5611	0.312284	0.589621	1.03755	1.69713	1.17009	1.11147	1.24561
0.954875	0.674742	-0.458043	0.922782	0.0420359	0.754745	0.669001	0.96455	0.615241	0.431827	0.648021
-0.245414	0.938039	0.763438	-1.24718	0.203333	1.6027	0.290606	-2.11557	0.709328	0.694344	-0.375499
2.78761	3.29622	0	1.10729	0.876208	2.85817	0.80563	0.999635	2.5444	2.39835	0.996602
-0.903481	-0.74151	-1.38742	-0.45756	-0.748787	0.41231	-1.05074	-0.0775748	-0.671338	-0.179645	-0.604269
NA	0	NA	NA	NA	0	NA	NA	0	0	NA
4.6163	3.67033	0	2.80815	2.90994	2.72329	1.72592	3.02439	2.47782	2.32308	1.35935
0.587715	0.0618651	-2.2323	0.824022	-1.36875	-1.87725	0.0338603	0.903889	0.121084	-0.490348	0.595262
-0.645008	-1.02623	-1.42725	-0.151905	-1.53407	-2.24782	-0.69204	0.198209	-1.4925	-0.537602	-0.434445
0.0761121	-0.463799	-0.851949	0.210043	-1.45937	-2.21723	-0.651468	0.356722	-0.819672	-0.219519	-0.314697
-1.94104	0.570808	-2.14212	-3.65851	0.187739	-1.27691	0.0921367	-4.67513	-0.607344	0.304465	-1.78767
1.48549	1.17746	-0.0855041	-0.0702396	0.748233	0.316261	0.14933	-0.276031	-0.361217	0.47198	0.15674
2.88803	2.01672	1.24696	2.83457	1.04245	1.18201	1.76332	3.17043	1.43056	0.91199	2.50372
0.595432	0.524671	0.304729	0.989374	0.174544	-1.65624	0.792992	0.676643	-0.190043	-0.342915	0.722601
0.206617	-0.00484672	0.669607	0.808597	0.416349	-1.68277	0.835172	0.789903	-0.27116	0.0872276	0.702364
0.401485	-0.191967	0.403538	0.579961	-0.108752	-1.2834	0.202055	0.270379	0.266081	-0.256667	0.306593
1.47498	1.0605	2.00234	1.43	-0.180465	-0.675587	0.272461	2.03376	1.53358	1.44826	0.513725
2.29354	2.59135	2.07452	0.75197	-0.476887	1.92816	-0.536917	1.87592	0.792122	-0.416961	-0.969819
-1.38345	-0.881865	0.393929	-0.286124	-0.880273	-2.43443	-0.565171	-0.138937	-0.469114	-1.17296	-0.780515
1.79227	0.86326	-0.430909	1.4794	-0.729221	-1.41871	0.467512	1.68245	0.805377	0.142102	1.29777
-0.398656	-0.0447558	-0.467719	0.86699	-0.725101	-1.58964	-0.153705	0.800287	0.26004	-0.1662	0.667375
1.37993	0.763749	-1.53042	1.12099	-0.13464	-0.829101	-0.187676	1.19523	1.57187	1.0883	0.6118
-0.364854	0.859583	0.904091	1.54491	1.67705	2.20556	1.29519	0.191375	1.53529	1.14156	0.419537
0.609072	0.150589	0.133027	0.519881	1.34777	1.68306	0.468495	-0.335467	1.58635	0.650894	0.244922
-0.277898	-0.15074	0.659828	-0.5704	1.16849	0.167189	-0.669258	-1.66082	-1.50516	0.341436	-0.727616
-1.16378	-2.01642	-1.61006	-0.925292	-1.0886	-1.35592	-1.37263	-1.05957	-0.453715	-1.65407	-0.763247
-0.589518	-0.0867816	-0.906188	-0.352131	-0.942466	-2.25532	-0.476168	-0.812972	1.21707	-0.371179	-0.241698
4	4	0	4	0	4	4	4	0	4	4
-0.765488	-0.501886	0.0152617	-0.721398	-4.69769	-2.08219	-2.41935	0.199087	-2.07994	-2.70174	-2.15457
-0.919306	-0.533419	0.5403	-0.663619	-0.688243	-1.65154	-1.26721	0.218198	-0.100849	-1.29578	-1.32829
-0.38443	-1.81938	0.909696	-1.35768	-0.964983	-1.75128	-1.27227	-0.979925	0.447583	-1.33666	-1.41161
0	0	4	0	0	0	0	0	0	0	0
0.863981	0.255707	0	1.19858	0.422475	1.00968	1.0669	0.823812	0.324083	0.45467	1.50578
-0.185048	-0.149839	0.0540802	-0.914658	0.967989	2.23833	-0.640735	-0.583559	0.840164	-1.00604	0.0587071
-0.113162	0.320091	-0.137323	0.710688	-0.252148	0.886259	0.319709	0.970119	-0.314131	0.0441986	0.445364
3.43045	2.7572	0	1.55455	-0.653594	2.7931	0.913013	1.87324	0	1.14623	2.31807
0.246548	0.349063	0.376822	0.749828	-1.97486	0.286058	0.0763906	0.715977	1.0024	0.807564	-1.0122
1.9164	2.10293	-0.471467	1.47181	-0.0990091	1.10326	0.961701	1.29077	1.4184	1.37788	1.4387
-2.46892	-0.44803	0.413196	-3.15362	0.368225	0.730975	0.192045	-4.37655	-0.416761	0.152713	-0.79688
3.86357	3.82228	4.7228	2.64322	2.07055	3.93081	2.41168	2.93885	2.74938	2.5745	2.40722
2.30706	2.19757	1.22864	1.88311	0.334795	-0.856068	-0.19522	2.29394	1.59469	0.814289	0.892199
-2.04656	0.335767	0	-0.222546	-1.54382	0.611577	-1.3096	-1.07172	-0.997307	-0.281625	-0.479344
-0.783686	-0.929639	0	-0.0845827	-0.971012	-1.32439	-1.30558	-2.56541	-0.525177	-2.21959	-0.913323
1.26113	0.991013	2.22007	1.01647	2.60224	4.00153	0.785887	0.914042	0.68874	0.537722	0.0222332
0.486658	0.53136	0.541926	0.922962	0.338417	2.04138	-0.532024	0.433985	-0.258509	-0.607925	-0.105746
0.488196	0.274388	-1.36545	0.325881	-0.964597	0.0703246	-0.450458	0.432845	-0.199929	-0.294866	-0.150756
0.726731	0.988745	-0.399626	0.744503	-0.732468	-0.0298675	-0.315654	0.931582	-0.598221	0.267989	0.178395
-2.01857	-1.44482	1.35679	-0.462072	-1.77542	-1.91185	-2.01216	-0.313106	-1.38775	-2.28488	-1.14847
0.447753	1.76447	0.195786	0.981217	1.12969	2.2145	0.948441	1.2992	1.02343	1.30654	0.824002
1.79135	2.83301	1.33746	0.863652	0.292741	1.64161	0.386182	0.366322	-0.330996	0.876019	0.627762
-0.684383	-0.235656	-0.660263	-1.59258	0.392091	0.842386	-0.0692241	-2.44271	0.286149	0.0309701	-0.38769
-0.74398	-0.780518	-1.09235	-0.585292	0.123168	0.112082	-0.345267	-1.15534	-0.302884	-0.453909	-0.0871755
-1.56901	-0.0177024	0.806216	-0.129807	-0.190896	-0.0522243	0.306113	-0.526497	0.403723	-0.188478	0.278216
-1.62514	-3.13671	-0.663089	-0.491919	-1.59072	-1.75256	-1.94664	-0.72079	-1.25996	-2.26435	-1.36007
-0.324074	-1.78317	1.97744	-0.868679	-1.22103	-2.67659	-1.87313	-1.34488	-1.14037	-2.5069	-1.36544
2.2313	2.1854	1.47203	2.45504	1.28747	3.00311	2.28582	3.47683	3.18214	3.17308	2.60972
0	0	NA	0	0	0	0	0	NA	0	0
2.75267	4.13917	4.05936	2.1164	1.55045	1.50217	3.65609	4.4626	4.20784	5.8218	1.88705
1.39826	1.72723	0	0.767805	-1.82315	0.990435	1.8837	1.83107	2.50682	3.7673	-1.7092
0	0	0	0	0	0	0	0	0	0	0
-0.253058	0.050722	0	0.319277	-0.440385	1.20647	1.45091	1.05929	2.08169	2.7463	-0.537995
1.71386	1.38547	1.44717	2.45005	1.87236	2.16365	2.35346	2.85681	0.409617	0.0722008	2.94472
-0.127198	0.394657	1.03328	0.791374	-0.111275	1.09167	0.0707218	-1.10008	-1.75139	-0.777292	0.952435
0.644952	0.691269	-0.00569001	-1.06949	0.151544	1.45073	0.794038	2.60189	0.882372	1.59679	-0.749891
0.500491	-0.349606	2.70845	-0.833499	-1.0513	2.03747	1.43875	4.1447	2.28165	1.91511	-0.352672
-2.20813	-1.66525	-0.472001	-3.41639	-0.249315	-0.326717	-0.365553	-4.34217	-1.43877	-1.45774	-0.587876
-2.24263	-1.19904	-1.3905	-3.2192	-0.653908	-0.556621	-0.300554	-3.89172	-1.45997	-1.39934	-0.569749
-1.50331	-0.347861	-3.02943	-3.08996	1.15058	0.198689	1.46143	-3.88014	-1.22555	-0.430462	0.605956
-1.35543	-0.537807	-0.385292	-0.297174	0.0586826	-0.00189457	-0.652406	-0.884398	-0.0474582	-0.0718304	-0.952294
-0.186704	-0.825911	1.79303	-0.510501	-0.170746	1.40147	-0.950222	-1.33286	-1.59543	-1.00878	-0.527314
-0.494938	-0.802042	-1.33216	0.24935	0.534835	1.46897	-0.279325	0.100815	-0.744545	-0.241872	-0.00367788
-2.29092	-1.82031	-3.69813	-4.69729	-3.1228	-2.52504	-1.27923	-4.59281	-0.352748	-1.34895	-1.75415
-3.80987	-2.97798	-5.80022	-6.57132	-3.52305	-4.49932	-1.49678	-6.89782	-2.25664	-0.611833	-2.78304
-3.65871	-3.07757	-5.50839	-6.91382	-3.10077	-3.9892	-1.4154	-6.74095	-2.72687	-0.649772	-2.61372
1.09272	1.9373	-0.908478	0.0282763	2.14603	1.63137	2.05886	-0.960782	1.46391	2.41115	1.7424
-0.453137	-1.54314	-1.74121	-3.51959	-2.13057	-2.53255	-1.25059	-3.88179	-0.104654	-0.630033	-1.40838
-1.97173	-2.48727	-0.636686	-1.61067	-0.0373597	-2.82584	-0.638738	-3.58682	-0.0118201	-2.1857	-0.430864
-2.36865	0.336028	-0.96924	-1.43851	-1.01129	0.134262	-0.65989	-2.01337	-0.481561	-1.56553	-0.862594
1.15967	1.57185	-0.108793	-2.70448	1.81979	0.816064	1.83904	0	1.16641	2.79016	-0.0469025
0	0	0	0	4	4	0	0	4	4	0
-0.993253	-0.532999	-0.356258	-0.278639	-0.65008	-1.28464	-0.401264	-0.463356	-0.264306	0.292437	-0.351841
-1.54263	-0.306429	-0.73633	-0.212323	-0.732617	-1.78532	-0.367018	-0.409411	-0.211637	-0.0307457	0.189558
1.55176	0.83515	-0.587057	0.760323	0.312098	-0.644245	1.05397	0.188646	-0.807334	0.893618	1.11189
1.39826	1.50077	3.55324	3.37368	0.900991	0.917119	0.734135	2.57883	1.31466	1.74494	2.73315
0.595231	-0.550723	4.22628	4.23608	1.83249	2.98699	1.00874	2.48017	1.42811	1.55686	3.94793
4.5423	3.27656	5.64559	6.19204	3.95259	1.86683	1.47064	5.75422	2.41744	1.37174	5.67789
2.49364	2.34401	3.69846	5.01356	0.380888	1.56765	1.4872	4.53181	1.57449	0.493102	4.76343
3.56848	1.89901	0	3.96472	0.610098	2.33736	0.777598	3.1665	-0.146261	0.556859	4.14622
2.27861	2.28328	2.71461	0.927276	0.688901	2.20757	1.10274	0.0724011	9.42421	1.17519	0.371597
1.64666	1.2664	1.56574	0.294388	0.760325	1.41292	2.27155	-0.13461	8.2949	1.71643	1.56204
3.71134	4.15553	1.63811	4.09869	1.55881	1.69294	2.76538	4.09705	3.84209	1.19397	4.56017
3.71576	3.58361	4.59293	4.30727	1.51056	-0.695595	2.88761	4.82473	4.41497	1.10719	4.47262
4.80937	4.71137	1.11313	4.89925	1.6889	0.687949	3.504	5.00295	4.71379	2.23538	5.23808
6.0629	6.06758	3.31591	6.07163	3.29414	0.873846	4.92426	6.15279	5.27248	3.34033	6.32875
3.51327	2.89744	0.659828	3.12513	1.49357	-0.975775	2.08789	3.65175	3.57521	1.30751	3.19609
3.87553	3.24321	3.39126	3.9695	1.25954	1.97237	2.53901	4.62028	3.30237	2.85904	2.98587
-0.373234	0.279124	0.489882	-0.165499	0.889466	2.96599	-0.23014	-0.578633	1.37185	-0.228133	0.214233
3.38195	3.11062	4.15445	2.04081	0.252504	1.19479	2.17989	2.4636	1.98553	2.42749	0.972777
4	0	0	0	0	0	4	0	0	4	0
3.86357	3.28948	4.31591	0.00152276	2.15376	0.732403	4.47897	0.30936	1.96416	4.09065	1.17739
-0.174236	-0.0502253	-0.358343	-1.17176	-1.30805	-3.19579	-1.23423	-1.22557	1.19791	-1.12299	-1.10993
-0.67959	1.2948	0.499689	0.197741	0.204623	1.01537	1.01564	-0.103826	1.9982	0.215683	0.32585
0.486266	-1.04612	-0.226579	-0.30872	-1.88167	-1.1967	-1.30587	0.151134	-0.0189063	-1.08763	-0.941588
-0.994311	-0.370966	-3.06308	-1.42385	-0.933063	-2.02653	-2.0106	-1.66159	-1.21358	-1.29901	-1.81288
4.30842	2.78142	3.05936	2.82822	0.197479	2.30155	1.40007	3.68039	1.61707	1.51138	1.69587
3.1383	1.84755	0.11313	2.80716	-0.387484	1.11184	1.18414	3.38831	0.574129	1.14932	1.12771
0.524085	-1.08419	0	0.538435	-0.683972	0.246365	-1.22501	1.44365	-1.01581	-0.980108	-0.498494
-5.82961	-6.42895	-5.6994	-5.79968	-4.53693	-3.72315	-4.5214	-9.05149	-4.90506	-6.01495	-3.9148
-5.27766	-6.37001	-5.50764	-5.84665	-5.05177	-4.2202	-5.15525	-8.67441	-5.35401	-6.89481	-4.19275
-5.66366	-6.27092	-4.54951	-5.42557	-3.81145	-3.35489	-4.8174	-8.54707	-4.37568	-6.60615	-4.07453
-5.25402	-9.084	-6.15646	-5.7832	-4.14722	-4.17138	-5.42463	-7.95811	-4.58207	-6.3758	-4.5198
-2.60759	-3.50215	-1.32161	-2.49689	-4.30175	-3.79123	-4.10598	-2.57397	-2.30548	-4.79491	-2.86878
-0.738485	-1.30658	-2.27882	-1.74102	-1.24774	-2.09569	-1.43424	-2.46429	-1.50553	-1.32967	-0.826952
-0.20691	-1.26709	-0.454746	-0.421516	-0.790921	-2.8868	-1.39077	-1.27041	-0.657606	-0.32191	-0.436784
0	0	0.376822	-1.95526	0	0.0444928	-1.50257	-1.49898	-2.14626	0	-2.62029
-0.246158	-1.37959	-2.08309	-1.3792	-2.23073	-2.49629	-2.37254	-1.01077	-2.62209	-2.43882	-1.90377
0.473783	-0.647209	0	-0.675596	-1.63897	-1.98262	-0.60511	-0.865887	-2.45071	-1.14725	-0.97597
-2.11122	-1.11221	-1.33024	-1.58586	-1.8942	-0.968451	-1.2562	-2.0584	-1.71081	-1.29757	-1.32558
-0.384098	-1.18008	-1.93176	-0.498778	-1.57657	-0.885339	-1.32016	-1.30198	-1.2721	-1.3962	-1.15234
3.0891	3.01982	3.35006	4.62023	2.51423	0.241464	1.75689	4.62678	2.98753	0.604854	3.47065
0.547503	1.93781	0.18226	1.83394	-0.989812	-1.86626	-0.361037	1.19034	0.131226	-0.68765	0.193262
0.831023	1.29185	0.769989	1.26675	0.504249	0.163954	-0.108935	1.56398	0.614887	-0.151538	0.180165
2.89311	2.51947	4.86534	6.47699	1.81269	1.65043	0.281822	4.55181	0.57982	1.35875	4.14505
0	0	4	4	0	0	0	4	0	0	4
1.14317	0.252305	5.22268	3.74166	1.62916	3.61485	-0.305929	2.25941	0.0143291	-0.454501	4.62902
1.22427	0.801795	4.3448	2.03313	0.691692	3.43051	-0.266927	0.690297	-0.341618	-0.334223	4.58494
2.26636	1.44741	-0.00209426	1.47082	0.282059	3.03874	-0.434658	0.770845	0	-1.21959	4.57722
0	0	4	4	0	4	0	4	0	0	4
1.47172	0	2.23294	1.62967	1.71559	3.5234	0.0867217	0.312915	-1.04691	-2.32629	4.15572
0	0	0	4	4	4	0	0	0	0	4
NA	NA	0	0	0	0	0	0	0	0	0
0.693648	2.43961	2.84863	-0.308858	1.27004	3.91552	0.20036	0.10145	1.22561	1.84053	0.0670928
0	0	0	0	NA	4	0	0	0	4	0
-0.382602	0.763808	1.01396	0.608594	0.027919	0.644866	-0.125389	-0.43898	-0.0136725	0.626202	-0.4376
-0.542631	0.298064	0.23896	-0.987951	0.183444	0.135949	-0.518493	-0.588546	0	-0.375402	-2.03319
-1.35505	-0.581414	0.0642658	-0.741218	-0.0152296	0.553775	-0.52939	-1.57288	-1.37048	-0.0513573	-0.386435
-0.874915	0.610794	1.65253	-0.412259	0.385427	-0.132804	-0.0168192	-0.793629	-1.19377	0.575745	-0.531462
0.957337	1.60734	1.42583	-1.07655	2.22918	1.39529	0.56018	-1.81516	-2.14626	1.35665	-0.968696
0.93234	3.41321	0.582868	-0.177428	2.06316	2.1292	2.25058	-1.08015	0.165488	2.05921	0.796105
-0.613315	-1.2648	0.933592	-1.29683	-0.370407	1.66473	-0.917111	-0.79324	-1.32669	-0.117353	-0.883397
0.0341414	0.579099	-1.02043	0.914201	0.688988	-0.0050032	0.318704	0.725959	-0.387733	0.646479	0.558413
2.16654	0.169725	1.50149	1.09954	1.60186	1.36028	1.26251	0.950677	-0.591941	0.418125	1.24627
1.0386	1.15036	0.330955	0.731755	0.493952	1.18252	0.64037	1.43866	-1.05397	-0.395041	0.864617
1.78625	1.5004	1.07874	1.53724	0.253527	-1.16804	0.806372	2.18338	1.23614	0.969284	1.42364
-0.448549	-0.380601	-4.33505	-0.93357	-0.944035	-1.45522	0.078618	-1.81056	-1.0895	-0.351842	0.356341
1.935	-0.322984	2.14017	1.76946	-1.15611	-1.34494	0.380676	2.16539	1.8103	-0.217091	1.31668
-1.0301	0.785519	-1.39298	-1.68077	0.449565	0.247371	0.759344	-2.66633	-0.7537	0.221827	0.534261
-2.41045	-1.8676	-0.985681	-2.02651	-0.79251	-0.705283	-1.40343	-2.29963	-1.19858	-1.90272	-1.37009
-2.51548	-1.72651	-3.04699	-1.84192	-1.39224	-2.18424	-1.23926	-2.41656	-2.05538	-3.03394	-1.36993
0.622847	0.101269	-4	-0.125731	0.0934348	1.05128	0.00453259	-0.303094	0.235837	0.582316	0.338576
0.41861	0.469128	0.223964	0.373409	-0.0860077	1.96915	0.446566	0.71544	-0.458218	1.0699	0.421946
0.125465	0.581353	-1.71204	0.549379	-0.957054	1.57248	0.00441442	0.565789	0.0218872	0.0074253	0.155806
-0.578137	-1.53685	-4	-1.59982	-2.06596	-1.41003	-1.40102	-1.46706	-0.647001	-0.704397	-1.65956
-2.25306	-0.857732	-4.05643	-1.23019	-1.47884	-1.31545	-0.323265	-1.87554	-1.16805	-0.908368	-0.537743
-0.118849	-1.14348	-3.02952	-0.669886	-1.79393	-3.62448	-1.32407	-0.96702	-0.211357	-2.00064	-0.658353
-1.538	-1.62475	-2.79659	-0.911329	-1.31298	-1.38084	-0.835586	-0.763301	-0.716698	-1.02292	-0.898455
-2.10488	-2.03742	-2.03266	-1.87719	-1.36009	-1.24088	-1.103	-2.70484	-1.21754	-1.68852	-0.8881
0.528424	-0.586762	-1.67667	-0.833787	-0.540951	0.724878	-0.959677	-1.366	-0.268202	-0.179998	-0.281854
-1.09003	-0.96475	-3.93552	-2.60042	-0.873635	-1.45684	-0.728998	-3.1262	-1.96928	-0.543097	-1.34707
0.425098	0.732249	1.10843	-0.0816976	-0.520502	-0.342722	-0.780729	1.18256	-1.86499	-1.03988	-0.834709
-1.18997	-2.16776	-1.01284	-2.50927	-1.10936	0.00596543	-1.1901	-2.53652	-1.22103	-0.755928	-1.28154
3.53502	4.20245	3.28305	2.48205	2.64258	7.89496	2.03467	2.62334	1.73871	2.99681	0.955497
3.41504	4.38166	3.997	3.56598	5.05052	7.56154	4.12101	4.46011	4.47047	5.25729	3.85068
0	4	0	0	0	0	4	0	4	4	0
-0.519451	0	2.64773	0.320251	-1.05588	0.130642	-0.753252	0.399462	-0.91226	-2.26297	-0.718309
3.75267	3.73936	7.48764	4.22452	2.27386	2.48577	2.00641	3.97544	2.96416	1.5745	2.64258
1.30392	1.11128	1.40396	2.84075	1.10167	-0.0719687	0.916866	1.94014	2.00844	0.511389	1.19811
0.800879	-0.08617	-0.448185	1.21399	-0.250555	-1.71326	0.62752	1.267	-1.1803	-0.00470321	1.22782
-0.399156	-1.12018	-0.969736	0.749269	-1.01121	-2.69567	-0.309888	0.762474	-0.963665	-1.21542	0.468419
-0.97296	-1.24108	-2.05189	-0.755463	-1.84427	-1.34886	-1.02391	-0.811397	-0.932486	-0.809587	-0.186283
NA	0	NA	0	0	4	0	0	0	0	0
1.26636	2.32745	2.35917	0.858914	1.92649	3.87986	1.72439	1.62824	1.4629	1.74519	0.952916
-0.43992	0.0313073	-0.98758	-0.435582	0.0383957	0.827879	0.0162553	-0.52427	0.502656	0.137418	-0.248494
0.406657	-0.688719	0.167838	0.894357	-2.21855	-1.03924	-0.562412	1.2395	0.0666108	-1.95621	-0.0598344
-0.701509	-0.558356	-0.757515	-0.753958	-1.2767	0.487805	-0.895639	-0.99581	-0.0640942	-0.580623	-0.828496
-1.34507	-1.8042	-0.110047	-0.567461	-1.18149	-0.52223	-0.669643	-0.797303	0.547004	-1.30122	-0.739463
-0.85566	-2.04056	-2.83938	-1.24022	-1.88198	-1.18915	-1.55106	-1.03438	-1.58713	-1.80677	-1.31831
-0.198723	0.762599	1.02262	0.072553	-0.278123	2.09145	0.155562	-0.337536	0.716069	-0.593728	-0.255754
1.18304	1.2948	0	0.0381563	1.06673	3.6335	1.22483	0.456535	1.30171	1.31892	0.321776
-0.514215	-0.361141	-0.178159	-0.714857	-1.10763	0.346492	-1.25146	-0.27502	-0.899741	-1.07498	-1.27715
-0.0985007	-0.0473644	-1.01498	0.0403594	-1.07792	0.0480514	-0.202873	0.226972	-0.716535	-0.844335	-0.224101
1.27902	0.871758	0.534065	0.0088302	-0.562464	0.129606	-0.685615	0.8896	-0.373808	-0.840128	-0.450171
0.582393	1.44684	0.748481	0.265044	1.57432	3.53978	1.75636	0.393031	1.07597	1.70614	1.23759
0.308726	-0.37237	-1.7339	-2.9661	1.76029	0.404299	0.618129	-3.71563	-0.0224185	1.6501	-1.05336
0.366623	0.375753	-1.31351	-2.52426	1.14879	-0.00569423	0.532117	-3.16295	0.82124	1.39674	-1.4451
0	0	0	0	0	0	0	0	NA	NA	0
1.90034	2.41495	-1.0556	-0.638481	-0.443164	1.75768	-0.487549	0.024558	0.0507845	0.645889	-0.297995
2.07783	0.780418	0.745197	1.94021	0.132146	1.13964	0.465828	2.86239	1.46545	0.481886	0.610809
0.503896	0.541174	0.638552	1.52928	-0.640355	-1.16562	-0.317925	2.23233	0.566605	-0.0880501	0.166318
1.10244	-0.0981546	1.51521	1.39743	-0.0647184	-0.0195293	-0.084023	2.46341	-0.374804	0.340718	0.430703
2.20017	1.24654	1.29351	3.00648	-0.479109	0.12552	0.745849	3.19917	0.965734	0.513713	1.73769
1.39338	1.62878	0.425409	2.56681	-0.104523	-0.0498687	0.724251	2.66116	0.149948	0.240255	1.27133
-2.77858	-2.04871	-1.50261	-4.1228	-1.31595	1.37389	-2.37261	-4.24226	-1.48023	-0.498365	-3.27089
0.897523	1.26001	0.84166	0.0979164	-1.24851	-0.363351	-1.26066	1.04239	-0.577616	-0.467799	-1.16326
0.304858	0.49898	-0.182793	-0.104461	-0.303149	0.657707	-0.611826	0.181916	-0.871504	-0.0248216	-0.365861
1.00221	0.563606	-0.187247	0.468237	0.0524283	1.49648	0.155508	0.653265	-0.183052	0.633599	0.0759615
-1.18775	-1.41495	0.158581	-2.19816	-0.447171	-1.26148	-1.14911	-1.8169	-0.000810787	-0.37662	-2.62993
-2.03925	-2.4047	-1.32751	-2.70609	-1.37083	-1.98827	-1.92341	-2.65801	-1.35951	-2.05648	-2.75623
-2.21123	-2.38649	-0.269641	-2.44487	-1.30142	-2.57862	-1.40401	-2.12665	-0.977713	-1.80596	-2.52533
-1.60016	-1.3284	-0.0970775	-1.86316	-0.171655	-1.94889	-0.365741	-1.16636	-0.602709	-0.772872	-1.99768
-1.55811	-1.43408	-1.48203	-1.5213	-0.734623	-1.83296	-0.980649	-1.96247	-1.36558	-1.1994	-2.07474
-0.682533	-0.485593	-1.4525	-1.11363	-0.75808	-0.897511	-0.647609	-0.963854	-0.809874	-1.00225	-1.66789
-0.516879	0.190888	0.130447	-0.80331	-0.2023	-0.646389	0.340987	-0.277935	-0.122039	0.0574033	-1.29996
-0.082049	1.41359	-0.732915	-0.528148	1.14602	0.510981	0.893358	-0.102503	-1.12551	0.880387	-1.20168
0.460303	-0.412675	0.695367	0.727361	-0.0452246	0.770929	-0.0248767	1.73857	0.00889615	0.0257953	-0.215041
0.128691	0.143287	0.0786194	0.42395	-0.293913	0.345647	-0.118076	1.00517	-0.31615	-0.175824	-0.385625
1.25966	0.965858	1.67894	1.02394	1.2415	1.71261	1.10022	1.4335	1.27104	0.635588	0.791265
1.49818	1.19461	-0.374821	1.50726	1.03596	1.79375	1.30517	1.40615	1.50238	0.774732	1.00083
1.4319	1.14743	0.571641	1.65952	0.812487	1.46442	1.44698	1.61721	1.06106	1.04514	1.26479
1.47463	0.845091	0.497982	1.86886	0.723785	1.39587	1.40417	2.05205	0.980849	0.878139	1.27041
1.15424	0.66794	0.15997	1.17527	0.265938	0.77468	0.822225	1.49338	0.753056	0.237034	0.92891
1.15358	0.668712	-1.52505	1.52042	0.698608	0.630688	0.868088	1.61749	0.720622	0.60582	1.11522
0.22681	0.500055	-1.22758	0.551965	-0.251793	-0.424747	0.102053	0.430822	-0.402332	0.0715661	-0.188284
0.255981	-0.221617	-0.571646	0.192159	-1.05182	-2.56767	-0.574507	0.381209	-0.362919	0.592669	-0.201786
-0.482384	0.0163113	-0.296981	-0.265825	0.641045	-1.06904	0.66893	-0.802775	-0.110935	1.1415	-0.124093
-1.20601	-0.0635503	-1.04062	-1.18483	1.27242	2.7151	0.0143326	-1.96528	-0.418615	0.929648	-0.645237
-3.49197	-3.40851	-1.30186	-3.66682	-1.06599	-0.979786	-2.08508	-4.45479	-1.69156	-2.80911	-2.26875
0.507418	1.1387	2.07452	1.16953	1.76841	2.70956	0.795754	1.85861	1.7429	1.0907	1.43627
0.524204	0.654436	-1.00193	0.320102	-0.0786837	1.34921	-0.165491	0.642021	0.159103	0.205865	0.039163
-2.28391	-2.85734	-1.78794	-2.26189	-2.30918	-2.6143	-2.05888	-2.38133	0.334892	-2.80499	-2.13344
1.12651	1.44562	3.57996	1.55892	3.3616	2.39655	3.36306	1.13863	-0.359187	1.97604	3.43585
4.45908	3.06099	6.6983	5.61623	5.59922	4.12269	6.71679	5.19543	1.21558	4.75114	6.95575
3.28897	2.09527	1.83516	3.39189	2.81554	2.63113	3.91794	2.64913	0.111189	2.42705	4.08387
-2.98372	-2.17981	-4.39451	-4.2452	-1.83561	-0.544836	-2.11481	-4.52052	-1.10484	-2.03993	-2.98787
0.0639632	1.31306	-2.64139	-1.06924	0.637058	1.86655	0.201304	-0.902748	0.521893	1.50667	-0.0536906
1.39552	2.11515	3.06421	1.29369	3.35618	2.84454	3.19827	1.51586	2.29201	2.94918	3.06927
2.90057	2.92099	2.50626	2.05303	4.03946	3.26643	4.9221	1.97105	2.24647	3.95398	4.18199
1.7802	3.14152	2.20818	1.57294	4.12713	3.13471	4.37749	1.48371	0.865199	3.27423	3.71929
0	0	NA	0	0	0	0	0	0	0	0
2.51688	2.98306	-0.00209426	2.16351	2.81058	4.14452	3.16398	2.12196	1.62348	3.25045	2.1124
3.31126	2.60734	3.71855	2.53276	1.74928	0.570313	0.847025	2.25726	2.00952	2.96457	1.91486
2.77156	4.63575	3.46466	2.55982	1.42206	1.01807	0.948617	2.82658	1.37461	2.53154	2.49242
4.10918	2.08032	0	2.22883	-0.289881	-2.17885	0.552011	1.49249	0.438702	1.92635	2.16901
3.5973	3.11528	4.23662	2.23533	1.90518	1.59871	1.50316	2.67469	2.98953	3.56318	3.14003
1.24156	1.58929	0.582868	1.24642	0.457527	-0.860117	0.642862	1.41115	0.36045	0.729155	1.06497
1.94211	0.812617	-1.69558	0.903217	0.7548	-1.07698	0.542197	1.17633	0.620099	0.813131	0.958203
1.27861	1.46279	0	0.352173	-0.270826	-1.30237	-0.843177	-1.49389	1.32367	-0.337339	0.171426
NA	0	NA	0	0	0	0	0	0	0	0
1.56782	1.22028	0	-1.06107	-0.653594	1.21052	0.129757	-0.847665	0	0.878129	-2.18205
3.24655	1.60734	1.37682	-1.09259	0.0251358	-0.0960066	-1.1843	0	-0.178274	1.02109	0.171312
4	0	NA	0	0	4	0	NA	0	0	0
-2.13237	0.957115	0	-1.40584	0.198913	0.392862	-0.451974	-1.43273	0.103401	0.238501	-0.396156
1.72368	1.08733	0.890354	1.72826	-0.228919	-1.83064	0.681522	2.17308	0.924984	0.619779	0.72262
2.78191	1.92577	1.23277	2.74191	0.403022	-0.267795	1.62442	3.16699	1.25864	0.892542	1.62258
1.97735	2.21047	3.37042	2.26087	3.13694	0.879269	1.13466	2.68046	1.28048	1.85071	0.445756
0.801019	1.36114	4.45059	0.594296	2.88951	2.72926	1.0457	0.570292	0.622786	1.10764	-0.0429294
0.246548	1.24136	0	-1.95578	0.407904	0.488956	-0.737687	-1.98891	-2.14626	-0.255712	-1.5447
0.371936	0.416201	3.20728	-0.459864	1.15419	3.01874	0.127073	-0.997107	-0.942513	-0.0418117	-0.991771
0.702741	2.49715	2.89685	-0.0267883	1.42726	2.57647	1.12753	0.388744	0.402733	1.92592	-0.110632
-0.535918	2.48445	0.0897685	-0.125494	0.833093	1.19352	0.0268066	-0.76559	-0.58884	0.84341	-0.207809
0.0246993	1.2927	1.90277	1.20534	2.56044	3.03995	2.09057	0.613917	2.0045	1.7426	0.796452
-0.244526	0.373657	0.223964	0.244348	1.16339	2.49314	0.807148	0.536224	0.961085	-0.0117535	0.407349
0.746942	2.8018	0	1.64926	2.44392	3.43783	1.51588	1.36632	1.89536	0.37196	0.665642
-0.0653298	0.438442	0.232085	0.503985	1.327	1.84841	1.06356	0.194035	1.16706	0.691713	0.346395
-1.44189	-1.28788	1.43687	-0.173317	0.902787	1.12251	0.267641	0.0326131	0.285357	0.263565	-0.145116
-0.127395	0.2114	0.654197	1.50854	2.74927	1.46182	1.63413	0.77189	3.10224	1.228	0.982776
0.290453	0.318847	-0.71315	0.138595	1.28581	2.46469	0.526505	0.56763	-0.361339	1.066	-0.502482
0.226537	0.819989	0.979275	-0.306507	0.0590969	1.54803	-0.847484	-0.0866841	-1.08299	-0.459239	-1.44681
-1.20768	0.960036	0.150153	-1.11246	-0.282598	1.11349	-0.483321	-1.10837	-1.3484	-0.642308	-1.49347
-0.904225	0.307209	-2.09588	-0.705954	-0.0187252	0.561679	0.0838086	-1.47916	-1.17399	0.296682	-0.814394
-1.98642	-0.333957	0.867118	-1.61603	-0.786224	1.30413	-1.17737	-2.50508	-1.68367	-1.41668	-1.44771
0.109616	2.957	0	2.46696	0.263665	4.99337	1.42301	1.73482	1.44437	1.62246	1.10083
1.47153	3.09692	3.11416	2.94147	2.93239	4.23461	1.51442	2.19656	1.88973	1.81151	1.55301
-1.63881	-0.965563	-1.33505	-1.25326	-1.42255	-1.10412	-1.44704	-1.2262	-0.737929	-0.799848	-1.19345
-1.13172	-0.00280747	1.37311	-0.254212	0.555379	-0.770162	-0.799362	0.0474232	-0.482358	0.0657052	-0.754937
-0.235407	-0.101041	0.874415	0.791805	0.694007	-0.0275632	0.499121	0.816097	-1.00408	0.184371	0.194347
-0.451756	-0.154508	0.108544	0.743887	0.325056	0.929462	0.582981	0.620458	-0.591906	0.058318	0.459771
0.424809	0.637475	0.752587	1.35849	1.20157	0.77143	1.5566	1.31018	0.10409	0.61892	1.03561
0.67506	0.867318	0.406881	1.24947	1.34087	1.16448	1.61535	0.810487	0.150006	0.932315	1.21465
0	0	0	0	0	0	0	0	0	0	0
0.196446	0.517744	-0.301702	-0.39386	0.742882	1.42247	0.0419992	-1.12813	1.01783	1.45621	-0.636705
0.418921	0.247317	1.89405	0.675331	0.378825	-0.218432	0.203498	0.882869	0.0974063	0.454045	0.102994
-1.66846	2.21494	0.698092	2.65691	3.37025	2.62585	3.83501	2.04895	0.666292	2.03824	1.88135
0.131393	-0.219527	0.0747071	-0.226169	-0.492243	-1.19618	0.682688	-0.315583	-1.17425	0.627247	-0.765879
1.14208	2.09969	1.39944	0.197222	1.63248	0.951898	1.90816	0.167149	0.460707	2.58151	1.0573
0.898663	0.431529	-0.599198	0.575249	0.295481	0.013567	-1.23168	0.849267	-2.38532	-0.586486	-1.04925
-1.06766	-0.871506	-3.00209	-1.98608	-1.74316	0.160731	-1.58446	-2.70112	-1.84435	-0.130635	-2.42793
0.011789	0.349883	-1.99228	0.180763	-0.917391	-2.00606	-0.220667	-0.00602527	-0.188489	0.280107	0.0662709
0.580788	0.116474	-0.45712	0.716688	-1.13892	-2.11869	-0.0559631	0.8462	-0.203955	-0.030223	0.0791447
0.168254	1.9578	1.16268	1.24408	-1.03397	-1.59616	0.560487	0.742034	-0.246533	0.564137	0.320378
4.40667	2.89802	3.55324	3.29923	5.26112	5.69417	3.20021	3.5256	3.07605	2.66983	3.42936
0.0309681	-0.77938	-1.13451	0.482149	-0.896622	1.20809	0.755454	-0.405755	0.140689	0.106086	1.00454
1.66753	1.1513	-0.491327	0.636656	-0.0428139	2.21309	0.775592	0.137977	-0.0787149	0.601143	1.39271
0.665399	0.475365	0	1.29833	1.11021	3.14924	1.41114	0.82094	2.19698	1.18858	1.95636
-1.03738	0.359904	0.768925	0.888129	-0.285544	2.89988	0.591389	0.416177	0.906884	0.405498	1.59659
2.01636	0.575519	1.40153	0.302302	0.130761	3.33812	-0.316394	0.409233	1.79357	-1.65861	1.17714
-0.856293	-0.0371845	1.15113	-0.425077	1.1106	0.413394	0.00641453	0.200839	0.663604	-0.135759	-0.581491
0.623621	1.04336	1.74895	0.480911	1.02286	-1.32748	1.96522	0.656857	2.46372	2.07906	0.88432
-1.51732	-0.905359	-1.72803	-1.14981	-2.07772	-4.24326	-1.10663	-1.61192	-0.310575	-0.286473	-0.94201
-1.19075	-0.857645	-2.71794	-0.590916	-2.01587	-4.20044	-1.10065	-1.89209	-1.15653	-0.746835	-0.728984
-1.45907	-0.920834	-4.71518	-1.14632	-1.62495	-4.93495	-1.70598	-1.26408	-1.64569	-2.03608	-0.838315
-1.15134	-1.80823	-3.74773	-0.835851	-2.60615	-3.7855	-2.17116	-1.13055	-2.2885	-3.31193	-0.883331
-0.560271	-0.0678553	0	-0.188531	-3.25334	-1.74297	-1.17219	-0.475552	-1.35979	-1.34193	-0.137979
-2.85656	-3.1137	-3.21834	-3.22643	-3.65131	-2.01498	-3.61923	-3.70011	-1.84443	-3.71782	-4.25918
2.06885	0.923698	1.19024	1.46523	-0.991616	-2.54312	0.079531	1.63126	0.258299	0.185973	0.673018
1.49189	1.09619	2.1396	1.35292	-1.55528	-2.17747	-0.793352	1.84858	0.694278	-0.739762	0.194218
1.27141	0.958527	0.422137	1.24484	-0.559182	1.13968	0.21865	1.53462	0.270558	0.475235	0.868693
2.03231	1.67429	0.547216	2.09865	-0.134434	-0.870057	0.565272	2.88483	0.380912	0.99858	0.548916
2.46289	1.80492	0.719825	2.35107	0.0865256	-0.777508	0.689879	2.97158	0.931693	1.49558	0.870904
2.33184	1.7497	0.853174	2.43779	0.0200614	-0.705238	0.539189	2.87959	0.0885842	1.14084	0.94244
2.63727	1.74652	1.13416	3.2117	0.665958	0.430086	1.28766	3.90562	0.92387	0.805935	1.72503
0	0	4	4	0	0	0	4	0	0	0
-0.897993	-0.501845	-2.74444	-2.08199	-0.105706	-0.849773	-0.645934	-2.01071	0.139839	-0.743807	-0.949998
-1.53728	-1.60655	-1.53878	-1.70034	-0.802373	0.34891	-0.74262	-2.6427	-0.784811	-2.3165	-0.716208
-0.628064	-0.352466	-0.208579	-0.105088	-1.46456	-0.895541	-1.34947	-0.0509233	-0.680387	-0.471967	-0.813159
-0.931015	-0.630633	-1.86402	-1.22474	-2.1786	-2.8808	-1.79267	-0.790254	-0.722175	-1.30105	-0.939625
-1.18246	-1.31121	-2.65761	-0.463584	-2.10937	-2.80938	-1.75194	-0.462938	-1.58029	-2.05733	-1.06117
-1.31028	-1.2254	-2.28283	-0.169307	-1.96843	-2.19185	-1.19557	-0.167196	-1.21175	-1.96768	-0.629123
1.38186	3.31003	0.474668	-0.875884	3.61255	-0.182097	2.7243	-1.34766	4.4872	5.02749	1.65627
-1.41807	0.709555	0.433186	-2.64899	0.61937	1.75495	0.326649	-3.02444	1.52286	1.2893	-0.408167
0.268637	1.05089	-0.781715	0.336748	1.02569	2.09551	0.668282	0.0597719	0.170224	1.73788	0.692508
-1.09389	-1.1425	-1.05418	-1.11688	-0.701972	0.0152195	-1.66313	-1.28847	-0.059449	-0.790941	-1.56055
-1.24671	-1.27174	-1.40201	-1.27134	-0.309767	-0.152481	-1.39545	-0.731966	-0.397835	-0.211519	-1.21641
-2.09669	-1.54611	-1.64308	-1.09054	-1.98672	-1.07834	-2.45352	-1.66306	-1.67358	-1.41402	-1.58166
-1.42924	-2.16009	-1.57038	-0.476442	-2.58065	-0.414548	-2.55073	-0.751918	-0.719256	-1.79391	-0.97728
0.0116893	-0.664302	-0.995983	0.59746	-1.91803	0.1524	-1.61631	0.271267	-0.108292	-1.42401	-0.126881
0.0410035	-0.32238	0.606944	0.729305	-2.7135	-1.34368	-1.40341	-0.265299	0.696485	-1.1196	0.375828
1.58159	1.19594	-1.62351	1.60326	-1.33935	-0.908093	-0.718598	1.67397	0.165809	-0.162138	0.355034
1.57963	0.758337	0.0331338	1.56212	-0.293544	-0.425839	0.092973	1.45803	0.0274206	0.122027	0.798416
0.977995	1.75697	-2.06586	-1.61292	2.52662	0.417656	3.62571	-2.35821	1.1313	5.04875	1.73371
-1.92534	-1.30864	-2.26369	-3.62154	0.0164396	-0.528002	-0.112733	-4.47239	-0.34378	-0.200827	-1.07635
-1.65109	-2.03278	-2.51445	-1.83395	-1.91821	-0.724455	-2.63464	-1.04825	-1.28643	-3.89161	-1.92439
2.05668	1.83727	3.07217	2.28601	3.35891	3.41241	3.27048	2.22102	4.12171	3.45852	2.09942
0.942154	-1.22904	1.71091	0.448462	1.67787	-0.573268	1.98143	1.69325	2.83161	2.33936	0.33905
0	-1.34428	2.07173	-0.0421297	1.37069	-1.50016	1.76059	-0.0352759	-0.190078	1.30934	-0.195314
1.6654	3.00691	0.659828	0.064589	2.27843	2.65513	2.76032	0.96775	3.39535	3.3353	1.69095
1.90035	1.61815	-1.00209	1.10573	-0.0576098	1.04018	0.458051	1.20613	-0.215969	1.0543	0.29136
0.867694	1.2704	0.225789	1.73769	0.537617	1.41885	0.213637	2.21193	1.32331	0.801555	1.05169
0.785595	-0.392311	-0.810642	-1.11585	-0.0211796	0.0117294	0.106633	-0.73738	0.0759709	-1.19969	0.515232
0	0	0	0	0	4	0	0	0	0	0
0.583109	2.0016	3.35709	1.97407	1.90309	3.46479	1.36039	2.91203	1.3765	1.18032	1.31858
1.61958	1.63908	0.711272	1.22709	3.1575	3.90011	2.48487	-0.0298649	2.5939	3.45981	2.57555
-1.9613	-1.28145	0.0331338	-0.956759	-1.77798	-0.34754	-1.65792	-2.03539	-1.74523	-1.68363	-0.556585
0.835793	1.60051	-0.1093	-0.407331	2.11514	2.83149	2.52021	-1.08286	-1.12951	1.41404	2.28219
-0.515907	0.667178	-0.465935	-2.82046	0.703959	1.20315	1.41957	-3.63722	-1.8445	0.523614	0.612166
0.498668	0.573011	0.770722	0.682489	1.24207	2.79028	0.787483	0.576209	0.346459	1.23854	0.78525
0.94754	1.36411	0.272013	1.80806	2.3108	2.71911	2.14511	1.35194	1.24585	2.21971	2.17937
0.483897	1.2708	1.00217	1.63481	2.17833	2.5831	2.00223	1.41705	0.604247	1.50986	1.7664
0.834836	1.24995	0.319834	1.96493	1.26432	2.46497	1.62604	1.62072	0.634155	1.5762	2.11097
1.4559	1.13587	0.370407	1.73671	1.11647	2.75344	1.77788	1.0659	0.502386	1.66569	1.77308
0.670363	1.03561	-1.87647	0.619756	1.47548	1.77277	1.42403	0.321158	0.585861	1.00991	1.05469
0.538409	0.862276	0.864949	1.21842	1.34495	2.02623	1.47781	0.386828	0.482848	1.31199	1.23763
0.151984	0.0522508	-0.404368	0.415998	-1.03956	-0.0159218	-0.152539	0.994178	-0.469683	-0.654223	-0.462988
0.241246	-0.858272	-0.0741074	0.794635	-1.51356	-0.751647	-0.656024	1.31873	-0.163195	-2.2788	-0.474627
2.05248	3.46051	0.0469107	2.35694	3.24108	0.812983	2.92354	2.86335	2.98177	3.72481	2.72576
-0.220873	0.203528	-0.303245	0.101592	0.974613	0.732753	0.198787	0.133614	-0.599547	0.57906	0.379081
-0.33252	-0.162294	-0.0680719	0.364342	0.345	-0.211684	0.582785	0.159656	0.409878	0.305046	0.683337
0.215592	-0.268558	-1.3426	0.0896785	-0.860255	-2.07707	0.322584	-0.0276082	-0.504681	-0.315652	0.361043
-0.905985	-1.09706	-0.0600614	0.303463	-0.894068	-1.50653	-0.0557453	-0.190699	-0.534682	-1.1149	0.5521
0.169788	-0.144316	-1.22293	0.447506	-1.06887	-1.46079	0.0622599	0.70125	0.319459	-0.630799	0.433517
1.65798	1.63568	0	1.52156	0.227723	0.149088	1.30349	1.12244	0.648279	0.531322	1.66391
-4.70766	-6.09811	-2.79122	-6.08015	-2.76761	-3.43017	-3.53349	-8.46599	-3.69659	-5.06518	-3.44117
-5.45371	-6.46619	-3.10674	-6.16306	-2.68324	-3.60611	-3.69326	-8.35812	-4.24777	-4.96244	-3.79687
0.83403	1.1715	-1.81952	-0.960704	0.986943	-0.212864	1.0801	-1.4945	-0.0291162	1.92543	0.369456
-2.76986	-2.64003	-1.39324	-2.40092	-1.51816	-1.39976	-2.75156	-2.69829	-2.29909	-1.76462	-2.28897
-1.85559	-0.138231	-1.37597	-3.63077	-0.131916	-1.41856	-0.0491638	-4.64039	0.399456	0.643052	-0.824028
-1.57799	-1.47419	-1.13713	-1.63924	-0.862948	-1.45437	-0.603951	-2.2451	-1.43151	-0.579074	-0.763709
-0.525308	-1.01771	-1.43929	-0.202271	-1.77932	-2.12125	-1.11826	0.21784	-0.734361	-1.56527	-0.353425
0.964829	0.0153465	0.322661	0.307679	-0.883042	-0.530122	-1.54949	0.917403	-0.570738	-1.58213	-1.02438
0.934522	0.228399	0.736333	-0.170502	-0.382797	0.266133	0.0962872	0.143842	0.409851	0.326739	-0.6721
0.604663	0.562078	-0.890537	0.667663	-1.08276	-1.86768	-0.00229574	0.543773	-0.0382229	-1.0288	0.28094
-0.06104	-0.0287019	-0.793395	-0.457845	-2.14508	-0.42311	-0.081135	-0.351789	0.122664	-0.529007	-0.196858
-0.890909	-0.710315	0.0400283	-1.29393	-0.615064	-1.2128	-0.734802	-2.75464	-0.669	-2.36814	-0.858351
3.50935	2.95074	3.36409	3.37154	1.69169	4.00281	2.74507	4.06421	1.98553	3.0252	3.52496
2.62356	2.61449	0.940212	2.51462	1.32852	2.352	1.68041	2.8606	1.59592	0.751218	2.02687
1.77385	2.0295	3.12145	2.99272	2.68392	2.10267	3.0306	3.15168	2.25919	1.95375	2.61307
3.96393	3.06801	3.97282	4.39393	4.78781	3.30766	4.32288	4.19497	3.40508	3.90549	4.17934
2.56669	2.4736	2.78746	3.94738	3.55774	3.55122	3.40399	3.76608	2.48917	2.86886	3.54021
0.852018	-0.456581	-1.91628	0.789815	-2.06393	-0.293297	-0.75632	0.852877	0.349784	-1.2913	0.41568
-0.443994	-2.13684	-0.963847	-0.80317	-0.461379	-0.933871	-0.2112	-0.890374	0.0204067	-0.856333	-0.390369
1.61147	1.19212	2.05641	1.42619	1.11992	1.41253	0.750017	1.65266	1.58599	1.00871	1.27643
4.60054	3.91279	4.03982	4.32465	4.85322	6.22028	3.77297	4.36633	3.91576	4.17877	3.94678
5.01636	4.32288	3.37682	4.53757	4.40658	6.13738	4.22072	4.30817	4.23242	4.82238	4.33624
4.82283	4.13118	3.61718	4.06422	3.33805	5.55958	3.809	4.0537	4.08386	3.32308	3.73192
2.20599	2.29528	0.14635	2.28775	1.43438	4.10898	2.35566	1.4218	1.44459	2.80402	1.74272
1.18124	1.45422	0	-0.0924789	0.166882	-1.254	0.90717	-1.18357	0.625863	0.991765	0.170597
-0.90096	-0.548211	-1.84371	0.0669418	0.257007	-0.983265	0.499595	-0.286364	0.772495	0.525066	0.266344
-1.12287	-2.1106	-1.54351	-0.375472	-2.33548	-4.11598	-1.62958	-0.262825	-1.03218	-1.72963	-0.797319
-1.39886	-1.97776	-3.05161	-1.23786	-1.55745	-2.86249	-1.98492	-1.66926	-2.03303	-1.49106	-1.61576
-0.886855	-1.90593	-0.631664	-1.37109	-2.13463	-2.64152	-2.48561	-1.47569	-1.30313	-1.39945	-1.97842
-0.34723	-0.118365	-2.18416	-1.20807	-0.39457	-0.960781	-1.86822	-0.951154	-0.130218	-0.67389	-1.16606
-1.30924	-0.750628	0.206289	-0.806817	-0.665909	-2.22159	-1.33092	-0.657287	0.726345	-1.34969	-0.992078
0	0	NA	0	NA	0	0	0	0	0	0
-1.36518	-0.784741	-0.770129	-0.566937	-1.03714	-0.692321	-1.19804	-0.726035	-1.21612	-1.39669	-0.686834
-0.127596	-0.705372	0.181304	-0.604656	-1.46514	-2.00751	-0.968259	-0.247753	-0.470843	-1.29761	-0.284158
-1.13699	-1.7573	-0.773856	-0.803547	-2.3202	-2.00506	-1.98561	-1.25223	-1.62624	-1.74537	-1.38366
-1.2021	-1.11685	-0.148319	-1.29045	-1.73803	-1.61703	-1.8465	-0.959329	-0.444238	-0.950843	-1.50677
2.80222	1.47596	2.79869	3.1357	1.79513	2.31934	0.551305	3.84282	1.34464	1.35496	1.24996
2.56342	1.6334	2.51697	3.07602	1.18653	3.05042	0.808671	4.31419	1.99293	1.18694	1.2543
2.85335	2.48858	0.239361	2.78062	1.15751	2.69296	1.73097	2.94879	0.754524	2.61884	1.88053
1.2928	0.894477	-0.460911	1.92733	0.0343177	2.3034	0.798973	1.88096	0.437619	1.04739	1.15124
0.618639	0.971558	-0.191015	2.18889	0.397328	1.56136	1.18881	2.33715	0.252498	1.22309	1.60126
3.18184	2.01673	0.0909748	2.98193	0.760172	2.23397	1.60633	3.0192	1.29014	1.81159	1.97038
2.29753	2.79064	1.20085	2.51345	0.781784	1.90486	1.64518	2.6175	1.32128	1.38322	1.85576
0.641353	1.31061	0.0612415	0.293778	0.908991	1.61462	0.0991776	0.647798	0.0533217	0.755058	-0.129899
0.537435	0.222926	0.467141	0.512912	-0.517696	0.617006	-0.0555759	0.763913	0.494753	-0.0701078	0.0788577
1.0399	0.170624	-0.137008	0.332653	-1.31481	-0.522053	0.22503	1.18127	0.465852	-0.115997	-0.143361
0.50818	0.706327	-0.419915	0.735034	-0.848684	-0.0317001	0.0661133	0.648556	-0.863278	-0.220778	0.164728
0.434426	0.544999	0.348753	1.01226	-1.10393	-0.636986	-0.113438	0.810901	-0.446348	-0.211206	-0.145548
0.690736	0.287663	-1.42796	0.813352	-1.36614	-0.151967	-0.250604	0.701885	-1.11475	-0.507972	0.0408902
1.96938	1.27663	-1.096	1.997	-0.733231	0.217154	0.482085	2.15889	0.604148	-0.252129	0.939663
1.8012	1.95993	1.03744	2.53421	-0.225188	0.7292	1.27426	2.73963	1.2894	0.0527608	1.78772
2.42328	1.36163	1.48785	3.71112	0.46412	-0.112485	0.818966	4.08889	0.691643	-0.474804	1.75626
0.415194	0.350033	3.70444	0.935917	-1.1896	-1.887	-0.0693839	1.07445	-0.277328	-0.436725	0.156441
1.75532	1.32617	0.00354869	1.45885	0.615541	1.67635	0.796784	2.09119	0.862275	1.11922	1.09114
1.27738	1.32261	0.279445	1.15238	0.298311	0.9355	0.729543	1.62194	-0.35588	1.41073	0.716167
-0.0101274	-0.215721	0.0533449	0.204315	-1.02289	-1.60286	-0.380413	0.166706	0.0141439	-0.205191	-0.268884
-0.525245	-0.681375	-0.0427633	-0.105104	-1.08127	-1.54027	-0.489945	0.189129	-0.643095	-0.875803	-0.332538
-0.361928	-0.228164	0.823282	-0.140621	-1.33273	0.0966673	-0.449359	-0.313599	-0.596193	-1.12162	-0.362857
-1.18709	-1.292	-0.219882	-0.432878	-2.16392	-2.40945	-1.37217	-0.471331	-0.94098	-1.84031	-0.807603
0.598449	-0.0891369	-2.58697	0.202962	-1.60128	-1.7079	-1.03858	0.406169	-0.510937	-2.72696	-0.32101
0.982856	1.49684	0	1.10061	-0.034515	0.791697	1.00117	1.64414	0.379196	-1.76066	0.538945
1.49588	1.38376	1.00784	2.05705	1.01702	0.671286	0.84485	2.2328	1.2928	0.570917	0.962196
2.11942	1.48302	1.96235	1.86195	1.20687	1.35705	1.32421	2.06921	1.82849	1.42321	1.21548
-0.789687	-1.03492	-1.25291	-0.427199	-0.341024	-0.983068	-0.315642	-0.703892	-0.423296	0.0652861	-0.83674
-0.765442	-0.572075	-1.43672	-0.474101	-0.0471824	-1.22475	0.0312604	-0.787637	-0.497934	-0.0452293	-0.358459
-0.706701	0.33262	-1.08464	-0.121279	-1.31829	-2.00761	-0.716837	0.0916803	-0.310457	0.24016	-0.294456
0.373063	0.460571	-1.56402	0.516504	-0.451147	-2.40345	0.114468	0.641217	0.174345	1.17171	0.283903
0.0134349	-0.0277883	-0.190088	0.354246	-0.98575	-3.02402	-0.664905	0.672801	-0.0115352	0.0389787	-0.0304159
0.692287	0.9745	-0.369605	0.74808	0.1655	0.506086	0.215283	1.21194	0.661544	0.95807	0.803419
-1.62228	-0.375276	-0.680015	-1.97315	-0.473996	-2.43868	-0.789815	-1.72529	0.616875	1.61163	-0.91625
-2.19481	-1.0326	-1.24352	-2.60686	-0.703556	-3.86273	-0.623687	-3.14464	-0.571111	1.23129	-1.25157
0.948471	1.60636	-0.595825	1.13093	1.66663	0.223939	0.8897	1.81329	0.63683	1.23095	0.227092
-0.719271	-0.69093	-0.529888	0.0086334	-2.45723	-4.0554	-2.05039	0.000986863	-0.671451	-2.43429	-1.13864
-1.94114	-0.543859	2.63539	-2.28031	-2.66016	-1.84504	-2.16708	-4.70531	0.117923	-1.12335	-1.59226
-0.30146	-0.968058	-1.50389	-1.06424	-1.05179	-2.22673	-1.69737	-1.55134	-1.41026	-2.05965	-1.86602
-1.90359	-2.16964	-1.68588	-2.1551	-2.68838	-2.49469	-2.23717	-2.14948	-1.64945	-2.06031	-2.11912
-2.10104	-2.16877	-4.39439	-1.98509	-2.4499	-3.78019	-2.18431	-2.34583	-2.84498	-2.45136	-2.20371
-1.06155	-1.29672	-0.461065	-0.678733	0.437017	0.338164	0.140529	-1.65822	-0.974266	-0.0890137	-0.448807
-0.898407	-1.02641	-0.953328	-0.0939972	0.0759543	-0.479774	0.102617	-0.806588	0.046789	-0.536954	-0.281451
2.65295	2.45465	1.43099	3.64277	2.28772	1.24415	2.37997	2.68511	2.08395	2.97692	2.26077
-0.571578	-0.44897	-0.201528	-0.860455	0.20484	-1.91854	-0.309571	-0.505683	-0.552822	-0.550362	-0.197122
-1.23662	-1.22173	-0.29263	-0.996791	-0.664103	-2.00614	-1.19493	-0.453637	0.4479	-1.8942	-0.401974
2.96655	3.22028	2.31591	2.65818	1.27386	3.23142	0.631569	4.63143	0.484217	1.69301	0.969176
2.83151	2.60734	5.66102	2.73584	0	-0.357524	0.0545197	4.37705	1.65202	1.02109	1.57269
1.98322	1.68218	1.57754	1.87379	0.812686	-0.189141	0.579993	3.65724	-0.43085	1.34182	0.53841
-0.0834988	2.46279	0	1.83039	-0.270826	1.4564	0.498115	3.6807	0.142997	0.574499	0.459809
2.20901	1.93248	0	1.61355	-2.46048	0.489203	0.787991	2.9444	1.05388	-1.39762	1.1481
1.72814	1.04486	1.94021	1.47454	-1.07771	0.610767	0.202035	2.13377	1.3562	-0.464529	0.907006
0.735627	0.502588	0.668068	0.438563	0.411124	-2.79901	-0.23411	1.06184	0.466835	-0.180059	0.151791
-0.192836	0.16283	-0.980761	0.950326	-1.65731	-2.57321	-1.21522	1.09003	-0.246839	-0.323872	-0.385193
-0.627961	-1.03978	-1.83861	-0.156018	-0.494191	1.25305	-1.29463	-0.583986	0.259206	-1.4929	0.0532594
-1.69137	-1.68656	4.96932	-1.75729	-1.65089	-1.50122	-0.355063	-2.6541	2.71464	1.50439	-1.65511
1.05248	0.312682	5.90401	-0.260037	1.23579	-0.961826	2.13752	0.304087	3.62348	3.71819	0.286921
-0.111732	-0.0979295	-0.992666	-0.754761	-0.820475	0.239259	-1.14525	-1.22844	-0.477262	-0.842831	-1.19514
-2.47044	-2.78918	-0.689176	-3.24488	-1.13846	0.890638	-2.60888	-4.93711	-1.77395	-2.13558	-2.69444
-1.73263	-1.38017	-1.25363	-3.38051	-1.98871	0.22396	-2.92672	-4.16999	-1.76596	-2.50644	-2.56245
0.516626	0.636165	-0.867277	-2.20457	0.424764	1.50213	0.533221	-1.80604	-1.65022	1.22234	-0.43521
1.27861	2.37873	1.7471	0.485231	1.58378	1.63655	0.748299	-0.161557	1.15909	1.44537	-1.20416
-1.70646	-0.807745	0.58069	-0.764702	-2.90869	-1.60797	-1.59083	-0.327261	-1.30405	-1.09976	-0.774181
1.36546	1.42076	0.577538	-0.281042	-1.23819	2.64481	-0.199974	-0.481969	0.80373	0.681908	-0.348992
-1.0166	1.28383	0.162683	-1.74072	-1.16235	1.12344	-1.64892	-2.24437	-1.84571	-2.39496	-2.26265
NA	NA	0	0	0	0	0	NA	0	0	0
-1.33091	1.53401	4.0685	0.0340189	0.174656	2.0888	-0.276287	-0.107807	-2.0724	-0.29744	-0.209149
0	0	NA	0	0	0	0	0	0	0	0
1.20407	0.88749	0.287965	-0.237923	0.151462	1.74358	0.279078	-0.30614	-0.494974	0.873617	-0.384874
-2.69082	-1.96254	-1.31916	-2.40596	-2.59051	-2.02904	-2.42481	-2.90747	-2.14105	-3.27682	-2.24769
-1.25306	-1.39901	1.55324	-1.85073	-1.44039	-0.0418909	-1.59625	-4	3.65044	-0.827204	-3.43872
0.665399	0.375516	1.22864	0.672747	-1.35809	-1.23226	-1.06012	1.8223	1.65411	0.102182	-1.41353
-0.977536	-2.0418	2.1275	-0.641313	-4.80678	-3.83018	-4.70677	-0.230784	2.68576	-4.82431	-2.9315
-3.08502	-3.41399	-3.56354	-1.95125	-4.53281	-5.31631	-4.61023	-2.06172	-1.06711	-5.04526	-3.71733
-4.12958	-4.06158	-2.67068	-2.1988	-5.38122	-4.79949	-5.11262	-2.22036	-1.50191	-5.53611	-4.27324
-2.7502	-1.7607	-1.11705	-1.8396	-2.19899	-2.76721	-2.48645	-1.95226	-0.0217701	-2.00662	-2.92236
0.530251	-0.264765	1.29328	0.961076	-1.76543	-1.82003	-2.18553	1.25433	1.08648	-1.79852	-0.981689
-0.591881	-0.794259	0.176877	0.615079	-2.52134	-2.49613	-2.30225	0.946433	0.0195629	-2.48527	-0.703475
-0.765329	-0.08615	-0.147829	-0.701646	-0.496491	0.149212	-1.0043	-0.50261	0.200272	-1.12555	-0.743613
-2.15983	0.910672	-1.51435	-1.71249	-0.269228	-1.42824	-1.47737	-1.12047	-1.44554	-0.362621	-1.30385
-1.10459	-0.305006	-1.0697	-0.804467	-0.392547	-1.30405	0.0135857	-0.66309	0.715627	-0.313533	0.0346208
2.71232	2.01423	2.83347	1.92602	0.370364	0.347257	0.512306	1.01135	1.99287	0.97773	1.76872
-1.10497	-0.478907	-2.15955	-2.72406	-2.02383	-0.699559	-2.28876	-1.92777	2.14736	-1.81547	-2.94441
1.27622	0.68094	2.5445	-0.0101752	0.225271	0.977283	0.379354	1.06583	0.0405448	-0.0159721	0.356782
-0.185206	-0.404627	-0.706206	-0.231854	-3.99073	-0.98678	-1.76792	-0.155654	-0.871048	-1.4938	-1.56527
2.66735	3.21555	3.1779	2.92277	1.63842	-0.704301	1.99917	2.5963	1.90008	2.42802	1.64951
0.200723	1.55158	0.51669	1.33684	0.665473	2.34669	1.14723	1.13102	0.992339	0.316253	0.881989
0.979103	1.64167	-0.498642	-0.369514	2.1159	0.170839	3.74104	-0.452369	-3.14423	2.11819	3.3805
1.75151	2.41031	0.836177	-0.461321	3.29285	0.248253	4.27333	-1.20572	-2.60777	2.03969	3.90385
-0.575012	1.76816	-2.80721	-2.18359	0.917644	1.26095	2.00147	-2.72275	-2.21997	1.75395	1.13035
-0.219382	-1.45715	-0.76056	-0.730418	-2.68451	-3.02125	-1.25164	-1.35231	-1.0471	-1.16413	-0.633954
-0.665591	-2.55933	1.22957	-1.06874	-2.23967	-4.12876	-1.77463	-0.764089	-0.952935	-1.48718	-1.04559
-1.20437	-0.786863	-1.0741	-0.655882	-1.12097	0.671892	-0.809402	1.51393	-1.73427	-0.442655	-0.828723
-0.376333	0.217622	-1.43091	0.380243	-1.29519	0.0428532	-0.417538	0.0184063	-0.651186	-0.509748	0.0963629
-0.183927	-0.80913	0.120627	0.234799	-0.831933	-0.454405	-1.28169	0.0467104	0.0620027	-1.04805	-0.665686
-2.80214	-3.01278	-2.52086	-0.424694	-3.19301	-2.56412	-3.48977	-0.367638	-3.74345	-3.75535	-2.43944
-5.28293	-2.8528	-4.50133	-0.449976	-4.12888	-3.33406	-3.6677	-0.39342	-3.34854	-4.53677	-2.08979
-2.40411	-3.16914	-3.39966	-0.345987	-4.36858	-2.04134	-3.42315	-0.63013	-2.99797	-4.23734	-1.82958
-5.11528	-5.25178	-3.86369	-4.54413	-7.07477	-5.66266	-4.33558	-6.32652	-4.94632	-4.83819	-4.5823
-4	-4.76401	-4	-3.66184	-4	-4.88279	-3.86832	-4	-4.46105	-5.41594	-4.50634
-4.90758	-4.07381	-4	-4.86545	-6.44401	-5.5922	-4.64382	-7.14304	-4	-5.17186	-5.57258
-4.09177	-4.5452	-3.42169	-4.11253	-5.1729	-5.5613	-4.23415	-7.33216	-5.63167	-5.00537	-4.58504
-5.75204	-4.35476	-3.94573	-4.49526	-5.28381	-6.36267	-4.62415	-6.84625	-6.49353	-5.27375	-5.58531
-5.92567	-6.18496	-4.37383	-4.93164	-6.65705	-6.35357	-5.08549	-7.25785	-6.07003	-5.16457	-5.54258
-4.96606	-5.93926	-4.78115	-5.46264	-7.11481	-6.00302	-6.07452	-8.14989	-5.68751	-6.32264	-6.12015
-5.63863	-6.80837	-4.52406	-5.6796	-6.48872	-7.45415	-6.13823	-7.46282	-5.25574	-6.4577	-6.21476
1.44985	-0.289183	5.9952	-0.236616	1.28193	2.30899	1.05882	-0.713129	4.41111	1.42987	0.651876
0.509056	-0.423443	4.50363	-1.03916	-0.526902	0.723154	-0.122423	-1.63267	2.56218	-0.248942	-0.591541
0	0	4	0	0	0	0	0	4	0	0
1.1298	1.30726	4.65602	-0.0901357	-0.177333	0.793075	-0.0576009	-0.467316	1.97765	1.8444	-0.0526238
0	1.44793	4.55324	-0.882302	-1.13817	3.1661	-0.229508	-0.309787	3.6629	-1.34526	-0.737894
0	0	4	0	0	4	0	0	4	0	0
0.398259	0.872695	5.80117	-0.196177	-0.823154	1.75626	-0.311373	-0.224432	2.42285	0.275812	-0.722532
2.26089	-0.399012	4.87517	0.0884956	-0.440385	2.3794	-0.176021	0.750196	4.24334	-0.980108	-0.75214
4	0	4	0	0	0	0	0	4	0	0
0	0	0	0	0	0	0	0	0	0	0
0	3.29622	7.15005	0.840039	2.26251	4.29688	0.633115	-1.18649	4.5358	2.02109	0.142714
-0.890384	0.377512	6.97945	-0.544833	1.06789	3.30052	-0.233699	-0.325354	5.00197	-0.187632	-1.27456
1.47948	0.406737	1.05664	0.920934	2.48941	0.546772	0.223954	1.39061	3.00363	0.595955	1.13948
0.619722	-0.48267	0.0974371	0.0090393	-0.718246	-1.27534	-0.939545	-0.190912	-0.049498	-1.46167	-0.375421
1.61295	0.162574	0.1772	-0.533547	-1.20079	-1.72551	-1.40457	-0.327237	-0.222692	-0.509692	-1.20138
0.20236	0.345601	-0.451665	0.106185	0.136612	0.699384	0.0975503	-0.141139	-0.633188	0.127766	-0.0119906
0.453901	-0.0844918	-3.6493	-0.530946	-0.960088	-1.02828	0.712619	-0.29729	-0.109855	-0.783085	0.847784
0.476312	0.111995	0.614517	-0.401485	0.480778	0.459209	0.112499	-0.697727	0.40249	0.597303	-0.371481
-0.895709	-0.599282	-1.45464	-1.99006	-0.620967	-1.26191	-1.04644	-1.27917	-0.0301537	-0.844767	-1.45537
-0.269689	-0.448853	-1.14742	-0.587004	-1.35082	-1.96343	-0.993392	-0.736632	-1.0692	-1.26517	-0.519544
-0.446302	-1.82966	1.49888	0.539532	-1.97445	0.619784	-2.92352	0.711247	2.21503	-2.90801	-1.03489
0.808457	2.20647	1.95438	-4.81714	0.619178	-0.683704	1.69967	-3.393	-0.94108	3.17603	-3.00554
-0.725656	-1.41262	-0.275863	-0.480306	-0.34076	0.445672	-0.312847	-0.495474	0.379989	1.27992	-0.830115
-0.00209696	-0.355401	-1.73164	-0.162006	-2.02692	-4.08592	-0.61551	-0.082442	-0.850208	-0.285707	-0.40508
-0.555371	-0.9422	-2.09243	-0.414776	-2.2454	-4.93913	-1.7398	0.00875324	-0.289487	-2.0195	-0.828219
-1.33612	-1.88251	-0.75802	-1.03867	-0.463955	0.360843	-0.855932	-1.94077	-1.56135	-0.737894	-1.05221
-0.0650625	-0.79588	0.0525829	0.0680299	-1.93727	-1.76081	-1.16515	0.548822	0.367148	-0.711835	-0.647485
-1.39293	-1.7085	-0.705851	-1.4614	-1.28442	-1.89008	-2.43952	-1.3023	-1.48522	-1.39803	-1.7636
-0.0542168	-2.24425	0	-2.6966	-3.46048	-0.685044	-1.64556	-3.47453	-0.32907	-0.187632	-2.10787
0.758474	0.335266	1.75691	-0.343391	-1.9428	0.888217	-0.603398	-1.04398	-0.116759	0.766354	-0.601359
0	-0.0575436	0	-1.22724	-3.11273	1.38901	-0.935036	-3.3068	-0.987748	-0.269681	-0.475717
-1.94137	0.0922736	0.458042	-3.27103	0.214778	-0.00443912	0.28794	-3.99276	3.32211	2.9825	-0.753062
-2.29124	-2.64203	-2.42813	-4.97845	-2.75831	-2.71329	-3.28082	-5.96163	-1.63042	-1.69692	-3.23471
-2.27897	-4.01356	-1.20717	-5.7941	-3.55744	-2.84459	-3.65356	-7.80739	-3.46435	-2.91183	-3.10789
[truncated: 4,500 more rows]

## Sheet: Biofilm 24h
biofilm 24h biofilm 48h	biofilm 24h ex vivo tumor	biofilm 24h exponential growth	biofilm 24h heat shock (42°)	biofilm 24h heat shock (50°)	biofilm 24h iron starvation	biofilm 24h low osmolarity	biofilm 24h low phosphate	biofilm 24h stationary phase	biofilm 24h transitional growth
[truncated: 6,014 more rows]

[truncated: 9 more sheets: Biofilm 48h, Ex vivo tumor, Exponential growth, heat shock (42°), heat shock (50°), Iron starvation, Low osmolarity, Low phosphate, Stationary phase]
