# Supplementary material for: A metabolic and physiological design study of Pseudomonas putida KT2440 capable of anaerobic respiration
Source: BMC Microbiol. 2021 Jan 6;21:9. doi: 10.1186/s12866-020-02058-1 (PMC7789669; doi:10.1186/s12866-020-02058-1)
Supplement: Supplementary file 14 — Additional file 14: Data S8. With GSMsimulation data. [file 12866_2020_2058_MOESM14_ESM.xlsx]

## Sheet: Sheet1
Product	Function	Source
Protoheme/ Heme O	Oxygen transport	\cite{matsushita_escherichia_1997}
Pyrroloquinoline quinone	oxidation of compounds to respiratory chain	\cite{matsushita_escherichia_1997}
Lipoate (protein bound)	Essential cofactor involved in oxidative metabolism, but in contrast to the model oxygen is not required for generation of lipoate or lipoic acid	\cite{spalding_Lipoic_2010, hermes_NAD_2014}
Pyoverdine	Iron metabolism, pathogenicity	\cite{kang_pyoverdine_2018}
Ubiquinol 8	Endogenous antioxidant in aerobic organisms, electron/proton carrier in respiratory strain	\cite{yu_resolution_1980, ernster_ubiquinol:_1993}
Lipopolysaccharide (LPS)	The biosynthesis pathway of LPS between aerobes/anaerobes does not seem to be different.	\cite{clark_induction_1987}
Adenosylcobalamin (B12)	Essential cofactor for many enzymes mediating methylation, reduction and intramolecular rearrangements, and for methionine synthase	\cite{fang_microbial_2017, jones_interproscan_2014, roth_characterization_1993, crespo_aerobic_2018}.
Pyridoxal 5 phosphate (B6)	Essential cofactor for large scala of enzymes and proteins involved in amino acid biosynthesis, amino acid catabolism, antibacterial functions, iron metabolism, carbon metabolism, nucleotide utilization, function as cofactors for biotin, folate and heme, NAD biosynthesis, cell wall metabolism, tRNA modification, regulation of gene expression and biofilm formation	\cite{richts_survey_2019}
