# Supplementary material for: A metabolic and physiological design study of Pseudomonas putida KT2440 capable of anaerobic respiration
Source: BMC Microbiol. 2021 Jan 6;21:9. doi: 10.1186/s12866-020-02058-1 (PMC7789669; doi:10.1186/s12866-020-02058-1)
Supplement: Supplementary file 15 — Additional file 15: Data S9. With random forest data. [file 12866_2020_2058_MOESM15_ESM.xlsx]

## Sheet: Sheet1
gini	gini	gini	gini	gini	gini	gini	gini	gini	gini	gini	gini	gini	gini	gini	gini	gini	gini	gini	gini	gini	gini	gini	gini	gini	gini	gini	gini	gini	gini	gini	gini	gini	gini	gini	gini	gini	gini	gini	gini	gini	gini	gini	gini	gini	gini	gini	gini	gini	gini
PF03840	4.36542	4.80525	4.54271	5.1142	4.56242	5.01809	4.59429	4.32016	4.21448	3.81401	3.50777	4.13129	5.394	3.97981	4.84422	4.24556	4.23378	4.35561	5.4005	4.73701	4.38377	5.32667	4.40104	4.96603	4.5822	3.7675	4.80853	4.97886	4.38906	5.63675	5.34858	5.58846	4.39319	3.59308	3.92671	4.82418	4.2751	4.14367	5.34175	4.43735	4.77055	4.35313	5.11688	4.43319	5.41423	3.66058	4.35041	5.37678	5.71689
PF00584	3.49831	4.64411	4.54388	3.76227	4.16962	4.59574	5.04148	3.28997	4.84168	3.19476	4.8398	4.96052	5.3144	3.75252	4.3818	3.72195	4.13764	3.55763	4.70758	4.80155	4.58315	6.75521	4.48688	4.83511	4.71208	3.12472	3.82705	3.97562	4.2284	5.19776	4.66073	4.51388	4.35893	3.71864	4.47204	4.08324	4.76031	4.07643	3.77135	3.85877	3.89227	4.12324	4.78299	4.8816	5.31813	5.06391	4.61344	5.49918	4.43569
PF11745	3.61961	2.98557	2.90268	2.99307	3.80131	3.34427	4.15439	2.92922	3.38981	2.2532	3.14348	4.17251	2.47623	2.02002	3.23891	3.59113	3.13645	3.60911	3.16711	3.20243	2.87133	3.29388	2.57675	2.53517	2.59929	2.63092	2.83596	3.41001	2.34983	3.22545	2.87879	4.39565	3.29796	2.56434	3.24312	3.43025	2.51929	3.52695	3.46743	2.26029	3.37224	3.34382	2.79849	2.631	4.2414	4.19385	2.49419	2.89822	3.69119
PF11839	3.03206	2.70624	2.66645	3.70537	3.58835	2.73907	2.77439	2.661	1.9138	2.3715	2.59713	3.56767	3.6144	2.49306	3.01779	3.18464	2.7821	4.5844	3.85017	3.47468	2.59379	2.09171	3.07007	3.46165	3.80552	2.3981	2.17939	2.97886	2.8974	3.02929	2.92787	2.33777	2.32297	2.42721	2.46688	2.38576	3.53158	2.29308	2.03588	2.4624	2.11255	1.63104	3.08625	2.55405	2.5488	2.40246	2.6125	2.65756	2.71532
PF03526	0.887914	1.04644	1.32824	0.61548	1.2407	1.3854	1.54701	1.23847	1.17952	1.46917	1.28048	1.83043	1.94939	1.28681	1.02079	1.15879	1.13138	2.31643	0.875354	1.63633	1.05078	2.12478	1.79866	0.875968	1.50072	0.809319	0.740253	1.05116	1.38571	1.55876	0.759963	1.44306	1.62072	1.23236	1.83069	1.78438	1.40792	1.63451	1.1479	1.41096	1.49389	0.905069	1.28089	1.42263	1.09246	1.45204	1.81611	1.47707	1.5461
PF06305	0.767702	0.63454	0.917769	0.844334	0.943833	0.965152	0.945807	1.27686	0.395468	1.02443	0.983871	1.03407	0.582251	0.639801	0.933129	0.691916	0.77272	1.08186	1.16917	1.40157	0.602792	1.22401	1.04125	0.758091	0.989031	1.53544	0.779327	0.84295	0.768796	0.628078	0.890922	0.773918	0.996324	1.19656	0.845111	0.855532	0.911795	0.821312	0.646788	0.708	0.777856	0.628407	0.747934	0.779584	0.819922	0.534438	0.589878	0.605439	0.748302
PF15943	0.58189	0.840913	1.54446	0.594277	0.623602	0.567748	0.756145	0.823017	0.674956	0.710664	0.933539	1.09044	0.628711	0.686648	0.598379	0.8125	0.778672	0.458833	1.69503	0.588076	0.60508	0.604695	0.452332	0.780503	0.565431	0.719297	0.600779	0.569115	1.20304	0.593907	1.31348	0.826795	1.05914	1.25304	0.679195	0.828828	0.674465	1.11755	0.556788	0.45759	0.781718	0.514814	0.808083	0.572516	0.91899	1.01778	0.781247	0.964939	0.564421
PF07511	0.941585	0.467478	0.417793	0.380396	0.513921	0.713868	0.766802	0.55031	0.820865	0.986123	0.488501	0.813469	0.59202	0.67186	0.555737	0.686998	1.21346	0.754669	0.457117	0.801955	0.749425	0.819645	0.499306	0.625575	0.997953	0.675497	0.886849	0.758171	0.747147	0.351862	1.14034	1.03785	0.494056	0.819796	0.630706	0.520072	0.5521	0.952093	0.595197	0.414601	0.625785	0.56327	0.655853	0.734292	0.749071	0.841527	0.591701	1.23506	0.919615
PF08357	0.86018	0.888952	0.851316	0.676017	0.701832	0.565271	0.795607	0.787688	1.14387	0.686362	0.598682	0.578053	0.595639	0.891505	0.836423	0.670285	0.596753	0.628293	1.05778	0.839941	0.572342	0.639857	0.631756	0.673535	0.556607	0.994572	0.93676	0.915843	0.832977	0.78334	0.732709	0.431286	0.66405	0.925596	0.677617	0.686224	0.672734	0.760895	0.470357	0.609836	0.616863	0.461964	0.599812	0.794051	0.606662	0.714936	0.762286	0.815748	0.392962
PF17525	0.321826	1.04873	0.839082	0.648458	0.429165	0.780099	0.359732	0.578655	0.917148	0.518158	0.843327	0.483318	0.701526	0.72793	0.822667	0.335177	0.852308	1.28511	0.673201	0.497935	0.604866	0.595466	0.45405	0.576711	0.373554	0.635567	0.334674	1.33443	0.504169	0.713237	0.718831	0.733016	0.636322	0.615441	1.09281	0.839387	0.802266	0.528362	0.592271	0.469965	0.417632	0.555258	0.60187	1.00686	0.686158	0.447688	0.465601	0.533127	0.85308
PF03245	0.602901	0.647272	0.441087	0.730417	0.703718	0.793901	0.705912	0.473744	0.837811	0.417715	0.843475	0.459675	1.27073	0.567953	0.625781	0.724809	0.508139	0.729339	0.660912	0.656795	0.791023	0.546519	0.688015	0.855915	0.741148	1.03794	0.592229	0.531344	0.874329	0.794798	0.703277	1.03962	0.412813	0.609986	0.71294	0.883291	0.652109	0.589094	0.649204	0.542493	0.597204	0.378684	0.282838	0.462681	0.64397	0.724652	0.666282	0.776772	1.07078
PF12873	0.558625	0.493614	0.537575	0.793785	0.754218	0.579271	0.752985	0.597955	1.0351	0.605645	0.635643	0.534031	0.483394	0.550981	0.938618	0.698533	0.901776	0.358938	0.645561	0.363342	0.597886	0.44061	0.664665	0.462199	0.527338	0.400785	0.589744	0.511344	0.546383	0.562427	0.485203	0.583301	0.479893	0.439246	0.64899	0.77158	0.791201	0.562588	0.499864	0.931679	0.859532	0.596659	0.59215	0.708786	0.518872	0.414496	0.41033	0.754167	0.27044
PF05973	0.569987	0.766499	0.547066	0.519188	0.341982	0.813314	0.691537	0.554729	0.701791	0.411398	0.833845	0.775118	0.569355	0.395054	0.62447	0.508508	0.568057	0.5208	0.445275	0.391602	0.64876	0.442926	0.482218	0.551601	0.75365	0.325238	0.575952	0.628972	0.435381	0.502549	0.515115	0.715538	0.421082	0.743685	0.665493	0.477576	0.485678	0.606237	0.475714	0.499204	0.933875	0.569791	0.402313	0.495501	0.613421	0.656251	0.395522	1.211	0.617361
PF12532	0.780635	0.527406	0.740562	0.479474	0.467324	0.618454	0.514341	0.46574	0.394817	0.773199	0.719793	0.739803	0.560186	0.838109	0.850498	0.520195	1.13083	0.514015	0.565137	0.606134	0.672735	0.289932	0.512906	0.411237	0.488796	0.394733	0.446766	0.256642	0.471381	0.618301	0.490389	0.694389	0.717326	0.458836	0.63654	0.389006	0.604447	0.809596	0.482454	0.853709	0.404992	0.619847	0.356801	0.729517	0.44098	0.52174	0.457464	0.585095	0.544645
PF10546	0.664058	0.956967	0.948691	0.361834	0.533228	0.294558	0.329836	1.40917	0.263822	0.642864	0.528992	0.432786	0.724351	0.418212	0.613586	0.275436	0.365925	0.661032	0.627775	0.677815	0.413813	0.470098	0.724749	0.620014	0.755711	0.786392	0.267937	0.429194	1.09908	0.301033	0.510454	0.329198	0.454834	1.06324	0.266238	0.956221	0.395349	0.444821	0.633183	0.432189	0.513458	0.471335	0.539806	0.512662	0.802052	0.596292	0.483051	0.50863	0.305292
PF04957	0.536923	0.549086	0.620917	1.03171	0.468891	0.642089	0.42828	0.516681	0.365845	0.357099	0.543957	0.463569	0.493955	0.652776	0.904577	0.511463	0.758303	0.474226	0.698512	0.437357	0.406425	0.289013	0.485321	0.497748	0.80086	0.506913	0.626207	0.613239	0.45697	0.519986	0.606388	0.677068	0.620489	0.944682	0.538388	0.395305	0.32208	0.579606	0.305029	0.439547	0.56342	0.32252	0.298205	0.559298	0.509798	0.668372	0.260991	0.697974	0.52227
PF13744	0.364033	0.325961	0.458249	0.598077	0.469009	0.241928	0.600492	0.47987	0.84657	0.672629	0.550347	0.409274	0.424607	0.511539	0.478188	0.73763	0.588191	0.827724	0.628033	0.876997	0.592721	0.719471	0.587009	0.380119	0.339102	0.336638	0.579581	0.57481	0.602885	0.488053	0.435592	0.454543	0.28928	0.552004	0.506719	0.813597	0.340153	0.653624	0.535579	0.47835	0.621062	0.365961	0.779335	0.783754	0.369236	0.390877	0.612553	0.350387	0.435076
PF12256	0.669374	0.519816	0.379582	0.665033	0.544201	0.473267	0.608612	0.464212	0.806186	0.527917	0.591494	0.292177	0.64707	0.44912	0.454656	0.563085	0.390467	0.271448	0.460123	0.501956	0.782485	0.645166	0.405728	0.481142	0.708075	0.924558	0.561834	0.25876	0.462181	0.58003	0.556823	0.361278	0.602105	0.457738	0.489175	0.489807	0.508909	0.627596	0.596538	0.329754	0.470127	0.726238	0.546664	0.319181	0.757717	0.406956	0.425001	0.525855	0.432229
PF13175	0.251625	0.94524	0.408612	0.529359	0.584677	0.318997	0.856812	0.497669	0.382716	0.472053	1.30075	0.556751	0.79924	0.455832	0.471788	0.270539	0.428557	0.44948	0.403997	0.481039	0.551811	0.344483	0.426438	0.393524	0.45887	0.923629	0.293487	0.625425	0.779636	0.286873	0.614836	0.326902	0.472016	0.374958	0.707838	0.90224	0.485766	0.47788	0.491608	0.33938	0.692372	0.479828	0.459219	0.652385	0.444983	0.453494	0.706694	0.503728	0.708527
PF13534	0.748225	0.53156	0.441935	0.446674	0.528514	0.438654	0.52563	0.536487	0.474082	0.342752	0.387066	0.604219	0.548856	0.357194	0.379644	0.287232	0.534241	0.666924	0.417675	0.375271	0.515685	0.461983	0.630739	0.354974	0.356837	0.396151	0.342821	0.449998	0.535068	0.392931	0.574	0.538888	0.538184	0.44493	0.501778	0.546862	0.894014	0.49897	0.448969	0.760347	0.542088	0.47375	0.326916	0.579698	0.661549	0.615006	0.296455	0.546023	0.173142
PF11672	0.422659	0.455858	0.63997	0.444049	0.798709	0.401872	0.517494	1.0107	0.481248	0.687141	0.420402	0.424947	0.536551	0.351641	0.462178	0.409408	0.547234	0.165679	0.319368	0.373585	0.145351	0.655508	0.523656	0.439968	0.272597	0.472143	0.507127	0.445126	0.311856	0.457135	0.305791	0.527059	0.535356	0.489467	0.577947	0.978528	0.385435	0.312699	0.196342	0.310635	0.327036	0.492815	0.219538	0.50658	0.650895	0.268001	0.584527	1.07984	0.316006
PF09204	0.739849	0.685991	0.318771	0.718642	0.590125	0.594451	0.288133	0.488783	0.309553	0.404625	0.306477	0.416116	0.604077	0.231308	0.262732	0.645198	0.396671	0.219718	0.569269	0.377247	0.284432	0.456152	0.256202	1.13052	1.32138	0.676292	0.403523	0.543614	0.671857	0.402259	0.372552	0.556543	0.746634	0.220718	0.534048	0.494794	0.5245	0.403013	0.559103	0.428609	0.31649	0.630582	0.516918	0.369242	0.399914	0.570442	0.392881	0.327328	0.321851
PF03837	0.408033	0.485209	0.513285	0.447141	0.349894	0.29204	0.256517	0.372641	0.547303	0.547481	0.348868	0.401774	0.636244	0.327632	0.474625	0.386207	0.511371	0.317339	0.645898	0.371215	0.34169	0.453138	0.506586	0.545242	0.479583	0.403722	0.84114	0.604669	0.46465	0.491891	0.498361	0.573874	0.359096	0.23539	0.514357	0.554893	0.353839	0.452614	0.448704	0.380871	0.454479	0.401559	0.438917	0.319635	0.489576	0.402841	0.371449	0.448231	0.675606
PF08809	0.230471	0.394146	0.450187	0.491596	0.385367	0.832998	0.282298	0.604185	0.703075	0.521809	0.545104	0.520444	0.594918	0.355298	0.613528	0.505841	0.322537	0.378142	0.678443	0.736685	0.435935	0.58529	0.549166	0.54717	0.617596	0.319336	0.548003	0.358279	0.4307	0.340636	0.353045	0.408625	0.575329	0.337024	0.345597	0.255851	0.386582	0.478484	0.315167	0.623665	0.420684	0.452707	0.52016	0.376422	0.410877	0.473047	0.292575	0.694883	0.228874
PF12852	0.71764	0.383397	0.425873	0.747644	0.428945	0.278053	0.475415	0.37202	0.439559	0.230978	0.361183	0.604216	0.551174	0.616817	0.494238	0.220991	0.817711	0.57983	0.474175	0.517538	0.520276	0.366253	0.328517	0.357686	0.541046	0.394869	0.58167	0.499244	0.403782	0.690287	0.69007	0.427863	0.35714	0.457782	0.546209	0.354751	0.645591	0.44787	0.286293	0.516888	0.36857	0.387659	0.215896	0.648659	0.357295	0.4025	0.463248	0.408351	0.458276
PF07876	0.337224	0.505004	0.410378	0.44372	0.366018	0.459013	0.686306	0.72053	0.477753	0.303774	0.458677	0.440302	0.619438	0.651029	0.360141	0.578367	0.668816	0.435172	0.218746	0.413828	0.486484	0.411387	0.361195	0.509464	0.379467	0.270952	0.332371	0.632762	0.603963	0.295104	0.602451	0.526549	0.584985	0.346569	0.453506	0.455635	0.196913	0.550586	0.393877	0.451075	0.296061	0.454543	0.233365	0.431901	0.381585	0.287543	0.368695	0.276256	0.415803
PF00114	0.325421	0.424233	0.385738	0.66042	0.488339	0.392356	0.41902	0.488811	0.351396	0.396734	0.479673	0.355185	0.493874	0.332074	0.38848	0.271287	0.314002	0.361603	0.558166	0.367368	0.319756	0.480564	0.635797	0.361698	0.495755	0.301755	0.46501	0.551954	0.451388	0.405729	0.605993	0.539572	0.350323	0.381299	0.330982	0.484864	0.36618	0.582756	0.432253	0.474919	0.490537	0.413575	0.237063	0.564536	0.564274	0.530042	0.716763	0.52862	0.402072
PF13628	0.423711	0.54063	0.474479	0.480481	0.313449	0.270315	0.445333	0.44686	0.482632	0.468062	0.605868	0.481258	0.464119	0.543094	0.256337	0.28801	0.581406	0.28903	0.399321	0.3407	0.505386	0.218442	0.402563	0.618685	0.347002	0.460554	0.39705	0.345572	0.370057	0.391037	0.446893	0.366694	0.420475	0.663078	0.215813	0.621325	0.366599	0.473417	0.633267	0.612013	0.643552	0.470874	0.222166	0.442217	0.67932	0.413438	0.265918	0.41511	0.466917
PF13676	0.517794	0.491519	0.458008	0.531683	0.346715	0.437538	0.4533	0.412217	0.347898	0.511454	0.339886	0.440462	0.391409	0.296621	0.473506	0.455348	0.743479	0.433762	0.42834	0.308629	0.445001	0.296173	0.384352	0.665072	0.299394	0.378146	0.364135	0.460524	0.416104	0.320974	0.323143	0.513984	0.415053	0.464309	0.360001	0.360108	0.469722	0.450203	0.532759	0.441024	0.516395	0.262991	0.573436	0.38836	0.403934	0.295086	0.350007	0.531061	0.313611
PF13946	0.430935	0.32517	0.253851	0.437659	0.397472	0.510603	0.323939	0.348536	0.365951	0.222245	0.606026	0.292642	0.282096	0.583863	0.469622	0.475385	0.427015	0.613993	0.289324	0.252415	0.413125	0.459537	0.309166	0.439684	0.312892	0.37494	0.245517	0.439902	0.385181	0.40557	0.321579	0.463148	0.331182	0.933054	0.523452	0.272448	0.334956	0.387473	0.487001	0.486675	0.545507	0.506332	0.522288	0.521489	0.380767	0.432947	0.572484	0.260511	0.337421
PF02517	0.210321	0.576768	0.290476	0.292416	0.348955	0.486563	0.359361	0.429467	0.400248	0.374199	0.385674	0.285629	0.424357	0.403923	0.512124	0.487378	0.345635	0.439689	0.458047	0.517466	0.364947	0.417278	0.288144	0.546719	0.364818	0.413414	0.52075	0.29892	0.509752	0.533357	0.528063	0.17844	0.483835	0.611108	0.410456	0.57132	0.503072	0.449545	0.381886	0.399656	0.304824	0.47073	0.381672	0.354385	0.226084	0.390682	0.437305	0.400546	0.261255
PF13986	0.327901	0.751498	0.414904	0.287374	0.377301	0.305636	0.31129	0.364577	0.422699	0.450699	0.355735	0.460042	0.313516	0.329248	0.609659	0.349388	0.346866	0.416181	0.301427	0.355755	0.321281	0.44504	0.447194	0.40366	0.26922	0.507502	0.375726	0.309809	0.429645	0.340657	0.378809	0.656014	0.358586	0.341653	0.388511	0.436236	0.335776	0.315401	0.321735	0.331552	0.548686	0.308135	0.323551	0.377682	0.422132	0.36771	0.298619	0.382981	0.863078
PF01839	0.265842	0.631593	0.276062	1.11651	0.476748	0.384981	0.70073	0.415239	0.231365	0.316782	0.266856	0.301179	0.361327	0.339665	0.436479	0.336091	0.257207	0.395899	0.219289	0.407204	0.240377	0.383967	0.550366	0.326938	0.336117	0.339024	0.233892	0.998414	0.429871	0.421155	0.227218	0.396639	0.455381	0.315367	0.367527	0.52285	0.429894	0.486944	0.50164	0.323705	0.208424	0.217541	0.297535	0.643615	0.366877	0.309755	0.170266	0.249562	0.498171
PF04480	0.434011	0.482521	0.454388	0.523318	0.723638	0.490474	0.81401	0.721257	0.362798	0.168381	0.59399	0.121484	0.250997	0.302496	0.271976	0.704276	0.219295	0.185358	1.00699	0.1302	0.540391	0.906908	0.527968	0.579667	0.178295	0.129572	0.456715	0.312183	0.281906	0.0800902	0.207654	0.455402	0.38255	0.319785	0.278652	0.344672	0.61461	0.387265	0.408583	0.215387	0.574862	0.54045	0.498119	0.18041	0.400058	0.187907	0.349835	0.414988	0.201934
PF06114	0.561918	0.385567	0.236039	0.301952	0.38013	0.405001	0.376869	0.327899	0.443142	0.539674	0.627373	0.426726	0.375351	0.336361	0.422391	0.558467	0.245117	0.579659	0.480926	0.384347	0.508209	0.346821	0.569442	0.290928	0.248948	0.308921	0.344027	0.407897	0.443646	0.462888	0.419447	0.309317	0.390084	0.313824	0.460291	0.298803	0.444459	0.326197	0.459424	0.454475	0.199868	0.320892	0.462415	0.331722	0.349748	0.449582	0.604731	0.335307	0.293452
PF04591	0.255661	0.333482	0.31098	0.386759	0.553092	0.292552	0.504586	0.46653	0.44834	0.746611	0.363175	0.375565	0.41801	0.227452	0.325164	0.272732	0.23621	0.397215	0.168132	0.362404	0.524707	0.957566	0.430019	0.448133	0.236507	0.377952	0.171777	0.339442	0.705022	0.716482	0.401335	0.482526	0.36453	0.170873	0.3458	0.313953	0.364495	0.568238	0.406762	0.291051	0.423328	0.421668	0.649757	0.193096	0.173678	0.643316	0.642204	0.521901	0.332753
PF09907	0.294209	0.513997	0.41195	0.529756	0.259875	0.462039	0.330135	0.702265	0.70953	0.355133	0.242439	0.294448	0.30921	0.327145	0.274244	0.588174	0.186361	0.243725	0.52385	0.481787	0.355065	0.45598	0.296325	0.375625	0.351279	0.463405	0.464414	0.394202	0.47553	0.616155	0.412666	0.167845	0.294773	0.434447	0.212583	0.376247	0.257125	0.237286	0.437604	0.51756	0.481812	0.365689	0.383789	0.275371	0.18069	0.41554	0.469481	0.492625	0.237945
PF06791	0.412358	0.481513	0.380169	0.457059	0.336063	0.424442	0.339796	0.40484	0.401598	0.415149	0.431721	0.39474	0.425541	0.321683	0.394258	0.401431	0.470645	0.393107	0.359259	0.357511	0.533145	0.360964	0.418421	0.338559	0.325394	0.497426	0.370897	0.346315	0.386872	0.32812	0.41835	0.37861	0.408636	0.367095	0.442627	0.325687	0.481145	0.361819	0.371242	0.304972	0.395088	0.485223	0.29131	0.452152	0.359318	0.366181	0.335526	0.405111	0.361756
PF08878	0.346767	0.326598	0.352714	0.530825	0.335734	0.299126	0.323744	0.363476	0.374793	0.638186	0.521593	0.266713	0.48436	0.256371	0.358749	0.599912	0.297364	0.410676	0.316237	0.427551	0.663543	0.292496	0.439072	0.323252	0.291083	0.653086	0.398551	0.394411	0.392121	0.371748	0.475973	0.413624	0.323335	0.38184	0.496252	0.347413	0.29881	0.312655	0.480222	0.365639	0.386331	0.593935	0.503678	0.433682	0.295819	0.328823	0.295993	0.381715	0.265913
PF08665	0.345623	0.357929	0.193134	0.617145	0.181138	0.264293	0.200601	0.567039	0.804881	0.402919	0.2316	0.230672	0.268985	0.288615	0.222802	0.565417	0.32686	0.147318	0.388545	0.329243	0.435416	0.17647	0.419892	0.312919	0.33401	0.406787	0.327166	0.565375	0.131279	0.447087	0.25596	0.190784	0.20632	0.307252	0.548973	0.361028	0.295463	0.391415	0.646467	0.543945	0.290344	0.341306	0.410807	0.353148	0.219808	0.264205	0.501957	0.509812	0.241224
PF08020	0.495237	0.353182	0.459358	0.296595	0.440135	0.286183	0.311861	0.595921	0.311676	0.276252	0.409382	0.366101	0.371716	0.380725	0.266753	0.390362	0.336712	0.270782	0.271238	0.334366	0.3169	0.347675	0.478813	0.253605	0.37798	0.282354	0.296254	0.464037	0.461028	0.34838	0.55448	0.390398	0.393579	0.51079	0.347161	0.482209	0.454491	0.4392	0.341448	0.536561	0.276287	0.396189	0.191499	0.440797	0.299259	0.330001	0.486599	0.435774	0.238262
PF07927	0.341264	0.254287	0.245022	0.343419	0.267553	0.352733	0.472505	0.314171	0.374267	0.499312	0.446032	0.353371	0.5244	0.23611	0.361984	0.400186	0.436132	0.293689	0.36343	0.335214	0.355176	0.514016	0.374983	0.313131	0.35549	0.450319	0.294381	0.363511	0.308923	0.360697	0.344343	0.471535	0.271907	0.375524	0.462359	0.404796	0.3774	0.535254	0.547026	0.333145	0.398522	0.310105	0.327555	0.244434	0.233611	0.567708	0.394386	0.371488	0.622454
PF13646	0.537909	0.341221	0.349275	0.653932	0.360752	0.386367	0.580605	0.256514	0.368149	0.386411	0.205539	0.456839	0.369456	0.29866	0.269655	0.302678	0.336052	0.526589	0.201188	0.478628	0.403665	0.389772	0.482667	0.402896	0.315186	0.308855	0.371642	0.506443	0.309501	0.328142	0.285245	0.310287	0.349672	0.409442	0.270862	0.437502	0.214327	0.334882	0.305488	0.519171	0.266118	0.409143	0.35929	0.331684	0.348519	0.213911	0.264984	0.321727	0.344675
PF02641	0.466465	0.348926	0.505995	0.324293	0.396525	0.25858	0.444428	0.391262	0.256447	0.367624	0.28238	0.35545	0.41326	0.40533	0.410403	0.311774	0.270485	0.41819	0.394274	0.353127	0.496859	0.269344	0.351487	0.295192	0.381461	0.395031	0.330395	0.447839	0.320333	0.444028	0.37177	0.410811	0.391392	0.357358	0.375209	0.337461	0.374744	0.357551	0.418672	0.312987	0.398061	0.483802	0.316418	0.362288	0.390183	0.394309	0.467415	0.476986	0.457288
PF14375	0.35322	0.419728	0.279283	0.315167	0.625634	0.286982	0.414123	0.367624	0.307329	0.413772	0.428321	0.290196	0.247335	0.489821	0.277609	0.264314	0.408457	0.287459	0.302636	0.402774	0.178856	0.548173	0.359227	0.248615	0.468614	0.403838	0.211952	0.416786	0.293028	0.270244	0.319398	0.316437	0.555259	0.328812	0.279977	0.329163	0.330318	0.303522	0.603078	0.352602	0.376424	0.340921	0.431002	0.308286	0.374313	0.350767	0.374793	0.226207	0.424158
PF16778	0.329398	0.451782	0.301144	0.433972	0.365032	0.551551	0.301195	0.311963	0.353708	0.28718	0.435188	0.449675	0.308903	0.353001	0.337389	0.305606	0.288054	0.328447	0.352207	0.284603	0.274621	0.282825	0.465713	0.249119	0.291897	0.309186	0.485249	0.395335	0.398301	0.360414	0.445567	0.515851	0.218226	0.486682	0.452967	0.432343	0.188844	0.295672	0.318756	0.399294	0.315739	0.456908	0.362029	0.355332	0.405654	0.368976	0.328326	0.248254	0.433498
PF00078	0.392173	0.4149	0.441086	0.390353	0.401305	0.28864	0.482919	0.350969	0.26404	0.459413	0.327855	0.330539	0.321086	0.289714	0.340319	0.30081	0.350144	0.375595	0.393262	0.42005	0.52571	0.33131	0.348453	0.303845	0.363231	0.361358	0.281135	0.380984	0.373137	0.406467	0.243957	0.411187	0.33881	0.342412	0.388524	0.273561	0.226428	0.378461	0.380781	0.432271	0.300753	0.408758	0.271694	0.471627	0.368133	0.294207	0.473948	0.3036	0.318402
PF02796	0.434178	0.480939	0.456702	0.341088	0.292362	0.295291	0.318682	0.307877	0.490208	0.287224	0.374617	0.663161	0.300849	0.36616	0.400137	0.371405	0.245519	0.393539	0.439241	0.266297	0.308843	0.283311	0.254233	0.318513	0.29715	0.281991	0.605465	0.27353	0.299844	0.369888	0.408551	0.345958	0.296258	0.259886	0.308469	0.306762	0.354256	0.363817	0.329954	0.299086	0.373794	0.328489	0.319095	0.337183	0.189752	0.462679	0.39873	0.59126	0.356417
PF08378	0.301062	0.365338	0.364846	0.311054	0.317081	0.335044	0.297437	0.412621	0.300376	0.479852	0.307195	0.287527	0.382312	0.278893	0.293549	0.501906	0.330664	0.250298	0.277677	0.364216	0.330932	0.311037	0.373432	0.328583	0.355584	0.487533	0.351791	0.217971	0.435774	0.344795	0.281636	0.396116	0.423272	0.436594	0.330633	0.458806	0.315326	0.391721	0.345683	0.447994	0.280411	0.294671	0.511976	0.275077	0.405378	0.368916	0.367367	0.38594	0.30604
PF01555	0.357984	0.360302	0.292599	0.292982	0.367666	0.391699	0.302315	0.453251	0.434451	0.311463	0.296019	0.338846	0.348841	0.355814	0.354657	0.274431	0.224058	0.363527	0.376158	0.391106	0.38696	0.432062	0.384583	0.393864	0.276221	0.252665	0.396157	0.365098	0.423236	0.435334	0.304223	0.277231	0.29209	0.362515	0.366432	0.372715	0.381402	0.305107	0.372437	0.373421	0.347908	0.40745	0.339578	0.402477	0.39695	0.464808	0.360493	0.313523	0.420961
PF03864	0.360081	0.271525	0.423592	0.382374	0.553359	0.465103	0.271027	0.236817	0.344432	0.484859	0.33067	0.296381	0.295019	0.386891	0.277632	0.572393	0.450966	0.332464	0.634662	0.28203	0.342835	0.180905	0.293862	0.484718	0.24327	0.385978	0.406054	0.298164	0.226688	0.358246	0.436767	0.382547	0.331203	0.334654	0.252044	0.311979	0.341635	0.172041	0.360767	0.385622	0.534216	0.325766	0.245545	0.22043	0.411935	0.395376	0.474569	0.405638	0.329685
PF07551	0.266712	0.353595	0.316773	0.347586	0.300321	0.402871	0.397488	0.386566	0.561997	0.389623	0.485573	0.250934	0.31261	0.243731	0.350054	0.420473	0.407787	0.566876	0.402901	0.353511	0.322416	0.252552	0.451416	0.239352	0.395128	0.411565	0.296544	0.301407	0.362975	0.422004	0.288029	0.460487	0.4005	0.745494	0.290707	0.435388	0.365386	0.326262	0.395344	0.264539	0.336818	0.325554	0.38104	0.393258	0.357888	0.518642	0.421098	0.378276	0.304917
PF05067	0.371663	0.282852	0.448872	0.242902	0.285799	0.242848	0.249621	0.505792	0.37105	0.472887	0.36821	0.377868	0.401015	0.338434	0.33795	0.400707	0.279608	0.510915	0.292983	0.287452	0.326742	0.31713	0.369158	0.414217	0.364321	0.298528	0.275606	0.260868	0.369151	0.300952	0.468233	0.315704	0.420909	0.236205	0.566072	0.408552	0.312052	0.504094	0.300051	0.289113	0.279876	0.277027	0.272232	0.42936	0.214014	0.238636	0.433319	0.672404	0.242569
PF05065	0.369301	0.3587	0.291373	0.400214	0.292093	0.295462	0.285147	0.310218	0.372154	0.25724	0.489742	0.424281	0.427574	0.337601	0.246046	0.42003	0.32438	0.326983	0.470482	0.334445	0.348441	0.35781	0.420875	0.265076	0.278401	0.510257	0.321638	0.294765	0.222433	0.343944	0.377513	0.457514	0.407719	0.300681	0.268075	0.551156	0.336722	0.259557	0.490964	0.422049	0.303297	0.393988	0.251455	0.415793	0.264727	0.346488	0.394162	0.31015	0.293013
PF08125	0.371326	0.351988	0.407544	0.478406	0.313804	0.442615	0.259975	0.345214	0.467345	0.27293	0.325324	0.381796	0.565323	0.263409	0.246601	0.411426	0.742197	0.176712	0.281691	0.41003	0.459299	0.287616	0.386382	0.352562	0.568639	0.241556	0.68954	0.49006	0.430345	0.443409	0.668119	0.284882	0.574278	0.378206	0.377369	0.45426	0.244919	0.41112	0.315498	0.411201	0.436944	0.198462	0.387514	0.410535	0.279237	0.222062	0.291138	0.236558	0.353764
PF10671	0.330121	0.426009	0.25459	0.334377	0.299756	0.550062	0.253856	0.485771	0.303079	0.41679	0.426485	0.219104	0.350295	0.23998	0.261006	0.492923	0.223259	0.354122	0.388778	0.376557	0.299673	0.281247	0.446228	0.409041	0.368042	0.234571	0.260743	0.274928	0.209192	0.62155	0.314596	0.389785	0.485657	0.398674	0.394154	0.394762	0.429262	0.274364	0.571568	0.352209	0.367023	0.313378	0.414132	0.42722	0.377209	0.381363	0.306959	0.228101	0.164957
PF13337	0.348772	0.25359	0.34635	0.4558	0.217279	0.129646	0.227128	0.385047	0.73395	0.306084	0.302045	0.20982	0.449141	0.421316	0.314784	0.743092	0.395516	0.184594	0.230549	0.428055	0.229151	0.258822	0.360351	0.209224	0.328452	0.394562	0.302784	0.460075	0.127485	0.319852	0.225567	0.215826	0.252783	0.372009	0.34662	0.40344	0.275015	0.329387	0.391719	0.41496	0.212597	0.277792	0.285228	0.238519	0.259841	0.397986	0.292598	0.307714	0.285539
PF14350	0.471267	0.35874	0.21415	0.4104	0.407106	0.228731	0.266887	0.487037	0.305702	0.307654	0.32653	0.318819	0.291606	0.396462	0.296142	0.441208	0.28176	0.27764	0.491447	0.318501	0.430637	0.408403	0.209783	0.258383	0.371922	0.261938	0.202547	0.448275	0.246763	0.237912	0.219875	0.295831	0.296652	0.358533	0.214279	0.274249	0.490911	0.412761	0.27348	0.57735	0.438398	0.334385	0.42017	0.385164	0.450908	0.352362	0.336353	0.366644	0.23917
PF09669	0.331558	0.389116	0.578551	0.329143	0.451184	0.424005	0.274004	0.351841	0.33993	0.384129	0.302079	0.298127	0.427053	0.235574	0.332715	0.485144	0.53991	0.377349	0.420211	0.344435	0.434371	0.256681	0.270156	0.368893	0.280649	0.257398	0.315493	0.333315	0.290623	0.559365	0.428811	0.43558	0.297137	0.31407	0.45945	0.537947	0.305758	0.364753	0.417378	0.413968	0.337591	0.256392	0.503378	0.317323	0.309556	0.432693	0.366265	0.319122	0.241574
PF01809	0.483607	0.296029	0.425407	0.378597	0.492378	0.38218	0.403738	0.38171	0.331346	0.278513	0.356294	0.222245	0.233979	0.362522	0.343359	0.326691	0.339828	0.266552	0.397483	0.178692	0.33791	0.273074	0.305804	0.33213	0.34907	0.305523	0.386533	0.426622	0.317113	0.353266	0.470081	0.407621	0.319072	0.405305	0.369255	0.310584	0.318769	0.268656	0.417337	0.326161	0.377903	0.261702	0.452515	0.351793	0.56145	0.368896	0.31596	0.346302	0.324639
PF05935	0.268667	0.268369	0.386322	0.580217	0.288967	0.408232	0.404122	0.21299	0.398025	0.296607	0.383896	0.409241	0.448756	0.721817	0.530719	0.359724	0.68763	0.223878	0.266061	0.367858	0.563104	0.223746	0.341303	0.385658	0.507555	0.427908	0.629288	0.338412	0.335066	0.355046	0.241698	0.444014	0.17485	0.519699	0.158958	0.283719	0.368461	0.324293	0.51446	0.527532	0.207785	0.526124	0.355768	0.388074	0.23764	0.429667	0.381844	0.305017	0.306917
PF14487	0.229819	0.264424	0.27729	0.413154	0.34117	0.437329	0.245012	0.287184	0.355006	0.203694	0.174615	0.320855	0.37086	0.538488	0.383607	0.282188	0.519703	0.324969	0.353162	0.412167	0.212605	0.447398	0.36392	0.493534	0.277142	0.315049	0.308324	0.26184	0.516781	0.333556	0.494717	0.275565	0.445295	0.181914	0.340286	0.419927	0.250311	0.345678	0.401473	0.356958	0.364777	0.464845	0.478534	0.416548	0.265748	0.379751	0.363072	0.317011	0.197045
PF05101	0.355801	0.397003	0.274654	0.32497	0.441255	0.331709	0.264631	0.311964	0.336026	0.30313	0.664827	0.31484	0.375793	0.34242	0.256562	0.381604	0.526948	0.383873	0.269221	0.363935	0.286486	0.35689	0.457592	0.295453	0.385836	0.28687	0.340355	0.310138	0.389452	0.304277	0.260889	0.307093	0.306654	0.39921	0.380927	0.272371	0.362462	0.449667	0.271701	0.3936	0.472944	0.411152	0.375042	0.375225	0.31555	0.287379	0.342992	0.379518	0.299189
PF02924	0.229252	0.288845	0.443684	0.377618	0.341403	0.484408	0.256864	0.253496	0.427024	0.416186	0.298905	0.384229	0.321471	0.227494	0.347456	0.480833	0.467777	0.284739	0.453785	0.266051	0.209223	0.245204	0.30098	0.446248	0.350603	0.383024	0.445049	0.233292	0.302516	0.420278	0.325403	0.370411	0.401914	0.31215	0.339019	0.260277	0.339833	0.261671	0.298233	0.477003	0.435127	0.252268	0.236644	0.331529	0.291645	0.338796	0.278035	0.334079	0.322315
PF04313	0.324188	0.28084	0.25833	0.296233	0.33575	0.380832	0.375839	0.420503	0.372375	0.35514	0.273526	0.355038	0.338675	0.255575	0.278944	0.324878	0.25393	0.345251	0.469552	0.490251	0.27049	0.305424	0.359685	0.317509	0.326505	0.296434	0.368517	0.332801	0.335625	0.440759	0.353773	0.307718	0.389309	0.383977	0.427725	0.342983	0.244759	0.411518	0.334707	0.267004	0.399358	0.233775	0.39554	0.34817	0.39712	0.336786	0.405855	0.284121	0.332219
PF08805	0.348003	0.385823	0.428008	0.304914	0.271686	0.412548	0.247577	0.405347	0.291855	0.257855	0.329248	0.286885	0.29307	0.22939	0.270643	0.478795	0.216686	0.270052	0.430087	0.332766	0.354329	0.499134	0.403742	0.41718	0.259319	0.195791	0.313358	0.420925	0.325324	0.75768	0.381674	0.212161	0.323357	0.302249	0.353654	0.434017	0.322973	0.275309	0.401638	0.308481	0.397493	0.305417	0.277857	0.311804	0.274885	0.257922	0.40069	0.291586	0.23807
PF15970	0.389986	0.696094	0.295444	0.426663	0.285758	0.239005	0.283063	0.376684	0.29157	0.195062	0.405318	0.335992	0.570706	0.231546	0.311898	0.223302	0.48644	0.313138	0.296758	0.227624	0.337601	0.460898	0.27483	0.200121	0.306667	0.21635	0.267248	0.4305	0.354115	0.267513	0.516232	0.311106	0.258739	0.340325	0.396639	0.756261	0.23395	0.257741	0.275243	0.262051	0.353958	0.173912	0.318021	0.275778	0.290519	0.269059	0.424824	0.471479	0.209939
PF07510	0.380161	0.329698	0.536357	0.403487	0.318438	0.266404	0.321174	0.304049	0.630766	0.272971	0.27369	0.262802	0.244681	0.449803	0.364402	0.352967	0.46149	0.481376	0.480396	0.236986	0.306027	0.370398	0.28008	0.400566	0.24582	0.271369	0.342498	0.410903	0.337229	0.454252	0.292237	0.185783	0.290108	0.293603	0.510741	0.271435	0.263255	0.27033	0.437534	0.28597	0.301927	0.53459	0.356618	0.351155	0.275073	0.312462	0.277101	0.306251	0.365142
PF03235	0.239868	0.366956	0.355523	0.232982	0.424055	0.237475	0.288589	0.299092	0.494365	0.2712	0.291898	0.332549	0.242302	0.462568	0.400922	0.329229	0.34011	0.624491	0.225506	0.287775	0.310419	0.320571	0.271954	0.27909	0.343994	0.367678	0.392374	0.352225	0.339946	0.252558	0.330817	0.347453	0.276819	0.435102	0.322804	0.338037	0.275839	0.373181	0.500352	0.440656	0.382194	0.345575	0.273835	0.389866	0.293037	0.245926	0.360504	0.393153	0.370389
PF13555	0.321874	0.256853	0.279673	0.415272	0.258119	0.565712	0.423063	0.362391	0.245151	0.346372	0.325465	0.37782	0.263074	0.331574	0.476507	0.353795	0.361447	0.223282	0.301209	0.316479	0.286166	0.274449	0.276958	0.365573	0.536473	0.346685	0.339518	0.28396	0.333124	0.323512	0.297049	0.293101	0.302773	0.27853	0.307958	0.297474	0.278337	0.48677	0.461349	0.310029	0.396519	0.489487	0.475299	0.350389	0.275881	0.6633	0.31452	0.264773	0.308272
PF13245	0.673022	0.663793	0.260923	0.329441	0.415987	0.220766	0.252415	0.484825	0.407183	0.345876	0.51796	0.428645	0.438187	0.36049	0.241024	0.314044	0.284933	0.280014	0.51023	0.256992	0.238885	0.324083	0.298541	0.281642	0.232007	0.291596	0.212853	0.330163	0.319403	0.323168	0.221613	0.234837	0.362333	0.324767	0.245018	0.498669	0.482863	0.264373	0.385925	0.227028	0.510581	0.2811	0.290564	0.39285	0.251493	0.326488	0.417801	0.223463	0.343634
PF13007	0.362319	0.376347	0.399766	0.329915	0.444873	0.451337	0.335502	0.341947	0.23276	0.369375	0.240715	0.319165	0.395989	0.275987	0.211878	0.2641	0.303596	0.307651	0.29511	0.259407	0.392649	0.381203	0.460558	0.38039	0.401005	0.223995	0.29234	0.32842	0.244215	0.28608	0.437455	0.508936	0.246554	0.25078	0.32036	0.358988	0.425038	0.401139	0.302654	0.284308	0.297191	0.219771	0.371025	0.311108	0.328649	0.369296	0.265964	0.283155	0.249658
PF04917	0.237313	0.356414	0.344121	0.296267	0.472744	0.331648	0.219672	0.379904	0.205211	0.346979	0.515736	0.19985	0.400572	0.25954	0.278914	0.292455	0.284979	0.265928	0.382135	0.328844	0.354326	0.689238	0.443283	0.502131	0.299514	0.298876	0.248299	0.389004	0.319367	0.873971	0.293341	0.256413	0.390049	0.313299	0.396157	0.391045	0.390222	0.253169	0.389921	0.247969	0.399654	0.331196	0.311403	0.325589	0.338245	0.313827	0.436036	0.242115	0.245859
PF01320	0.22038	0.385998	0.395469	0.581488	0.331318	0.400492	0.44593	0.342522	0.297567	0.493831	0.357082	0.242223	0.236271	0.364675	0.34493	0.350208	0.298582	0.304304	0.23149	0.334207	0.270039	0.297571	0.226558	0.5111	0.305217	0.307399	0.285265	0.316428	0.363646	0.18708	0.277313	0.315699	0.381556	0.304	0.269437	0.2546	0.353403	0.259728	0.390352	0.445595	0.250887	0.26469	0.409535	0.222991	0.419825	0.254663	0.34331	0.393167	0.321823
PF10983	0.319495	0.485667	0.304603	0.22647	0.30457	0.292712	0.233392	0.327922	0.441	0.296284	0.376785	0.2574	0.22053	0.232645	0.363964	0.372083	0.337987	0.366196	0.278678	0.469552	0.313463	0.229168	0.187775	0.237368	0.625535	0.357842	0.141875	0.225758	0.522705	0.329523	0.569686	0.321314	0.286801	0.494223	0.327008	0.19225	0.197759	0.261859	0.250503	0.830823	0.443701	0.303915	0.183515	0.25351	0.180868	0.458444	0.370428	0.508009	0.242013
PF14424	0.357336	0.250213	0.558411	0.494981	0.441619	0.342387	0.359805	0.275055	0.411045	0.267095	0.339281	0.266273	0.276692	0.417484	0.431158	0.324844	0.510003	0.171385	0.231672	0.427762	0.314724	0.389313	0.238768	0.419205	0.34511	0.390919	0.466463	0.226693	0.373422	0.43556	0.37267	0.345781	0.357427	0.379586	0.238306	0.241492	0.238112	0.260329	0.239727	0.344305	0.426004	0.452278	0.290732	0.261299	0.375424	0.288623	0.254847	0.258115	0.284332
PF15937	0.260368	0.280444	0.276066	0.50938	0.287375	0.591508	0.356105	0.599168	0.262502	0.189522	0.24154	0.533854	0.163511	0.417385	0.399566	0.227869	0.264925	0.445273	0.168793	0.448869	0.343215	0.184867	0.578123	0.204448	0.386651	0.274828	0.199624	0.359441	0.323652	0.279098	0.286524	0.604594	0.2809	0.556626	0.428087	0.310099	0.236838	0.232996	0.260966	0.304496	0.210206	0.271474	0.477867	0.686205	0.192112	0.204388	0.315871	0.269319	0.212028
PF14130	0.55475	0.544952	0.261893	0.651879	0.504042	0.162309	0.30587	0.54243	0.425543	0.329429	0.296304	0.288058	0.271328	0.35282	0.276774	0.408702	0.234723	0.284671	0.434612	0.211887	0.30403	0.138051	0.226439	0.226306	0.198844	0.220405	0.231724	0.298482	0.167129	0.225113	0.383047	0.151318	0.339339	0.371697	0.318216	0.465841	0.271071	0.304994	0.19952	0.483901	0.278171	0.517061	0.363434	0.285023	0.283412	0.234614	0.488888	0.302709	0.211615
PF07419	0.286791	0.308068	0.319267	0.327114	0.262332	0.422545	0.284392	0.431759	0.195797	0.293933	0.348302	0.247062	0.359287	0.202696	0.296339	0.464309	0.460979	0.235902	0.404748	0.216926	0.330833	0.529753	0.411373	0.306551	0.160776	0.2215	0.238547	0.19107	0.27386	0.464413	0.275931	0.293679	0.445634	0.206679	0.361759	0.406373	0.391436	0.301907	0.514714	0.301551	0.409754	0.230569	0.390621	0.26888	0.273264	0.346809	0.31661	0.196718	0.338244
PF09448	0.264132	0.222646	0.599779	0.222313	0.281951	0.268655	0.274784	0.335709	0.402359	0.46569	0.235231	0.354465	0.305718	0.355863	0.302331	0.266597	0.221578	0.188349	0.31144	0.357105	0.512531	0.453329	0.315641	0.375106	0.586673	0.346685	0.199098	0.370105	0.300959	0.149994	0.33996	0.289933	0.166688	0.273895	0.183562	0.3293	0.302659	0.453426	0.370909	0.484739	0.337388	0.238896	0.41327	0.31851	0.289026	0.327345	0.262971	0.392613	0.20691
PF09299	0.40067	0.371053	0.35642	0.355819	0.29552	0.377331	0.276234	0.442077	0.246447	0.39858	0.43103	0.267238	0.408358	0.300682	0.337741	0.268941	0.301402	0.25677	0.264203	0.289341	0.272142	0.249753	0.302732	0.302849	0.271437	0.306033	0.311652	0.252424	0.318831	0.426662	0.269767	0.339302	0.370777	0.338346	0.291656	0.377334	0.205715	0.372498	0.255665	0.304354	0.414596	0.379335	0.317769	0.313953	0.21529	0.400923	0.355548	0.308888	0.335398
PF03640	0.299146	0.362049	0.306516	0.305375	0.333505	0.244033	0.384876	0.396164	0.340058	0.298446	0.406985	0.364651	0.309617	0.270705	0.292483	0.378567	0.325064	0.371299	0.218558	0.364817	0.262794	0.285784	0.29538	0.318121	0.258562	0.4395	0.335935	0.426699	0.24709	0.251157	0.395858	0.499631	0.3174	0.274706	0.403348	0.264253	0.327818	0.204943	0.196517	0.266599	0.35266	0.298628	0.37606	0.291051	0.338831	0.402367	0.270858	0.439898	0.399412
PF02371	0.31084	0.327993	0.248386	0.38353	0.221494	0.405396	0.279289	0.303318	0.287443	0.298711	0.281822	0.293238	0.440111	0.302464	0.448975	0.262006	0.294403	0.312428	0.427159	0.22079	0.229362	0.23305	0.335241	0.26977	0.266103	0.368095	0.252762	0.392147	0.408647	0.271699	0.234081	0.509866	0.36546	0.535461	0.214965	0.376431	0.289187	0.214866	0.414949	0.354845	0.40144	0.189549	0.279446	0.400011	0.327302	0.296657	0.263761	0.37203	0.302479
PF12770	0.305663	0.27581	0.379957	0.235687	0.345251	0.289221	0.396176	0.292144	0.256503	0.266387	0.192941	0.123716	0.303348	0.414915	0.243845	0.286557	0.297764	0.392122	0.46024	0.239736	0.393256	0.213497	0.284412	0.284604	0.323005	0.287242	0.19104	0.501846	0.332754	0.407403	0.264898	0.323259	0.326408	0.410209	0.475811	0.385817	0.271758	0.203048	0.313546	0.246868	0.317691	0.305497	0.234687	0.265651	0.253727	0.453281	0.551475	0.619628	0.169473
PF17289	0.37519	0.254108	0.314117	0.24495	0.31485	0.322941	0.311259	0.382569	0.272124	0.212586	0.295937	0.318047	0.333379	0.354104	0.324569	0.37891	0.288412	0.382998	0.352564	0.347548	0.419395	0.256624	0.345133	0.362594	0.282719	0.228911	0.330478	0.453018	0.283393	0.227326	0.387718	0.389377	0.284269	0.355093	0.320757	0.269363	0.388768	0.38529	0.315684	0.377775	0.2134	0.272822	0.322222	0.345279	0.355011	0.359274	0.327214	0.30021	0.299232
PF13469	0.38901	0.31619	0.285035	0.380057	0.254853	0.351294	0.222863	0.292848	0.379359	0.414435	0.305165	0.275513	0.343812	0.313891	0.322179	0.356286	0.249389	0.214858	0.388603	0.291396	0.416375	0.356274	0.464375	0.284455	0.199341	0.369057	0.297351	0.34065	0.305718	0.237242	0.29724	0.297142	0.329912	0.486287	0.297218	0.346283	0.368295	0.340906	0.295973	0.305376	0.315	0.255638	0.330082	0.340877	0.186141	0.327764	0.258377	0.177411	0.329629
PF03693	0.187077	0.360538	0.320985	0.347944	0.258172	0.28652	0.23445	0.451732	0.29728	0.404975	0.247249	0.29542	0.270034	0.246953	0.332996	0.230129	0.21365	0.451896	0.386643	0.368453	0.29299	0.391953	0.307218	0.308075	0.272451	0.267837	0.322109	0.240963	0.484478	0.378656	0.326262	0.269774	0.526648	0.285912	0.362194	0.648316	0.315967	0.30393	0.394852	0.341396	0.292003	0.258839	0.197582	0.486197	0.251574	0.220421	0.386535	0.213492	0.257746
PF00145	0.409673	0.302305	0.366841	0.30141	0.309143	0.288104	0.217884	0.308022	0.293748	0.339912	0.305951	0.345307	0.222511	0.323276	0.371079	0.464221	0.399726	0.3303	0.313141	0.30368	0.256322	0.257895	0.356063	0.29214	0.34172	0.297755	0.621374	0.254735	0.385744	0.253136	0.305013	0.302007	0.299109	0.302081	0.316308	0.246458	0.218216	0.211929	0.282123	0.352048	0.300465	0.301101	0.321299	0.280019	0.292725	0.25684	0.423314	0.267452	0.325335
PF05106	0.393322	0.328712	0.294929	0.201935	0.305828	0.301305	0.44198	0.405427	0.455911	0.257619	0.279405	0.315478	0.277869	0.263909	0.282345	0.384593	0.294948	0.306793	0.371978	0.262971	0.32606	0.230464	0.291829	0.3365	0.275404	0.262811	0.275666	0.269116	0.308718	0.341607	0.428214	0.346432	0.343251	0.282482	0.353314	0.319461	0.391457	0.260478	0.248646	0.316202	0.305255	0.316637	0.270034	0.361471	0.416792	0.299934	0.348119	0.32442	0.315767
PF12571	0.336485	0.3384	0.376092	0.243174	0.323455	0.297542	0.407355	0.382004	0.276558	0.245765	0.388917	0.322938	0.184273	0.388664	0.206064	0.350248	0.328166	0.442965	0.302873	0.381559	0.36986	0.354402	0.350997	0.375169	0.246445	0.317607	0.260995	0.334748	0.272898	0.369143	0.270954	0.299151	0.270625	0.333246	0.367838	0.282531	0.357952	0.417332	0.385477	0.327222	0.266373	0.338296	0.225507	0.284771	0.430928	0.265011	0.312174	0.288614	0.404869
PF03237	0.289136	0.260427	0.370865	0.260895	0.225568	0.316055	0.285253	0.402619	0.21452	0.356106	0.338586	0.272298	0.36888	0.375113	0.371227	0.368197	0.329997	0.258895	0.343099	0.390855	0.364458	0.37692	0.419246	0.372307	0.260202	0.334623	0.292634	0.302759	0.29805	0.223087	0.26836	0.302496	0.344995	0.2499	0.288883	0.306124	0.35612	0.271461	0.302776	0.411165	0.391403	0.360207	0.275453	0.443171	0.305144	0.287564	0.374593	0.229764	0.363191
PF06864	0.244879	0.394197	0.281012	0.340441	0.228029	0.476065	0.199447	0.425264	0.214329	0.286481	0.406946	0.233608	0.422873	0.18406	0.257151	0.423267	0.292525	0.335105	0.277254	0.218831	0.354366	0.344203	0.405362	0.226232	0.329447	0.177513	0.225383	0.2332	0.244587	0.604186	0.217107	0.336274	0.346039	0.222376	0.465454	0.422835	0.469612	0.218054	0.401234	0.342908	0.294681	0.280831	0.380765	0.30412	0.388105	0.233565	0.329369	0.18433	0.25471
PF13517	0.324294	0.246603	0.335057	0.390513	0.34375	0.307176	0.265162	0.240215	0.411671	0.30571	0.343213	0.273543	0.459212	0.296335	0.260685	0.268361	0.192264	0.199953	0.297067	0.293272	0.633639	0.230225	0.322753	0.212891	0.483228	0.446189	0.178974	0.207594	0.386036	0.259785	0.456096	0.301787	0.291194	0.206025	0.286733	0.252805	0.415332	0.439561	0.337315	0.196034	0.176828	0.386911	0.354042	0.170484	0.51086	0.287468	0.21756	0.222948	0.401986
PF03852	0.552804	0.207369	0.227423	0.188357	0.313489	0.552543	0.418347	0.210875	0.340492	0.359879	0.210788	0.333463	0.218237	0.227029	0.544857	0.358328	0.179624	0.291845	0.518438	0.215613	0.185854	0.755211	0.345683	0.198313	0.257561	0.121266	0.446073	0.267693	0.233916	0.265521	0.246972	0.311235	0.467551	0.294019	0.217285	0.481443	0.190003	0.499678	0.221182	0.211202	0.505506	0.367162	0.290165	0.302941	0.383909	0.416565	0.170835	0.143721	0.302064
PF15919	0.258673	0.271107	0.150704	0.352281	0.267723	0.301399	0.411995	0.39472	0.32328	0.344741	0.298476	0.299995	0.329025	0.28727	0.286033	0.613997	0.265719	0.210118	0.28324	0.215933	0.338966	0.345928	0.420489	0.297754	0.232559	0.357264	0.273246	0.189911	0.424082	0.386167	0.24528	0.207078	0.192765	0.263441	0.396464	0.256036	0.374927	0.716917	0.409831	0.325266	0.231773	0.410111	0.29053	0.216831	0.167468	0.365419	0.236176	0.305129	0.562161
PF05974	0.280799	0.347369	0.23545	0.371089	0.297072	0.301965	0.271225	0.368427	0.364556	0.232489	0.38929	0.297232	0.296264	0.211227	0.276567	0.242635	0.259621	0.411334	0.273693	0.216862	0.406326	0.336756	0.353602	0.366967	0.37331	0.213324	0.207334	0.320628	0.358705	0.309889	0.338623	0.293729	0.239319	0.322173	0.338949	0.515223	0.291493	0.40454	0.281886	0.29923	0.35997	0.346866	0.337276	0.32423	0.308399	0.219938	0.393904	0.36096	0.397223
PF04860	0.286829	0.265629	0.314983	0.281745	0.350502	0.223618	0.313445	0.263959	0.364644	0.295245	0.337115	0.320995	0.291255	0.27959	0.299059	0.400882	0.380569	0.337921	0.331413	0.298423	0.378147	0.280533	0.296132	0.235668	0.369991	0.294583	0.345624	0.34504	0.274154	0.32359	0.356029	0.247418	0.264267	0.277982	0.285008	0.374859	0.398333	0.340003	0.299643	0.207594	0.387757	0.410091	0.212558	0.302985	0.229736	0.283776	0.221917	0.276419	0.317252
PF09588	0.35957	0.490794	0.186483	0.259939	0.293194	0.251934	0.271234	0.303013	0.283105	0.325605	0.325266	0.287816	0.31032	0.222899	0.327583	0.306556	0.283375	0.237106	0.285493	0.269984	0.267152	0.255882	0.39939	0.356843	0.346955	0.26115	0.382207	0.306025	0.477966	0.218794	0.429892	0.367467	0.375912	0.329475	0.350299	0.229025	0.427603	0.337223	0.250826	0.258885	0.351818	0.23847	0.332045	0.318585	0.340384	0.190555	0.326903	0.500856	0.319484
PF02086	0.309002	0.292413	0.208611	0.250532	0.26735	0.322383	0.287676	0.345618	0.28569	0.304561	0.413173	0.45917	0.317375	0.434941	0.366139	0.354307	0.276007	0.264834	0.266169	0.210974	0.282974	0.306285	0.314438	0.288675	0.419736	0.215927	0.331011	0.256221	0.207156	0.274604	0.280152	0.38013	0.294749	0.319505	0.354187	0.257447	0.238783	0.236702	0.187322	0.404374	0.372917	0.339021	0.35068	0.394631	0.323294	0.308582	0.334087	0.24481	0.323302
PF02909	0.271139	0.30789	0.283417	0.252129	0.289533	0.207377	0.290701	0.245429	0.235735	0.550849	0.283041	0.27139	0.31623	0.254204	0.195939	0.294724	0.418234	0.236305	0.254508	0.554195	0.264783	0.39789	0.202416	0.330533	0.303685	0.410476	0.224119	0.470325	0.275994	0.348952	0.226345	0.376722	0.347518	0.322919	0.204761	0.331807	0.393531	0.361676	0.402249	0.312176	0.367964	0.205363	0.26997	0.460999	0.299504	0.220845	0.29526	0.301094	0.211835
PF13936	0.364192	0.315863	0.221388	0.23024	0.279076	0.312472	0.308945	0.35086	0.318216	0.303443	0.291919	0.260473	0.260197	0.293257	0.262931	0.36284	0.348749	0.286677	0.304122	0.301665	0.291644	0.254278	0.421548	0.416042	0.32429	0.256775	0.371535	0.244856	0.27541	0.301181	0.233773	0.3745	0.285226	0.313326	0.291565	0.344161	0.392653	0.193601	0.348778	0.292562	0.291519	0.426424	0.257023	0.300277	0.339625	0.297019	0.264366	0.281795	0.264393
PF05717	0.347233	0.286941	0.432458	0.319162	0.302122	0.376248	0.355556	0.272913	0.279765	0.261678	0.172916	0.344159	0.201044	0.282193	0.258924	0.37101	0.303551	0.221246	0.254085	0.275092	0.404006	0.271609	0.353077	0.281416	0.367553	0.244216	0.262691	0.332451	0.353599	0.240204	0.307906	0.301954	0.242173	0.341805	0.323077	0.237448	0.455664	0.362031	0.280919	0.263459	0.32865	0.32369	0.340235	0.289029	0.295257	0.286634	0.336199	0.351036	0.269296
PF09684	0.352265	0.203772	0.263859	0.272869	0.238432	0.293311	0.353061	0.259608	0.254892	0.416233	0.231827	0.325856	0.310456	0.327872	0.199426	0.383307	0.35206	0.314295	0.299849	0.34101	0.323224	0.26537	0.348216	0.298084	0.296671	0.307691	0.288687	0.218839	0.356784	0.233435	0.422019	0.318392	0.284733	0.276402	0.31692	0.316782	0.403509	0.40944	0.342494	0.441548	0.316695	0.251502	0.370482	0.212083	0.384505	0.290455	0.189357	0.366344	0.343263
PF12835	0.212455	0.353382	0.269287	0.267262	0.320235	0.269337	0.291721	0.26435	0.33714	0.225405	0.309737	0.365743	0.284575	0.330369	0.242068	0.393703	0.340148	0.36152	0.319042	0.248449	0.567623	0.175255	0.24577	0.227502	0.307268	0.288951	0.426906	0.280626	0.221638	0.32093	0.398026	0.27628	0.267945	0.222454	0.360694	0.298701	0.302332	0.349753	0.264935	0.307352	0.266214	0.410401	0.292517	0.304676	0.270004	0.376722	0.285863	0.39253	0.2412
PF07940	0.232834	0.325742	0.268206	0.331619	0.254195	0.206343	0.282621	0.377641	0.347664	0.27539	0.312471	0.361352	0.356877	0.379147	0.457825	0.315743	0.327211	0.23589	0.238853	0.273517	0.387946	0.301294	0.338059	0.245253	0.315451	0.230395	0.39752	0.25748	0.170648	0.334156	0.290427	0.206624	0.222377	0.160784	0.371119	0.289527	0.260235	0.274103	0.298324	0.414517	0.373205	0.235722	0.383304	0.219304	0.264983	0.160562	0.269817	0.286547	0.284648
PF01695	0.254951	0.299931	0.354269	0.220196	0.253731	0.330459	0.348652	0.248457	0.264296	0.416956	0.354362	0.335186	0.414074	0.280477	0.284233	0.244811	0.293001	0.299874	0.307323	0.303445	0.251121	0.623322	0.35852	0.312757	0.335468	0.373432	0.271632	0.323137	0.29048	0.302513	0.302723	0.290361	0.33852	0.323238	0.296745	0.324626	0.322716	0.341355	0.389869	0.291895	0.263254	0.385543	0.381505	0.293948	0.319358	0.271273	0.341435	0.263144	0.249347
PF07655	0.250816	0.354075	0.33705	0.226003	0.241277	0.314586	0.246646	0.359216	0.236055	0.44034	0.326751	0.242056	0.33094	0.216513	0.261105	0.399353	0.305808	0.28308	0.458455	0.251224	0.326849	0.414318	0.455862	0.234054	0.28212	0.249389	0.26679	0.292323	0.182202	0.466814	0.266465	0.259593	0.384146	0.235073	0.32971	0.415145	0.290189	0.253609	0.258459	0.273478	0.306777	0.310041	0.272434	0.287256	0.231654	0.244184	0.269686	0.260074	0.213518
PF16889	0.241447	0.359912	0.275398	0.328698	0.275425	0.173827	0.267829	0.540803	0.223258	0.267369	0.317519	0.386059	0.194964	0.404662	0.352452	0.274574	0.337044	0.232851	0.255663	0.357301	0.296798	0.294087	0.29732	0.229118	0.249006	0.377759	0.199056	0.238875	0.27692	0.21696	0.342591	0.213816	0.224142	0.33684	0.236386	0.350088	0.353396	0.188853	0.40088	0.270277	0.244531	0.377883	0.408103	0.415912	0.299718	0.223299	0.220719	0.202529	0.206426
PF09848	0.229408	0.231837	0.312965	0.453902	0.506123	0.208757	0.259399	0.218608	0.333731	0.254876	0.31918	0.239753	0.281906	0.304049	0.300798	0.305007	0.461537	0.296207	0.26484	0.202539	0.155503	0.284215	0.711407	0.283605	0.206012	0.293543	0.299071	0.304062	0.304388	0.214881	0.368619	0.172759	0.314838	0.192917	0.209656	0.172026	0.252709	0.649583	0.39212	0.156162	0.444535	0.359475	0.249217	0.384657	0.250455	0.392227	0.340127	0.284512	0.262633
PF07996	0.372418	0.545153	0.330789	0.329362	0.32795	0.291813	0.291691	0.213805	0.325714	0.263316	0.360981	0.279328	0.298005	0.443501	0.266227	0.276626	0.340225	0.25368	0.416625	0.1896	0.32349	0.259188	0.30391	0.390221	0.190836	0.206935	0.32448	0.420562	0.295931	0.398711	0.335974	0.348131	0.375291	0.273144	0.361583	0.259228	0.288092	0.356507	0.131128	0.337064	0.306403	0.423171	0.273923	0.35565	0.234758	0.192052	0.359444	0.317659	0.351576
PF12161	0.363748	0.377128	0.335362	0.210801	0.24947	0.336096	0.338159	0.463933	0.339998	0.233397	0.405794	0.265036	0.310186	0.336261	0.335022	0.30627	0.330599	0.261134	0.239658	0.377713	0.289768	0.270979	0.306693	0.228561	0.348286	0.219415	0.280459	0.23975	0.295846	0.284095	0.3401	0.174593	0.238001	0.295546	0.324317	0.374248	0.317205	0.226248	0.297811	0.28973	0.319548	0.270135	0.276843	0.338359	0.32884	0.344261	0.243398	0.331803	0.323477
PF13392	0.214107	0.369611	0.347994	0.370406	0.258209	0.241983	0.171555	0.462199	0.136576	0.246946	0.34533	0.275069	0.262821	0.271116	0.268692	0.4124	0.283264	0.281301	0.365796	0.207183	0.456775	0.247451	0.291576	0.349762	0.32798	0.324864	0.230562	0.464219	0.219092	0.419002	0.262824	0.230452	0.481248	0.307555	0.335808	0.210276	0.368273	0.268232	0.219243	0.396575	0.197628	0.415852	0.257094	0.285887	0.259174	0.341978	0.233722	0.226154	0.253024
PF05521	0.380103	0.238155	0.253808	0.22257	0.465869	0.248905	0.287261	0.376706	0.290376	0.575254	0.323057	0.333899	0.422276	0.366361	0.320774	0.251032	0.282757	0.290213	0.464655	0.207451	0.194076	0.281556	0.171317	0.300909	0.20706	0.205483	0.27867	0.210192	0.192701	0.342191	0.483566	0.259328	0.440841	0.280152	0.342052	0.336261	0.252704	0.19284	0.272954	0.300519	0.2272	0.264297	0.281637	0.324573	0.272896	0.2936	0.162777	0.350333	0.43899
PF08388	0.295208	0.275964	0.210023	0.423604	0.299105	0.256293	0.279243	0.284978	0.29529	0.290169	0.272905	0.330099	0.353892	0.356112	0.289365	0.393996	0.243846	0.347846	0.276085	0.29838	0.216011	0.335713	0.250572	0.423264	0.378247	0.331143	0.320112	0.386522	0.198647	0.257737	0.275746	0.260115	0.281932	0.321143	0.372968	0.286053	0.332228	0.324652	0.270286	0.276919	0.261273	0.367223	0.1811	0.279628	0.286937	0.209866	0.322845	0.318261	0.295319
PF01232	0.285235	0.435293	0.360565	0.361923	0.290504	0.352702	0.324185	0.227421	0.337512	0.336053	0.334984	0.284405	0.258759	0.164281	0.335997	0.321697	0.254667	0.178608	0.40685	0.236375	0.266678	0.368461	0.581372	0.245578	0.575701	0.386056	0.415097	0.291175	0.280112	0.268562	0.324276	0.320652	0.23494	0.29839	0.294156	0.186753	0.329234	0.407787	0.264834	0.274247	0.334672	0.209446	0.249807	0.430601	0.272005	0.234892	0.201484	0.199911	0.287414
PF05136	0.301792	0.398033	0.356779	0.239044	0.33636	0.260653	0.277331	0.342118	0.280009	0.301932	0.285598	0.240484	0.300079	0.281152	0.250518	0.271455	0.26689	0.282735	0.311427	0.308248	0.282427	0.214601	0.282727	0.417384	0.274196	0.245003	0.369531	0.274225	0.249696	0.254729	0.312937	0.344533	0.248038	0.30304	0.345792	0.316075	0.332269	0.256997	0.256408	0.354053	0.352158	0.360742	0.289468	0.293126	0.419393	0.3339	0.330982	0.389358	0.28847
PF01420	0.341624	0.31291	0.362561	0.327956	0.290817	0.312645	0.313062	0.321661	0.25672	0.239393	0.386645	0.303314	0.383083	0.331195	0.330759	0.289169	0.25761	0.256788	0.318005	0.278443	0.304405	0.224759	0.304849	0.324308	0.238431	0.221407	0.270875	0.265087	0.343588	0.28078	0.353147	0.272142	0.365043	0.208365	0.341018	0.296508	0.259338	0.308639	0.279698	0.257437	0.567458	0.272202	0.320737	0.311606	0.248253	0.416029	0.268188	0.378494	0.286927
PF05876	0.303795	0.269821	0.339702	0.25634	0.352857	0.317395	0.303862	0.373313	0.361905	0.27544	0.318272	0.248755	0.29729	0.290196	0.215848	0.301912	0.304617	0.289877	0.338125	0.242813	0.231031	0.223971	0.259442	0.315041	0.289229	0.24433	0.318381	0.243486	0.320831	0.282432	0.320428	0.354551	0.275595	0.282537	0.279579	0.315456	0.292272	0.228721	0.201846	0.433164	0.278909	0.288322	0.31311	0.305523	0.396532	0.27103	0.358939	0.401494	0.309557
PF04120	0.257235	0.203635	0.338093	0.33009	0.303445	0.248263	0.221759	0.375087	0.292912	0.313615	0.516875	0.300304	0.219842	0.226831	0.227272	0.32741	0.27011	0.288672	0.332665	0.248004	0.308157	0.284932	0.342735	0.293485	0.295368	0.312014	0.394227	0.30275	0.354821	0.204467	0.283276	0.312368	0.19834	0.394853	0.275614	0.290141	0.269504	0.250746	0.291726	0.306112	0.303975	0.2138	0.339946	0.27834	0.357296	0.276957	0.263003	0.314047	0.390329
PF03374	0.25466	0.315839	0.401055	0.314447	0.255436	0.341313	0.287295	0.305731	0.234731	0.317074	0.319095	0.351271	0.357438	0.406766	0.335445	0.283632	0.277427	0.245362	0.349439	0.334	0.253925	0.274458	0.410772	0.204419	0.319521	0.335028	0.303762	0.238728	0.215281	0.441796	0.22194	0.266779	0.386596	0.279982	0.282886	0.373582	0.266916	0.347603	0.346337	0.303815	0.332857	0.300935	0.316895	0.326648	0.24497	0.329493	0.331184	0.260165	0.29596
PF03354	0.331568	0.278684	0.228984	0.315381	0.252847	0.300262	0.288534	0.312294	0.224977	0.247194	0.275246	0.373544	0.273414	0.260509	0.241321	0.435522	0.308052	0.224537	0.306299	0.306946	0.311072	0.452524	0.25308	0.246055	0.37648	0.229656	0.259865	0.219564	0.276937	0.25344	0.311769	0.381035	0.302277	0.216981	0.326605	0.30133	0.232619	0.202531	0.261339	0.252598	0.236685	0.338864	0.279418	0.24649	0.249105	0.343137	0.28397	0.218481	0.267119
PF04610	0.273707	0.256797	0.28271	0.252649	0.350052	0.237144	0.241152	0.226835	0.366691	0.299837	0.376056	0.226018	0.35221	0.244841	0.345069	0.337408	0.320084	0.321114	0.274687	0.213492	0.388629	0.479063	0.248692	0.292795	0.228768	0.24998	0.333163	0.289044	0.253972	0.268044	0.343447	0.318302	0.354952	0.272982	0.345426	0.442564	0.304301	0.215869	0.250956	0.22455	0.260526	0.287758	0.306779	0.338322	0.23331	0.290431	0.382073	0.277612	0.304785
PF13166	0.236915	0.264444	0.302223	0.328189	0.277043	0.39594	0.273091	0.282869	0.229313	0.358519	0.330705	0.262135	0.216821	0.287377	0.268564	0.293681	0.310013	0.336428	0.268376	0.311054	0.385156	0.288009	0.224973	0.240204	0.335947	0.353617	0.311052	0.259545	0.332459	0.28554	0.28321	0.260903	0.302704	0.30129	0.326198	0.369605	0.304773	0.310037	0.310008	0.392676	0.312924	0.252063	0.263141	0.306843	0.302892	0.321716	0.210703	0.245267	0.252067
PF12553	0.583204	0.348663	0.261526	0.281124	0.276284	0.272615	0.271924	0.274828	0.252315	0.300509	0.358098	0.216779	0.238306	0.345639	0.22948	0.317845	0.352	0.233336	0.286006	0.287222	0.365422	0.324697	0.273271	0.334975	0.213297	0.307874	0.281312	0.203352	0.216937	0.318426	0.395825	0.307453	0.322978	0.227774	0.310547	0.351461	0.302459	0.336667	0.300798	0.246621	0.361828	0.27781	0.241817	0.410694	0.274342	0.416197	0.25703	0.369325	0.372354
PF02413	0.255574	0.351747	0.344885	0.246078	0.253946	0.258297	0.265494	0.234088	0.355346	0.298491	0.183753	0.274055	0.267966	0.301974	0.268336	0.32075	0.263592	0.401192	0.348232	0.292768	0.325638	0.243113	0.321915	0.222034	0.32515	0.273369	0.523098	0.211472	0.253075	0.298249	0.273726	0.26999	0.414241	0.457072	0.404777	0.314603	0.285381	0.223422	0.182188	0.304159	0.270593	0.220829	0.229933	0.345306	0.377123	0.313601	0.210237	0.340483	0.314352
PF05766	0.295623	0.349789	0.277005	0.322704	0.254061	0.207955	0.311679	0.260746	0.233865	0.222034	0.224137	0.455305	0.388488	0.293489	0.328605	0.290479	0.257913	0.209281	0.315935	0.296742	0.357725	0.255645	0.193738	0.224101	0.273909	0.418519	0.225191	0.316731	0.360257	0.346858	0.375357	0.230659	0.381338	0.256437	0.239119	0.269245	0.279339	0.253938	0.348395	0.356407	0.27199	0.258439	0.252895	0.263944	0.239923	0.253509	0.306313	0.378477	0.345382
PF07929	0.22472	0.160612	0.338697	0.271614	0.171628	0.324382	0.125334	0.22171	0.243928	0.432827	0.19251	0.242926	0.50228	0.317936	0.339164	0.293885	0.237036	0.222024	0.263526	0.246512	0.197931	0.234578	0.360954	0.193608	0.304261	0.28325	0.467024	0.191637	0.307694	0.506353	0.428954	0.213109	0.411037	0.278467	0.222417	0.342341	0.410492	0.297875	0.273368	0.351261	0.285904	0.30132	0.273642	0.482496	0.250677	0.330825	0.322945	0.2709	0.175922
PF14667	0.293222	0.244509	0.271586	0.236569	0.277606	0.35169	0.2846	0.229871	0.320399	0.356597	0.31381	0.496981	0.262008	0.42434	0.279728	0.248456	0.226555	0.241935	0.237611	0.364809	0.395054	0.329521	0.207219	0.237362	0.183671	0.322961	0.302091	0.30684	0.263698	0.324104	0.319729	0.279777	0.395929	0.286719	0.279002	0.347733	0.390033	0.219935	0.296405	0.320427	0.339553	0.274357	0.386999	0.270045	0.187865	0.28738	0.457931	0.227529	0.299993
PF01548	0.194904	0.288312	0.283028	0.323533	0.253634	0.197054	0.264595	0.228669	0.343124	0.170244	0.283794	0.274366	0.25026	0.336895	0.551087	0.245713	0.30983	0.332066	0.563037	0.207588	0.252401	0.259221	0.323377	0.213746	0.212559	0.324107	0.247417	0.311109	0.349013	0.222162	0.293129	0.38057	0.268309	0.403456	0.365304	0.296586	0.236254	0.268351	0.401844	0.267623	0.242215	0.327117	0.349361	0.339285	0.205627	0.333364	0.213092	0.228052	0.277333
PF08892	0.236461	0.166588	0.252962	0.301249	0.537001	0.340715	0.376917	0.164283	0.326291	0.27663	0.231459	0.421022	0.296389	0.257876	0.295521	0.257463	0.179526	0.35362	0.529701	0.324987	0.282361	0.328763	0.308314	0.249666	0.213395	0.341371	0.10035	0.33906	0.213854	0.262075	0.28146	0.270389	0.304347	0.325566	0.414442	0.247745	0.300596	0.258578	0.311685	0.368063	0.395867	0.312257	0.362736	0.182517	0.370968	0.323006	0.278355	0.278216	0.442356
PF00239	0.284903	0.339504	0.348321	0.249904	0.24946	0.239216	0.270149	0.317026	0.498201	0.287674	0.430985	0.300411	0.244827	0.33602	0.246017	0.327908	0.322618	0.294585	0.313787	0.333798	0.23174	0.326172	0.361167	0.244162	0.193509	0.249011	0.289139	0.334538	0.235854	0.282576	0.284975	0.282551	0.325672	0.259554	0.223015	0.256791	0.312243	0.265058	0.327501	0.336282	0.201331	0.312736	0.293206	0.242595	0.218186	0.29317	0.365425	0.241409	0.239598
PF14891	0.252187	0.406728	0.313043	0.334772	0.26112	0.30656	0.272995	0.249279	0.280397	0.369697	0.37873	0.322981	0.294649	0.358142	0.272551	0.23781	0.274776	0.297679	0.328443	0.323997	0.31997	0.207828	0.266458	0.270774	0.282876	0.297308	0.320322	0.26226	0.256444	0.282117	0.299188	0.199733	0.330586	0.235798	0.277241	0.220608	0.325802	0.289199	0.293978	0.427349	0.261092	0.239169	0.398967	0.279011	0.256789	0.374267	0.319379	0.225814	0.213936
PF01717	0.348931	0.275222	0.186171	0.166982	0.192275	0.189985	0.381137	0.468092	0.290164	0.306335	0.278081	0.332956	0.116547	0.265813	0.202916	0.417011	0.3227	0.447169	0.282335	0.461015	0.403922	0.361136	0.346557	0.175343	0.182086	0.417414	0.346724	0.0881748	0.217275	0.16423	0.390957	0.219794	0.352312	0.249582	0.238933	0.241612	0.457617	0.341705	0.314121	0.325742	0.363005	0.412253	0.291515	0.335717	0.190174	0.313496	0.296437	0.161074	0.314727
PF13005	0.343241	0.259095	0.195368	0.243926	0.292476	0.413485	0.288652	0.376182	0.252748	0.318794	0.280893	0.237514	0.368889	0.304215	0.323042	0.213834	0.196876	0.262192	0.321651	0.272014	0.345689	0.347168	0.327934	0.209402	0.439527	0.280551	0.19128	0.274855	0.246627	0.280754	0.274541	0.418814	0.308063	0.407728	0.309229	0.207397	0.349495	0.307444	0.326798	0.222883	0.339326	0.319927	0.222251	0.242287	0.282693	0.303882	0.301601	0.338773	0.192
PF02384	0.337099	0.351508	0.274843	0.210887	0.2509	0.22973	0.250325	0.467391	0.338897	0.280406	0.237655	0.201684	0.285237	0.284547	0.262466	0.319081	0.291846	0.310197	0.262157	0.308203	0.240335	0.224566	0.264505	0.254599	0.218221	0.211903	0.232404	0.363114	0.273012	0.270771	0.330827	0.275066	0.28304	0.324059	0.362696	0.251528	0.221151	0.339347	0.313588	0.381552	0.354221	0.208136	0.290507	0.301147	0.281643	0.270884	0.264153	0.314828	0.331063
PF04717	0.289856	0.182266	0.3037	0.205919	0.37238	0.333682	0.377567	0.333783	0.320182	0.375115	0.257452	0.343275	0.377717	0.2392	0.222567	0.352249	0.179555	0.288298	0.228528	0.267156	0.284398	0.354663	0.220629	0.243023	0.256104	0.295247	0.292831	0.380152	0.218402	0.212763	0.201885	0.3456	0.255104	0.245952	0.299989	0.297895	0.272152	0.326035	0.2456	0.291639	0.350958	0.304688	0.288118	0.189899	0.408837	0.190659	0.178311	0.356444	0.30331
PF11367	0.321798	0.238848	0.365481	0.222504	0.448187	0.244117	0.199057	0.422244	0.260632	0.483889	0.298685	0.320356	0.348093	0.239901	0.36676	0.294139	0.273299	0.301249	0.178419	0.188674	0.19359	0.214591	0.259013	0.279208	0.243579	0.323422	0.160809	0.201272	0.225458	0.405701	0.219937	0.223554	0.285478	0.331283	0.262018	0.370236	0.295896	0.165501	0.211326	0.2332	0.36848	0.282932	0.346825	0.358049	0.274337	0.276125	0.235894	0.292165	0.395304
PF04985	0.231128	0.264698	0.328984	0.245138	0.357241	0.18502	0.284671	0.28994	0.255679	0.435108	0.269913	0.42528	0.184304	0.240579	0.205273	0.257639	0.160882	0.285141	0.250112	0.292528	0.200324	0.305068	0.26502	0.251455	0.24769	0.250633	0.272777	0.31667	0.298208	0.173481	0.421203	0.343654	0.366043	0.31218	0.261602	0.374356	0.337186	0.343243	0.234868	0.209333	0.233983	0.297487	0.340752	0.24241	0.318129	0.257367	0.215654	0.332301	0.400514
PF04326	0.20668	0.267669	0.273087	0.190237	0.234315	0.271746	0.234665	0.172327	0.243343	0.31792	0.28595	0.360561	0.219463	0.227321	0.260889	0.301861	0.256515	0.291621	0.544618	0.284252	0.315309	0.25686	0.220403	0.210398	0.362581	0.309387	0.215154	0.273311	0.182885	0.296061	0.417817	0.34762	0.556097	0.201111	0.280162	0.258201	0.216012	0.410792	0.303429	0.300415	0.430184	0.286506	0.241362	0.348805	0.262631	0.240034	0.352017	0.420198	0.324745
PF13817	0.26353	0.330507	0.451788	0.283132	0.346318	0.187088	0.321458	0.272366	0.230022	0.177452	0.293832	0.272708	0.253236	0.331739	0.252379	0.276137	0.293772	0.193362	0.247194	0.2809	0.326613	0.230977	0.238686	0.206588	0.2982	0.203589	0.215355	0.351053	0.271318	0.235356	0.272226	0.263929	0.237326	0.321081	0.312791	0.322877	0.248717	0.256541	0.267009	0.236191	0.316384	0.240607	0.301806	0.275911	0.220516	0.243497	0.265547	0.245948	0.228843
PF13289	0.26996	0.289224	0.27854	0.29586	0.238803	0.39616	0.201161	0.175072	0.248309	0.364173	0.33249	0.291072	0.29994	0.328804	0.28383	0.361853	0.274502	0.269607	0.227296	0.281002	0.315382	0.251502	0.238223	0.349305	0.319399	0.289338	0.325501	0.251011	0.316885	0.25985	0.389804	0.219888	0.33091	0.345428	0.404481	0.302986	0.406502	0.334463	0.310698	0.242694	0.291625	0.309148	0.337435	0.284792	0.262416	0.265949	0.292276	0.266123	0.267702
PF04464	0.187332	0.298882	0.25883	0.28459	0.365506	0.143976	0.22361	0.466697	0.358972	0.26122	0.266045	0.408417	0.228497	0.290126	0.296767	0.315418	0.203799	0.276246	0.451003	0.197126	0.221673	0.234647	0.266044	0.221382	0.211422	0.184841	0.308552	0.30819	0.256454	0.355386	0.296411	0.323999	0.338209	0.302479	0.267854	0.358382	0.208963	0.21586	0.198126	0.267554	0.24906	0.275882	0.196024	0.296971	0.263135	0.209049	0.306569	0.259931	0.219912
PF03135	0.242583	0.292861	0.21346	0.254359	0.24095	0.331555	0.247966	0.29877	0.267045	0.255034	0.244478	0.217626	0.257378	0.334441	0.258577	0.269266	0.426177	0.272697	0.227361	0.263267	0.314205	0.290676	0.292315	0.288528	0.258085	0.308866	0.265534	0.282257	0.285985	0.340215	0.22462	0.264711	0.293887	0.2747	0.332156	0.354974	0.278011	0.273121	0.312512	0.268172	0.366508	0.23047	0.278255	0.340062	0.225315	0.301719	0.295495	0.269493	0.270161
PF13333	0.382605	0.290021	0.381315	0.237199	0.231604	0.261164	0.318362	0.247769	0.277286	0.236978	0.346435	0.335326	0.299502	0.262259	0.403134	0.298968	0.300471	0.194326	0.338519	0.263442	0.383355	0.35172	0.25464	0.347571	0.257952	0.403604	0.323545	0.331766	0.276616	0.256967	0.371182	0.228046	0.295753	0.215823	0.210724	0.358209	0.310041	0.165038	0.282398	0.196576	0.212176	0.330187	0.285263	0.399118	0.220776	0.231148	0.237832	0.172747	0.17483
PF09327	0.39429	0.33769	0.381459	0.258696	0.230417	0.267763	0.299646	0.427914	0.216289	0.265444	0.231247	0.309376	0.27044	0.251683	0.290026	0.286085	0.292523	0.185931	0.262854	0.284632	0.324985	0.294484	0.217083	0.230025	0.319005	0.245456	0.331127	0.272422	0.229943	0.289357	0.346694	0.306646	0.366348	0.293096	0.285084	0.205078	0.251152	0.260438	0.250371	0.321399	0.165199	0.277313	0.33031	0.271062	0.325849	0.196157	0.252227	0.239796	0.264726
PF12158	0.456963	0.179349	0.237627	0.54897	0.393656	0.144822	0.332257	0.460673	0.161476	0.385194	0.147339	0.162044	0.15157	0.332192	0.234627	0.263738	0.408533	0.401262	0.281487	0.64338	0.459526	0.501347	0.229562	0.214011	0.417759	0.259134	0.290434	0.283315	0.264871	0.240163	0.219389	0.121716	0.166568	0.294841	0.192008	0.24676	0.319837	0.130239	0.288448	0.230515	0.262249	0.293996	0.25268	0.218851	0.237207	0.374819	0.443938	0.219169	0.12045
PF13155	0.303842	0.194274	0.295931	0.299451	0.257132	0.29358	0.236375	0.236263	0.233077	0.236353	0.251819	0.335595	0.3122	0.213268	0.27499	0.236656	0.299125	0.274953	0.245584	0.26244	0.189753	0.2483	0.290875	0.31229	0.222246	0.187706	0.325104	0.202629	0.249962	0.307174	0.345759	0.311587	0.229628	0.41636	0.300842	0.36025	0.380465	0.303723	0.232727	0.207283	0.263946	0.2824	0.32766	0.288204	0.275762	0.221397	0.439409	0.266382	0.381369
PF05069	0.314891	0.334702	0.285306	0.152751	0.336953	0.270181	0.251243	0.323569	0.273774	0.29111	0.272838	0.192495	0.216942	0.261668	0.231689	0.287085	0.281018	0.242519	0.253314	0.224701	0.267835	0.274378	0.341649	0.200031	0.336055	0.20459	0.326963	0.281732	0.239207	0.410821	0.252484	0.269958	0.299765	0.311268	0.332108	0.322151	0.283117	0.233352	0.197762	0.239533	0.22927	0.309319	0.3328	0.38181	0.215185	0.259635	0.26174	0.244064	0.283924
PF13730	0.268234	0.306966	0.203201	0.250194	0.248295	0.214395	0.240274	0.270567	0.275726	0.203305	0.304507	0.401766	0.249005	0.280828	0.250294	0.214224	0.323687	0.36745	0.376402	0.335527	0.286487	0.360434	0.264965	0.330919	0.16492	0.271492	0.322367	0.275482	0.245804	0.307848	0.27905	0.265241	0.327202	0.257063	0.277377	0.207489	0.275958	0.242192	0.246836	0.240917	0.245646	0.194534	0.230496	0.247373	0.293589	0.253991	0.294953	0.314212	0.331957
PF03592	0.327698	0.267462	0.341459	0.257189	0.239655	0.264533	0.310953	0.204998	0.291906	0.300942	0.27412	0.282416	0.188909	0.294506	0.291516	0.308826	0.16719	0.262588	0.259487	0.209196	0.187695	0.30828	0.291846	0.280984	0.263798	0.278138	0.20252	0.241609	0.297111	0.311136	0.273879	0.217871	0.327725	0.304341	0.28598	0.341744	0.36476	0.17392	0.262617	0.28649	0.3207	0.244894	0.220979	0.303312	0.238913	0.278154	0.363019	0.220066	0.255766
PF05489	0.304041	0.227937	0.219835	0.301569	0.26924	0.209043	0.375046	0.277842	0.295257	0.431914	0.175391	0.371465	0.296325	0.197129	0.296469	0.348296	0.194121	0.234551	0.302883	0.347175	0.260898	0.217825	0.286808	0.240038	0.276917	0.227425	0.225208	0.314558	0.23597	0.272634	0.462428	0.375275	0.349979	0.284378	0.264947	0.298836	0.230095	0.262041	0.200019	0.268265	0.247501	0.326226	0.222608	0.255885	0.315704	0.250636	0.393358	0.267865	0.334421
PF06995	0.459951	0.234952	0.240322	0.191142	0.237217	0.277799	0.272003	0.26709	0.360186	0.399449	0.281069	0.39203	0.126174	0.260988	0.21893	0.266469	0.188875	0.234759	0.251335	0.238473	0.318488	0.212817	0.232424	0.280173	0.221891	0.197879	0.197069	0.330673	0.327694	0.288516	0.291398	0.363144	0.336109	0.22582	0.375701	0.264793	0.235234	0.324969	0.196613	0.209682	0.251028	0.25835	0.262295	0.240641	0.308605	0.260861	0.23811	0.30715	0.303305
PF03743	0.229997	0.236367	0.317529	0.224158	0.31327	0.276219	0.245939	0.258516	0.188091	0.253931	0.161346	0.253505	0.264584	0.281752	0.305639	0.317626	0.355783	0.331505	0.317408	0.232236	0.34563	0.286938	0.306904	0.245665	0.2206	0.279444	0.298604	0.308231	0.277817	0.285401	0.297054	0.326398	0.240978	0.271479	0.328993	0.265314	0.291972	0.262605	0.232434	0.241417	0.312378	0.223502	0.231383	0.292996	0.217091	0.286537	0.334198	0.218066	0.309518
PF14252	0.220275	0.193133	0.0722039	0.330311	0.30046	0.23028	0.195842	0.211363	0.257483	0.247475	0.280887	0.51772	0.270513	0.283605	0.380178	0.275778	0.238693	0.182195	0.403743	0.158121	0.191297	0.190289	0.222909	0.382932	0.179176	0.238212	0.265537	0.232412	0.196077	0.276051	0.489095	0.344322	0.27083	0.237219	0.338947	0.186506	0.18891	0.605484	0.299623	0.263352	0.2428	0.387324	0.228992	0.372221	0.172163	0.235045	0.419604	0.212651	0.431151
PF04233	0.218253	0.290315	0.235474	0.218301	0.363464	0.214113	0.255886	0.311176	0.267138	0.302856	0.291226	0.3211	0.260365	0.227277	0.389897	0.280841	0.321588	0.253273	0.240476	0.263282	0.24953	0.290507	0.348538	0.265206	0.286112	0.255	0.353439	0.161233	0.259641	0.212058	0.289549	0.244988	0.172685	0.278914	0.322672	0.229661	0.247239	0.377977	0.33391	0.305431	0.239554	0.244009	0.290853	0.240845	0.286608	0.265158	0.350996	0.227285	0.300494
PF14659	0.267606	0.179267	0.263664	0.328626	0.199028	0.235057	0.309008	0.229221	0.227336	0.241612	0.404881	0.236181	0.269982	0.28292	0.230637	0.212256	0.263747	0.239248	0.384515	0.259409	0.265372	0.18148	0.331643	0.217356	0.232509	0.215577	0.226215	0.258004	0.185358	0.227313	0.370307	0.426753	0.264801	0.342313	0.392062	0.249345	0.205494	0.364733	0.191097	0.284597	0.289092	0.282614	0.288421	0.351008	0.310457	0.24654	0.22532	0.33507	0.282891
PF05939	0.437156	0.41667	0.293697	0.246691	0.238843	0.241886	0.239084	0.216154	0.227966	0.340551	0.3655	0.479807	0.223837	0.239309	0.263616	0.267347	0.213462	0.169928	0.285025	0.196733	0.352967	0.25242	0.224276	0.307755	0.3256	0.240958	0.239384	0.195775	0.243155	0.197984	0.257126	0.246208	0.414014	0.241139	0.294561	0.244838	0.19056	0.234604	0.244284	0.292597	0.137933	0.319853	0.242594	0.24325	0.177387	0.276461	0.236474	0.296226	0.223293
PF13565	0.26782	0.251066	0.266519	0.258872	0.25659	0.196934	0.317798	0.275774	0.308189	0.2327	0.318426	0.230628	0.271477	0.400698	0.314265	0.241707	0.19313	0.256972	0.185953	0.340739	0.24832	0.245723	0.32256	0.296138	0.285219	0.296535	0.296443	0.252197	0.284198	0.21143	0.282133	0.274647	0.32435	0.262868	0.296738	0.321172	0.316738	0.314237	0.312007	0.287004	0.302153	0.226379	0.281149	0.316053	0.257496	0.248499	0.247595	0.239521	0.263825
PF05930	0.41568	0.20436	0.274646	0.245909	0.26591	0.215699	0.281477	0.254133	0.237269	0.195998	0.251314	0.177203	0.25139	0.321544	0.316582	0.30982	0.371343	0.155476	0.22943	0.322876	0.22923	0.276822	0.228252	0.28735	0.264705	0.228801	0.442107	0.251287	0.26482	0.212617	0.441069	0.296525	0.244739	0.305015	0.399958	0.307898	0.291896	0.303817	0.337393	0.318318	0.258694	0.274077	0.213475	0.275829	0.262436	0.508177	0.265553	0.296617	0.264219
PF13776	0.222074	0.225293	0.342887	0.295642	0.377771	0.306595	0.24846	0.220662	0.279451	0.308862	0.166215	0.147287	0.267345	0.191644	0.188396	0.238537	0.184495	0.259463	0.309527	0.454989	0.230576	0.227685	0.251462	0.348437	0.39986	0.367194	0.283956	0.230766	0.254242	0.282881	0.231227	0.198911	0.164304	0.17529	0.263029	0.382973	0.235511	0.319592	0.312843	0.341039	0.260719	0.320683	0.355986	0.202964	0.285775	0.291851	0.408568	0.183473	0.269987
PF05135	0.307229	0.264652	0.304269	0.23528	0.273124	0.245773	0.215584	0.308522	0.267957	0.30544	0.297129	0.236914	0.326347	0.208488	0.254261	0.364342	0.257121	0.286785	0.303571	0.269731	0.304018	0.36284	0.22656	0.257317	0.29782	0.259381	0.240805	0.282289	0.243093	0.248408	0.243132	0.280231	0.364804	0.274254	0.271353	0.255011	0.263031	0.26218	0.292094	0.230059	0.228629	0.278418	0.25366	0.211741	0.216571	0.337488	0.203357	0.201828	0.280563
PF12728	0.264485	0.319996	0.340394	0.262901	0.157438	0.301318	0.279511	0.22167	0.267772	0.274771	0.175206	0.279258	0.291669	0.30039	0.258638	0.323758	0.242747	0.307399	0.34373	0.262994	0.425841	0.190352	0.316119	0.270943	0.247749	0.24355	0.306601	0.307898	0.291284	0.300876	0.254845	0.321375	0.197647	0.343666	0.286453	0.275059	0.260173	0.3208	0.281835	0.25337	0.261207	0.327062	0.245536	0.277402	0.217726	0.297962	0.219652	0.262047	0.200543
PF04471	0.351207	0.245008	0.270038	0.30562	0.222306	0.297548	0.288251	0.330369	0.29902	0.222224	0.261405	0.299406	0.25376	0.327914	0.27752	0.263336	0.264648	0.286134	0.261148	0.200235	0.23498	0.224356	0.280064	0.315726	0.24294	0.220559	0.256714	0.318555	0.218377	0.263173	0.32606	0.313405	0.269711	0.244599	0.405845	0.265526	0.286539	0.280776	0.245835	0.186372	0.219095	0.281446	0.27364	0.28989	0.244805	0.234807	0.207493	0.250637	0.243181
PF03713	0.242193	0.294692	0.155496	0.193247	0.208142	0.309451	0.253742	0.607445	0.507573	0.186603	0.24239	0.279633	0.208241	0.285731	0.23759	0.205714	0.439131	0.224638	0.192903	0.183068	0.299445	0.231343	0.237135	0.262164	0.427988	0.300617	0.256363	0.300037	0.256566	0.295575	0.282175	0.182333	0.202919	0.285857	0.358784	0.176703	0.208777	0.3471	0.179817	0.197284	0.299851	0.266509	0.179811	0.32333	0.258216	0.255509	0.271886	0.261332	0.113971
PF13551	0.326857	0.19954	0.201714	0.46007	0.222856	0.213534	0.225299	0.256929	0.317993	0.514527	0.251018	0.193066	0.278823	0.259478	0.230031	0.508068	0.186168	0.239692	0.245107	0.292304	0.203569	0.268013	0.280783	0.184839	0.274705	0.201948	0.262469	0.231296	0.249543	0.397605	0.330079	0.226945	0.223723	0.228652	0.377039	0.354042	0.374215	0.198522	0.391144	0.256102	0.219161	0.502319	0.19185	0.21883	0.237298	0.417629	0.224786	0.219311	0.232587
PF05866	0.237921	0.319069	0.238552	0.250957	0.271292	0.240727	0.209409	0.185671	0.239025	0.284881	0.262691	0.311658	0.226411	0.181333	0.255612	0.306323	0.211614	0.158293	0.270253	0.22126	0.163332	0.215603	0.265773	0.291627	0.234664	0.34101	0.307301	0.194976	0.222506	0.164649	0.197601	0.538835	0.223433	0.172615	0.284234	0.368824	0.198722	0.233363	0.178369	0.199268	0.344082	0.215707	0.238748	0.281934	0.220549	0.169367	0.336767	0.307017	0.32814
PF10979	0.263112	0.208182	0.238979	0.21115	0.357645	0.241356	0.247538	0.247686	0.238374	0.322718	0.22522	0.217107	0.252438	0.238296	0.248606	0.354525	0.22515	0.344851	0.352818	0.311856	0.3463	0.278372	0.246011	0.184639	0.252514	0.223349	0.33102	0.193358	0.229202	0.242416	0.271642	0.268698	0.246893	0.200055	0.229662	0.250389	0.333142	0.256542	0.291362	0.291552	0.255639	0.185672	0.313103	0.283588	0.241534	0.30091	0.25232	0.289824	0.24426
PF11876	0.209096	0.345239	0.262304	0.555474	0.345993	0.257195	0.181313	0.237042	0.249074	0.358185	0.235458	0.233725	0.305202	0.312749	0.414282	0.251411	0.288306	0.27242	0.331537	0.315761	0.273341	0.315431	0.233446	0.286709	0.327925	0.322297	0.302788	0.181701	0.25626	0.258133	0.24683	0.226282	0.264107	0.202641	0.250375	0.316928	0.257153	0.241891	0.31557	0.171614	0.267661	0.282429	0.164018	0.223146	0.195953	0.335984	0.261654	0.368437	0.210428
PF05621	0.307479	0.233166	0.307486	0.340933	0.211888	0.263625	0.275702	0.271322	0.195551	0.309867	0.276716	0.238693	0.308674	0.26513	0.300151	0.323464	0.349748	0.229642	0.189801	0.202039	0.242808	0.198333	0.264847	0.28585	0.329925	0.232937	0.238998	0.202864	0.197033	0.217718	0.231044	0.366629	0.288667	0.439355	0.2595	0.344303	0.239886	0.289663	0.233918	0.284337	0.267039	0.218608	0.301507	0.23884	0.259378	0.251987	0.201179	0.263339	0.256028
PF13518	0.297376	0.173083	0.343793	0.311943	0.311628	0.258556	0.273085	0.317749	0.260451	0.263739	0.258731	0.294191	0.297473	0.341661	0.401945	0.241784	0.324625	0.221494	0.245	0.289498	0.263424	0.291228	0.291494	0.295539	0.234282	0.233813	0.200242	0.252056	0.294516	0.273937	0.220725	0.263125	0.286354	0.308637	0.303067	0.265347	0.403891	0.233693	0.250931	0.292641	0.306581	0.223211	0.169226	0.298914	0.21495	0.180205	0.333872	0.260008	0.229026
PF13554	0.235374	0.272919	0.242321	0.248221	0.188032	0.327378	0.188126	0.257368	0.276088	0.292428	0.283384	0.27494	0.18971	0.194384	0.30134	0.239109	0.238301	0.266041	0.381556	0.178843	0.242385	0.224023	0.318144	0.241531	0.23934	0.209274	0.226945	0.305401	0.247031	0.193557	0.258196	0.210938	0.260794	0.173386	0.255537	0.264061	0.201166	0.196153	0.261733	0.316883	0.396918	0.154141	0.485286	0.277483	0.255864	0.224663	0.325098	0.28228	0.254509
PF13438	0.355284	0.256755	0.25496	0.259624	0.304579	0.29085	0.372905	0.239091	0.234673	0.194832	0.256779	0.336404	0.31301	0.244265	0.244276	0.247321	0.188326	0.358104	0.318181	0.29318	0.297859	0.268964	0.271549	0.182265	0.312788	0.254214	0.294472	0.216852	0.247107	0.291603	0.307563	0.284343	0.210404	0.313073	0.201126	0.262871	0.276243	0.358698	0.257369	0.292814	0.269965	0.262544	0.314736	0.284865	0.243209	0.296591	0.267488	0.2697	0.225059
PF04072	0.289856	0.197189	0.203888	0.264342	0.162439	0.363685	0.152604	0.420069	0.335101	0.430842	0.243245	0.173535	0.289429	0.144946	0.178312	0.237064	0.292782	0.222967	0.202009	0.220238	0.310996	0.626072	0.275456	0.263852	0.441368	0.241637	0.288832	0.136807	0.296615	0.273183	0.236445	0.110507	0.285946	0.224825	0.274859	0.425039	0.217849	0.280574	0.321979	0.230879	0.129847	0.384519	0.279747	0.115267	0.0780828	0.371395	0.315685	0.392228	0.126184
PF07471	0.168767	0.2517	0.239912	0.217952	0.260432	0.257139	0.21703	0.293328	0.197316	0.264382	0.247118	0.181347	0.331592	0.309543	0.256366	0.271225	0.23166	0.228802	0.273068	0.262129	0.246194	0.233179	0.278567	0.262639	0.276453	0.262731	0.304034	0.227157	0.285947	0.239693	0.265775	0.27426	0.235353	0.269118	0.269452	0.267745	0.275183	0.235269	0.400532	0.196705	0.393969	0.23554	0.228953	0.294226	0.285344	0.356209	0.299924	0.238931	0.237759
PF01609	0.332407	0.268896	0.238455	0.286033	0.310279	0.212604	0.272462	0.215011	0.269705	0.218412	0.220712	0.218766	0.258706	0.264732	0.372619	0.231469	0.415087	0.266708	0.292731	0.277687	0.316822	0.194054	0.203563	0.264265	0.227138	0.269963	0.251709	0.266654	0.171032	0.200765	0.285473	0.27977	0.217891	0.214301	0.265834	0.19839	0.307208	0.253027	0.279319	0.260351	0.293188	0.259144	0.242733	0.257198	0.326556	0.245155	0.274128	0.256993	0.30158
PF10805	0.338927	0.200806	0.37149	0.18506	0.330043	0.267144	0.219186	0.298943	0.361083	0.188248	0.202498	0.14434	0.36155	0.233292	0.291476	0.246609	0.303659	0.225639	0.154772	0.24706	0.198756	0.209589	0.272464	0.235702	0.173851	0.1515	0.409856	0.434868	0.163937	0.324349	0.231691	0.307273	0.334515	0.141921	0.327161	0.352367	0.196035	0.15601	0.203008	0.226177	0.269389	0.266901	0.260918	0.319306	0.270944	0.238989	0.265216	0.313162	0.28875
PF12088	0.276874	0.279389	0.289033	0.337347	0.244448	0.266898	0.29601	0.2856	0.268197	0.32143	0.228244	0.361551	0.281412	0.281825	0.177371	0.277711	0.290525	0.339615	0.312937	0.210141	0.33477	0.305306	0.237716	0.237577	0.193958	0.208118	0.30324	0.210227	0.235325	0.280562	0.205391	0.285964	0.235741	0.276663	0.268501	0.23077	0.247747	0.256813	0.250536	0.239621	0.292645	0.267419	0.199915	0.150416	0.235609	0.239507	0.223188	0.265883	0.236691
PF11363	0.214966	0.197804	0.40424	0.172019	0.235914	0.187447	0.203852	0.223238	0.37942	0.302389	0.242703	0.176737	0.266772	0.274293	0.238806	0.219778	0.372229	0.222212	0.247787	0.162532	0.223766	0.212285	0.226407	0.154859	0.294676	0.188755	0.369263	0.279916	0.201945	0.349838	0.312178	0.20054	0.282356	0.432876	0.314565	0.213811	0.220523	0.249222	0.203436	0.411819	0.298539	0.232239	0.225514	0.24929	0.226853	0.304536	0.21569	0.300233	0.299911
PF11985	0.15738	0.218075	0.386439	0.198658	0.122314	0.170382	0.241626	0.168625	0.324925	0.266969	0.12412	0.219663	0.27208	0.286139	0.209111	0.275054	0.37341	0.26772	0.240476	0.177135	0.211704	0.236919	0.217683	0.211226	0.310405	0.466509	0.272434	0.320654	0.344302	0.294904	0.300003	0.23943	0.36142	0.350698	0.374534	0.250414	0.271177	0.160377	0.156808	0.344214	0.272701	0.27677	0.150221	0.309968	0.252581	0.162023	0.283303	0.362128	0.333592
PF11870	0.382803	0.292763	0.264357	0.280999	0.10414	0.233928	0.15809	0.230548	0.342971	0.337653	0.162772	0.0734561	0.593525	0.278411	0.14597	0.383042	0.457332	0.291807	0.189832	0.348367	0.560822	0.299318	0.316187	0.36892	0.411177	0.170294	0.219394	0.230659	0.344507	0.336868	0.17104	0.138331	0.275382	0.114645	0.266876	0.47072	0.267657	0.114232	0.338207	0.273848	0.353238	0.491534	0.316787	0.146896	0.116448	0.310089	0.243042	0.268717	0.0999275
PF07508	0.337396	0.290545	0.226789	0.328635	0.276042	0.325776	0.290415	0.253096	0.308263	0.387457	0.16916	0.205097	0.24725	0.281186	0.300594	0.244464	0.266573	0.295677	0.183607	0.269359	0.298927	0.244131	0.225124	0.245067	0.22546	0.234646	0.203237	0.210816	0.208789	0.304402	0.224445	0.246576	0.261485	0.215571	0.288331	0.197942	0.30897	0.377705	0.310662	0.214856	0.226167	0.450038	0.220414	0.238243	0.210033	0.203272	0.273774	0.26316	0.24982
PF13202	0.178145	0.226528	0.253483	0.287519	0.23129	0.36947	0.168713	0.188508	0.349206	0.356476	0.229377	0.272497	0.300094	0.414213	0.426002	0.231409	0.186845	0.211394	0.161169	0.187035	0.227444	0.287365	0.24084	0.265783	0.212459	0.284292	0.179779	0.223396	0.209079	0.222381	0.244947	0.206285	0.206266	0.354569	0.188338	0.229481	0.21571	0.215661	0.224161	0.259047	0.31481	0.387797	0.184704	0.275182	0.124404	0.334645	0.196956	0.27956	0.342121
PF13523	0.377334	0.169161	0.252797	0.24334	0.233589	0.191502	0.271124	0.232675	0.1843	0.200918	0.279426	0.245976	0.227144	0.257768	0.340364	0.233128	0.51802	0.203146	0.199243	0.237045	0.42184	0.285853	0.370509	0.540954	0.289995	0.234939	0.344785	0.227808	0.246409	0.186061	0.195406	0.299729	0.262016	0.329314	0.268138	0.219892	0.19083	0.221748	0.339863	0.19198	0.255911	0.187123	0.284851	0.195345	0.153157	0.301051	0.265203	0.230676	0.228873
PF12167	0.3567	0.298243	0.280846	0.183399	0.261923	0.292464	0.250474	0.238148	0.208392	0.187288	0.259698	0.294967	0.264745	0.245453	0.232391	0.20982	0.266521	0.241295	0.238588	0.254693	0.164939	0.292495	0.314759	0.19554	0.35537	0.273046	0.336152	0.283859	0.254234	0.205861	0.227738	0.333904	0.215727	0.273524	0.265067	0.284696	0.255823	0.180214	0.270134	0.304238	0.257056	0.268889	0.269584	0.261749	0.156377	0.25217	0.186264	0.249733	0.297728
PF04606	0.290453	0.330548	0.273694	0.191058	0.259188	0.213323	0.224298	0.206395	0.272538	0.235213	0.244065	0.346151	0.234895	0.19449	0.172572	0.261297	0.324755	0.207584	0.342288	0.274705	0.234602	0.28903	0.161016	0.251286	0.217623	0.316623	0.218456	0.31305	0.225818	0.273443	0.331197	0.289892	0.263772	0.231068	0.324419	0.15466	0.274057	0.245389	0.24737	0.326824	0.226182	0.245149	0.243524	0.222333	0.274506	0.196682	0.327853	0.357536	0.215915
PF05926	0.274025	0.288758	0.338803	0.27005	0.249862	0.248544	0.306644	0.240586	0.352003	0.176312	0.345964	0.323097	0.250254	0.299583	0.276537	0.227529	0.254485	0.21065	0.290994	0.150694	0.221387	0.255013	0.287061	0.225417	0.289108	0.18599	0.239909	0.253863	0.255711	0.263106	0.274442	0.220327	0.296543	0.288544	0.297852	0.234704	0.269638	0.222483	0.231905	0.234832	0.234254	0.178995	0.222054	0.226214	0.252698	0.232883	0.217279	0.463097	0.332894
PF11769	0.227975	0.220451	0.38364	0.204251	0.2465	0.259823	0.263369	0.16916	0.218065	0.190212	0.231651	0.249292	0.290338	0.455428	0.264147	0.243398	0.296875	0.253945	0.210096	0.288133	0.2473	0.303033	0.194029	0.189944	0.221836	0.381086	0.197662	0.246488	0.306683	0.377043	0.115577	0.288547	0.245145	0.302099	0.234338	0.264883	0.26709	0.286826	0.412502	0.28033	0.226186	0.268398	0.404773	0.155637	0.20896	0.27297	0.169205	0.202537	0.299689
PF06366	0.314624	0.235909	0.277621	0.367184	0.219972	0.177594	0.228743	0.193064	0.220077	0.379811	0.261348	0.337435	0.311173	0.153369	0.277722	0.275709	0.324496	0.297563	0.235477	0.176944	0.24391	0.151678	0.254744	0.234421	0.226446	0.236521	0.303495	0.200904	0.297196	0.194619	0.282159	0.331036	0.330059	0.285724	0.192591	0.200038	0.3033	0.20076	0.331477	0.178744	0.238545	0.309436	0.15482	0.279345	0.351556	0.267459	0.198965	0.262297	0.273441
PF06527	0.450313	0.230963	0.288047	0.323622	0.218038	0.204332	0.39638	0.269436	0.264979	0.260697	0.265936	0.307518	0.254237	0.309583	0.186248	0.317153	0.1751	0.227937	0.214734	0.199842	0.263064	0.219986	0.292216	0.199363	0.245614	0.223896	0.295865	0.26228	0.214807	0.34727	0.244647	0.245071	0.200877	0.28895	0.221318	0.266947	0.266681	0.289606	0.307812	0.24006	0.286548	0.29721	0.293032	0.215936	0.205291	0.230554	0.224816	0.321748	0.210219
PF08463	0.273024	0.224745	0.234417	0.341618	0.23022	0.186773	0.327173	0.533801	0.265811	0.155728	0.28342	0.206459	0.188942	0.263478	0.228311	0.268645	0.255681	0.2575	0.222736	0.266206	0.207593	0.241148	0.303275	0.333012	0.303075	0.275797	0.291208	0.2472	0.355163	0.24463	0.183743	0.324885	0.232091	0.28145	0.308454	0.221853	0.221407	0.261834	0.208765	0.26644	0.210103	0.341059	0.206317	0.278264	0.255573	0.25553	0.261894	0.281009	0.211285
PF13272	0.258409	0.340231	0.339976	0.200928	0.18343	0.172994	0.284736	0.218866	0.280102	0.216816	0.161275	0.173533	0.219397	0.213887	0.461325	0.269658	0.228019	0.203589	0.284803	0.284245	0.323828	0.224016	0.290883	0.202226	0.161678	0.331984	0.310866	0.240849	0.321202	0.209785	0.164851	0.259897	0.330394	0.339	0.468615	0.408678	0.279795	0.191003	0.208431	0.220364	0.282574	0.308123	0.232671	0.193618	0.142077	0.367164	0.304385	0.458712	0.357491
PF01764	0.272231	0.211514	0.364575	0.170073	0.185934	0.217081	0.254594	0.246283	0.340792	0.219415	0.125342	0.399245	0.302814	0.279947	0.227612	0.364768	0.217816	0.186147	0.166786	0.493111	0.198146	0.252074	0.271761	0.261257	0.382107	0.470064	0.18206	0.202397	0.180288	0.160904	0.250082	0.296695	0.202429	0.431344	0.154752	0.136129	0.343521	0.20997	0.374022	0.295581	0.274183	0.254488	0.310538	0.1799	0.715477	0.200036	0.286319	0.203233	0.0845396
PF10711	0.173313	0.32798	0.473989	0.28169	0.273776	0.248148	0.205391	0.174325	0.335291	0.229593	0.259188	0.212323	0.283787	0.355233	0.190384	0.266706	0.166701	0.328118	0.204291	0.255973	0.207492	0.1683	0.295906	0.289148	0.199177	0.27617	0.176374	0.289334	0.296379	0.326085	0.320251	0.170765	0.279051	0.294323	0.240208	0.27729	0.392418	0.323015	0.212824	0.331122	0.214018	0.244226	0.25631	0.258471	0.31215	0.24176	0.173692	0.424836	0.200839
PF07022	0.324087	0.324091	0.190088	0.328025	0.297123	0.199064	0.193277	0.210776	0.280097	0.190051	0.255382	0.230055	0.450151	0.193008	0.157078	0.325336	0.198794	0.382559	0.138612	0.22534	0.481194	0.197362	0.200193	0.247322	0.27765	0.26052	0.288177	0.158324	0.238575	0.239029	0.32987	0.213133	0.259349	0.141943	0.268901	0.151391	0.195492	0.239866	0.197055	0.232289	0.307131	0.296693	0.321559	0.228085	0.192155	0.162056	0.333031	0.365931	0.215974
PF08875	0.301322	0.286248	0.254035	0.193847	0.304406	0.426174	0.215656	0.186115	0.189989	0.204397	0.274496	0.163966	0.247606	0.304365	0.365795	0.397117	0.171327	0.208024	0.264348	0.317044	0.356182	0.257654	0.484432	0.326393	0.255526	0.26765	0.159273	0.303191	0.2619	0.222553	0.233804	0.197245	0.383242	0.167783	0.242806	0.24655	0.165516	0.24789	0.181486	0.443335	0.179002	0.386594	0.259604	0.258738	0.289758	0.255801	0.252708	0.2215	0.193837
PF05015	0.380515	0.200751	0.296208	0.357619	0.300874	0.215085	0.304698	0.390405	0.231121	0.161071	0.362342	0.222942	0.349026	0.211824	0.223435	0.255752	0.240867	0.158517	0.375645	0.159526	0.212585	0.313554	0.288802	0.232833	0.277177	0.276484	0.251033	0.188023	0.198839	0.251035	0.261949	0.230988	0.25219	0.186418	0.330858	0.204785	0.215793	0.272016	0.255518	0.202416	0.257708	0.29078	0.338634	0.308628	0.239642	0.228818	0.250058	0.219093	0.231354
PF13391	0.205179	0.32144	0.347648	0.229095	0.281716	0.240263	0.303161	0.27659	0.239794	0.260984	0.239793	0.216253	0.307672	0.260971	0.240851	0.222899	0.241368	0.215951	0.309352	0.258176	0.297477	0.262065	0.241313	0.307726	0.259792	0.22869	0.246281	0.21422	0.285918	0.25612	0.226629	0.269934	0.176226	0.318137	0.285781	0.293168	0.239384	0.266648	0.268858	0.351725	0.258659	0.224595	0.249827	0.295099	0.311794	0.192424	0.229226	0.180174	0.285664
PF00654	0.331898	0.123345	0.35852	0.305774	0.158947	0.230064	0.251072	0.288568	0.206795	0.13375	0.277222	0.243831	0.260916	0.172001	0.187895	0.292697	0.2129	0.240874	0.262213	0.252785	0.389423	0.189394	0.247585	0.219404	0.262888	0.215838	0.306016	0.211427	0.295664	0.246379	0.298593	0.224226	0.235214	0.205038	0.267634	0.203705	0.217029	0.259735	0.290201	0.258638	0.228118	0.270194	0.285751	0.240569	0.222908	0.28083	0.210251	0.305751	0.287313
PF05100	0.285805	0.281511	0.305316	0.266145	0.258169	0.233932	0.193017	0.259899	0.233863	0.237287	0.229678	0.251586	0.21846	0.222254	0.23087	0.207878	0.283044	0.234316	0.233041	0.324722	0.252814	0.262287	0.192315	0.300103	0.220142	0.244824	0.253906	0.192629	0.183674	0.248594	0.289827	0.232395	0.333986	0.282033	0.314417	0.229011	0.179964	0.204053	0.263754	0.333015	0.232945	0.302733	0.263612	0.220426	0.224771	0.200809	0.221691	0.206243	0.238907
PF03524	0.223445	0.221749	0.30501	0.257953	0.339594	0.264074	0.278347	0.257266	0.201452	0.30487	0.269003	0.210937	0.257975	0.201183	0.182704	0.373115	0.247578	0.153461	0.257117	0.278372	0.293078	0.25463	0.259019	0.239526	0.162834	0.210938	0.25829	0.271373	0.29485	0.218956	0.206159	0.249389	0.303966	0.246588	0.244831	0.223772	0.294999	0.222457	0.236151	0.386058	0.221172	0.276504	0.265402	0.215966	0.253002	0.287943	0.18246	0.239546	0.236669
PF07578	0.336731	0.283504	0.358985	0.27098	0.230985	0.195768	0.170265	0.232738	0.242532	0.173467	0.406882	0.25287	0.253552	0.195668	0.16339	0.307655	0.17985	0.183161	0.200023	0.148937	0.212175	0.368237	0.143582	0.248243	0.236249	0.263858	0.343969	0.245363	0.272825	0.19173	0.259089	0.300203	0.332609	0.257036	0.260607	0.262993	0.154554	0.250895	0.337156	0.25562	0.237945	0.237278	0.248249	0.267179	0.325068	0.387023	0.254612	0.252849	0.299252
PF13588	0.205896	0.285962	0.299718	0.315876	0.238826	0.252744	0.19939	0.255425	0.242886	0.236417	0.265846	0.255099	0.237642	0.256724	0.194374	0.284402	0.234789	0.179078	0.258098	0.243856	0.368765	0.220575	0.243661	0.269145	0.256985	0.227362	0.291966	0.239109	0.238744	0.293957	0.277038	0.225295	0.238953	0.246647	0.23955	0.217576	0.206335	0.270899	0.267422	0.22481	0.224684	0.30119	0.291082	0.19408	0.23907	0.277821	0.264051	0.279529	0.185229
PF00232	0.250435	0.208009	0.284697	0.308403	0.255131	0.300573	0.161802	0.250152	0.185022	0.200343	0.231685	0.229997	0.327625	0.510857	0.193966	0.249782	0.435052	0.214283	0.193164	0.283289	0.295112	0.147029	0.212374	0.27353	0.288281	0.260401	0.286467	0.230801	0.247173	0.261813	0.171124	0.26554	0.266797	0.259401	0.190937	0.269161	0.271616	0.210124	0.298255	0.202783	0.304584	0.257216	0.604139	0.253395	0.169901	0.276201	0.24321	0.240477	0.321845
PF04586	0.271842	0.203623	0.184483	0.207862	0.250287	0.249785	0.190821	0.245563	0.206078	0.289126	0.296562	0.197407	0.307432	0.189874	0.236272	0.255367	0.301181	0.244972	0.170707	0.305197	0.224954	0.266957	0.275859	0.28741	0.260848	0.185551	0.277214	0.217098	0.219561	0.205658	0.324138	0.211324	0.26	0.335889	0.286823	0.210992	0.303517	0.267547	0.276745	0.223778	0.196772	0.206837	0.207003	0.359024	0.226192	0.328895	0.282374	0.196158	0.284388
PF07321	0.190301	0.239079	0.167781	0.379731	0.214546	0.213747	0.383561	0.249856	0.269081	0.288908	0.244568	0.267189	0.117395	0.314932	0.390883	0.264903	0.312579	0.150592	0.366468	0.223245	0.167351	0.199553	0.128556	0.328389	0.249951	0.39358	0.277394	0.282979	0.259086	0.098108	0.496591	0.444883	0.205337	0.243612	0.269649	0.134513	0.30425	0.25927	0.0985772	0.270006	0.192745	0.154722	0.241076	0.201101	0.397763	0.246229	0.23608	0.187401	0.351457
PF04434	0.118037	0.177503	0.0850151	0.200783	0.162787	0.321427	0.158115	0.214808	0.512134	0.391451	0.169318	0.0959808	0.418773	0.155341	0.0732148	0.232746	0.159671	0.211706	0.141117	0.26647	0.116371	0.534728	0.298876	0.207944	0.572817	0.340327	0.248833	0.158718	0.308183	0.150163	0.10596	0.111069	0.390048	0.107008	0.109064	0.230732	0.197544	0.202645	0.25674	0.229086	0.269684	0.357848	0.359613	0.194261	0.126229	0.176769	0.105197	0.325469	0.1507
PF07217	0.329919	0.178848	0.324576	0.0851563	0.258636	0.119673	0.28105	0.234923	0.221699	0.234145	0.295232	0.287815	0.240148	0.379146	0.137516	0.17119	0.338497	0.319314	0.242392	0.284038	0.291818	0.32304	0.386322	0.288444	0.284644	0.343661	0.28152	0.266201	0.297512	0.219811	0.142176	0.215231	0.157178	0.289783	0.199542	0.374065	0.111405	0.231725	0.36549	0.239051	0.377864	0.211934	0.328744	0.185413	0.419202	0.18317	0.19436	0.167117	0.184986
PF02985	0.151602	0.300643	0.185086	0.163213	0.146152	0.152204	0.238384	0.122659	0.32367	0.249215	0.183016	0.194125	0.300277	0.260347	0.282329	0.496404	0.382427	0.192773	0.177396	0.270845	0.353326	0.270556	0.205562	0.270311	0.154686	0.271778	0.182509	0.302707	0.365229	0.389687	0.309927	0.182448	0.258817	0.29053	0.26324	0.174737	0.270804	0.272946	0.225743	0.181696	0.191994	0.293077	0.428054	0.229603	0.141068	0.220297	0.27281	0.17171	0.174895
PF15538	0.187832	0.236528	0.1874	0.242871	0.182387	0.219771	0.264328	0.227122	0.241033	0.367638	0.217246	0.193864	0.22565	0.36534	0.317189	0.249379	0.338806	0.193662	0.180324	0.280565	0.220923	0.199631	0.321789	0.218259	0.255356	0.367723	0.21774	0.238221	0.26894	0.275316	0.278183	0.266517	0.270466	0.291645	0.201136	0.24186	0.297202	0.253681	0.272611	0.222881	0.298464	0.277709	0.403219	0.254928	0.181721	0.211294	0.182122	0.230888	0.354756
PF13088	0.302513	0.276222	0.266366	0.208461	0.32394	0.177548	0.304195	0.21035	0.320761	0.300633	0.219778	0.254595	0.236628	0.223958	0.201884	0.217111	0.268028	0.396438	0.210662	0.212415	0.275105	0.236473	0.260478	0.211235	0.256061	0.252166	0.285866	0.178702	0.241318	0.158821	0.180259	0.355802	0.327873	0.247404	0.331358	0.403942	0.292209	0.261778	0.2465	0.249563	0.200909	0.168844	0.306261	0.200286	0.271149	0.261226	0.290494	0.218513	0.175775
PF02316	0.300406	0.286108	0.163634	0.209796	0.170401	0.233099	0.126875	0.290431	0.389478	0.307376	0.135555	0.226257	0.281738	0.317698	0.179353	0.245974	0.177276	0.289551	0.22112	0.260275	0.229776	0.189924	0.23988	0.241981	0.308019	0.363039	0.320951	0.146361	0.296922	0.215546	0.231177	0.299421	0.310214	0.128617	0.25989	0.240504	0.177745	0.260239	0.26247	0.208415	0.264218	0.317113	0.311242	0.228822	0.245077	0.21085	0.265991	0.206865	0.206403
PF13384	0.23051	0.228447	0.287748	0.220807	0.175331	0.23384	0.273466	0.224318	0.269534	0.214895	0.192623	0.183989	0.229962	0.254497	0.296565	0.2612	0.246562	0.238155	0.198061	0.273635	0.258079	0.230216	0.299539	0.266102	0.266506	0.153994	0.25688	0.19639	0.194387	0.249179	0.23542	0.303014	0.265672	0.194504	0.271549	0.199948	0.329297	0.450601	0.226168	0.225835	0.176925	0.325341	0.194758	0.323288	0.288019	0.187849	0.239571	0.212505	0.325645
PF01943	0.258422	0.313387	0.206474	0.300934	0.286859	0.233556	0.201192	0.295437	0.210352	0.386975	0.372813	0.238634	0.245381	0.229918	0.262208	0.231802	0.193521	0.257714	0.301451	0.221083	0.230362	0.179826	0.253606	0.184587	0.228904	0.321305	0.257349	0.149775	0.285836	0.25494	0.268198	0.212033	0.304831	0.251626	0.167516	0.297637	0.182885	0.262196	0.224257	0.264453	0.319809	0.309782	0.245336	0.218125	0.251124	0.235832	0.220406	0.245738	0.204716
PF04234	0.255403	0.162859	0.17046	0.28421	0.236123	0.244802	0.279355	0.222771	0.208468	0.221422	0.248263	0.201804	0.180613	0.369292	0.213399	0.174024	0.233816	0.202529	0.204776	0.276463	0.285983	0.303398	0.226026	0.230298	0.261188	0.226279	0.250755	0.267637	0.238927	0.289273	0.337279	0.251604	0.242743	0.420098	0.323788	0.202633	0.248667	0.335192	0.262527	0.217578	0.232169	0.209358	0.276517	0.196309	0.229148	0.221364	0.326904	0.218517	0.219286
PF01935	0.280763	0.285141	0.268136	0.23135	0.263247	0.248581	0.197374	0.250567	0.273042	0.301911	0.293202	0.225709	0.276203	0.24742	0.209069	0.246328	0.244546	0.267569	0.223815	0.193917	0.247409	0.312587	0.236928	0.178918	0.278997	0.298115	0.27806	0.252491	0.242387	0.228748	0.29055	0.213943	0.216705	0.246729	0.313377	0.207505	0.360564	0.265746	0.216802	0.240379	0.211507	0.273733	0.193039	0.316314	0.246875	0.252899	0.236378	0.20431	0.229166
PF06805	0.291803	0.259287	0.309198	0.232521	0.215986	0.168212	0.193802	0.27597	0.28415	0.224077	0.195327	0.198184	0.323944	0.176225	0.22326	0.197484	0.296787	0.210156	0.292882	0.220568	0.250662	0.200042	0.231899	0.196398	0.207829	0.231561	0.227336	0.26947	0.170889	0.236313	0.241307	0.280819	0.23403	0.23666	0.291745	0.240625	0.27643	0.265182	0.255221	0.277443	0.202742	0.234276	0.224992	0.230114	0.259401	0.262269	0.179467	0.231453	0.26073
PF13655	0.1867	0.214269	0.121897	0.190107	0.218078	0.205593	0.191084	0.287995	0.21565	0.269803	0.191187	0.2064	0.169409	0.177058	0.205222	0.462284	0.172477	0.268199	0.242425	0.242331	0.187983	0.268576	0.312795	0.191735	0.16995	0.236948	0.273757	0.276199	0.129839	0.273633	0.166716	0.151189	0.211194	0.199387	0.173063	0.293248	0.156467	0.549908	0.283502	0.260534	0.1192	0.613689	0.242721	0.241653	0.158415	0.229911	0.244476	0.243412	0.238791
PF02534	0.259993	0.295532	0.312272	0.269532	0.199952	0.23721	0.253587	0.195505	0.194366	0.263388	0.25587	0.27279	0.249289	0.268292	0.287392	0.19928	0.278194	0.225465	0.211674	0.281041	0.230349	0.275147	0.259136	0.195437	0.213784	0.240298	0.254931	0.234452	0.240217	0.284236	0.195007	0.308568	0.276791	0.172002	0.252064	0.233393	0.266124	0.277817	0.225561	0.245029	0.224457	0.273591	0.246523	0.26233	0.340991	0.2522	0.234853	0.232109	0.275157
PF10923	0.413381	0.228864	0.37574	0.332353	0.317404	0.39151	0.246343	0.260763	0.210147	0.275716	0.0959841	0.180225	0.330267	0.265512	0.203374	0.259911	0.261479	0.322457	0.295697	0.138471	0.17217	0.234167	0.231623	0.234929	0.167211	0.401662	0.201731	0.484745	0.132096	0.237526	0.294166	0.162101	0.211137	0.240965	0.216653	0.342553	0.197024	0.282133	0.28785	0.178569	0.291036	0.231275	0.143595	0.240017	0.322642	0.397614	0.203391	0.199017	0.264537
PF04404	0.218429	0.209801	0.306374	0.17624	0.188654	0.234982	0.152281	0.17239	0.270562	0.357529	0.203572	0.294869	0.334269	0.254091	0.194532	0.266789	0.152062	0.208091	0.16542	0.343025	0.20953	0.236273	0.405965	0.243805	0.298129	0.187126	0.128082	0.320582	0.226139	0.141824	0.251543	0.196308	0.194466	0.2242	0.204113	0.256159	0.212556	0.276854	0.151879	0.22152	0.190121	0.295039	0.312541	0.246752	0.241962	0.193617	0.298246	0.289152	0.184085
PF17482	0.264772	0.188335	0.194348	0.281688	0.254184	0.165708	0.378145	0.289257	0.278835	0.304952	0.239729	0.282934	0.213157	0.222943	0.189957	0.2742	0.191959	0.302076	0.249962	0.292812	0.235368	0.4115	0.227044	0.287058	0.198845	0.401852	0.170865	0.199639	0.248677	0.150888	0.214362	0.254502	0.291365	0.170198	0.239212	0.286335	0.187492	0.333626	0.1732	0.250089	0.20476	0.286158	0.232247	0.208072	0.382986	0.11528	0.185773	0.341627	0.307471
PF11284	0.371599	0.231651	0.383395	0.24999	0.274822	0.248748	0.250768	0.364465	0.257804	0.203332	0.204876	0.191164	0.224296	0.242281	0.268193	0.200766	0.28872	0.154381	0.195993	0.191365	0.219723	0.273087	0.27144	0.231035	0.269956	0.18084	0.13793	0.273715	0.182233	0.19688	0.326803	0.284282	0.13719	0.191345	0.242702	0.177239	0.230502	0.270679	0.167932	0.248735	0.307708	0.211722	0.252352	0.324069	0.278281	0.429894	0.192315	0.295477	0.251341
PF05929	0.239151	0.234507	0.328516	0.170306	0.270129	0.222043	0.25087	0.240988	0.210374	0.235126	0.279289	0.221566	0.260499	0.252014	0.248003	0.25104	0.331895	0.228831	0.276538	0.240229	0.2175	0.238721	0.240699	0.23942	0.199552	0.175465	0.239454	0.272248	0.331561	0.262328	0.264785	0.388049	0.211636	0.262949	0.258131	0.292544	0.293849	0.234927	0.169	0.259742	0.271954	0.20363	0.208413	0.336559	0.13896	0.244921	0.224397	0.25434	0.245414
PF00468	0.256445	0.207071	0.291665	0.227569	0.309049	0.352029	0.283262	0.173356	0.29524	0.200579	0.221256	0.220911	0.193221	0.288438	0.173931	0.265676	0.27366	0.269633	0.221239	0.223651	0.257861	0.323546	0.232235	0.299614	0.244396	0.231309	0.301193	0.24265	0.211678	0.244376	0.268238	0.23116	0.216252	0.288957	0.199609	0.40011	0.289855	0.222593	0.312159	0.16128	0.245335	0.205473	0.243632	0.274776	0.226209	0.259431	0.294355	0.247386	0.264853
PF12844	0.251136	0.305228	0.17867	0.323186	0.216682	0.480373	0.161222	0.29293	0.252733	0.263927	0.16669	0.260923	0.389912	0.135618	0.240678	0.171571	0.336847	0.301307	0.131277	0.176601	0.112189	0.258266	0.292676	0.198033	0.159163	0.348682	0.259117	0.146224	0.210597	0.19749	0.285087	0.220182	0.172222	0.178194	0.374163	0.210623	0.319715	0.21251	0.348233	0.179799	0.178346	0.251053	0.117302	0.280377	0.262569	0.222855	0.245775	0.318476	0.2137
PF02589	0.400687	0.240813	0.214945	0.238425	0.136929	0.235964	0.117496	0.254798	0.337368	0.272716	0.250433	0.0888134	0.454826	0.228322	0.172957	0.3337	0.32614	0.310243	0.126659	0.299789	0.259582	0.244403	0.206893	0.317973	0.365424	0.11599	0.302801	0.207319	0.310031	0.271443	0.207538	0.142341	0.326925	0.0769881	0.296631	0.602483	0.238351	0.196422	0.309723	0.251477	0.17874	0.333892	0.344857	0.15815	0.237101	0.162352	0.335356	0.338429	0.211802
PF05944	0.24622	0.31286	0.324655	0.196287	0.223569	0.27465	0.212764	0.268312	0.296298	0.153497	0.271047	0.256399	0.162745	0.312593	0.296397	0.344349	0.275963	0.185212	0.223588	0.203073	0.148472	0.231472	0.244646	0.175404	0.282881	0.231422	0.336262	0.237051	0.180397	0.250903	0.228391	0.234948	0.244072	0.285271	0.227257	0.211244	0.28103	0.297708	0.200417	0.221874	0.246716	0.274115	0.23622	0.251377	0.23894	0.25744	0.25394	0.294458	0.266818
PF05125	0.194717	0.297825	0.30477	0.164576	0.216299	0.198092	0.204616	0.208436	0.240657	0.237158	0.230399	0.240727	0.225125	0.169082	0.261393	0.24804	0.297041	0.252044	0.20643	0.283742	0.219563	0.200105	0.239986	0.247647	0.281292	0.333557	0.274956	0.184784	0.208506	0.214026	0.215962	0.284745	0.291187	0.307319	0.226154	0.173299	0.235294	0.243654	0.245266	0.225841	0.207356	0.194564	0.200008	0.190913	0.20387	0.192913	0.274564	0.334738	0.246722
PF07721	0.186279	0.265053	0.267613	0.242317	0.212168	0.226171	0.197816	0.209008	0.239808	0.185424	0.201674	0.123649	0.289516	0.363238	0.336888	0.25592	0.431954	0.193473	0.289863	0.218682	0.187917	0.216189	0.229953	0.157095	0.177066	0.247343	0.282696	0.250157	0.293481	0.414981	0.29335	0.33624	0.273629	0.165023	0.232057	0.195082	0.209939	0.251952	0.243202	0.210541	0.332011	0.264412	0.219828	0.221529	0.213287	0.194394	0.17612	0.196226	0.204376
PF12172	0.26075	0.199214	0.242883	0.176145	0.234261	0.331053	0.259824	0.209979	0.243475	0.269834	0.209354	0.327521	0.266086	0.222841	0.214952	0.220991	0.264914	0.322547	0.251026	0.207282	0.192666	0.158689	0.246316	0.173638	0.277384	0.300894	0.216202	0.242588	0.196406	0.240158	0.326333	0.213537	0.219597	0.25017	0.251014	0.267252	0.256927	0.195935	0.226671	0.271623	0.253784	0.26415	0.197335	0.266726	0.344498	0.197402	0.178444	0.227623	0.283734
PF13463	0.294458	0.203769	0.250667	0.255613	0.219028	0.200614	0.190211	0.148953	0.233074	0.275318	0.18964	0.211234	0.196026	0.586914	0.239269	0.261132	0.26878	0.235993	0.145679	0.235731	0.256054	0.208388	0.217414	0.231718	0.205595	0.206744	0.221244	0.281397	0.339826	0.273133	0.223656	0.158542	0.240348	0.289207	0.264522	0.337347	0.322286	0.181616	0.299276	0.244751	0.180025	0.217148	0.422361	0.159981	0.298242	0.202507	0.41389	0.205598	0.382252
PF01526	0.247555	0.246668	0.275493	0.220754	0.219897	0.28156	0.294921	0.151248	0.154655	0.210476	0.259313	0.225713	0.313577	0.300328	0.237923	0.21787	0.221021	0.282705	0.236662	0.215259	0.207327	0.279701	0.223463	0.209874	0.239892	0.323343	0.276109	0.279834	0.23195	0.305368	0.202684	0.197899	0.211502	0.145098	0.219107	0.311877	0.247414	0.305679	0.262221	0.224206	0.231454	0.277213	0.28704	0.179818	0.216281	0.20704	0.253477	0.216809	0.214027
PF08042	0.398293	0.264376	0.186418	0.244928	0.337155	0.194678	0.294859	0.117089	0.232857	0.216639	0.188465	0.204465	0.29789	0.181994	0.265559	0.315645	0.194909	0.23063	0.262401	0.158869	0.23255	0.236478	0.186486	0.207874	0.209064	0.222596	0.274348	0.391809	0.228856	0.312259	0.309898	0.291557	0.254563	0.251972	0.359021	0.22341	0.255181	0.303182	0.207655	0.295551	0.198153	0.225586	0.274554	0.280737	0.289331	0.284833	0.272287	0.247112	0.182739
PF13700	0.28918	0.27655	0.399132	0.267531	0.226702	0.299687	0.213203	0.249461	0.168583	0.274182	0.244831	0.233148	0.230346	0.211959	0.29942	0.28569	0.227939	0.269356	0.196003	0.248371	0.22525	0.171536	0.222824	0.224101	0.295218	0.325499	0.172171	0.180482	0.198756	0.217936	0.201127	0.199837	0.247544	0.273511	0.210761	0.182169	0.214724	0.274756	0.179341	0.199775	0.235419	0.27632	0.293894	0.243776	0.207594	0.254423	0.215077	0.252549	0.294607
PF06067	0.207546	0.312224	0.234083	0.242405	0.255041	0.219106	0.24391	0.181293	0.278426	0.205281	0.265371	0.228835	0.232094	0.246984	0.294184	0.190659	0.273611	0.246526	0.213414	0.273556	0.225918	0.229806	0.293255	0.210473	0.210941	0.248082	0.231162	0.237567	0.265624	0.18525	0.225993	0.178919	0.316574	0.266565	0.333929	0.292842	0.251437	0.237507	0.239005	0.245618	0.278977	0.191627	0.190838	0.325178	0.286854	0.193414	0.193365	0.20649	0.221554
PF16460	0.280191	0.237958	0.222487	0.241449	0.189788	0.172874	0.278027	0.31081	0.282786	0.214511	0.237608	0.34961	0.240294	0.238601	0.250594	0.254994	0.192287	0.23234	0.265259	0.287921	0.209041	0.203008	0.233941	0.18365	0.237591	0.236161	0.214832	0.171528	0.201604	0.314981	0.328066	0.196694	0.268779	0.254488	0.201304	0.25844	0.279619	0.181584	0.227236	0.194376	0.201826	0.198885	0.188751	0.234839	0.237047	0.2662	0.227442	0.320898	0.224869
PF09718	0.23925	0.23433	0.314677	0.183775	0.220596	0.253001	0.22763	0.285913	0.238575	0.278565	0.201328	0.242968	0.186012	0.272196	0.204524	0.351393	0.224916	0.221726	0.278091	0.195606	0.269546	0.213672	0.264013	0.233907	0.231162	0.299221	0.28309	0.241856	0.158715	0.215853	0.269252	0.320324	0.244761	0.228571	0.302088	0.2383	0.191892	0.25389	0.221501	0.201039	0.232907	0.257445	0.281878	0.151587	0.235278	0.15	0.208559	0.253059	0.22965
PF13550	0.271863	0.29543	0.274918	0.22	0.207984	0.232139	0.239042	0.318345	0.26608	0.24555	0.298703	0.177489	0.290579	0.308144	0.247472	0.271147	0.279604	0.255117	0.233439	0.279084	0.267668	0.209676	0.278717	0.210474	0.22466	0.18898	0.256702	0.278555	0.207401	0.321244	0.172336	0.210532	0.205125	0.203852	0.223425	0.189099	0.211313	0.231145	0.355485	0.231833	0.274987	0.222194	0.226222	0.188494	0.236779	0.196763	0.222901	0.313542	0.234766
PF00959	0.290765	0.324959	0.207754	0.214988	0.22241	0.197294	0.223711	0.230536	0.221213	0.141131	0.205425	0.233216	0.213434	0.229647	0.216809	0.297326	0.191864	0.1664	0.222781	0.229142	0.219099	0.222449	0.286597	0.32121	0.247052	0.273277	0.382377	0.217713	0.275651	0.21661	0.226961	0.236634	0.208607	0.277624	0.427388	0.179405	0.191203	0.250322	0.201826	0.233426	0.213344	0.270185	0.209868	0.240592	0.214672	0.216371	0.272967	0.349969	0.256312
PF10123	0.335353	0.135717	0.216688	0.233742	0.306028	0.234391	0.18713	0.27775	0.225886	0.265605	0.159498	0.273878	0.200831	0.228398	0.325631	0.222249	0.163926	0.166428	0.229122	0.221328	0.182242	0.222174	0.227025	0.171936	0.298448	0.272696	0.170086	0.397596	0.314648	0.30821	0.186339	0.211184	0.256993	0.179516	0.272159	0.273788	0.254718	0.252234	0.179471	0.176876	0.245974	0.229379	0.209039	0.225548	0.221083	0.218495	0.260574	0.271735	0.356809
PF05356	0.163382	0.207387	0.258321	0.245247	0.212179	0.194125	0.239617	0.1457	0.210349	0.166915	0.342509	0.190419	0.283037	0.271213	0.234924	0.23111	0.250031	0.20411	0.263534	0.162818	0.490058	0.179719	0.267459	0.160553	0.217941	0.297516	0.18668	0.188685	0.263592	0.212658	0.182504	0.266845	0.208796	0.37567	0.328197	0.27169	0.246037	0.239202	0.249568	0.213067	0.218761	0.218047	0.244387	0.21807	0.250142	0.17693	0.156445	0.357302	0.212199
PF16459	0.167389	0.193867	0.242356	0.201196	0.196373	0.263314	0.206959	0.152209	0.28838	0.191642	0.28268	0.225699	0.278778	0.273962	0.233003	0.216925	0.25515	0.287369	0.214826	0.321899	0.232491	0.216459	0.33662	0.198339	0.251351	0.318916	0.204074	0.20615	0.25954	0.276221	0.26879	0.242437	0.219026	0.189161	0.261848	0.251289	0.228071	0.248076	0.214376	0.252393	0.237404	0.204347	0.252918	0.243548	0.264815	0.259746	0.244481	0.358069	0.221843
PF16754	0.146889	0.190272	0.280752	0.203582	0.18171	0.15477	0.175999	0.258153	0.306686	0.181515	0.205603	0.267171	0.100855	0.29181	0.400757	0.285351	0.208293	0.203554	0.214947	0.156983	0.210665	0.178339	0.178478	0.322703	0.177412	0.123686	0.346033	0.16542	0.222644	0.127835	0.279731	0.268204	0.231217	0.212165	0.259797	0.172671	0.229859	0.185866	0.209145	0.208315	0.409849	0.285607	0.161203	0.235198	0.250595	0.223056	0.201177	0.216526	0.277614
PF06594	0.370338	0.196954	0.257953	0.130608	0.391519	0.288855	0.15152	0.144593	0.225664	0.275608	0.277464	0.420846	0.215263	0.481068	0.233807	0.185126	0.22905	0.168919	0.225289	0.167918	0.202456	0.200755	0.313333	0.153708	0.3267	0.193584	0.194004	0.281379	0.421077	0.227194	0.245127	0.340968	0.185457	0.13903	0.198718	0.163673	0.222271	0.183924	0.373226	0.169902	0.207658	0.259296	0.188109	0.306071	0.297266	0.17965	0.217808	0.274972	0.239173
PF13693	0.215823	0.241665	0.245871	0.217373	0.161784	0.236928	0.197153	0.25163	0.293583	0.236443	0.300124	0.227774	0.249337	0.159257	0.320003	0.274128	0.246719	0.209597	0.24432	0.267356	0.204543	0.160415	0.312453	0.217767	0.393888	0.159823	0.334712	0.192572	0.182281	0.290101	0.263921	0.231671	0.374093	0.266939	0.20154	0.344247	0.21487	0.260965	0.237133	0.221804	0.193423	0.202001	0.15454	0.214414	0.183343	0.286779	0.198814	0.209163	0.175043
PF08822	0.348847	0.275234	0.16022	0.160049	0.263237	0.238152	0.146469	0.28145	0.237036	0.277607	0.222595	0.221346	0.318346	0.195734	0.157885	0.255955	0.143756	0.155884	0.210002	0.299108	0.17143	0.16175	0.356171	0.180783	0.180477	0.344955	0.230289	0.177843	0.279672	0.263255	0.226109	0.186433	0.314619	0.257038	0.250459	0.294246	0.139842	0.179929	0.208479	0.257212	0.189527	0.239123	0.18919	0.250597	0.239121	0.310528	0.238399	0.313134	0.167841
PF04865	0.188968	0.159237	0.234119	0.238809	0.298396	0.244431	0.262756	0.188493	0.185981	0.432118	0.303946	0.25985	0.159048	0.298522	0.138088	0.258505	0.120995	0.309284	0.146484	0.190104	0.168029	0.37416	0.158954	0.156584	0.137345	0.247563	0.260844	0.271359	0.182868	0.15105	0.24776	0.180947	0.303119	0.179028	0.331148	0.331495	0.155462	0.261024	0.225647	0.222857	0.31752	0.259757	0.204012	0.24391	0.254096	0.249632	0.21097	0.356058	0.226218
PF11185	0.256718	0.283124	0.194443	0.196651	0.175419	0.237347	0.196532	0.269288	0.2316	0.276719	0.225625	0.225526	0.283409	0.210868	0.190476	0.241264	0.177144	0.268566	0.225534	0.20617	0.22805	0.285361	0.262	0.285378	0.189043	0.220506	0.213414	0.196105	0.203641	0.165946	0.210725	0.164954	0.270629	0.299665	0.330683	0.182813	0.221514	0.223974	0.229534	0.262885	0.247781	0.246843	0.186801	0.241461	0.279087	0.212966	0.263581	0.206664	0.247005
PF04829	0.214363	0.227758	0.259274	0.175517	0.24637	0.203604	0.160873	0.1718	0.197579	0.274537	0.284784	0.206713	0.252651	0.317932	0.207514	0.221056	0.365182	0.179054	0.185781	0.174889	0.261402	0.189769	0.328893	0.239987	0.225147	0.335788	0.308835	0.217427	0.279435	0.318093	0.178152	0.334812	0.267866	0.205161	0.234902	0.192061	0.152775	0.22175	0.245019	0.225266	0.384984	0.3165	0.225378	0.285354	0.21091	0.226096	0.19054	0.249288	0.244066
PF07377	0.336835	0.162676	0.245074	0.13543	0.332202	0.286358	0.179679	0.432245	0.127932	0.145181	0.322762	0.219006	0.165146	0.334326	0.287864	0.261836	0.298295	0.262585	0.196769	0.252754	0.160175	0.260345	0.13121	0.181921	0.259824	0.186487	0.36671	0.20559	0.27298	0.342952	0.220692	0.291128	0.114798	0.319816	0.249983	0.239985	0.239818	0.144427	0.13778	0.123297	0.150167	0.399175	0.115751	0.172482	0.220399	0.224299	0.174466	0.15563	0.209005
PF13492	0.227073	0.340395	0.200237	0.234241	0.203859	0.232087	0.246333	0.28536	0.170895	0.180477	0.344718	0.256328	0.200192	0.234594	0.277925	0.188373	0.172018	0.324273	0.228142	0.211716	0.210956	0.159099	0.334186	0.180453	0.311002	0.257672	0.223469	0.159582	0.155484	0.222516	0.220644	0.172223	0.246891	0.251468	0.160127	0.192698	0.145408	0.179283	0.208165	0.183425	0.38062	0.174667	0.226778	0.306962	0.208822	0.356182	0.482941	0.365818	0.169754
PF04287	0.273393	0.216214	0.100993	0.128128	0.188092	0.264006	0.224386	0.229337	0.175194	0.142155	0.335906	0.413007	0.210013	0.147968	0.162506	0.547743	0.186342	0.100038	0.115156	0.333964	0.16419	0.176255	0.174414	0.328143	0.179691	0.227174	0.235754	0.416543	0.244547	0.10427	0.192102	0.0502726	0.0658943	0.261745	0.0754251	0.240941	0.333865	0.338523	0.350868	0.115808	0.246602	0.359462	0.309975	0.36362	0.246182	0.166731	0.490835	0.293767	0.356476
PF13208	0.346785	0.220462	0.248906	0.309632	0.258206	0.167609	0.169897	0.172183	0.17663	0.194235	0.233298	0.272416	0.29556	0.20614	0.203244	0.207417	0.199192	0.245752	0.29445	0.166513	0.252195	0.239185	0.176392	0.175106	0.207084	0.310585	0.249838	0.285111	0.251351	0.204295	0.210061	0.216916	0.194875	0.162634	0.224982	0.201384	0.21652	0.263622	0.245259	0.252065	0.234712	0.177039	0.163241	0.373871	0.251191	0.383725	0.213257	0.28821	0.237375
PF02350	0.325182	0.288312	0.197476	0.264944	0.351644	0.17968	0.233585	0.243891	0.190973	0.205	0.231461	0.285492	0.254233	0.187316	0.213305	0.146179	0.253371	0.21395	0.200435	0.196506	0.260152	0.246444	0.282086	0.177355	0.147879	0.225439	0.288731	0.202667	0.180995	0.216064	0.245568	0.349829	0.15546	0.208911	0.223657	0.240693	0.235409	0.243179	0.210629	0.271541	0.247266	0.250176	0.29682	0.228401	0.215673	0.255982	0.234907	0.247971	0.232353
PF10109	0.316623	0.237505	0.289125	0.184267	0.138685	0.219379	0.378167	0.409651	0.281428	0.26473	0.275376	0.235602	0.189015	0.231764	0.178193	0.244171	0.133811	0.248355	0.161853	0.179859	0.27448	0.32839	0.355714	0.219374	0.215729	0.169725	0.227311	0.19339	0.165364	0.223886	0.256847	0.261522	0.24981	0.216248	0.329834	0.304412	0.256502	0.417246	0.179149	0.196389	0.174673	0.266668	0.222072	0.128714	0.287598	0.297631	0.138616	0.393963	0.281726
PF04335	0.267523	0.255781	0.222758	0.228058	0.249825	0.241495	0.252147	0.156621	0.18314	0.250007	0.13982	0.24904	0.207308	0.268595	0.223515	0.173472	0.227707	0.186127	0.224146	0.267817	0.234934	0.329213	0.309203	0.241075	0.245779	0.247406	0.26139	0.245491	0.293242	0.149982	0.286295	0.219352	0.277136	0.214883	0.221166	0.26716	0.172478	0.263078	0.200779	0.242165	0.227256	0.24199	0.264769	0.240198	0.215583	0.230781	0.270805	0.201719	0.204446
PF06891	0.266273	0.197649	0.310125	0.230692	0.18249	0.216272	0.224439	0.17477	0.220478	0.232648	0.282527	0.257291	0.222556	0.186555	0.271683	0.35027	0.208517	0.203526	0.236759	0.18072	0.192772	0.205005	0.377427	0.19825	0.199643	0.210311	0.289133	0.235265	0.248773	0.212225	0.174076	0.221324	0.250822	0.335481	0.207003	0.229802	0.233365	0.218251	0.250252	0.194715	0.239896	0.284188	0.180553	0.230962	0.226548	0.216364	0.269256	0.173589	0.247888
PF16509	0.210809	0.199156	0.225616	0.239983	0.237882	0.197323	0.206863	0.22406	0.157661	0.291188	0.227329	0.379174	0.220202	0.175662	0.201396	0.307437	0.200464	0.220293	0.266187	0.146617	0.262134	0.234982	0.269308	0.255319	0.205713	0.287426	0.202318	0.210078	0.227386	0.357894	0.238596	0.266344	0.216128	0.235747	0.250765	0.230953	0.141078	0.15001	0.185619	0.198849	0.198576	0.313299	0.270987	0.250482	0.267724	0.24056	0.201041	0.197819	0.323217
PF14359	0.191616	0.413732	0.277978	0.156037	0.260122	0.20116	0.326058	0.129031	0.19097	0.173192	0.205624	0.215606	0.176869	0.30079	0.300564	0.200056	0.403239	0.178307	0.257426	0.182827	0.26426	0.321528	0.182501	0.189978	0.272429	0.345676	0.289933	0.27161	0.342342	0.241036	0.195032	0.163573	0.23053	0.186476	0.180006	0.146536	0.275756	0.337864	0.224715	0.176989	0.202069	0.302471	0.192666	0.296197	0.222957	0.366166	0.151349	0.227881	0.143354
PF02368	0.187881	0.237422	0.161569	0.180464	0.245165	0.222804	0.300927	0.239008	0.142034	0.227655	0.273509	0.216433	0.246756	0.243538	0.210702	0.165617	0.197281	0.301937	0.170178	0.280325	0.270098	0.260741	0.321059	0.212763	0.183641	0.23694	0.160629	0.219954	0.193466	0.195026	0.316817	0.186955	0.204336	0.26297	0.294457	0.230856	0.262267	0.305871	0.264535	0.160176	0.262167	0.247121	0.203073	0.286225	0.205154	0.234372	0.285995	0.247807	0.201601
PF10544	0.212757	0.237668	0.215077	0.20807	0.267415	0.218902	0.126823	0.224608	0.149972	0.20848	0.2717	0.230574	0.14996	0.217628	0.255984	0.210284	0.14721	0.242696	0.235346	0.161006	0.228702	0.28103	0.22467	0.377203	0.214459	0.210768	0.242034	0.23235	0.159968	0.153609	0.292114	0.231353	0.212091	0.190905	0.253719	0.20058	0.195586	0.144569	0.284977	0.232115	0.174639	0.220729	0.183605	0.208474	0.500924	0.213144	0.28186	0.309721	0.282567
PF13006	0.205444	0.162574	0.189917	0.214244	0.306951	0.163162	0.203448	0.185845	0.349182	0.282744	0.286642	0.274131	0.22916	0.351733	0.193028	0.265118	0.286972	0.432759	0.32241	0.24502	0.15792	0.139572	0.164517	0.308996	0.399923	0.176107	0.156892	0.225833	0.267992	0.188602	0.250968	0.412948	0.255774	0.155012	0.240745	0.300528	0.346407	0.225802	0.211416	0.1799	0.246174	0.34024	0.170945	0.155151	0.160578	0.282864	0.129027	0.300908	0.15128
PF05045	0.209077	0.272497	0.311239	0.263991	0.260219	0.171605	0.161629	0.145604	0.192254	0.204083	0.24911	0.239765	0.226472	0.312372	0.393796	0.294983	0.476949	0.209231	0.134112	0.170642	0.234505	0.137581	0.266068	0.165683	0.279019	0.215964	0.330528	0.23198	0.142217	0.17859	0.275157	0.188252	0.216104	0.319062	0.249635	0.223784	0.21719	0.198882	0.2536	0.288037	0.276083	0.270787	0.181292	0.327598	0.253069	0.146735	0.271425	0.176999	0.17415
PF05707	0.22605	0.194703	0.199241	0.244763	0.236481	0.215805	0.221086	0.182829	0.31635	0.220204	0.246028	0.16356	0.287529	0.193111	0.205541	0.182153	0.210117	0.214493	0.340555	0.200786	0.221444	0.18766	0.487147	0.407773	0.224801	0.229057	0.14841	0.208282	0.212346	0.397215	0.2559	0.287119	0.236651	0.200945	0.303967	0.176834	0.2256	0.192562	0.197179	0.256796	0.224098	0.271037	0.216456	0.163401	0.280601	0.210094	0.197737	0.166868	0.223005
PF03050	0.236875	0.212606	0.204393	0.255267	0.300802	0.196987	0.264008	0.199577	0.195482	0.174759	0.233874	0.254451	0.285441	0.254353	0.325384	0.193063	0.248449	0.253162	0.179524	0.225642	0.183865	0.255647	0.237128	0.239738	0.184206	0.260998	0.164424	0.317444	0.242189	0.19985	0.253112	0.273829	0.201521	0.277914	0.158198	0.256573	0.231189	0.156821	0.226613	0.280983	0.165417	0.299075	0.222261	0.235976	0.233551	0.178079	0.252462	0.21712	0.258017
PF13470	0.3037	0.279472	0.160941	0.173098	0.238698	0.196703	0.233195	0.240211	0.214868	0.211252	0.156668	0.19939	0.215141	0.257118	0.223036	0.197896	0.218537	0.188668	0.236165	0.242043	0.271501	0.236023	0.23795	0.193416	0.203117	0.227075	0.208249	0.233157	0.343118	0.201814	0.177168	0.181965	0.18305	0.221258	0.312832	0.167072	0.252503	0.319912	0.249124	0.227076	0.173405	0.265025	0.334562	0.214341	0.323776	0.248937	0.233585	0.227947	0.24034
PF15615	0.228685	0.186626	0.327816	0.398386	0.318998	0.248626	0.164563	0.123868	0.246891	0.149696	0.147826	0.213597	0.36229	0.174647	0.246216	0.160267	0.179465	0.220392	0.211375	0.125788	0.343723	0.157358	0.248496	0.376848	0.160074	0.311806	0.187884	0.42181	0.227714	0.205909	0.294029	0.159632	0.184995	0.244466	0.23397	0.138453	0.206728	0.283196	0.292923	0.147831	0.302641	0.221557	0.14381	0.20822	0.261898	0.264728	0.279758	0.267956	0.259158
PF13664	0.200008	0.213653	0.176514	0.258296	0.252003	0.256452	0.131486	0.226666	0.27593	0.204567	0.335572	0.247676	0.250903	0.2502	0.262321	0.180157	0.1755	0.392526	0.266838	0.283192	0.376092	0.259661	0.225115	0.236255	0.204052	0.174586	0.158593	0.423829	0.175984	0.253982	0.231631	0.242036	0.212053	0.277284	0.26076	0.1884	0.365081	0.235133	0.320202	0.287615	0.22309	0.141773	0.111189	0.220043	0.264796	0.134001	0.235154	0.198165	0.156607
PF13477	0.130845	0.195306	0.221343	0.197317	0.200906	0.186664	0.184828	0.158756	0.125364	0.39271	0.333272	0.336344	0.234072	0.359926	0.323204	0.170454	0.206749	0.194992	0.282296	0.263772	0.277548	0.215363	0.155276	0.173827	0.126719	0.224606	0.229326	0.360076	0.176093	0.241111	0.19168	0.211361	0.150002	0.26291	0.170003	0.211046	0.321461	0.238732	0.244551	0.243604	0.2304	0.26982	0.255515	0.32048	0.205331	0.105476	0.260335	0.236308	0.325536
PF07505	0.17631	0.240304	0.192629	0.302941	0.171261	0.255977	0.226182	0.23547	0.262521	0.302418	0.209641	0.16343	0.295304	0.223292	0.189559	0.271774	0.21194	0.387806	0.364248	0.17765	0.173672	0.200967	0.240601	0.381541	0.142979	0.178145	0.197292	0.213825	0.177027	0.252051	0.290429	0.21273	0.229646	0.227256	0.22258	0.262282	0.328611	0.223812	0.255842	0.204426	0.188163	0.240186	0.348293	0.198891	0.250615	0.216404	0.202094	0.353164	0.263315
PF11799	0.20727	0.180296	0.271849	0.216472	0.249116	0.232186	0.301159	0.285205	0.248513	0.274676	0.21304	0.212941	0.251171	0.231047	0.247089	0.226412	0.181134	0.25579	0.176205	0.191332	0.205091	0.212624	0.21765	0.20931	0.197561	0.206185	0.214913	0.236877	0.278742	0.206622	0.225702	0.210946	0.188919	0.236865	0.25571	0.233288	0.298088	0.316009	0.223274	0.284446	0.183793	0.200522	0.288159	0.248552	0.182995	0.257419	0.247815	0.21864	0.174561
PF08813	0.206233	0.226631	0.238587	0.191577	0.214422	0.414648	0.18788	0.318685	0.29531	0.185644	0.210948	0.30887	0.236242	0.176432	0.258938	0.212725	0.234602	0.201625	0.231175	0.300313	0.167613	0.22405	0.22251	0.206912	0.209435	0.197371	0.222099	0.17326	0.240206	0.2097	0.183458	0.25752	0.200828	0.18146	0.258549	0.164987	0.217083	0.256305	0.246403	0.278947	0.247473	0.220727	0.269916	0.278396	0.184471	0.226309	0.239594	0.249386	0.216188
PF13264	0.188458	0.289821	0.234055	0.186068	0.236484	0.270736	0.263998	0.308293	0.262932	0.26735	0.261603	0.185	0.22582	0.23572	0.139063	0.14082	0.153344	0.244248	0.296847	0.165321	0.180593	0.137199	0.270473	0.228144	0.223746	0.271728	0.263455	0.22605	0.127101	0.287339	0.203118	0.178656	0.206546	0.233129	0.264517	0.171655	0.251401	0.236271	0.221261	0.33501	0.204212	0.141508	0.295593	0.1943	0.311395	0.30648	0.184919	0.287336	0.235608
PF08748	0.186667	0.239104	0.173815	0.194275	0.158426	0.219037	0.213031	0.236531	0.298338	0.219109	0.275482	0.176217	0.240651	0.230857	0.235918	0.187274	0.248549	0.189754	0.211094	0.27626	0.178598	0.167474	0.195958	0.226365	0.200188	0.135775	0.228573	0.284839	0.160049	0.236104	0.21386	0.191556	0.292978	0.217315	0.191484	0.233115	0.229709	0.197301	0.190184	0.410536	0.251433	0.242118	0.225041	0.263824	0.160036	0.157086	0.259747	0.202525	0.173994
PF10145	0.196858	0.268963	0.203414	0.204408	0.204531	0.350471	0.215033	0.184247	0.234266	0.193733	0.387185	0.209275	0.13283	0.201224	0.303161	0.205585	0.261148	0.35648	0.25127	0.142976	0.173646	0.176428	0.22405	0.218374	0.187247	0.229291	0.168064	0.21305	0.191126	0.292425	0.252377	0.206039	0.204749	0.269546	0.156638	0.289011	0.270059	0.236199	0.228711	0.16192	0.284018	0.214809	0.18205	0.280378	0.136537	0.175487	0.203609	0.164169	0.277286
PF14436	0.182674	0.272874	0.31706	0.173045	0.218341	0.209029	0.293418	0.244912	0.203207	0.170441	0.192226	0.192516	0.191649	0.185789	0.262474	0.180252	0.30412	0.234019	0.275156	0.151732	0.189985	0.189652	0.212997	0.324661	0.189946	0.190678	0.251277	0.205341	0.165761	0.157478	0.295075	0.262337	0.16757	0.447099	0.278872	0.208041	0.164636	0.33709	0.245596	0.174985	0.143157	0.184084	0.198722	0.204665	0.245075	0.21855	0.196689	0.22335	0.236487
PF12872	0.180002	0.256947	0.255702	0.224979	0.177837	0.283265	0.226517	0.229824	0.176394	0.168946	0.245954	0.318628	0.184471	0.269263	0.267701	0.174131	0.187711	0.207719	0.222949	0.152924	0.211133	0.187587	0.200434	0.372581	0.235564	0.218755	0.270911	0.196645	0.245145	0.213062	0.219944	0.200935	0.220526	0.250285	0.295757	0.197645	0.192506	0.208774	0.161344	0.22886	0.210729	0.172209	0.213489	0.287449	0.154781	0.150542	0.21506	0.207665	0.214369
PF13340	0.296807	0.196402	0.18855	0.121291	0.297973	0.195093	0.204482	0.214639	0.220525	0.200221	0.182023	0.299255	0.165492	0.209408	0.254552	0.293836	0.248668	0.231054	0.22517	0.202186	0.291329	0.275845	0.179412	0.200727	0.15096	0.214798	0.242928	0.250182	0.24727	0.253156	0.189094	0.237423	0.231227	0.255988	0.274106	0.208996	0.183389	0.196746	0.259713	0.179219	0.237128	0.185597	0.189463	0.175795	0.152985	0.193194	0.253435	0.209251	0.203959
PF02411	0.212774	0.291551	0.254614	0.189963	0.254225	0.197095	0.197759	0.168378	0.193098	0.170907	0.233757	0.228765	0.207459	0.224543	0.249252	0.231839	0.260918	0.212532	0.246496	0.196023	0.204652	0.18676	0.142591	0.210729	0.219187	0.21411	0.292472	0.22532	0.308397	0.188153	0.297593	0.204242	0.241887	0.20037	0.193656	0.213544	0.233397	0.159604	0.197635	0.313707	0.228601	0.262816	0.239033	0.205825	0.320595	0.236192	0.246819	0.284789	0.268887
PF14354	0.220404	0.225899	0.239906	0.196805	0.145334	0.257184	0.238851	0.232982	0.293945	0.250768	0.235244	0.171163	0.287198	0.2516	0.221428	0.155428	0.132574	0.268675	0.225031	0.238094	0.140694	0.264078	0.248165	0.195861	0.235429	0.56643	0.168032	0.162763	0.232893	0.183436	0.208197	0.203489	0.205461	0.260053	0.264424	0.250906	0.158892	0.172471	0.205561	0.218811	0.191442	0.191941	0.208883	0.230409	0.196409	0.153787	0.292663	0.234365	0.163812
PF04956	0.20493	0.254754	0.244463	0.205223	0.268141	0.219404	0.196769	0.181119	0.283241	0.289151	0.217764	0.182507	0.25854	0.239533	0.295258	0.224004	0.237616	0.187676	0.158277	0.271065	0.269599	0.305502	0.234673	0.182663	0.168133	0.285954	0.226169	0.256054	0.216454	0.27123	0.19777	0.183176	0.272932	0.177005	0.301981	0.203648	0.171577	0.204179	0.143166	0.253009	0.203602	0.179025	0.220868	0.366447	0.188743	0.272506	0.217768	0.171128	0.189418
PF12147	0.159902	0.26269	0.271174	0.20096	0.126171	0.157715	0.229923	0.308029	0.143488	0.170433	0.282843	0.114109	0.177423	0.2138	0.267634	0.151907	0.139944	0.296863	0.191524	0.309137	0.432552	0.282276	0.297628	0.111828	0.174169	0.162284	0.492262	0.0893581	0.233938	0.19598	0.175644	0.241527	0.286292	0.155335	0.151009	0.183968	0.315698	0.13665	0.302806	0.298655	0.190653	0.281192	0.216733	0.280589	0.193091	0.159871	0.245201	0.237485	0.21761
PF10549	0.212327	0.253466	0.190555	0.111907	0.168455	0.233952	0.242641	0.182375	0.234857	0.183168	0.271531	0.283128	0.238536	0.322514	0.279594	0.193429	0.259034	0.239361	0.220401	0.337688	0.209491	0.239729	0.203841	0.328324	0.219159	0.30656	0.182782	0.190703	0.151685	0.158752	0.198696	0.160367	0.189292	0.234701	0.235035	0.194464	0.256148	0.21909	0.225169	0.301313	0.27402	0.141476	0.171301	0.330307	0.185217	0.185197	0.23595	0.22692	0.329051
PF13354	0.0836492	0.174951	0.205343	0.272935	0.135093	0.222904	0.271315	0.254831	0.160296	0.333505	0.149815	0.145866	0.162681	0.218958	0.237419	0.104698	0.335843	0.129792	0.240966	0.158685	0.214732	0.521865	0.104585	0.175191	0.119781	0.360552	0.166086	0.110894	0.428379	0.260634	0.186225	0.167439	0.247247	0.240518	0.404979	0.248682	0.302405	0.187105	0.36294	0.23562	0.204398	0.187673	0.216195	0.165974	0.179492	0.17805	0.338721	0.340339	0.279045
PF07849	0.211011	0.243225	0.173873	0.203785	0.298138	0.242653	0.149782	0.16371	0.220997	0.457846	0.175428	0.289219	0.259496	0.249983	0.171598	0.268098	0.105227	0.155216	0.223298	0.203991	0.268825	0.23972	0.213855	0.268517	0.185398	0.103867	0.22662	0.25086	0.281301	0.239713	0.151936	0.207819	0.150691	0.147947	0.192575	0.150434	0.187198	0.232417	0.222154	0.204521	0.164891	0.268833	0.268818	0.236839	0.142338	0.14409	0.235581	0.123136	0.183418
PF07693	0.157802	0.262026	0.271564	0.237054	0.190227	0.229986	0.190928	0.21629	0.285084	0.158103	0.230227	0.207181	0.163915	0.162451	0.257893	0.250491	0.194138	0.252001	0.218925	0.334786	0.280653	0.309804	0.211719	0.161875	0.164881	0.153456	0.280385	0.209106	0.175996	0.193736	0.272143	0.226009	0.208596	0.163025	0.194227	0.284778	0.245175	0.206304	0.135278	0.209429	0.148881	0.239674	0.234143	0.208022	0.190617	0.173176	0.15189	0.189519	0.30495
PF13495	0.285044	0.225422	0.178605	0.235429	0.190123	0.248169	0.17739	0.213491	0.233091	0.292305	0.151075	0.161209	0.263427	0.347324	0.264721	0.2476	0.333688	0.186077	0.183193	0.20877	0.256558	0.249763	0.24699	0.272483	0.231179	0.172028	0.188031	0.161097	0.182165	0.245796	0.173411	0.156167	0.165567	0.255592	0.187312	0.226582	0.201154	0.171822	0.241098	0.18088	0.344411	0.182382	0.156839	0.252234	0.200883	0.496075	0.206694	0.23537	0.142661
PF12799	0.270505	0.289691	0.27635	0.277952	0.304009	0.280955	0.186162	0.191592	0.291746	0.17654	0.181622	0.283389	0.238102	0.18849	0.204386	0.188354	0.212432	0.177679	0.397296	0.138038	0.170646	0.140807	0.166557	0.269955	0.127299	0.136882	0.173982	0.244077	0.175389	0.196642	0.139438	0.234956	0.188828	0.226185	0.195428	0.221253	0.192316	0.272745	0.179078	0.213184	0.234212	0.22262	0.236053	0.210317	0.189059	0.240205	0.190745	0.158878	0.169747
PF04984	0.254794	0.13894	0.375546	0.165162	0.227674	0.234859	0.22244	0.283537	0.268254	0.344272	0.243781	0.262494	0.159818	0.145998	0.163556	0.24414	0.196148	0.276675	0.14865	0.291317	0.203583	0.200161	0.192367	0.186891	0.197235	0.136701	0.210665	0.188268	0.365286	0.152973	0.259698	0.334062	0.249939	0.189252	0.137793	0.303537	0.164446	0.342364	0.129189	0.203893	0.122912	0.285437	0.23967	0.213794	0.164113	0.218722	0.176987	0.234964	0.314367
PF13795	0.193653	0.187094	0.168653	0.256722	0.17569	0.192035	0.234907	0.206573	0.25	0.232358	0.248319	0.187224	0.254492	0.185744	0.335188	0.176819	0.231046	0.216094	0.222196	0.225557	0.165909	0.23922	0.226679	0.169837	0.158729	0.145041	0.178477	0.301531	0.232576	0.26354	0.205023	0.140392	0.213475	0.177045	0.211316	0.270184	0.174675	0.270704	0.238351	0.196919	0.283046	0.273367	0.251651	0.233101	0.280927	0.195767	0.19868	0.301252	0.235535
PF12305	0.161303	0.228523	0.0901493	0.132522	0.138547	0.328337	0.237631	0.270147	0.151845	0.314475	0.208374	0.183044	0.236513	0.154391	0.118945	0.279429	0.131765	0.147113	0.140993	0.311008	0.28783	0.31439	0.252506	0.322182	0.212847	0.294245	0.404083	0.188675	0.254	0.2184	0.194351	0.184508	0.251758	0.18389	0.236845	0.222336	0.15171	0.121318	0.283565	0.327072	0.209229	0.169627	0.264268	0.224134	0.0984056	0.241318	0.323761	0.272167	0.240089
PF12773	0.145665	0.256234	0.191269	0.354198	0.257044	0.275505	0.224708	0.207692	0.23713	0.294361	0.280455	0.177629	0.265063	0.226521	0.19647	0.203676	0.136265	0.216492	0.274942	0.162434	0.117229	0.193179	0.184524	0.350429	0.24857	0.298024	0.354456	0.21719	0.235379	0.231699	0.221292	0.21042	0.216856	0.304061	0.164076	0.144107	0.296518	0.236502	0.274135	0.182284	0.213812	0.172022	0.30811	0.205051	0.161584	0.209565	0.300016	0.179898	0.22372
PF01844	0.175744	0.199242	0.187781	0.133658	0.222952	0.19542	0.179559	0.212974	0.197875	0.353736	0.189798	0.213758	0.234318	0.203129	0.199205	0.21016	0.333617	0.275036	0.248092	0.221892	0.175453	0.159992	0.227923	0.225724	0.157854	0.230536	0.194346	0.210032	0.195562	0.215827	0.181291	0.206652	0.218968	0.313578	0.307359	0.234668	0.169876	0.214299	0.146499	0.382938	0.333711	0.232994	0.253652	0.251173	0.179119	0.174118	0.188959	0.182599	0.217837
PF11726	0.203674	0.274926	0.230929	0.318191	0.143845	0.141909	0.168504	0.242413	0.252834	0.285795	0.17289	0.237309	0.227328	0.190767	0.298974	0.177096	0.212691	0.194116	0.188708	0.181546	0.24581	0.127715	0.210026	0.163326	0.208776	0.228251	0.250837	0.205535	0.222583	0.172983	0.28134	0.20479	0.232955	0.18091	0.351263	0.189281	0.162831	0.176416	0.194891	0.256874	0.166028	0.170073	0.224752	0.170898	0.233038	0.215468	0.195104	0.343718	0.173535
PF10734	0.191026	0.20944	0.197565	0.294929	0.243932	0.154658	0.179279	0.205881	0.180687	0.260418	0.212678	0.209342	0.279986	0.24889	0.228695	0.156527	0.173922	0.118519	0.362099	0.188027	0.254325	0.174419	0.418773	0.330608	0.241607	0.210526	0.2051	0.185116	0.17491	0.292619	0.176128	0.183556	0.177679	0.179031	0.247815	0.300097	0.233127	0.240052	0.286813	0.223686	0.155315	0.160408	0.207991	0.213768	0.194356	0.282312	0.229435	0.133627	0.262762
PF13857	0.170086	0.237027	0.248623	0.253764	0.22028	0.312769	0.170762	0.198558	0.1246	0.232481	0.248879	0.167852	0.144568	0.151071	0.324439	0.226784	0.172587	0.26368	0.223865	0.21853	0.365857	0.167446	0.226899	0.217758	0.178217	0.159451	0.230093	0.326183	0.176814	0.289394	0.182353	0.162041	0.194589	0.203917	0.156764	0.177417	0.147432	0.178284	0.334361	0.203129	0.191191	0.195287	0.195839	0.177175	0.265215	0.221588	0.171562	0.241311	0.246864
PF11198	0.190347	0.198505	0.244722	0.26971	0.198872	0.163758	0.230913	0.237604	0.222161	0.17472	0.21522	0.286414	0.247896	0.211983	0.15831	0.22711	0.251382	0.278049	0.232829	0.197312	0.224796	0.177312	0.290738	0.247589	0.225037	0.223882	0.211999	0.23236	0.154397	0.232736	0.237869	0.270696	0.27055	0.190291	0.262334	0.168726	0.249032	0.162434	0.201841	0.248128	0.258205	0.220563	0.288167	0.199188	0.228871	0.164901	0.239261	0.237759	0.192448
PF00872	0.185185	0.196988	0.228	0.196248	0.245886	0.352267	0.214403	0.207053	0.271935	0.187999	0.171845	0.191734	0.175678	0.259793	0.217425	0.210637	0.14452	0.145077	0.127754	0.149568	0.225965	0.213189	0.263353	0.202553	0.279058	0.139019	0.176315	0.216536	0.202816	0.235491	0.201962	0.256389	0.241122	0.17235	0.208126	0.179976	0.20845	0.272044	0.231651	0.141478	0.265934	0.221467	0.143164	0.214603	0.241849	0.203282	0.229269	0.219189	0.22234
PF06048	0.142023	0.225594	0.266296	0.234545	0.245311	0.267509	0.185157	0.17676	0.261426	0.192143	0.215539	0.312595	0.207769	0.204257	0.116293	0.257293	0.190594	0.158595	0.216321	0.231348	0.290511	0.255456	0.185265	0.263881	0.177983	0.192878	0.242504	0.276796	0.197973	0.236302	0.204417	0.298212	0.238377	0.209671	0.264061	0.205454	0.18934	0.252801	0.25732	0.121141	0.210125	0.256901	0.249718	0.204715	0.157536	0.195179	0.266324	0.168431	0.227017
PF04820	0.130298	0.199188	0.292507	0.130307	0.172961	0.249427	0.16276	0.119084	0.211932	0.316343	0.2323	0.20386	0.120396	0.186554	0.32612	0.234914	0.244146	0.305346	0.173798	0.305687	0.317723	0.153021	0.136926	0.170789	0.183624	0.1927	0.333662	0.223385	0.244204	0.203618	0.25535	0.221081	0.149885	0.374025	0.170392	0.192185	0.288827	0.194019	0.194945	0.390877	0.15416	0.253923	0.292201	0.186129	0.214126	0.206893	0.248381	0.149575	0.223592
PF08765	0.19409	0.217389	0.236734	0.184267	0.213164	0.161414	0.2282	0.183879	0.245097	0.198462	0.25325	0.249165	0.201154	0.221729	0.272883	0.247287	0.306188	0.165673	0.220964	0.207304	0.180366	0.162797	0.293754	0.127389	0.288048	0.213119	0.28985	0.268664	0.198321	0.200825	0.188378	0.210369	0.257577	0.231041	0.190119	0.171866	0.180099	0.201732	0.208972	0.175249	0.220946	0.199623	0.123939	0.293056	0.251866	0.187053	0.199641	0.253258	0.251707
PF14280	0.175327	0.269816	0.18735	0.123106	0.222994	0.187219	0.265308	0.185488	0.179513	0.392895	0.292438	0.23564	0.131477	0.187954	0.181387	0.377573	0.070345	0.1081	0.163161	0.120741	0.224184	0.277821	0.189235	0.355271	0.117679	0.148992	0.212198	0.137538	0.157576	0.189316	0.230553	0.241274	0.245443	0.133343	0.226555	0.131346	0.172155	0.202655	0.259656	0.218047	0.140988	0.309644	0.155307	0.187717	0.167299	0.27642	0.170262	0.399065	0.16348
PF11604	0.244312	0.193147	0.181188	0.177819	0.225766	0.201905	0.234158	0.166655	0.283571	0.241176	0.194464	0.146008	0.175187	0.204764	0.245776	0.236163	0.236251	0.176085	0.239777	0.167268	0.238008	0.234649	0.195655	0.215423	0.204154	0.319596	0.206258	0.191492	0.152927	0.126275	0.205733	0.193201	0.269629	0.258286	0.232546	0.132988	0.200687	0.195313	0.253104	0.198273	0.164442	0.182524	0.215261	0.264655	0.275298	0.227821	0.29413	0.204099	0.228868
PF05368	0.232424	0.172736	0.165475	0.33158	0.262917	0.249538	0.201687	0.16669	0.155253	0.287872	0.277883	0.123547	0.33225	0.27841	0.285068	0.284171	0.253717	0.176555	0.215977	0.23092	0.209896	0.19267	0.222745	0.266656	0.215309	0.12132	0.305863	0.173906	0.214652	0.266094	0.245304	0.180908	0.162171	0.26033	0.240229	0.180239	0.211272	0.261983	0.197325	0.143063	0.222189	0.197784	0.177894	0.147764	0.251925	0.297379	0.193404	0.162367	0.278601
PF04883	0.21484	0.165726	0.211982	0.263352	0.210593	0.253012	0.178053	0.239306	0.195334	0.235194	0.126037	0.200239	0.187374	0.193769	0.237249	0.220039	0.195543	0.21309	0.260984	0.245871	0.218614	0.244091	0.305182	0.215773	0.27339	0.23613	0.174658	0.162142	0.225316	0.1952	0.264991	0.18363	0.255802	0.182287	0.201241	0.148711	0.207187	0.20466	0.189383	0.268619	0.260319	0.22675	0.182334	0.216855	0.241211	0.263097	0.230808	0.203119	0.304108
PF06666	0.210301	0.194331	0.186998	0.267869	0.234182	0.215793	0.202265	0.167674	0.238366	0.153313	0.183773	0.25252	0.232464	0.272905	0.313404	0.271684	0.154254	0.171386	0.264729	0.203018	0.209283	0.257098	0.217039	0.171861	0.196319	0.215018	0.221263	0.178243	0.157263	0.170338	0.114667	0.209254	0.28045	0.165846	0.219197	0.223845	0.204321	0.248544	0.313968	0.237271	0.292331	0.178187	0.258446	0.241697	0.162885	0.253126	0.307972	0.209278	0.139872
PF09346	0.23119	0.273736	0.224171	0.215206	0.297887	0.219229	0.20919	0.143116	0.264479	0.247667	0.218076	0.18303	0.182151	0.1865	0.243371	0.226356	0.266406	0.199858	0.175783	0.155864	0.181044	0.225698	0.285121	0.186314	0.159348	0.20692	0.211372	0.22701	0.241873	0.149988	0.210216	0.203024	0.202615	0.263087	0.20845	0.170822	0.156788	0.198426	0.148095	0.171394	0.254796	0.220992	0.109795	0.274913	0.123631	0.196777	0.225601	0.216494	0.161767
PF01337	0.267585	0.127853	0.251454	0.195622	0.24157	0.233742	0.147794	0.185602	0.141986	0.229955	0.16747	0.164293	0.211452	0.203388	0.163237	0.214367	0.207987	0.159394	0.22974	0.255739	0.169183	0.156418	0.198247	0.217125	0.289027	0.129726	0.222886	0.184572	0.184067	0.205186	0.215544	0.251713	0.21203	0.18976	0.147363	0.166172	0.323799	0.24684	0.286242	0.265488	0.188314	0.349052	0.201969	0.212804	0.239978	0.170655	0.304333	0.133583	0.256064
PF13643	0.174409	0.207293	0.211458	0.310084	0.136101	0.230978	0.144358	0.140021	0.245211	0.233144	0.190127	0.171583	0.338915	0.231509	0.197288	0.180481	0.199012	0.220197	0.266343	0.273742	0.18852	0.213842	0.238269	0.164627	0.259106	0.217599	0.235695	0.207857	0.178632	0.133652	0.276734	0.157549	0.214279	0.206338	0.23994	0.269656	0.183999	0.157072	0.281012	0.223752	0.273767	0.261955	0.184043	0.229743	0.205855	0.270544	0.275848	0.207135	0.2449
PF05729	0.175455	0.255906	0.216777	0.259323	0.0794708	0.210977	0.235559	0.22274	0.264531	0.137911	0.120978	0.211995	0.22963	0.181084	0.23329	0.391696	0.19738	0.222745	0.247751	0.252527	0.164427	0.207994	0.171451	0.202382	0.131857	0.183281	0.246499	0.181503	0.231934	0.25527	0.305032	0.188551	0.20884	0.166187	0.205813	0.255029	0.199537	0.163762	0.270707	0.228028	0.221218	0.336525	0.219574	0.367095	0.161234	0.237103	0.218378	0.190652	0.169374
PF05155	0.19163	0.233006	0.185659	0.221288	0.26191	0.228504	0.158348	0.230927	0.203994	0.143643	0.215564	0.192015	0.186033	0.254096	0.24632	0.225193	0.242415	0.246014	0.236566	0.217579	0.193841	0.144078	0.234956	0.226783	0.211493	0.201576	0.177587	0.153038	0.135296	0.157341	0.18612	0.177412	0.198524	0.161843	0.189039	0.174109	0.288932	0.188215	0.216444	0.226362	0.143541	0.167528	0.183303	0.221826	0.186025	0.214352	0.237436	0.253209	0.19115
PF10124	0.257968	0.221803	0.189043	0.24763	0.168603	0.185522	0.139749	0.250927	0.226244	0.117807	0.270311	0.213929	0.249196	0.138189	0.222181	0.161051	0.198605	0.143702	0.117443	0.223097	0.10491	0.169813	0.282834	0.209279	0.276137	0.20345	0.179486	0.226122	0.117551	0.19	0.228407	0.269708	0.313469	0.221655	0.257988	0.185248	0.223855	0.272169	0.169096	0.18335	0.194773	0.242692	0.227945	0.344142	0.225016	0.198142	0.1903	0.188263	0.272725
PF09369	0.209192	0.185295	0.27484	0.157038	0.212994	0.296051	0.199034	0.185321	0.218098	0.21193	0.173732	0.195433	0.207598	0.258668	0.185393	0.183536	0.223671	0.202799	0.211179	0.231861	0.204743	0.158399	0.240889	0.256403	0.184791	0.212107	0.305399	0.139937	0.2125	0.297704	0.209895	0.191295	0.173198	0.23539	0.171946	0.232273	0.213638	0.225771	0.22836	0.192719	0.241023	0.178343	0.225491	0.238133	0.172334	0.158232	0.197883	0.167584	0.208846
PF11679	0.224186	0.212423	0.180358	0.229612	0.22225	0.210492	0.22368	0.194256	0.227045	0.23991	0.156035	0.238744	0.174406	0.222271	0.160923	0.247356	0.228007	0.232659	0.128969	0.165941	0.17169	0.260396	0.187949	0.216604	0.196662	0.252592	0.207914	0.214563	0.226501	0.208352	0.243766	0.255438	0.113086	0.22423	0.209623	0.170903	0.203693	0.237494	0.172153	0.191056	0.221849	0.190577	0.137888	0.237167	0.249392	0.259411	0.226768	0.298864	0.202994
PF13683	0.16573	0.175027	0.221017	0.213262	0.177863	0.1637	0.179227	0.210848	0.197297	0.156776	0.250979	0.199586	0.177028	0.177368	0.255385	0.212455	0.131144	0.241669	0.218617	0.305908	0.219765	0.257129	0.214416	0.17036	0.282929	0.198736	0.186392	0.183395	0.219401	0.195956	0.199606	0.190331	0.189775	0.216517	0.184009	0.191836	0.23443	0.310311	0.228661	0.174143	0.171481	0.217871	0.217907	0.225644	0.294821	0.260235	0.218089	0.227277	0.246735
PF07484	0.244151	0.203913	0.188211	0.243595	0.176202	0.178622	0.143154	0.240332	0.2389	0.244064	0.206357	0.230901	0.162981	0.232768	0.322207	0.233793	0.156575	0.292295	0.318052	0.260219	0.264716	0.244463	0.200916	0.25479	0.196889	0.237722	0.316291	0.248953	0.262672	0.267221	0.196357	0.188277	0.180696	0.202699	0.187663	0.150809	0.186908	0.234807	0.161326	0.199331	0.189213	0.205404	0.145852	0.268185	0.156531	0.337141	0.209696	0.218446	0.2269
PF11666	0.186488	0.219506	0.225053	0.164924	0.228027	0.266699	0.292031	0.24351	0.23731	0.18947	0.213328	0.205016	0.133699	0.247713	0.181134	0.174544	0.112213	0.250508	0.331414	0.184636	0.32703	0.201914	0.285577	0.262476	0.112932	0.175333	0.236149	0.206578	0.202567	0.180149	0.183508	0.242065	0.259194	0.258144	0.218284	0.166204	0.149433	0.205128	0.211817	0.308036	0.234579	0.230739	0.283096	0.228888	0.212203	0.202351	0.307227	0.193413	0.160759
PF13751	0.215236	0.139618	0.243638	0.199749	0.28803	0.166685	0.247664	0.137309	0.248654	0.246949	0.252318	0.19386	0.195501	0.245011	0.259664	0.210887	0.155668	0.208648	0.244721	0.209869	0.202538	0.187854	0.20591	0.217965	0.130104	0.161185	0.192948	0.172072	0.225647	0.151916	0.17425	0.2368	0.188905	0.174456	0.219118	0.248347	0.239903	0.198024	0.159008	0.236619	0.256879	0.23868	0.16653	0.194444	0.184661	0.203772	0.220684	0.237068	0.248672
PF06056	0.214535	0.254264	0.167252	0.19526	0.179768	0.180695	0.207731	0.165791	0.118892	0.229052	0.287772	0.188181	0.181221	0.201603	0.243881	0.264965	0.144091	0.228222	0.186443	0.196793	0.239768	0.206981	0.251454	0.211938	0.162771	0.193674	0.235534	0.190832	0.212777	0.199905	0.133023	0.293899	0.246202	0.283996	0.312328	0.135793	0.224919	0.192309	0.189183	0.196024	0.183345	0.188457	0.162203	0.199587	0.182204	0.18309	0.220997	0.225185	0.224347
PF08681	0.289452	0.268326	0.172446	0.226848	0.111524	0.200145	0.209788	0.0977341	0.339056	0.166272	0.172916	0.250044	0.317335	0.13831	0.218913	0.197973	0.156685	0.110948	0.213224	0.196476	0.199187	0.214363	0.161711	0.298593	0.0903861	0.270417	0.130632	0.245209	0.462601	0.241519	0.105355	0.147718	0.34358	0.142925	0.231436	0.202144	0.209931	0.180222	0.158206	0.167842	0.153265	0.412457	0.164891	0.238773	0.127518	0.184423	0.130662	0.141033	0.352264
PF11017	0.153434	0.0993798	0.216835	0.245682	0.175366	0.155473	0.264478	0.137468	0.189209	0.31511	0.182912	0.151698	0.117956	0.30553	0.256022	0.391359	0.159834	0.197351	0.196158	0.337647	0.177144	0.157197	0.178881	0.147654	0.324511	0.29145	0.193508	0.182284	0.248196	0.184608	0.1732	0.224135	0.222787	0.194389	0.222265	0.198979	0.386482	0.246145	0.335907	0.223719	0.217962	0.435693	0.308237	0.216397	0.135651	0.208053	0.213743	0.154633	0.156697
PF11429	0.206414	0.172223	0.142091	0.214529	0.239627	0.21913	0.161492	0.192604	0.215507	0.151139	0.186594	0.205461	0.128797	0.256601	0.526434	0.229507	0.188483	0.220503	0.239568	0.240583	0.25594	0.143121	0.198396	0.204167	0.144014	0.173785	0.384916	0.155925	0.205853	0.181578	0.217668	0.189224	0.217585	0.13798	0.205658	0.165686	0.251642	0.272474	0.150937	0.18285	0.157318	0.217916	0.172404	0.188297	0.186064	0.133402	0.167179	0.191226	0.217254
PF03767	0.117987	0.196851	0.27761	0.158959	0.141907	0.233641	0.196053	0.175142	0.248477	0.300107	0.124148	0.257201	0.296745	0.349066	0.193607	0.128348	0.313032	0.144418	0.151493	0.303788	0.190981	0.129749	0.150037	0.239711	0.251843	0.348027	0.449444	0.155775	0.248484	0.134076	0.165829	0.34489	0.111874	0.397513	0.176127	0.165428	0.145083	0.15802	0.25046	0.211171	0.24214	0.257559	0.266182	0.130203	0.260504	0.263076	0.152777	0.201379	0.254757
PF09048	0.250754	0.179492	0.174923	0.225626	0.203699	0.203193	0.219065	0.206209	0.146526	0.208144	0.188282	0.190501	0.244722	0.1659	0.182742	0.213956	0.138335	0.30545	0.211964	0.226003	0.253138	0.145418	0.20256	0.227387	0.22567	0.178067	0.235578	0.190533	0.213529	0.227909	0.237461	0.214291	0.197286	0.2104	0.220532	0.224489	0.131646	0.240956	0.153384	0.327843	0.189518	0.19078	0.176628	0.215453	0.211148	0.22545	0.262995	0.204535	0.241118
PF05052	0.233653	0.212392	0.162822	0.168381	0.193698	0.221535	0.205041	0.288897	0.25317	0.149781	0.281904	0.240129	0.268069	0.228501	0.191827	0.189996	0.228804	0.267919	0.186122	0.206023	0.181515	0.246367	0.218243	0.293482	0.184038	0.206524	0.185332	0.266986	0.222315	0.188958	0.189578	0.172136	0.220505	0.1415	0.250269	0.205261	0.196972	0.163114	0.210973	0.221213	0.204563	0.325343	0.168539	0.20775	0.166621	0.138169	0.200813	0.299291	0.219331
PF13599	0.300122	0.221325	0.215602	0.162202	0.266654	0.310522	0.202246	0.231497	0.182105	0.303328	0.258946	0.168618	0.177838	0.218939	0.145149	0.155906	0.156049	0.175721	0.125133	0.110752	0.178939	0.284445	0.28664	0.151742	0.212128	0.153484	0.146517	0.23681	0.125452	0.173666	0.272049	0.212648	0.150967	0.2216	0.226919	0.372771	0.200954	0.202614	0.21329	0.187659	0.301511	0.147256	0.225266	0.251185	0.164742	0.188988	0.266689	0.176905	0.258091
PF13930	0.243314	0.174881	0.405046	0.158843	0.180677	0.21693	0.170828	0.169344	0.246404	0.190003	0.187825	0.25721	0.115156	0.146609	0.196117	0.1397	0.140421	0.26914	0.156345	0.244502	0.234344	0.155541	0.198514	0.142982	0.145161	0.142969	0.18137	0.149537	0.166067	0.226698	0.15528	0.124204	0.22889	0.145168	0.189584	0.195057	0.201313	0.0736422	0.302245	0.304617	0.344444	0.16166	0.32262	0.248098	0.167336	0.228624	0.211164	0.284923	0.176026
PF09931	0.263449	0.230388	0.237126	0.141768	0.198728	0.200669	0.149369	0.193219	0.17323	0.276834	0.165911	0.246797	0.170816	0.184206	0.216412	0.165238	0.13217	0.178526	0.159783	0.166131	0.142274	0.29484	0.278933	0.225324	0.330312	0.160883	0.186758	0.179249	0.191399	0.216989	0.165084	0.220551	0.3891	0.144106	0.175583	0.136691	0.17523	0.179784	0.159816	0.119551	0.194002	0.153925	0.208119	0.184937	0.193508	0.240558	0.257976	0.184736	0.547804
PF08900	0.174959	0.232136	0.195434	0.21748	0.243963	0.224781	0.190619	0.204385	0.230964	0.228071	0.184856	0.245864	0.17246	0.18555	0.223563	0.269291	0.227128	0.247214	0.250167	0.164471	0.186794	0.177442	0.199152	0.20603	0.245912	0.189837	0.280292	0.278706	0.17506	0.227845	0.266463	0.144466	0.203384	0.170198	0.171568	0.21347	0.266343	0.286516	0.149578	0.158432	0.174471	0.267574	0.159176	0.209961	0.176624	0.209326	0.240017	0.208995	0.230397
PF03275	0.146549	0.209471	0.144456	0.209624	0.203896	0.160516	0.115835	0.246993	0.249266	0.135778	0.228559	0.170621	0.212544	0.11967	0.187138	0.160165	0.191386	0.20211	0.181061	0.216874	0.357218	0.170054	0.250872	0.415185	0.271658	0.135902	0.178774	0.154	0.193179	0.239892	0.192172	0.192077	0.240052	0.187554	0.229226	0.381987	0.266061	0.127829	0.215459	0.242468	0.222434	0.218665	0.290302	0.260212	0.287948	0.169884	0.324291	0.205058	0.122277
PF06834	0.187023	0.162814	0.181815	0.245315	0.21742	0.165894	0.209724	0.225261	0.186085	0.242536	0.266916	0.124301	0.160561	0.281859	0.275548	0.162384	0.221036	0.157179	0.201389	0.236002	0.239133	0.145997	0.233497	0.229942	0.230136	0.256824	0.26666	0.257274	0.182928	0.266993	0.199035	0.180115	0.16471	0.172457	0.2284	0.195567	0.203359	0.259512	0.147871	0.151432	0.176615	0.216548	0.246543	0.233678	0.214952	0.233632	0.160366	0.185864	0.204047
PF05272	0.194078	0.188723	0.291073	0.163648	0.162933	0.244978	0.142834	0.14581	0.120055	0.177095	0.221706	0.222358	0.172085	0.211675	0.189749	0.230159	0.163034	0.182152	0.330435	0.163093	0.19047	0.167779	0.248696	0.199179	0.163449	0.186118	0.211832	0.183132	0.172093	0.21312	0.155725	0.262412	0.196274	0.195577	0.190965	0.272508	0.28132	0.170256	0.250175	0.247386	0.254604	0.179012	0.162248	0.219925	0.236515	0.192929	0.143399	0.210519	0.236804
PF02333	0.122181	0.17644	0.162736	0.343529	0.173578	0.196628	0.222308	0.197189	0.308821	0.200433	0.15786	0.197816	0.250822	0.252822	0.094966	0.221332	0.30109	0.181471	0.131545	0.276488	0.201525	0.308265	0.189393	0.0821385	0.171738	0.30716	0.241438	0.132433	0.258042	0.31839	0.216901	0.218565	0.165157	0.157062	0.332266	0.30411	0.232216	0.117263	0.169158	0.237292	0.22246	0.247199	0.298568	0.20157	0.155591	0.259616	0.26397	0.237969	0.122697
PF06074	0.150344	0.204234	0.195855	0.185651	0.190922	0.255135	0.160847	0.205887	0.186481	0.267508	0.209868	0.181643	0.16199	0.228597	0.215898	0.172392	0.175068	0.21955	0.15738	0.193742	0.147962	0.212148	0.316743	0.151872	0.2097	0.166744	0.204819	0.216612	0.199385	0.243707	0.22545	0.159941	0.250753	0.256707	0.262082	0.165012	0.179002	0.231448	0.130057	0.33512	0.279533	0.241634	0.205889	0.235156	0.227467	0.218194	0.301977	0.178467	0.249147
PF09356	0.133522	0.256866	0.245362	0.166078	0.171257	0.169571	0.114346	0.241986	0.193296	0.142151	0.199231	0.211355	0.204202	0.213174	0.198164	0.26177	0.175211	0.200857	0.111948	0.202002	0.162744	0.214576	0.269091	0.246718	0.301501	0.217164	0.266675	0.178425	0.21527	0.245095	0.213573	0.179525	0.303353	0.155116	0.134861	0.146338	0.160427	0.219967	0.188871	0.195128	0.245603	0.298272	0.175213	0.276613	0.245996	0.257311	0.247802	0.156684	0.340827
PF08485	0.191509	0.179859	0.203958	0.294048	0.12167	0.178519	0.20697	0.170578	0.181995	0.178056	0.181686	0.202261	0.160646	0.229269	0.192119	0.259536	0.22303	0.135793	0.188666	0.153191	0.248963	0.163659	0.208878	0.178747	0.273913	0.224847	0.280049	0.205635	0.213532	0.346369	0.195139	0.220766	0.311769	0.179599	0.181504	0.118838	0.240858	0.170842	0.541011	0.140147	0.307069	0.254659	0.307518	0.179024	0.223675	0.259271	0.211582	0.206926	0.319702
PF11008	0.162179	0.199283	0.148399	0.117355	0.143508	0.312743	0.137793	0.436875	0.171302	0.242737	0.214331	0.132927	0.137307	0.194016	0.146555	0.157784	0.220695	0.182003	0.103996	0.147176	0.177425	0.392707	0.18936	0.149748	0.249782	0.232168	0.232555	0.223601	0.200224	0.108307	0.197928	0.208654	0.144651	0.092225	0.223037	0.209929	0.172462	0.236404	0.298715	0.171993	0.11907	0.287004	0.163866	0.117335	0.195437	0.42795	0.235871	0.197539	0.143495
PF11867	0.0953041	0.202224	0.170546	0.212683	0.150365	0.196316	0.156751	0.260343	0.215499	0.216518	0.318497	0.227295	0.20065	0.168543	0.161854	0.169128	0.189922	0.157686	0.253902	0.195348	0.269982	0.140821	0.266451	0.17458	0.202909	0.275328	0.221282	0.16834	0.130207	0.282444	0.192945	0.189424	0.305081	0.192223	0.191977	0.155238	0.254819	0.154404	0.178434	0.29138	0.264611	0.171513	0.191562	0.161619	0.2308	0.223848	0.288863	0.202039	0.159163
PF07030	0.122088	0.226984	0.173494	0.207657	0.253947	0.21674	0.164257	0.178589	0.217655	0.218356	0.183681	0.221593	0.21063	0.190022	0.229865	0.184634	0.166474	0.198457	0.183751	0.194079	0.145764	0.182032	0.193588	0.218294	0.251301	0.238496	0.245236	0.238445	0.229848	0.32389	0.247495	0.179676	0.220135	0.112674	0.166332	0.139041	0.142645	0.214902	0.174296	0.217614	0.219447	0.167946	0.179755	0.23747	0.257976	0.232318	0.175193	0.202891	0.261886
PF13356	0.159833	0.216256	0.183171	0.239283	0.196448	0.231801	0.177424	0.204913	0.175817	0.16266	0.191305	0.142932	0.11883	0.172056	0.175166	0.195586	0.0979357	0.182844	0.219184	0.151286	0.158425	0.119687	0.126117	0.14404	0.128903	0.189577	0.15963	0.170479	0.149963	0.23171	0.26024	0.273721	0.132189	0.190496	0.202223	0.133783	0.365609	0.228548	0.202777	0.221093	0.16078	0.285171	0.151481	0.34638	0.148508	0.349335	0.2005	0.144823	0.170664
PF10013	0.179463	0.278139	0.209472	0.205859	0.186404	0.202082	0.22112	0.154722	0.224139	0.24945	0.236172	0.188452	0.182915	0.299214	0.126007	0.299208	0.243576	0.124313	0.193925	0.317899	0.235561	0.203536	0.156773	0.225682	0.171112	0.220399	0.167118	0.174177	0.193028	0.174014	0.236133	0.140649	0.322203	0.152284	0.225438	0.13422	0.158941	0.163775	0.193761	0.177442	0.195868	0.197164	0.270532	0.13551	0.167507	0.173761	0.178994	0.191283	0.220262
PF06715	0.240039	0.186043	0.0832816	0.348669	0.238622	0.307014	0.196091	0.257773	0.169389	0.138769	0.162654	0.26625	0.11223	0.273625	0.174518	0.176779	0.168424	0.203626	0.0733592	0.363507	0.238666	0.221506	0.12884	0.341322	0.252981	0.217436	0.151762	0.175243	0.114763	0.171763	0.234373	0.195093	0.287579	0.209925	0.297948	0.221176	0.132317	0.274599	0.22929	0.19091	0.183792	0.163323	0.440393	0.147738	0.148733	0.108663	0.201978	0.101541	0.11305
PF12101	0.208801	0.161419	0.212232	0.15555	0.203864	0.193686	0.174361	0.246296	0.213894	0.187579	0.171336	0.184585	0.233515	0.196107	0.205431	0.160308	0.131314	0.22028	0.208125	0.214256	0.252408	0.155747	0.261848	0.166768	0.276846	0.184065	0.211602	0.229695	0.17877	0.193764	0.224453	0.262533	0.152564	0.172851	0.222659	0.165458	0.219795	0.199757	0.190278	0.209465	0.164975	0.225405	0.304387	0.273619	0.197451	0.208019	0.196754	0.164085	0.195384
PF11394	0.259718	0.19126	0.227109	0.195206	0.192069	0.193721	0.260491	0.187595	0.244939	0.196048	0.246704	0.183187	0.21879	0.314751	0.202704	0.21045	0.129531	0.137468	0.179736	0.302779	0.17441	0.142492	0.259708	0.155009	0.246892	0.213011	0.149433	0.170773	0.215223	0.20089	0.157822	0.25236	0.171209	0.230562	0.173052	0.135186	0.247927	0.207725	0.225848	0.206694	0.196923	0.172484	0.212211	0.160693	0.276411	0.187439	0.225514	0.166631	0.152772
PF10137	0.22565	0.154778	0.206328	0.185921	0.214175	0.196712	0.136642	0.182989	0.18616	0.133171	0.206368	0.238416	0.215395	0.163168	0.315721	0.296856	0.156658	0.23713	0.180121	0.205525	0.214831	0.17899	0.160653	0.146339	0.234092	0.17278	0.208069	0.164697	0.194581	0.154442	0.244071	0.182429	0.20467	0.190856	0.233092	0.216176	0.168788	0.328249	0.273289	0.266968	0.290228	0.228853	0.153414	0.229663	0.170697	0.141919	0.194693	0.13308	0.205372
PF11358	0.180346	0.19927	0.193157	0.222712	0.187363	0.212667	0.14543	0.220755	0.272385	0.175651	0.224368	0.229243	0.188018	0.195811	0.215403	0.246214	0.147627	0.279509	0.168259	0.181364	0.258784	0.11503	0.245517	0.236934	0.215322	0.181175	0.196909	0.283796	0.255126	0.289132	0.237946	0.258783	0.251243	0.223064	0.200988	0.113633	0.14325	0.184138	0.177169	0.182162	0.200665	0.174864	0.242575	0.187728	0.257645	0.204837	0.205664	0.200115	0.239138
PF14464	0.28449	0.264897	0.239946	0.177738	0.225327	0.173321	0.233046	0.202299	0.17192	0.224366	0.229333	0.197136	0.220193	0.211815	0.196814	0.256549	0.152641	0.180194	0.158059	0.20224	0.210584	0.182612	0.218157	0.158757	0.204156	0.177909	0.201254	0.186837	0.199858	0.199977	0.170343	0.189434	0.157616	0.214001	0.186951	0.191753	0.222432	0.190329	0.163503	0.156722	0.165035	0.214671	0.170098	0.170871	0.151824	0.170845	0.189662	0.186056	0.297385
PF13440	0.14135	0.221171	0.189776	0.225896	0.184465	0.208557	0.161318	0.135777	0.183034	0.231833	0.324062	0.188499	0.180965	0.376059	0.281478	0.212331	0.22189	0.221753	0.224652	0.151983	0.246398	0.201563	0.169557	0.177509	0.171613	0.194691	0.19383	0.229269	0.206517	0.246619	0.18485	0.150821	0.228894	0.29776	0.246835	0.155736	0.260127	0.198677	0.145099	0.199462	0.184746	0.202985	0.158954	0.153816	0.212248	0.189805	0.152568	0.223148	0.192981
PF13586	0.181909	0.26085	0.173759	0.192218	0.206765	0.225499	0.212817	0.274854	0.205582	0.227109	0.232419	0.209539	0.234288	0.169438	0.208047	0.150818	0.198572	0.189072	0.178737	0.226235	0.236121	0.111261	0.154707	0.197023	0.166967	0.21746	0.196705	0.198443	0.248731	0.129209	0.263672	0.184152	0.22413	0.194894	0.176343	0.222361	0.180193	0.141763	0.226271	0.201515	0.150245	0.227701	0.202751	0.207452	0.294795	0.201349	0.20886	0.122836	0.180714
PF09618	0.241385	0.255489	0.158339	0.17122	0.189139	0.219654	0.23508	0.205908	0.298412	0.230514	0.256213	0.135337	0.162733	0.202346	0.205095	0.166765	0.159292	0.190903	0.29974	0.204166	0.198334	0.20497	0.197373	0.15713	0.185945	0.113474	0.229726	0.225154	0.170916	0.186666	0.210683	0.340985	0.272669	0.223428	0.165255	0.201961	0.25094	0.133288	0.22382	0.27893	0.148774	0.205347	0.268127	0.203994	0.151489	0.138814	0.199573	0.180472	0.263229
PF16715	0.129023	0.131885	0.262375	0.230074	0.207259	0.122145	0.197491	0.171406	0.106061	0.16211	0.197721	0.137103	0.182554	0.195392	0.239684	0.179401	0.228444	0.213764	0.211973	0.162217	0.187796	0.218924	0.179989	0.195414	0.105982	0.192421	0.183724	0.194543	0.230219	0.203343	0.120546	0.249904	0.19263	0.288779	0.19902	0.191593	0.265103	0.13347	0.191181	0.27421	0.175893	0.167495	0.216202	0.228705	0.288744	0.306534	0.231284	0.211843	0.144516
PF09003	0.206667	0.192296	0.208971	0.150029	0.287348	0.2064	0.198019	0.193658	0.219754	0.190534	0.187795	0.205676	0.21358	0.182907	0.191702	0.186685	0.233652	0.192749	0.195115	0.20634	0.226698	0.154099	0.175091	0.129284	0.143931	0.174475	0.241919	0.160909	0.252897	0.152807	0.182688	0.243321	0.326689	0.173187	0.217498	0.119897	0.222512	0.197863	0.241509	0.178931	0.163509	0.174807	0.189094	0.227232	0.160824	0.224188	0.301797	0.143469	0.277252
PF03860	0.172861	0.231234	0.170819	0.189952	0.197332	0.247067	0.273893	0.233228	0.142168	0.12972	0.185586	0.183541	0.161847	0.164866	0.211112	0.0872638	0.222049	0.20331	0.265411	0.147778	0.29165	0.346992	0.204962	0.151022	0.183699	0.179145	0.250123	0.16842	0.200848	0.216429	0.160476	0.259804	0.253785	0.185267	0.229332	0.19683	0.292168	0.130611	0.262146	0.282818	0.210444	0.248964	0.124974	0.204869	0.216403	0.199888	0.190675	0.13375	0.150129
PF07515	0.211244	0.236662	0.241946	0.159869	0.174741	0.184736	0.214544	0.230974	0.246461	0.150085	0.270009	0.212143	0.178615	0.155901	0.224482	0.141314	0.159039	0.189754	0.238975	0.166972	0.215836	0.144146	0.237479	0.2368	0.244136	0.191773	0.27282	0.171752	0.187363	0.232111	0.200463	0.307325	0.249861	0.177973	0.15377	0.202752	0.199869	0.20844	0.16635	0.19122	0.170162	0.225667	0.200906	0.169898	0.183729	0.135472	0.190654	0.166785	0.171292
PF14022	0.190718	0.213032	0.228764	0.169891	0.200626	0.247402	0.227379	0.235944	0.175342	0.179113	0.223361	0.191786	0.195709	0.216888	0.221593	0.239913	0.191083	0.233716	0.230511	0.18336	0.209614	0.149271	0.184884	0.2399	0.28824	0.332747	0.164925	0.164854	0.142377	0.219621	0.154723	0.157686	0.216136	0.158495	0.258134	0.227	0.222066	0.338531	0.148334	0.212419	0.199071	0.275759	0.16447	0.211159	0.147674	0.156244	0.1945	0.192176	0.154636
PF04014	0.201898	0.215254	0.162711	0.254211	0.206733	0.200198	0.16151	0.210144	0.253974	0.120446	0.226954	0.207286	0.210425	0.165596	0.231327	0.170838	0.108278	0.16329	0.183544	0.200226	0.158293	0.172094	0.126083	0.186763	0.187012	0.250038	0.180258	0.1503	0.135638	0.202718	0.151361	0.180466	0.166014	0.303856	0.205586	0.231597	0.189252	0.231638	0.244355	0.277507	0.290884	0.216155	0.193969	0.181852	0.177251	0.241826	0.165577	0.179224	0.197696
PF03432	0.239064	0.189082	0.13821	0.222436	0.164434	0.20482	0.229206	0.128343	0.190213	0.12275	0.18312	0.269341	0.212173	0.182779	0.240621	0.191361	0.197592	0.237154	0.225666	0.159958	0.22129	0.118972	0.285228	0.143388	0.211084	0.140338	0.230517	0.235436	0.131904	0.375647	0.192216	0.162022	0.291758	0.22318	0.230654	0.253682	0.206878	0.147745	0.280512	0.180023	0.182512	0.212477	0.180045	0.189741	0.158766	0.198492	0.287399	0.143286	0.169209
PF04191	0.116393	0.212128	0.158665	0.213154	0.247074	0.21236	0.204407	0.275216	0.16757	0.206565	0.115932	0.277184	0.129277	0.204371	0.227702	0.248233	0.193135	0.213914	0.331659	0.144913	0.248628	0.160102	0.251663	0.187533	0.164119	0.138038	0.174529	0.217335	0.240149	0.220017	0.185201	0.273884	0.164798	0.137469	0.260317	0.157329	0.157626	0.279916	0.158959	0.225059	0.195189	0.146875	0.222631	0.214977	0.224673	0.178355	0.271932	0.203879	0.186147
PF06252	0.175437	0.292227	0.238571	0.16274	0.162782	0.13153	0.115966	0.142831	0.155899	0.28851	0.217401	0.201149	0.196367	0.153015	0.328695	0.248029	0.165568	0.152499	0.216696	0.203997	0.190909	0.102079	0.301273	0.195492	0.215593	0.213438	0.258697	0.155023	0.133851	0.308118	0.236754	0.206947	0.244929	0.191098	0.221904	0.111062	0.145649	0.199072	0.23482	0.17228	0.19815	0.292504	0.173847	0.239087	0.18443	0.128396	0.14549	0.241343	0.229046
PF09828	0.167054	0.167442	0.227515	0.157376	0.221886	0.259036	0.202651	0.147638	0.167093	0.205953	0.137233	0.112647	0.216877	0.326712	0.149733	0.23584	0.227692	0.153469	0.15201	0.17367	0.190857	0.148362	0.223409	0.197337	0.230642	0.147057	0.251651	0.183823	0.239628	0.231804	0.276337	0.208034	0.178448	0.190531	0.154003	0.229049	0.189712	0.219166	0.332656	0.192631	0.178521	0.183406	0.222411	0.167993	0.232769	0.236195	0.148524	0.10085	0.311326
PF03747	0.335555	0.223812	0.291322	0.25104	0.142586	0.189041	0.134077	0.334126	0.23131	0.30124	0.148713	0.257428	0.124247	0.18931	0.150707	0.177978	0.161309	0.297461	0.150966	0.153347	0.172767	0.128176	0.24646	0.177126	0.136863	0.207942	0.188383	0.238352	0.198302	0.205927	0.171721	0.127892	0.198132	0.187339	0.219687	0.197625	0.156431	0.163135	0.19471	0.116929	0.142017	0.171974	0.193185	0.149642	0.136809	0.226356	0.233254	0.188957	0.163673
PF10592	0.234986	0.174026	0.108465	0.207054	0.265308	0.14769	0.175784	0.218706	0.172147	0.164173	0.216003	0.230223	0.182022	0.227257	0.198841	0.150045	0.294633	0.232177	0.186472	0.153369	0.180683	0.194481	0.233353	0.143693	0.235886	0.272949	0.229472	0.198625	0.228157	0.160978	0.165935	0.202923	0.171151	0.21484	0.2226	0.206811	0.192836	0.188318	0.188875	0.198834	0.235831	0.13264	0.16817	0.284939	0.235642	0.214207	0.159163	0.143263	0.219463
PF09360	0.190484	0.24084	0.146492	0.133659	0.150621	0.251622	0.170583	0.208355	0.232204	0.265613	0.289832	0.201254	0.196888	0.302321	0.17558	0.186141	0.212004	0.231358	0.186406	0.173732	0.16305	0.13335	0.160057	0.190527	0.232981	0.181836	0.273869	0.214161	0.223409	0.2285	0.241587	0.266019	0.205885	0.138888	0.233033	0.243576	0.239802	0.234507	0.196637	0.200765	0.211302	0.201126	0.162162	0.203268	0.180062	0.230354	0.167392	0.107428	0.144809
PF09615	0.174144	0.187881	0.181522	0.19138	0.1753	0.251486	0.200967	0.248029	0.257691	0.316756	0.230008	0.154066	0.164614	0.174896	0.211429	0.18476	0.231708	0.141468	0.202436	0.168259	0.211445	0.212925	0.221224	0.213642	0.119249	0.191948	0.180352	0.166454	0.1453	0.184185	0.197025	0.264093	0.172676	0.133549	0.232115	0.235214	0.249186	0.16665	0.186984	0.190367	0.194708	0.174862	0.167723	0.176139	0.193834	0.118826	0.141269	0.252524	0.194171
PF11809	0.205618	0.199996	0.206224	0.135303	0.125182	0.305735	0.250156	0.134558	0.229674	0.146049	0.209273	0.169339	0.199925	0.206006	0.220883	0.215692	0.247481	0.189075	0.135949	0.215141	0.183749	0.230273	0.237783	0.197796	0.169123	0.173022	0.206032	0.168813	0.20678	0.181556	0.190518	0.142877	0.159665	0.184562	0.205669	0.261983	0.162248	0.177601	0.239378	0.198733	0.212995	0.196332	0.221913	0.256595	0.215438	0.158372	0.213977	0.296739	0.112686
PF09611	0.213749	0.24029	0.26351	0.171475	0.143379	0.154689	0.200128	0.119344	0.24401	0.311351	0.191098	0.125755	0.183474	0.139033	0.165299	0.147767	0.16879	0.175298	0.157912	0.16693	0.214546	0.147073	0.208429	0.14662	0.164896	0.146347	0.184763	0.218725	0.154326	0.175125	0.135443	0.260654	0.20427	0.116682	0.120211	0.16898	0.190567	0.137264	0.153724	0.260074	0.154591	0.275975	0.263626	0.163422	0.101364	0.164239	0.209463	0.129825	0.267172
PF07751	0.111691	0.231217	0.193544	0.120694	0.21945	0.17916	0.133801	0.159125	0.217578	0.346199	0.290323	0.202867	0.221135	0.133158	0.11744	0.15586	0.0910414	0.214402	0.177841	0.232096	0.16976	0.172689	0.245137	0.229496	0.168924	0.131991	0.270546	0.209315	0.139502	0.220071	0.2223	0.225424	0.221214	0.271516	0.201934	0.144417	0.265924	0.123837	0.158288	0.256507	0.141894	0.162382	0.101623	0.178114	0.233839	0.172678	0.269191	0.139645	0.165327
PF17164	0.238322	0.208737	0.185606	0.313133	0.213111	0.212821	0.162625	0.267691	0.302103	0.275648	0.136632	0.155996	0.222921	0.140475	0.266025	0.185651	0.18847	0.145125	0.18559	0.227362	0.189477	0.182768	0.177896	0.162484	0.231385	0.319469	0.241561	0.214936	0.229841	0.156574	0.252463	0.177495	0.163805	0.116743	0.131694	0.167314	0.180121	0.165724	0.185803	0.203379	0.157364	0.203648	0.276789	0.0979166	0.131877	0.233457	0.32649	0.148588	0.182448
PF08708	0.207547	0.140193	0.246812	0.296863	0.203733	0.26878	0.259827	0.169587	0.132106	0.179395	0.205619	0.198696	0.276136	0.20055	0.173314	0.196035	0.229627	0.187877	0.176006	0.147004	0.174989	0.207119	0.19262	0.225533	0.145326	0.204357	0.230661	0.215657	0.180121	0.252318	0.183305	0.211211	0.246461	0.24764	0.191336	0.197789	0.169142	0.167708	0.171699	0.148394	0.203165	0.220094	0.265654	0.117771	0.189056	0.186799	0.235302	0.223359	0.213346
PF06250	0.183616	0.218768	0.159953	0.199114	0.187295	0.189865	0.161517	0.284234	0.195563	0.223902	0.159788	0.144002	0.199442	0.219405	0.281542	0.15434	0.21571	0.191995	0.272116	0.185176	0.157149	0.155666	0.236205	0.176366	0.182118	0.193266	0.242823	0.245561	0.16887	0.205305	0.179803	0.200931	0.270041	0.249201	0.23246	0.220668	0.234794	0.234927	0.265532	0.219112	0.197531	0.187374	0.122703	0.154895	0.1622	0.190034	0.201491	0.170483	0.204728
PF11592	0.0757342	0.264799	0.222115	0.149449	0.254083	0.177355	0.159107	0.197722	0.19852	0.210011	0.131295	0.164155	0.19903	0.254227	0.170364	0.211363	0.362854	0.297444	0.292319	0.211093	0.13353	0.421714	0.188709	0.18522	0.134794	0.16264	0.158964	0.217827	0.410589	0.174993	0.208806	0.231257	0.219022	0.190362	0.193163	0.215112	0.182718	0.312951	0.162787	0.268098	0.18951	0.225336	0.151376	0.320505	0.164015	0.199409	0.22414	0.222401	0.39175
PF09614	0.182736	0.225979	0.180288	0.121746	0.202027	0.230629	0.16067	0.17864	0.17632	0.238911	0.232884	0.131469	0.171178	0.216535	0.146886	0.11998	0.194397	0.182173	0.261058	0.174638	0.200933	0.123836	0.220635	0.163505	0.155003	0.173607	0.238409	0.179914	0.213168	0.172293	0.196154	0.295813	0.201003	0.182404	0.200469	0.215907	0.199852	0.175771	0.14836	0.277084	0.149764	0.210486	0.286033	0.205458	0.208235	0.231632	0.21779	0.2048	0.15585
PF11678	0.224057	0.159821	0.193694	0.211877	0.14128	0.161669	0.180462	0.237206	0.173488	0.301613	0.211747	0.204218	0.167086	0.189166	0.183034	0.217881	0.194111	0.13418	0.131696	0.221731	0.149576	0.182228	0.211243	0.14947	0.204918	0.185086	0.153756	0.207963	0.231996	0.172876	0.19402	0.259012	0.167789	0.246939	0.193393	0.182957	0.194796	0.164246	0.216494	0.182074	0.227606	0.198997	0.22	0.213053	0.254218	0.169082	0.205503	0.184117	0.200798
PF11740	0.203826	0.178421	0.207269	0.233151	0.205896	0.233349	0.284556	0.154884	0.210808	0.264929	0.132842	0.166809	0.185342	0.221001	0.149503	0.171464	0.346329	0.176501	0.229058	0.235499	0.142861	0.172861	0.138811	0.194705	0.249775	0.160568	0.179025	0.168943	0.189837	0.139068	0.19779	0.249436	0.134302	0.162115	0.245269	0.238766	0.37311	0.192813	0.218397	0.213536	0.202714	0.207498	0.263769	0.178286	0.183089	0.253609	0.155544	0.186209	0.211807
PF13276	0.219629	0.176232	0.268284	0.212883	0.115477	0.136923	0.205643	0.158155	0.155068	0.111772	0.239137	0.253424	0.189457	0.160571	0.210307	0.24574	0.200158	0.142351	0.142682	0.167628	0.159452	0.213229	0.139006	0.128945	0.190674	0.169037	0.205224	0.175725	0.189325	0.258709	0.194728	0.165365	0.163317	0.308439	0.143851	0.22487	0.190024	0.115253	0.182767	0.367325	0.267484	0.147523	0.209929	0.211695	0.229804	0.110004	0.26506	0.208744	0.189283
PF02452	0.205406	0.134827	0.131535	0.317492	0.240954	0.196219	0.212107	0.244438	0.2254	0.175134	0.275505	0.274484	0.138387	0.266283	0.234576	0.186998	0.149285	0.158119	0.232048	0.159951	0.157489	0.159842	0.214531	0.151556	0.135408	0.151743	0.187379	0.220571	0.1984	0.274952	0.154877	0.173899	0.182348	0.302137	0.200789	0.214151	0.207909	0.13613	0.20768	0.152796	0.274925	0.182637	0.177238	0.143282	0.160168	0.246922	0.212994	0.168611	0.154588
PF07507	0.164497	0.197704	0.247224	0.205958	0.217876	0.242616	0.149711	0.199674	0.270761	0.256813	0.145248	0.205063	0.214538	0.229083	0.179533	0.116652	0.295481	0.276799	0.241588	0.224215	0.277147	0.174852	0.17928	0.181864	0.195253	0.410972	0.206129	0.206834	0.263771	0.209672	0.256936	0.233573	0.182393	0.184756	0.129946	0.119362	0.28501	0.254753	0.140803	0.237946	0.134327	0.151362	0.234391	0.11538	0.165411	0.261009	0.213539	0.183548	0.212117
PF09720	0.162452	0.144572	0.1539	0.134705	0.186124	0.650529	0.170827	0.145589	0.192141	0.121126	0.183851	0.196816	0.121949	0.283816	0.199159	0.143762	0.410292	0.158202	0.286248	0.188351	0.211195	0.184274	0.224537	0.118187	0.180043	0.154556	0.23242	0.203231	0.163632	0.414189	0.333017	0.144032	0.166187	0.113476	0.15081	0.18232	0.18597	0.153843	0.201562	0.195171	0.211289	0.152666	0.180706	0.159646	0.156055	0.109611	0.240913	0.144466	0.133948
PF07916	0.265649	0.190735	0.212351	0.174825	0.191926	0.209118	0.211071	0.16144	0.259053	0.208034	0.212776	0.24977	0.211003	0.18677	0.263565	0.200729	0.250106	0.187708	0.190172	0.268482	0.156366	0.112276	0.193012	0.227837	0.21802	0.228299	0.39004	0.168506	0.199866	0.319986	0.149242	0.178576	0.130878	0.132511	0.169326	0.181355	0.232412	0.173057	0.15719	0.174605	0.150057	0.229208	0.176425	0.184423	0.127205	0.206806	0.151586	0.278185	0.196929
PF04221	0.230473	0.256707	0.150119	0.157973	0.188942	0.152424	0.212961	0.222205	0.123609	0.143933	0.160683	0.250013	0.236534	0.162441	0.169456	0.20398	0.174393	0.148186	0.197947	0.141165	0.234505	0.170643	0.202015	0.19271	0.178637	0.250815	0.264725	0.173288	0.241138	0.215193	0.131729	0.259813	0.218434	0.230488	0.176943	0.18431	0.186771	0.12726	0.146699	0.174996	0.312174	0.197218	0.181818	0.128572	0.273125	0.182632	0.14888	0.16372	0.22032
PF03435	0.201741	0.180551	0.264612	0.11613	0.192142	0.108954	0.157566	0.327187	0.0979503	0.201238	0.135014	0.250188	0.285464	0.190689	0.375462	0.06482	0.208265	0.349688	0.370217	0.265504	0.0523572	0.0703891	0.182186	0.114163	0.128701	0.322217	0.0930006	0.258663	0.185663	0.0757643	0.267978	0.117195	0.204455	0.186268	0.158892	0.297117	0.356535	0.186868	0.216022	0.165584	0.051325	0.161489	0.161954	0.13796	0.219177	0.133934	0.251973	0.0936258	0.214037
PF09954	0.283234	0.216315	0.171584	0.207008	0.182242	0.171176	0.202682	0.230026	0.265803	0.153127	0.229911	0.208012	0.132466	0.12591	0.180244	0.255166	0.124552	0.214041	0.23153	0.156642	0.122715	0.250633	0.2257	0.147447	0.21361	0.199366	0.195723	0.136291	0.189367	0.167291	0.17461	0.102307	0.188064	0.210921	0.242756	0.190062	0.274737	0.218382	0.252898	0.182026	0.246366	0.27476	0.153725	0.192024	0.205211	0.157713	0.379477	0.171025	0.289228
PF09209	0.269525	0.216097	0.190216	0.188922	0.203052	0.156477	0.126339	0.19849	0.167478	0.227335	0.228294	0.136696	0.195143	0.205926	0.123223	0.21758	0.171138	0.260736	0.122783	0.309877	0.271967	0.185229	0.167659	0.206583	0.215712	0.136875	0.224956	0.17882	0.269145	0.217954	0.156345	0.189049	0.274054	0.122148	0.17487	0.15457	0.291307	0.22127	0.179029	0.173551	0.145105	0.249652	0.233038	0.150794	0.199636	0.17977	0.220839	0.217455	0.120607
PF11920	0.207204	0.171518	0.270745	0.264224	0.213941	0.161586	0.16849	0.161635	0.190021	0.233204	0.176182	0.208154	0.15599	0.220233	0.23212	0.242686	0.148315	0.148731	0.154666	0.160765	0.172483	0.124438	0.196729	0.248516	0.158602	0.23754	0.177843	0.201559	0.179228	0.232287	0.171782	0.229494	0.174209	0.192721	0.182859	0.166682	0.234831	0.239523	0.215551	0.193601	0.182999	0.142784	0.208448	0.193319	0.166807	0.205869	0.170489	0.178114	0.195093
PF10758	0.18441	0.215981	0.259765	0.247854	0.240233	0.239752	0.178431	0.187551	0.165526	0.160459	0.192604	0.205033	0.209924	0.165115	0.220493	0.280362	0.238773	0.209591	0.181691	0.187815	0.149856	0.18708	0.17172	0.133249	0.252423	0.186889	0.189577	0.197746	0.325212	0.17295	0.139664	0.227841	0.138445	0.173861	0.202172	0.18588	0.112019	0.239683	0.190298	0.192427	0.122413	0.188174	0.20525	0.230742	0.117398	0.171338	0.17136	0.249312	0.224404
PF12949	0.179814	0.184367	0.140924	0.0893787	0.363745	0.126437	0.308166	0.213329	0.276889	0.137169	0.14831	0.226973	0.159034	0.412921	0.207548	0.119737	0.156231	0.175891	0.302285	0.0944955	0.203631	0.0885132	0.141995	0.253766	0.1499	0.137328	0.162765	0.199819	0.136245	0.1755	0.108757	0.206247	0.185563	0.18002	0.15602	0.195503	0.223262	0.288517	0.139808	0.257514	0.142026	0.183093	0.231403	0.309177	0.274632	0.148601	0.16714	0.165906	0.196188
PF06441	0.220778	0.21116	0.189496	0.253082	0.205157	0.192944	0.204657	0.203659	0.16539	0.277339	0.172684	0.209199	0.247416	0.275444	0.178045	0.0917406	0.221748	0.145162	0.182878	0.200483	0.222718	0.238043	0.151228	0.124267	0.194169	0.279478	0.300178	0.288289	0.257515	0.145533	0.168067	0.149357	0.170271	0.118654	0.234335	0.111909	0.115676	0.128019	0.166326	0.198225	0.17476	0.106113	0.26855	0.128327	0.236557	0.14317	0.115076	0.178414	0.232653
PF10138	0.16932	0.194101	0.166888	0.141138	0.195038	0.100379	0.172179	0.156639	0.299065	0.238218	0.20428	0.216857	0.250364	0.279278	0.156654	0.191684	0.278488	0.0961148	0.186854	0.186368	0.285943	0.258745	0.170228	0.0975461	0.18005	0.254619	0.169654	0.250918	0.135456	0.132267	0.0762003	0.188662	0.187067	0.116109	0.194967	0.180324	0.298176	0.205212	0.195589	0.248847	0.13158	0.234632	0.260155	0.186624	0.34505	0.166969	0.217933	0.1905	0.252066
PF08843	0.175362	0.241482	0.186719	0.152052	0.186631	0.204013	0.212201	0.133609	0.137832	0.180131	0.220496	0.151523	0.156046	0.17983	0.230996	0.190255	0.1539	0.153555	0.23128	0.175231	0.206012	0.189749	0.156547	0.243369	0.203498	0.204107	0.214437	0.187195	0.219986	0.231228	0.170979	0.187738	0.182126	0.218115	0.211235	0.140419	0.185954	0.214835	0.178284	0.188201	0.131254	0.137807	0.165749	0.27844	0.200171	0.210904	0.141668	0.189174	0.165217
PF01361	0.289315	0.197553	0.187509	0.180614	0.181331	0.192995	0.259124	0.215132	0.21901	0.184495	0.235128	0.257651	0.230608	0.242385	0.174196	0.153832	0.147058	0.18745	0.182652	0.193753	0.137919	0.233357	0.234119	0.17717	0.164365	0.310928	0.149537	0.209182	0.193113	0.18343	0.195327	0.224639	0.184416	0.166239	0.197688	0.2375	0.186075	0.184094	0.138225	0.171716	0.231892	0.218255	0.173618	0.279883	0.191007	0.243269	0.209959	0.235496	0.1749
PF06296	0.207647	0.179226	0.318801	0.120671	0.115312	0.195619	0.117663	0.191121	0.187845	0.207714	0.256281	0.202225	0.298924	0.298394	0.142992	0.283503	0.170604	0.257579	0.142523	0.130624	0.201712	0.129405	0.124103	0.25405	0.100595	0.118359	0.129021	0.177541	0.156277	0.149815	0.191563	0.165691	0.212961	0.294983	0.196433	0.194699	0.0998003	0.136704	0.158047	0.247873	0.186318	0.105705	0.146033	0.21514	0.134405	0.181083	0.172555	0.203366	0.150517
PF06381	0.143862	0.140409	0.173007	0.121462	0.268125	0.229213	0.242776	0.178658	0.093455	0.180734	0.207031	0.198755	0.253332	0.198927	0.198293	0.178998	0.200881	0.209461	0.160202	0.22352	0.18844	0.169075	0.3359	0.144219	0.197141	0.164184	0.121257	0.207681	0.19623	0.231857	0.223966	0.182665	0.169384	0.214472	0.151845	0.14715	0.141836	0.321336	0.179836	0.139537	0.213917	0.107596	0.138048	0.142292	0.193699	0.189832	0.142144	0.142053	0.133986
PF07514	0.173287	0.170956	0.254215	0.213541	0.222643	0.197168	0.188351	0.198641	0.201064	0.23775	0.208115	0.172983	0.15358	0.220994	0.261939	0.203602	0.228578	0.184985	0.232	0.147278	0.182797	0.144836	0.296644	0.177979	0.274252	0.150621	0.223658	0.208681	0.170032	0.181913	0.126967	0.156831	0.185617	0.16527	0.160362	0.192101	0.210924	0.141877	0.164767	0.173502	0.184991	0.174206	0.156648	0.181746	0.198222	0.247248	0.185085	0.163633	0.166854
PF13988	0.149066	0.226914	0.243171	0.202926	0.256108	0.153589	0.137669	0.192639	0.21708	0.192357	0.194591	0.184931	0.167231	0.178109	0.198497	0.191753	0.224923	0.174952	0.191798	0.247792	0.122406	0.134557	0.17305	0.126354	0.226064	0.351178	0.131881	0.156815	0.271756	0.214326	0.1533	0.193456	0.248824	0.224095	0.26937	0.201911	0.122191	0.17988	0.195997	0.126451	0.245422	0.160665	0.146261	0.239058	0.189695	0.139864	0.141126	0.237578	0.16447
PF11444	0.148011	0.288612	0.16167	0.273129	0.175139	0.230771	0.16609	0.179034	0.223546	0.18404	0.212782	0.212892	0.203924	0.253142	0.180787	0.172634	0.247566	0.209401	0.247486	0.219713	0.206697	0.163963	0.223308	0.181944	0.16604	0.223478	0.188047	0.221444	0.127376	0.162785	0.179903	0.166494	0.195222	0.122482	0.206291	0.172755	0.256588	0.225049	0.230253	0.199642	0.216087	0.136667	0.144311	0.170485	0.18069	0.161741	0.170308	0.227506	0.181978
PF08659	0.258541	0.212401	0.20736	0.135494	0.212651	0.15598	0.224055	0.192114	0.168988	0.210861	0.151429	0.284898	0.254736	0.242111	0.194305	0.180539	0.152714	0.152449	0.168813	0.212283	0.275191	0.225451	0.150784	0.159171	0.228516	0.163317	0.132665	0.161266	0.196662	0.189677	0.224849	0.151009	0.130857	0.195114	0.217049	0.11026	0.18684	0.203482	0.13019	0.270395	0.197525	0.180407	0.175743	0.195038	0.182188	0.137457	0.166326	0.160373	0.213609
PF14457	0.295524	0.302876	0.257414	0.147964	0.178474	0.11517	0.16002	0.190629	0.128581	0.163543	0.214521	0.245373	0.129533	0.170734	0.209167	0.14125	0.181945	0.213071	0.162438	0.207818	0.229473	0.231969	0.198533	0.126	0.150529	0.119026	0.149253	0.297399	0.141706	0.204436	0.236786	0.121739	0.189771	0.17854	0.178565	0.186571	0.176348	0.309118	0.176549	0.15933	0.177258	0.15541	0.203994	0.245564	0.167577	0.206161	0.170324	0.192992	0.156722
PF01850	0.281881	0.218519	0.186079	0.170869	0.222807	0.206545	0.161691	0.173703	0.136595	0.228223	0.210724	0.28903	0.185638	0.177045	0.206106	0.192075	0.218316	0.122859	0.175911	0.163417	0.202925	0.200878	0.184664	0.169772	0.196475	0.108455	0.145241	0.205147	0.186529	0.206457	0.153396	0.152723	0.233102	0.153744	0.183788	0.146233	0.269868	0.179636	0.160862	0.19518	0.238321	0.201741	0.170391	0.221225	0.166037	0.188131	0.208528	0.211148	0.198769
PF04986	0.214594	0.159864	0.217642	0.249709	0.159023	0.319321	0.142714	0.203605	0.157926	0.229457	0.182688	0.189439	0.18401	0.342213	0.224297	0.202618	0.153953	0.11951	0.176489	0.181904	0.173162	0.130621	0.133748	0.11804	0.191177	0.209602	0.183104	0.159798	0.159842	0.186006	0.185957	0.167103	0.155329	0.140522	0.248391	0.176822	0.219644	0.229184	0.248357	0.207348	0.176177	0.124027	0.28751	0.193538	0.175219	0.215932	0.268497	0.16427	0.180021
PF03090	0.23347	0.196686	0.199631	0.216273	0.263063	0.209907	0.177242	0.117321	0.154205	0.162603	0.204849	0.188169	0.143742	0.219973	0.152683	0.194269	0.271312	0.192023	0.160816	0.14937	0.161408	0.163451	0.224164	0.2549	0.155205	0.18485	0.353995	0.123169	0.20594	0.152745	0.126009	0.243045	0.259991	0.173896	0.188224	0.188697	0.186174	0.190932	0.256271	0.110483	0.166363	0.187658	0.128476	0.122886	0.236333	0.186395	0.137507	0.238226	0.173922
PF11028	0.196813	0.0842595	0.187754	0.155055	0.176897	0.109495	0.236709	0.21095	0.118059	0.223288	0.320383	0.119286	0.198472	0.197573	0.243919	0.228589	0.111119	0.143959	0.18689	0.290561	0.251166	0.13234	0.188435	0.203754	0.217326	0.373689	0.233949	0.0912005	0.0945474	0.243794	0.115461	0.24057	0.338039	0.189847	0.262403	0.17837	0.13706	0.163545	0.156662	0.221283	0.224597	0.246102	0.19159	0.252938	0.227359	0.206369	0.25362	0.159973	0.130869
PF02293	0.1982	0.169928	0.232837	0.194994	0.172523	0.228102	0.222482	0.112	0.225934	0.14614	0.138346	0.125966	0.125945	0.443161	0.195616	0.295205	0.356015	0.132533	0.134054	0.269555	0.342389	0.157306	0.130527	0.215695	0.174743	0.329293	0.16758	0.164794	0.128419	0.139533	0.12205	0.195082	0.132252	0.217987	0.117941	0.144914	0.246749	0.118063	0.251549	0.136894	0.107708	0.230425	0.420039	0.166548	0.153541	0.10909	0.208187	0.187282	0.120187
PF13749	0.172783	0.129118	0.246298	0.138377	0.16405	0.154633	0.184455	0.209646	0.13312	0.195088	0.168741	0.129087	0.210306	0.147667	0.170348	0.267765	0.132184	0.127187	0.233613	0.188119	0.190543	0.124886	0.161964	0.227053	0.136638	0.124292	0.226936	0.174955	0.137454	0.226025	0.168335	0.241392	0.208758	0.232831	0.262146	0.146815	0.133855	0.202251	0.204011	0.176926	0.286217	0.208307	0.161072	0.223049	0.166863	0.155328	0.21771	0.212001	0.2185
PF12696	0.209745	0.143602	0.24977	0.214387	0.208227	0.187584	0.227639	0.241464	0.223855	0.167415	0.193078	0.189791	0.16714	0.155945	0.226903	0.162619	0.182987	0.188712	0.243143	0.168526	0.142961	0.127891	0.140778	0.240001	0.214061	0.149921	0.162062	0.197229	0.200501	0.200682	0.200227	0.198027	0.19858	0.143814	0.221404	0.225866	0.153044	0.200998	0.190083	0.137371	0.205594	0.19038	0.132019	0.231913	0.269575	0.236382	0.183197	0.165217	0.164446
PF13468	0.1942	0.290235	0.121107	0.275487	0.0933418	0.199617	0.129027	0.216984	0.138591	0.32987	0.21703	0.095469	0.0586953	0.164727	0.221189	0.315221	0.0756682	0.21973	0.101325	0.110289	0.097762	0.33456	0.218542	0.278555	0.129416	0.513943	0.164177	0.144904	0.220992	0.380401	0.155202	0.135093	0.266951	0.0966008	0.191023	0.174205	0.18913	0.0574648	0.285322	0.203668	0.15491	0.254505	0.155766	0.198464	0.0499703	0.184415	0.0788056	0.145255	0.106485
PF16653	0.122836	0.184328	0.204553	0.217951	0.129432	0.223914	0.250638	0.162476	0.172525	0.141017	0.193869	0.155498	0.213702	0.123086	0.192304	0.165074	0.231106	0.220296	0.214668	0.206146	0.209895	0.181746	0.159931	0.170579	0.219928	0.0964584	0.215123	0.137767	0.1358	0.240611	0.222372	0.17797	0.185817	0.128884	0.218039	0.181343	0.344595	0.180155	0.161634	0.298739	0.174513	0.149398	0.266121	0.186262	0.286964	0.155294	0.179304	0.167932	0.350202
PF08845	0.160711	0.212226	0.22811	0.230737	0.244801	0.165387	0.19292	0.222489	0.25854	0.162376	0.219688	0.192895	0.214582	0.141446	0.249093	0.193551	0.129895	0.151004	0.164093	0.169624	0.190353	0.151365	0.158544	0.162999	0.180019	0.209329	0.135164	0.257702	0.163648	0.176693	0.199158	0.162368	0.201519	0.149871	0.243423	0.160684	0.148768	0.231209	0.144371	0.179252	0.208865	0.146588	0.129219	0.134942	0.196288	0.229766	0.214104	0.166593	0.161977
PF10502	0.166058	0.212494	0.168158	0.113616	0.154695	0.254029	0.161306	0.184856	0.172607	0.202289	0.191558	0.154305	0.2094	0.169455	0.229954	0.214553	0.158504	0.237915	0.164959	0.308144	0.174644	0.177335	0.217026	0.157351	0.144916	0.17052	0.295949	0.162941	0.10741	0.160703	0.261043	0.188295	0.216288	0.142971	0.176394	0.158557	0.210615	0.149937	0.221421	0.200912	0.125581	0.140713	0.144563	0.206726	0.186051	0.222975	0.116451	0.120081	0.202684
PF08867	0.207038	0.145677	0.10747	0.156516	0.0972744	0.232962	0.166208	0.214906	0.104334	0.153317	0.13439	0.132518	0.161163	0.194191	0.175846	0.172159	0.162535	0.288804	0.254347	0.206134	0.0922679	0.1312	0.212757	0.204693	0.137074	0.180896	0.185006	0.122273	0.208025	0.215203	0.134863	0.217569	0.13079	0.219108	0.229805	0.0718231	0.234087	0.229661	0.249595	0.181286	0.196008	0.191741	0.216492	0.162806	0.196312	0.16775	0.193595	0.143351	0.211253
PF11990	0.1883	0.168093	0.231392	0.17968	0.261533	0.16609	0.153276	0.18212	0.107026	0.197484	0.208345	0.238631	0.208111	0.209725	0.164193	0.236872	0.248796	0.141556	0.16608	0.1831	0.170482	0.123172	0.144355	0.23806	0.205013	0.179367	0.239225	0.205033	0.202883	0.174108	0.175295	0.241052	0.163855	0.135102	0.151704	0.160551	0.193843	0.209436	0.15871	0.229562	0.21679	0.242373	0.182902	0.212231	0.179222	0.171064	0.159292	0.17684	0.231265
PF10134	0.179983	0.176671	0.230149	0.221568	0.190033	0.175716	0.136728	0.163033	0.1258	0.18221	0.203025	0.159446	0.140035	0.288178	0.166402	0.187932	0.247158	0.247706	0.111778	0.208672	0.162151	0.21072	0.167807	0.160383	0.135356	0.265279	0.160868	0.166834	0.210305	0.202016	0.210179	0.175923	0.165601	0.153264	0.193772	0.170828	0.170542	0.187839	0.16973	0.229659	0.145959	0.216197	0.226934	0.208758	0.169003	0.270238	0.140126	0.184941	0.199459
PF13148	0.326121	0.200908	0.314612	0.160624	0.161341	0.0813426	0.184226	0.337554	0.181002	0.210166	0.103879	0.268045	0.150436	0.193264	0.154951	0.300521	0.104661	0.276244	0.162967	0.139212	0.185925	0.236444	0.196462	0.130177	0.206649	0.110946	0.14777	0.1828	0.190798	0.183476	0.211366	0.307446	0.194422	0.214759	0.214519	0.327169	0.0880739	0.128628	0.160027	0.164756	0.251449	0.123702	0.202555	0.178165	0.184604	0.222838	0.149129	0.20395	0.126905
PF00765	0.19869	0.220308	0.312673	0.0866283	0.181431	0.218508	0.210327	0.197457	0.125943	0.15717	0.210298	0.280496	0.131083	0.169513	0.177162	0.124407	0.168921	0.213141	0.232835	0.144025	0.128146	0.0942486	0.247442	0.123252	0.170289	0.269697	0.284503	0.249273	0.26872	0.257535	0.121952	0.232173	0.123046	0.218925	0.156651	0.172443	0.190802	0.115645	0.156434	0.261034	0.184182	0.194503	0.220833	0.288952	0.150984	0.2116	0.188823	0.168597	0.0805655
PF10963	0.176402	0.187863	0.176165	0.146684	0.218373	0.186347	0.182113	0.191568	0.308147	0.2848	0.229825	0.155064	0.271204	0.165563	0.120103	0.246175	0.231865	0.172075	0.310069	0.190261	0.193178	0.228669	0.189967	0.229711	0.179977	0.186565	0.175609	0.13028	0.264736	0.148259	0.208781	0.167047	0.175405	0.184803	0.203968	0.186874	0.189528	0.19889	0.184583	0.139403	0.13007	0.223298	0.184656	0.153809	0.123526	0.212533	0.121654	0.183415	0.163058
PF16197	0.156715	0.206834	0.201112	0.175769	0.149239	0.162345	0.121336	0.252461	0.186786	0.220347	0.240114	0.174725	0.206989	0.139666	0.237504	0.230718	0.175332	0.143896	0.224469	0.25009	0.22194	0.110526	0.173205	0.178519	0.196921	0.187829	0.188344	0.189085	0.234283	0.24636	0.184936	0.183943	0.147222	0.159013	0.252549	0.165851	0.214663	0.20556	0.135358	0.140101	0.102116	0.137602	0.156375	0.241476	0.217782	0.240149	0.169364	0.140099	0.177257
PF11072	0.189614	0.261061	0.24188	0.184908	0.258032	0.244388	0.202126	0.189893	0.177697	0.160903	0.241475	0.174333	0.185844	0.211399	0.20198	0.181983	0.229083	0.247682	0.219759	0.188396	0.183532	0.131123	0.153544	0.246085	0.123252	0.167946	0.195695	0.234875	0.190036	0.249701	0.174672	0.223275	0.24283	0.161807	0.19606	0.134109	0.193057	0.189289	0.241804	0.190739	0.251033	0.179523	0.218139	0.157485	0.161695	0.190556	0.185299	0.168581	0.167214
PF16762	0.198129	0.158519	0.2191	0.206436	0.141105	0.180815	0.191805	0.164786	0.170542	0.148329	0.238912	0.175134	0.156936	0.20197	0.162979	0.202145	0.109925	0.139062	0.155151	0.200445	0.146732	0.170173	0.183949	0.316016	0.192763	0.136986	0.153813	0.109138	0.130767	0.250675	0.223454	0.272854	0.148415	0.148661	0.187171	0.207851	0.231809	0.237259	0.141044	0.196912	0.16651	0.305584	0.163297	0.226276	0.193124	0.152146	0.142851	0.204952	0.168801
PF11508	0.120027	0.15343	0.171824	0.125612	0.215555	0.177162	0.164124	0.172683	0.180936	0.162724	0.13054	0.222147	0.164028	0.282916	0.322167	0.17035	0.228669	0.145544	0.194557	0.196003	0.167351	0.222592	0.12911	0.127922	0.108173	0.121163	0.299068	0.279945	0.187481	0.100138	0.235561	0.178534	0.111107	0.246306	0.206359	0.173986	0.145015	0.139336	0.134574	0.157314	0.220982	0.165358	0.152777	0.192598	0.141557	0.215	0.294782	0.231984	0.208777
PF10772	0.191642	0.200567	0.148151	0.195605	0.1779	0.149792	0.186921	0.152751	0.146587	0.164386	0.209171	0.217158	0.186965	0.161614	0.174739	0.173712	0.207796	0.19235	0.226228	0.128492	0.204527	0.161647	0.150287	0.184292	0.163995	0.154689	0.202163	0.170067	0.317569	0.189837	0.225545	0.162746	0.18888	0.180386	0.192557	0.164449	0.165415	0.19298	0.213726	0.126593	0.157247	0.295749	0.153084	0.144193	0.122682	0.198755	0.163016	0.1528	0.256646
PF06992	0.180791	0.189217	0.109132	0.133422	0.123516	0.163174	0.214279	0.168179	0.201222	0.206996	0.129904	0.218897	0.212322	0.184642	0.208383	0.19027	0.281842	0.23298	0.186877	0.146998	0.220787	0.213194	0.18194	0.147088	0.192775	0.143248	0.201129	0.1513	0.141036	0.2076	0.218099	0.189398	0.190568	0.183984	0.216944	0.16904	0.192538	0.14965	0.186903	0.198874	0.157681	0.193083	0.219872	0.162845	0.222997	0.162545	0.16357	0.239792	0.233481
PF05772	0.135366	0.287593	0.143725	0.111825	0.317508	0.170196	0.162387	0.201537	0.190203	0.172203	0.170922	0.0971079	0.223421	0.341573	0.173331	0.176811	0.205278	0.178671	0.218031	0.211495	0.178043	0.149756	0.183484	0.183848	0.139096	0.10561	0.232735	0.21149	0.160263	0.198315	0.234509	0.226838	0.158985	0.194332	0.162262	0.152822	0.227038	0.142405	0.246023	0.122978	0.171317	0.150159	0.21047	0.233966	0.190527	0.158222	0.173277	0.204235	0.246339
PF08889	0.124491	0.301031	0.221033	0.0789785	0.209686	0.156394	0.195913	0.141866	0.157398	0.234604	0.195401	0.17488	0.120444	0.190101	0.234508	0.267554	0.190675	0.138541	0.152025	0.166624	0.19551	0.203921	0.219946	0.0929159	0.293307	0.157795	0.19961	0.272999	0.15679	0.119848	0.181137	0.195368	0.249485	0.206958	0.0835402	0.0906915	0.140731	0.335402	0.220087	0.245775	0.159269	0.231687	0.190537	0.166014	0.214076	0.150173	0.195142	0.141847	0.0864502
PF01934	0.148817	0.153294	0.140743	0.182513	0.198713	0.255669	0.251639	0.232224	0.138721	0.199267	0.192651	0.189296	0.142885	0.201859	0.19321	0.145163	0.143277	0.153579	0.182071	0.263441	0.18117	0.134768	0.240106	0.185225	0.136696	0.127674	0.248709	0.213284	0.226092	0.133792	0.178711	0.286265	0.130842	0.201084	0.268118	0.14513	0.190727	0.187841	0.139124	0.149037	0.139785	0.231311	0.237591	0.203439	0.149005	0.131094	0.112503	0.239981	0.181483
PF10881	0.185987	0.158397	0.2378	0.162793	0.274625	0.268316	0.172626	0.124266	0.213048	0.21985	0.183846	0.226328	0.151299	0.136937	0.192067	0.15196	0.140118	0.174894	0.129274	0.189454	0.250137	0.150695	0.0957941	0.118335	0.17712	0.347823	0.281244	0.17739	0.141291	0.161966	0.195629	0.148549	0.260728	0.243207	0.174969	0.0971311	0.213817	0.218243	0.150417	0.179143	0.257195	0.220214	0.182265	0.196605	0.15517	0.151734	0.172157	0.0972764	0.144961
PF13102	0.145081	0.119918	0.166719	0.296817	0.153162	0.190647	0.208219	0.125794	0.171437	0.194174	0.132502	0.152524	0.129061	0.177647	0.298804	0.130614	0.377908	0.294995	0.168098	0.316193	0.149704	0.190033	0.206726	0.221907	0.233491	0.107846	0.180703	0.226155	0.143344	0.302615	0.25906	0.155015	0.128625	0.337532	0.180731	0.143792	0.116871	0.194614	0.18343	0.250173	0.236298	0.186552	0.173746	0.200014	0.10912	0.153753	0.139167	0.200574	0.156722
PF11130	0.183902	0.113396	0.162213	0.286496	0.165864	0.199977	0.153912	0.203379	0.201287	0.242047	0.18485	0.201348	0.178284	0.188991	0.224133	0.134687	0.217784	0.148951	0.242834	0.169845	0.183489	0.149633	0.167958	0.235493	0.136398	0.157093	0.168559	0.125846	0.200019	0.154361	0.209477	0.193022	0.159334	0.171954	0.193521	0.192951	0.189649	0.177919	0.186286	0.24584	0.167156	0.151583	0.226323	0.210934	0.170356	0.173155	0.152619	0.253392	0.153515
PF10117	0.27506	0.266369	0.224663	0.151416	0.173819	0.135688	0.191495	0.120552	0.149967	0.111566	0.209554	0.173612	0.28422	0.177469	0.24584	0.197767	0.220152	0.159651	0.182035	0.233002	0.141551	0.115248	0.155535	0.22818	0.137304	0.178289	0.151308	0.18486	0.148186	0.203968	0.119913	0.203071	0.224473	0.169664	0.166471	0.147132	0.162009	0.229605	0.227978	0.159456	0.191525	0.253383	0.152012	0.195166	0.0647265	0.177649	0.238137	0.218838	0.190836
PF16485	0.230176	0.1665	0.176637	0.338976	0.0340488	0.207258	0.0503796	0.276182	0.49115	0.0874048	0.111395	0.172775	0.131244	0.350275	0.0595912	0.0981317	0.234036	0.177733	0.243195	0.159626	0.221874	0.373085	0.221998	0.272237	0.321235	0.138067	0.145348	0.0732174	0.130181	0.223315	0.042616	0.0885544	0.088327	0.0642279	0.290936	0.282951	0.163531	0.0568463	0.247492	0.201843	0.228608	0.124216	0.296962	0.107932	0.105873	0.310577	0.386175	0.248909	0.0997551
PF11275	0.24196	0.217275	0.164538	0.107534	0.173543	0.243437	0.126953	0.188943	0.258461	0.165829	0.113979	0.179265	0.131418	0.127129	0.189455	0.283331	0.154417	0.130987	0.18192	0.196731	0.198103	0.294862	0.167954	0.194527	0.223099	0.167359	0.135376	0.210484	0.158819	0.157631	0.180309	0.170866	0.167159	0.176093	0.251314	0.178885	0.170576	0.229376	0.234056	0.192904	0.164005	0.149528	0.18561	0.17057	0.19038	0.262039	0.167261	0.204272	0.157239
PF13957	0.233115	0.146132	0.179837	0.157052	0.196622	0.208202	0.247924	0.164392	0.152132	0.126603	0.150883	0.16501	0.276688	0.197997	0.182475	0.295574	0.243236	0.139162	0.153008	0.198629	0.327875	0.154804	0.192396	0.269961	0.215086	0.145693	0.209368	0.269562	0.195032	0.120883	0.0790073	0.152185	0.202553	0.155317	0.161476	0.150073	0.2054	0.231489	0.217291	0.185203	0.138621	0.0897052	0.300327	0.184776	0.124785	0.133137	0.212919	0.164112	0.254978
PF03203	0.171559	0.181308	0.129585	0.246218	0.207936	0.137194	0.281998	0.250825	0.190973	0.226478	0.223463	0.147194	0.137817	0.170449	0.142211	0.17994	0.14882	0.13523	0.142784	0.156648	0.108318	0.169398	0.148757	0.171389	0.234481	0.160205	0.148071	0.184928	0.146611	0.153188	0.188727	0.167	0.158579	0.239931	0.131633	0.200762	0.272126	0.216559	0.255296	0.162464	0.180387	0.237899	0.333446	0.203327	0.157411	0.207849	0.176085	0.173431	0.242414
PF11843	0.133404	0.162788	0.150154	0.183675	0.118903	0.160537	0.187966	0.150181	0.133836	0.143789	0.130644	0.180353	0.138607	0.189362	0.384865	0.180374	0.128239	0.277685	0.177935	0.198718	0.242367	0.223227	0.162344	0.214932	0.186697	0.199722	0.20652	0.166294	0.127372	0.194573	0.140768	0.196677	0.34596	0.172163	0.175231	0.173447	0.167835	0.180425	0.174133	0.193976	0.194763	0.167292	0.148426	0.169275	0.11987	0.210554	0.178473	0.136251	0.15472
PF13476	0.277566	0.182507	0.217166	0.184144	0.191223	0.156903	0.156146	0.228165	0.166185	0.17918	0.174241	0.20992	0.165846	0.179702	0.222086	0.281868	0.13568	0.123852	0.167828	0.149985	0.159646	0.127861	0.190963	0.138902	0.198914	0.186702	0.213674	0.1795	0.246548	0.193182	0.172039	0.225753	0.156225	0.147441	0.214434	0.190413	0.227276	0.30835	0.16278	0.144369	0.146687	0.230027	0.172364	0.206577	0.133176	0.249342	0.157498	0.204101	0.209694
PF09983	0.189803	0.156274	0.192973	0.130318	0.179408	0.194055	0.212574	0.124811	0.161116	0.245516	0.176239	0.167832	0.119476	0.183663	0.124065	0.163128	0.143561	0.20537	0.168602	0.18036	0.228735	0.237479	0.181467	0.117572	0.142051	0.107229	0.134314	0.162127	0.189713	0.164492	0.196726	0.220068	0.220963	0.227868	0.131733	0.172999	0.186566	0.229307	0.275584	0.153455	0.225819	0.150602	0.151461	0.145649	0.165706	0.198279	0.15145	0.173129	0.134541
PF04738	0.0824006	0.186982	0.1978	0.16695	0.184704	0.195535	0.126616	0.119515	0.249094	0.215102	0.26882	0.123918	0.11062	0.126553	0.0827196	0.112472	0.322744	0.212132	0.262858	0.200263	0.234496	0.129105	0.207563	0.407485	0.194218	0.205728	0.226949	0.114812	0.152965	0.16629	0.157784	0.215779	0.266356	0.308054	0.127788	0.218976	0.192292	0.327199	0.112362	0.107371	0.0841532	0.17402	0.18194	0.10481	0.0714124	0.14307	0.129156	0.423317	0.0726859
PF07167	0.357774	0.065539	0.208424	0.158639	0.171822	0.153128	0.20787	0.207693	0.143306	0.213287	0.200344	0.162448	0.230181	0.167201	0.0641335	0.151296	0.148476	0.158837	0.0916004	0.254475	0.193154	0.196843	0.159175	0.288856	0.175561	0.111776	0.164042	0.227326	0.163703	0.155827	0.137515	0.236157	0.109745	0.198042	0.196474	0.234078	0.243971	0.0878778	0.21827	0.122903	0.22866	0.195633	0.213489	0.190153	0.235658	0.199063	0.25806	0.125897	0.211844
PF11860	0.190686	0.141755	0.155681	0.212083	0.22129	0.192022	0.172864	0.180428	0.224608	0.211783	0.195123	0.165662	0.14815	0.185254	0.162334	0.214758	0.129683	0.152054	0.174665	0.19733	0.139773	0.106803	0.198441	0.191006	0.1547	0.234194	0.151688	0.173058	0.131084	0.148729	0.150212	0.175024	0.215787	0.329064	0.144822	0.134346	0.224228	0.182046	0.174748	0.219597	0.174694	0.213333	0.145259	0.186673	0.167301	0.149665	0.227969	0.161461	0.190401
PF04266	0.113348	0.138031	0.136205	0.154273	0.341903	0.145953	0.132533	0.147701	0.18334	0.169073	0.0925331	0.203054	0.131202	0.213511	0.255456	0.140627	0.373389	0.20203	0.148647	0.170836	0.201218	0.147386	0.271264	0.110705	0.160627	0.288199	0.134398	0.164839	0.161591	0.13752	0.114681	0.136353	0.140592	0.238097	0.180087	0.133261	0.168898	0.136321	0.127761	0.243428	0.13263	0.17723	0.125531	0.315188	0.197604	0.138095	0.15513	0.215556	0.164936
PF11190	0.15666	0.276797	0.194996	0.23002	0.163151	0.157165	0.183196	0.159351	0.104014	0.228144	0.177938	0.228523	0.161151	0.193641	0.167842	0.220143	0.149242	0.220637	0.189635	0.135251	0.195888	0.183208	0.169414	0.221303	0.192936	0.174985	0.222585	0.193031	0.180045	0.24492	0.168385	0.257841	0.191087	0.192913	0.142559	0.204384	0.152142	0.151054	0.217999	0.179169	0.221048	0.205403	0.16161	0.146995	0.187533	0.193251	0.129197	0.166866	0.157453
PF14759	0.122144	0.147032	0.144983	0.186781	0.159652	0.216895	0.201029	0.208429	0.14983	0.252185	0.183167	0.175301	0.158287	0.163641	0.183672	0.194161	0.140015	0.159337	0.170168	0.231829	0.166552	0.151257	0.170161	0.207661	0.160912	0.293826	0.210676	0.201009	0.180533	0.236185	0.201752	0.269216	0.244137	0.24624	0.0751493	0.202006	0.180785	0.271026	0.149463	0.186063	0.150346	0.129061	0.198641	0.140827	0.167867	0.137047	0.19994	0.194352	0.0976369
PF14355	0.231323	0.0882986	0.191638	0.149172	0.236867	0.227312	0.0997414	0.227315	0.185636	0.199266	0.215993	0.144289	0.137196	0.215911	0.178037	0.2004	0.147632	0.291127	0.168219	0.171639	0.245838	0.172547	0.22023	0.14121	0.250085	0.145358	0.126011	0.151701	0.182583	0.209104	0.183861	0.155986	0.191977	0.132469	0.185116	0.182263	0.160169	0.190562	0.177183	0.198434	0.135189	0.19767	0.214588	0.157958	0.128867	0.1694	0.149763	0.243955	0.155941
PF10761	0.211389	0.145439	0.208242	0.226547	0.159268	0.154667	0.193387	0.206987	0.199199	0.150987	0.174202	0.159602	0.176386	0.137356	0.18028	0.302093	0.159776	0.192551	0.224451	0.221055	0.215229	0.18944	0.194285	0.185502	0.232929	0.160382	0.159719	0.147498	0.380112	0.234442	0.189439	0.20288	0.170426	0.125646	0.230775	0.10917	0.172509	0.208971	0.26321	0.148243	0.179157	0.181783	0.21501	0.170965	0.158248	0.194894	0.196222	0.225482	0.199603
PF01867	0.189469	0.208306	0.113286	0.130722	0.147044	0.212832	0.154349	0.136865	0.147895	0.230377	0.201576	0.135894	0.144321	0.232018	0.134155	0.145201	0.191969	0.13865	0.166572	0.197314	0.189088	0.179762	0.160959	0.175039	0.156611	0.181369	0.220322	0.220049	0.207165	0.158111	0.158261	0.177527	0.233531	0.172509	0.167092	0.159835	0.20286	0.206896	0.152238	0.193519	0.170957	0.139718	0.184752	0.171773	0.146345	0.172184	0.160679	0.185426	0.198611
PF13402	0.210867	0.114074	0.184873	0.224322	0.130621	0.380477	0.0874576	0.24277	0.369357	0.199642	0.129532	0.0583203	0.0943318	0.092769	0.14542	0.166097	0.182721	0.212758	0.144494	0.219941	0.195584	0.358058	0.0935332	0.116437	0.442109	0.166417	0.120204	0.0737921	0.182804	0.176351	0.137666	0.11881	0.230686	0.155698	0.14017	0.0657381	0.119954	0.152741	0.295096	0.154629	0.329705	0.136651	0.337712	0.122927	0.123455	0.167711	0.209573	0.191171	0.130404
PF01939	0.166041	0.132358	0.189403	0.103535	0.105482	0.183888	0.214783	0.242127	0.19152	0.199754	0.180199	0.211365	0.181983	0.160646	0.200857	0.25283	0.35237	0.210937	0.175824	0.12603	0.233564	0.264808	0.230119	0.317563	0.17412	0.148522	0.326838	0.16579	0.124853	0.203019	0.121375	0.248681	0.208148	0.287428	0.154535	0.164479	0.189114	0.146387	0.121803	0.123964	0.184276	0.147462	0.165996	0.177901	0.183686	0.190113	0.141521	0.113928	0.122754
PF09722	0.15193	0.142981	0.0433406	0.243658	0.130198	0.168359	0.240002	0.0603475	0.295518	0.190505	0.0915796	0.149296	0.165764	0.200252	0.0366745	0.195666	0.149018	0.110588	0.0914852	0.483	0.165588	0.320155	0.251703	0.16896	0.34811	0.271813	0.109221	0.144376	0.296217	0.400246	0.0652576	0.116909	0.225093	0.266536	0.132044	0.072671	0.074752	0.0676834	0.245749	0.19498	0.118354	0.23039	0.285667	0.120823	0.19571	0.0683309	0.0768317	0.147444	0.170237
PF08721	0.188209	0.140728	0.227458	0.346988	0.0724516	0.128639	0.205168	0.155538	0.203054	0.152328	0.192158	0.0835068	0.201227	0.174998	0.137481	0.18292	0.153217	0.143269	0.143365	0.222071	0.16632	0.170408	0.191294	0.139942	0.160679	0.129301	0.128268	0.21847	0.231579	0.14843	0.216384	0.185757	0.138855	0.147144	0.157738	0.190362	0.235338	0.234244	0.182835	0.162059	0.158301	0.212833	0.173408	0.188441	0.215208	0.199693	0.142458	0.1882	0.238046
PF09917	0.129903	0.105346	0.122499	0.170755	0.199322	0.213512	0.0987972	0.356519	0.126356	0.272458	0.167283	0.240467	0.0927772	0.204545	0.257094	0.237996	0.234421	0.174643	0.278175	0.186651	0.254724	0.248059	0.241247	0.121759	0.111603	0.154779	0.276347	0.121079	0.217835	0.136402	0.178175	0.185041	0.112695	0.205769	0.311936	0.210142	0.113	0.168845	0.157062	0.260109	0.14689	0.129864	0.190238	0.102631	0.109878	0.162891	0.208861	0.133383	0.185081
PF01885	0.161138	0.152734	0.119735	0.237808	0.154533	0.193735	0.187009	0.198828	0.0591092	0.283765	0.227183	0.150737	0.182213	0.187432	0.176633	0.184819	0.173615	0.171246	0.13254	0.384607	0.119175	0.225403	0.225303	0.104706	0.237577	0.161039	0.190807	0.151324	0.204365	0.148865	0.120915	0.166031	0.185529	0.149074	0.129767	0.149306	0.166539	0.236652	0.0802044	0.170408	0.162241	0.203225	0.205514	0.146903	0.188649	0.172988	0.268551	0.128785	0.151402
PF15529	0.112627	0.176625	0.141297	0.163262	0.187094	0.113705	0.309901	0.114209	0.106704	0.112743	0.116113	0.266769	0.167135	0.133313	0.124659	0.262859	0.129517	0.110784	0.143004	0.210835	0.191673	0.22036	0.123117	0.155899	0.483627	0.116398	0.0987447	0.293296	0.224757	0.207549	0.188682	0.12182	0.222245	0.102293	0.168446	0.130534	0.182301	0.236366	0.178916	0.119886	0.24826	0.365646	0.185678	0.147194	0.123261	0.183796	0.195235	0.122228	0.266
PF13408	0.171504	0.248975	0.161773	0.207717	0.240142	0.190932	0.151051	0.196479	0.197137	0.202939	0.26014	0.15039	0.174574	0.147967	0.195948	0.140102	0.15198	0.123853	0.176148	0.121017	0.147785	0.166777	0.131182	0.193767	0.18045	0.193628	0.187783	0.121021	0.154018	0.223442	0.181701	0.175653	0.139588	0.144795	0.143515	0.220485	0.199969	0.206706	0.224283	0.139944	0.208935	0.228281	0.129268	0.217064	0.136465	0.124209	0.236483	0.111277	0.200443
PF07352	0.0947998	0.149491	0.225681	0.146418	0.131626	0.246249	0.181202	0.154486	0.163329	0.163165	0.16124	0.241016	0.109405	0.174656	0.196478	0.15249	0.158425	0.197478	0.16544	0.331589	0.242845	0.138242	0.259089	0.169391	0.143452	0.0763444	0.537765	0.180345	0.111634	0.186131	0.128598	0.191308	0.142519	0.23983	0.11592	0.146409	0.285525	0.179693	0.18213	0.176768	0.172476	0.176368	0.246728	0.240384	0.267915	0.244439	0.142881	0.125306	0.13645
PF01022	0.181979	0.178836	0.156676	0.167471	0.176104	0.119237	0.253227	0.14266	0.16726	0.158431	0.210941	0.203077	0.119316	0.0943789	0.147416	0.193902	0.160763	0.140907	0.183108	0.249463	0.157536	0.146193	0.202941	0.116033	0.253436	0.142978	0.283468	0.170953	0.161044	0.19194	0.172687	0.205843	0.196779	0.200506	0.173864	0.13215	0.168414	0.122717	0.14863	0.132471	0.192809	0.168621	0.217279	0.246942	0.188444	0.237126	0.146974	0.17912	0.205191
PF15604	0.154683	0.139155	0.17908	0.163466	0.2624	0.116028	0.186842	0.086917	0.146202	0.225815	0.24123	0.220631	0.12043	0.170419	0.130487	0.26867	0.215454	0.220786	0.258653	0.135681	0.18831	0.138235	0.215792	0.148801	0.096176	0.134595	0.147349	0.300696	0.18452	0.114268	0.230504	0.129402	0.18551	0.22873	0.168727	0.176745	0.14193	0.170806	0.239028	0.180406	0.16557	0.152101	0.183408	0.205717	0.304261	0.0857273	0.152653	0.224429	0.15054
PF06414	0.179704	0.186626	0.200488	0.13747	0.0946079	0.199184	0.162575	0.129785	0.181404	0.221001	0.176401	0.18192	0.187906	0.238917	0.176178	0.20557	0.187942	0.195383	0.099289	0.209874	0.21003	0.190839	0.173355	0.196171	0.156265	0.219056	0.147501	0.162704	0.189698	0.188734	0.111157	0.160834	0.174484	0.221843	0.188037	0.221101	0.155771	0.158843	0.188791	0.162084	0.162795	0.203517	0.19617	0.164569	0.134427	0.18733	0.223879	0.12006	0.17964
PF06958	0.129742	0.135538	0.151685	0.154138	0.197417	0.154247	0.177651	0.16958	0.235489	0.208934	0.166518	0.121107	0.190063	0.167964	0.170237	0.224546	0.107169	0.154305	0.196269	0.277986	0.121978	0.166715	0.131105	0.126021	0.155749	0.165524	0.107999	0.198502	0.185767	0.148978	0.166093	0.177355	0.197693	0.242026	0.171751	0.151647	0.296336	0.194433	0.150021	0.245743	0.157093	0.190733	0.164843	0.122209	0.115545	0.201021	0.297529	0.135246	0.224606
PF11663	0.161777	0.157061	0.226539	0.203328	0.165658	0.235592	0.167441	0.294959	0.192289	0.114995	0.133258	0.183	0.169494	0.102086	0.172253	0.152451	0.162231	0.232478	0.155805	0.122429	0.133139	0.205201	0.353132	0.13781	0.144636	0.150866	0.192708	0.206905	0.132685	0.135032	0.187147	0.206503	0.149083	0.25574	0.19446	0.210013	0.16643	0.10787	0.167197	0.131172	0.12749	0.211438	0.279413	0.283404	0.211368	0.123325	0.225197	0.125137	0.209568
PF08483	0.210691	0.132095	0.0987743	0.125521	0.205825	0.127299	0.120631	0.108942	0.145423	0.202143	0.223993	0.209157	0.159184	0.195472	0.145781	0.145461	0.183099	0.169091	0.163712	0.204545	0.177829	0.195396	0.172062	0.194815	0.355307	0.252638	0.11451	0.167353	0.193973	0.189167	0.137343	0.222817	0.122436	0.228516	0.108876	0.187974	0.204563	0.21599	0.123854	0.15751	0.189185	0.189622	0.193009	0.272781	0.120038	0.151328	0.141365	0.175078	0.160047
PF09686	0.168432	0.133195	0.25714	0.217384	0.238977	0.152922	0.214948	0.169413	0.156297	0.191141	0.200944	0.142639	0.170229	0.212265	0.227285	0.145185	0.122617	0.21604	0.18617	0.143982	0.20602	0.102537	0.199727	0.155066	0.176939	0.145593	0.158325	0.181226	0.121905	0.257137	0.190362	0.195658	0.173656	0.191977	0.19916	0.182486	0.196451	0.159605	0.212576	0.224967	0.143845	0.213842	0.176998	0.141493	0.199593	0.146646	0.153784	0.171517	0.175941
PF12686	0.158505	0.144351	0.156155	0.162504	0.126572	0.196387	0.165017	0.27794	0.112241	0.164804	0.134135	0.118396	0.12383	0.162101	0.178716	0.188481	0.146506	0.214734	0.131175	0.161827	0.211274	0.11017	0.104007	0.297957	0.145621	0.213764	0.221783	0.156796	0.210831	0.280682	0.132305	0.210848	0.189364	0.13776	0.194509	0.287014	0.165022	0.141095	0.152732	0.159981	0.174476	0.141337	0.164469	0.153132	0.230387	0.158014	0.136301	0.179083	0.1155
PF11393	0.134125	0.128789	0.22551	0.21889	0.223881	0.139942	0.216306	0.11381	0.17406	0.121426	0.181264	0.209448	0.208597	0.169421	0.101443	0.142585	0.159395	0.145341	0.215025	0.124748	0.217851	0.204058	0.195014	0.098895	0.2042	0.10619	0.23571	0.201587	0.157703	0.15137	0.274	0.150104	0.31036	0.189629	0.189022	0.0992622	0.20117	0.199562	0.170272	0.152692	0.16447	0.239484	0.261225	0.212094	0.182461	0.187846	0.170574	0.158278	0.116403
PF13605	0.131837	0.179369	0.179016	0.166208	0.243123	0.214662	0.168393	0.196423	0.211847	0.188227	0.156579	0.128282	0.149316	0.163204	0.179497	0.160766	0.141581	0.147034	0.15447	0.222857	0.146642	0.132363	0.212902	0.157021	0.152807	0.199089	0.141041	0.156105	0.143816	0.164967	0.155896	0.183073	0.235511	0.205379	0.190278	0.24354	0.140512	0.13026	0.21502	0.26039	0.124455	0.113556	0.265756	0.208516	0.213251	0.23233	0.200823	0.195535	0.184198
PF05857	0.12653	0.143129	0.171712	0.168188	0.118465	0.235848	0.218536	0.117237	0.123867	0.218604	0.0945054	0.133078	0.156133	0.175741	0.345599	0.182255	0.185856	0.135856	0.142003	0.128619	0.176421	0.249316	0.151101	0.174925	0.262565	0.180296	0.20467	0.160056	0.153147	0.214022	0.184314	0.0977522	0.230808	0.1114	0.205393	0.238833	0.132994	0.205257	0.171789	0.163859	0.108301	0.307808	0.17436	0.107296	0.142161	0.146826	0.147332	0.247451	0.207107
PF08722	0.159821	0.146959	0.266108	0.223301	0.162828	0.199992	0.187443	0.195793	0.157234	0.270852	0.171057	0.14805	0.0938999	0.158006	0.140522	0.242488	0.198192	0.11403	0.148544	0.241696	0.288739	0.176387	0.169467	0.176267	0.170229	0.115741	0.148131	0.151141	0.148064	0.195332	0.209924	0.169014	0.140759	0.143769	0.17654	0.185894	0.16785	0.155355	0.225786	0.17713	0.145787	0.152427	0.161865	0.203487	0.21768	0.153162	0.204147	0.188832	0.179355
PF04383	0.208466	0.14131	0.206935	0.187331	0.198672	0.167999	0.119666	0.10021	0.327856	0.153538	0.235871	0.212256	0.146672	0.143164	0.154723	0.194124	0.161349	0.239179	0.215813	0.153659	0.243816	0.147675	0.195973	0.124413	0.165619	0.122122	0.162237	0.212297	0.173333	0.200379	0.183418	0.163428	0.161925	0.256809	0.224137	0.18243	0.134322	0.112832	0.134296	0.202909	0.154115	0.137104	0.138139	0.190194	0.208516	0.200829	0.123951	0.145461	0.189198
PF10118	0.15713	0.170734	0.213452	0.134781	0.194254	0.167956	0.179173	0.248374	0.105923	0.188468	0.142803	0.185448	0.155583	0.18625	0.156522	0.130473	0.143724	0.139133	0.222274	0.214718	0.196988	0.233666	0.133307	0.209658	0.0966107	0.296537	0.147892	0.143798	0.194495	0.19519	0.305322	0.178308	0.253076	0.229942	0.214649	0.209731	0.286438	0.127591	0.189889	0.15823	0.150539	0.0981	0.181546	0.189816	0.158175	0.0850662	0.18137	0.185088	0.205841
PF01797	0.168027	0.186829	0.130462	0.178461	0.162226	0.173706	0.230702	0.215801	0.2311	0.229301	0.164279	0.146865	0.0990337	0.187989	0.219185	0.162102	0.162445	0.141588	0.175469	0.225683	0.183269	0.118657	0.181879	0.193126	0.25987	0.246998	0.204534	0.139024	0.138471	0.108473	0.162448	0.161253	0.187488	0.123698	0.20004	0.108809	0.156179	0.164326	0.19381	0.172548	0.134121	0.161492	0.161458	0.164657	0.167072	0.167532	0.126066	0.12964	0.174261
PF14082	0.133621	0.149898	0.155292	0.224033	0.166922	0.153358	0.161654	0.162654	0.170203	0.197128	0.23169	0.173893	0.188302	0.165956	0.205746	0.164796	0.153989	0.192762	0.204155	0.170242	0.1415	0.203544	0.12156	0.148862	0.187977	0.178893	0.14323	0.206166	0.115666	0.220788	0.190664	0.159543	0.131302	0.187144	0.210569	0.0986941	0.219782	0.186908	0.197053	0.156392	0.233084	0.129668	0.162672	0.114319	0.156953	0.135498	0.164958	0.175067	0.220455
PF14461	0.141559	0.208292	0.136961	0.109269	0.141595	0.117871	0.150314	0.117643	0.191098	0.0895945	0.238671	0.237277	0.131989	0.158934	0.150376	0.106844	0.0850428	0.205099	0.209149	0.0860367	0.203069	0.253699	0.269343	0.167748	0.189359	0.189638	0.163061	0.113371	0.126699	0.139174	0.143841	0.0961915	0.192859	0.149981	0.116332	0.174246	0.239533	0.102804	0.212586	0.153707	0.287661	0.22831	0.23826	0.170935	0.114049	0.154675	0.147742	0.198355	0.0866802
PF04488	0.198349	0.105166	0.203371	0.160522	0.0940785	0.104309	0.20611	0.211517	0.225769	0.185068	0.162574	0.124326	0.180198	0.221009	0.113707	0.165621	0.110007	0.178901	0.198637	0.126798	0.188615	0.105656	0.157847	0.265989	0.163324	0.107846	0.177003	0.166925	0.103534	0.27316	0.20361	0.138914	0.168908	0.120642	0.185578	0.141089	0.175895	0.185785	0.148886	0.212798	0.138665	0.158682	0.12744	0.171024	0.157094	0.144696	0.124883	0.227962	0.183229
PF09851	0.235507	0.196366	0.232965	0.251268	0.260844	0.104678	0.150375	0.274236	0.0913784	0.163494	0.143462	0.110695	0.121794	0.14503	0.225643	0.251765	0.249837	0.216236	0.103545	0.13088	0.169145	0.203982	0.0819707	0.256557	0.226103	0.153737	0.236854	0.125647	0.226815	0.118488	0.134262	0.165505	0.179665	0.274199	0.140685	0.150302	0.174962	0.11376	0.150198	0.208802	0.170687	0.137346	0.18046	0.210801	0.206834	0.197551	0.281356	0.0728909	0.222364
PF10045	0.162757	0.0971544	0.178107	0.168427	0.171603	0.141727	0.119556	0.240891	0.198437	0.139614	0.177464	0.24551	0.166601	0.262986	0.0930762	0.182219	0.145862	0.154572	0.182287	0.103232	0.185256	0.189938	0.137941	0.154438	0.133075	0.0993844	0.167734	0.18396	0.1688	0.0999915	0.173819	0.118457	0.175338	0.126731	0.169594	0.189974	0.21223	0.17575	0.138674	0.229392	0.169375	0.172061	0.192027	0.263031	0.183376	0.105554	0.236759	0.212541	0.202716
PF01958	0.222738	0.225626	0.158455	0.156625	0.170186	0.160426	0.262672	0.138347	0.235597	0.150974	0.176287	0.153	0.154462	0.209476	0.145006	0.169625	0.155441	0.117865	0.174656	0.126564	0.188348	0.118456	0.245329	0.166086	0.109536	0.171424	0.210065	0.289796	0.12282	0.126213	0.139146	0.117044	0.116562	0.138716	0.170902	0.134958	0.219033	0.24485	0.128527	0.118692	0.26525	0.210042	0.106582	0.13892	0.140939	0.253841	0.235112	0.177416	0.193735
PF14348	0.183521	0.201804	0.205345	0.186016	0.204336	0.157935	0.134931	0.138692	0.127717	0.187111	0.132342	0.163713	0.178841	0.145014	0.22473	0.140023	0.176196	0.158019	0.158514	0.18439	0.137969	0.142341	0.176292	0.214883	0.122704	0.170244	0.220042	0.144671	0.15001	0.161674	0.177429	0.174771	0.156393	0.183998	0.174505	0.158362	0.19228	0.149236	0.235048	0.182925	0.197206	0.199918	0.155291	0.185312	0.192549	0.185326	0.157304	0.173708	0.207189
PF14859	0.18419	0.135511	0.147556	0.235427	0.156162	0.153508	0.173045	0.233506	0.105571	0.222443	0.232111	0.241047	0.132541	0.133768	0.216268	0.154441	0.137846	0.144881	0.123219	0.180176	0.166796	0.128099	0.147885	0.155698	0.156145	0.142012	0.180422	0.0898527	0.175203	0.175785	0.23643	0.18099	0.202371	0.260737	0.124327	0.174685	0.167006	0.172205	0.193815	0.1395	0.202483	0.16998	0.203868	0.13711	0.205654	0.24222	0.263231	0.188484	0.201983
PF14319	0.240817	0.151957	0.149767	0.182871	0.175991	0.268906	0.150215	0.10764	0.179805	0.237612	0.277034	0.142888	0.118028	0.205491	0.150525	0.19776	0.145186	0.1613	0.121004	0.223639	0.195637	0.19677	0.122015	0.231057	0.171962	0.153229	0.131672	0.137911	0.217504	0.182811	0.115892	0.167485	0.141427	0.167323	0.178669	0.212106	0.185729	0.165749	0.305261	0.135667	0.210377	0.179997	0.187564	0.161147	0.136738	0.164717	0.274965	0.171179	0.18762
PF07081	0.177211	0.184081	0.142566	0.0913529	0.159029	0.275738	0.17946	0.207157	0.189914	0.153575	0.0791698	0.166451	0.147842	0.233423	0.0983759	0.173981	0.125642	0.226605	0.129914	0.0709809	0.317331	0.216368	0.260041	0.202743	0.17331	0.282501	0.193234	0.149482	0.101238	0.0697504	0.106508	0.088405	0.231418	0.158218	0.192752	0.160783	0.214595	0.260332	0.258872	0.16205	0.0916004	0.175793	0.268118	0.167112	0.147466	0.218042	0.134761	0.173652	0.160117
PF13499	0.243923	0.0853471	0.324138	0.170374	0.433447	0.159661	0.174715	0.111958	0.129707	0.210395	0.110285	0.118616	0.0960866	0.265085	0.107863	0.147415	0.137155	0.141069	0.226011	0.175697	0.308958	0.130967	0.14564	0.0648592	0.1437	0.126345	0.146511	0.352789	0.160481	0.101985	0.179571	0.0957433	0.213268	0.167689	0.141702	0.0973357	0.133375	0.170536	0.138645	0.227486	0.173818	0.139504	0.152593	0.219963	0.129302	0.177242	0.231759	0.151322	0.115509
PF13462	0.182638	0.182376	0.184413	0.168892	0.17792	0.136084	0.122556	0.170952	0.184496	0.273773	0.134211	0.137781	0.181813	0.158325	0.114396	0.159221	0.236465	0.199323	0.242114	0.19443	0.120603	0.0924181	0.284189	0.22648	0.23175	0.203057	0.183651	0.234102	0.215841	0.148217	0.144582	0.181133	0.160378	0.143778	0.166406	0.229153	0.181968	0.213897	0.151387	0.165381	0.192726	0.131634	0.16918	0.134832	0.183294	0.181289	0.104736	0.202471	0.200667
PF10074	0.186881	0.177921	0.186834	0.116834	0.17612	0.155006	0.127699	0.168975	0.167123	0.158252	0.159763	0.151038	0.216977	0.107782	0.16924	0.126137	0.245406	0.125825	0.151066	0.246343	0.180222	0.164319	0.149898	0.134988	0.102507	0.143505	0.188102	0.219844	0.147776	0.171259	0.184059	0.160708	0.224066	0.133481	0.209226	0.156369	0.158544	0.200535	0.157867	0.200268	0.157496	0.141793	0.085148	0.138135	0.155593	0.173794	0.194375	0.134445	0.14881
PF11171	0.201098	0.157419	0.186639	0.143968	0.146087	0.158596	0.184315	0.188008	0.131371	0.15886	0.243349	0.204188	0.148121	0.129018	0.247501	0.130151	0.231223	0.142799	0.18973	0.143343	0.128752	0.193263	0.27442	0.156679	0.159978	0.18378	0.159104	0.212909	0.196554	0.208152	0.206525	0.182653	0.180237	0.154465	0.167083	0.230776	0.164751	0.135828	0.190988	0.212669	0.15761	0.142265	0.134105	0.203166	0.154658	0.15842	0.213232	0.138167	0.141289
PF05144	0.17037	0.177108	0.196833	0.160071	0.209777	0.225353	0.142702	0.125939	0.204894	0.124204	0.177932	0.133814	0.198724	0.185116	0.108301	0.180049	0.160985	0.174871	0.104203	0.11249	0.172941	0.157787	0.210373	0.149597	0.229255	0.202471	0.136216	0.125867	0.129816	0.135417	0.170159	0.13227	0.168379	0.181905	0.182467	0.202495	0.2075	0.117588	0.266199	0.214443	0.162297	0.169698	0.214813	0.145534	0.182368	0.175491	0.146453	0.174013	0.120398
PF05990	0.171658	0.164681	0.20928	0.13609	0.0971778	0.336679	0.200368	0.269607	0.143662	0.208584	0.171228	0.189781	0.183063	0.122947	0.124717	0.15656	0.192478	0.157445	0.152925	0.153651	0.18611	0.165996	0.0724129	0.168023	0.258907	0.185094	0.115047	0.205408	0.144664	0.15246	0.139957	0.155393	0.1926	0.123578	0.254747	0.12917	0.167149	0.13991	0.221607	0.148538	0.141532	0.250626	0.256938	0.136363	0.118275	0.179482	0.165998	0.141449	0.20361
PF01661	0.143336	0.108071	0.121163	0.183562	0.132153	0.262051	0.0860704	0.197044	0.274027	0.190697	0.154129	0.156329	0.138233	0.0809292	0.125192	0.130607	0.209956	0.15396	0.153651	0.304532	0.153385	0.214106	0.119225	0.174139	0.238677	0.164082	0.181502	0.0960206	0.18034	0.20238	0.245392	0.12427	0.296623	0.132726	0.160095	0.179562	0.146057	0.143886	0.139819	0.177946	0.122956	0.213733	0.221961	0.106974	0.203368	0.148674	0.194895	0.161342	0.125823
PF11000	0.188234	0.180696	0.154555	0.148984	0.15075	0.167642	0.132303	0.179683	0.105319	0.235398	0.142548	0.218641	0.145578	0.119797	0.24163	0.132822	0.22676	0.205246	0.15132	0.147761	0.12209	0.166682	0.208197	0.197404	0.186637	0.232883	0.15283	0.125911	0.181867	0.170563	0.16068	0.232007	0.234166	0.175772	0.156	0.177849	0.105741	0.164742	0.154809	0.20802	0.1899	0.155515	0.0899784	0.174808	0.144093	0.217425	0.157604	0.11703	0.160226
PF06769	0.22748	0.148588	0.132843	0.14767	0.162446	0.167525	0.213101	0.128682	0.266492	0.223011	0.20385	0.266032	0.197969	0.107682	0.228344	0.179735	0.175977	0.182974	0.188724	0.109329	0.174185	0.142945	0.229698	0.0687998	0.128336	0.214727	0.188926	0.23357	0.18152	0.17132	0.199593	0.128336	0.13958	0.0673724	0.145025	0.175253	0.101402	0.165747	0.0995765	0.244379	0.238558	0.189541	0.139819	0.136012	0.159617	0.179777	0.193672	0.176873	0.180754
PF12883	0.162332	0.139575	0.129748	0.110066	0.120353	0.215017	0.187543	0.119103	0.26071	0.110096	0.183813	0.123348	0.164334	0.160289	0.126714	0.0896159	0.0676207	0.247867	0.291926	0.223203	0.193856	0.113532	0.209553	0.183342	0.240613	0.351313	0.241956	0.143944	0.151839	0.253496	0.176027	0.224162	0.145014	0.22109	0.141688	0.160041	0.193467	0.111815	0.160645	0.0931537	0.24526	0.0951612	0.31737	0.234314	0.0967236	0.160577	0.098377	0.194458	0.056412
PF00182	0.102312	0.185323	0.262659	0.171087	0.188496	0.108417	0.154991	0.196369	0.143604	0.15754	0.187701	0.182786	0.127577	0.0997792	0.106084	0.192405	0.214129	0.142341	0.182544	0.118463	0.131779	0.130915	0.131283	0.135175	0.0993235	0.102502	0.196663	0.180757	0.161777	0.206645	0.221694	0.193092	0.165765	0.131361	0.212067	0.212374	0.109489	0.121054	0.130922	0.23079	0.25179	0.158051	0.191702	0.169163	0.107044	0.209544	0.18774	0.17844	0.159481
PF10721	0.197374	0.113156	0.185707	0.226198	0.140756	0.198445	0.189021	0.145943	0.120837	0.223236	0.130126	0.186614	0.142014	0.187769	0.15169	0.199398	0.143094	0.165785	0.244055	0.162983	0.136406	0.126618	0.181351	0.2273	0.165658	0.147683	0.16098	0.12976	0.114128	0.138012	0.175116	0.147136	0.207788	0.120024	0.190549	0.131883	0.112129	0.160801	0.251419	0.173358	0.166547	0.157961	0.129515	0.132037	0.163756	0.152022	0.227577	0.115571	0.0757248
PF06506	0.146504	0.15289	0.152341	0.190046	0.122879	0.236203	0.103312	0.155542	0.218989	0.195585	0.158856	0.145571	0.181534	0.108608	0.242125	0.112773	0.12801	0.151345	0.158843	0.151963	0.188402	0.173312	0.195653	0.153645	0.148198	0.195881	0.149858	0.170241	0.13902	0.194816	0.147035	0.238019	0.170966	0.196984	0.189455	0.161999	0.110418	0.15164	0.222519	0.18106	0.195132	0.239728	0.111639	0.172003	0.18047	0.13718	0.12669	0.206025	0.21779
PF10043	0.173089	0.120114	0.207251	0.15809	0.177156	0.158474	0.182314	0.141609	0.137356	0.164352	0.150329	0.158863	0.103111	0.433574	0.145473	0.209871	0.260935	0.231384	0.160433	0.23091	0.181171	0.125993	0.140537	0.146957	0.185111	0.123496	0.148268	0.176758	0.142125	0.116262	0.117338	0.152343	0.140752	0.156052	0.169057	0.137026	0.192925	0.193989	0.118246	0.293584	0.121243	0.240866	0.139347	0.130577	0.221566	0.153722	0.159188	0.117813	0.171689
PF02797	0.159603	0.204341	0.221984	0.137501	0.155467	0.161974	0.127204	0.137354	0.123624	0.301921	0.178686	0.207409	0.102511	0.128244	0.148012	0.10869	0.116419	0.234189	0.168394	0.449601	0.181809	0.147913	0.120978	0.136854	0.122757	0.174166	0.156383	0.196225	0.302783	0.17207	0.171626	0.165304	0.181177	0.231736	0.132626	0.084311	0.186671	0.222338	0.118957	0.157053	0.0896585	0.189875	0.32627	0.119317	0.130806	0.0771937	0.241062	0.121117	0.0809325
PF13338	0.291813	0.0957836	0.0794329	0.16081	0.179786	0.156105	0.168571	0.0975892	0.114479	0.137799	0.24006	0.175357	0.117956	0.354415	0.151266	0.132324	0.463485	0.330234	0.13969	0.274668	0.196558	0.222819	0.149467	0.125483	0.169128	0.0891675	0.10911	0.210429	0.121229	0.252522	0.231535	0.0819164	0.179806	0.269917	0.0911058	0.11759	0.180214	0.242017	0.295621	0.38546	0.182623	0.193973	0.102899	0.215473	0.205858	0.0680082	0.0732187	0.168664	0.125679
PF13644	0.0951233	0.0883485	0.247544	0.114436	0.415546	0.196074	0.22852	0.113709	0.168731	0.170341	0.113366	0.387668	0.264357	0.114231	0.102977	0.138499	0.0908728	0.183543	0.135378	0.301403	0.204359	0.143583	0.172651	0.111286	0.147161	0.151876	0.187949	0.189691	0.237014	0.153451	0.291738	0.285025	0.104369	0.173964	0.128609	0.225202	0.0859389	0.141324	0.212294	0.198783	0.234896	0.0909711	0.230315	0.134422	0.0359072	0.17167	0.221135	0.113388	0.11243
PF10038	0.163412	0.171799	0.195138	0.110562	0.1491	0.145014	0.1882	0.114349	0.151697	0.115364	0.221486	0.184686	0.182921	0.212201	0.233229	0.131627	0.157402	0.181298	0.155767	0.177222	0.255401	0.278344	0.156841	0.116433	0.149752	0.178126	0.219692	0.188241	0.189532	0.200154	0.158732	0.156977	0.210739	0.11492	0.128988	0.181147	0.15683	0.192533	0.150259	0.129504	0.110154	0.165953	0.148153	0.0926598	0.127321	0.194201	0.170294	0.162909	0.11445
PF06042	0.195245	0.121006	0.146777	0.116582	0.137462	0.179619	0.304988	0.153898	0.158405	0.211133	0.148338	0.197333	0.226663	0.151502	0.133413	0.104447	0.265037	0.144649	0.159673	0.126928	0.149922	0.165183	0.174309	0.0790789	0.188219	0.130865	0.105945	0.1675	0.169789	0.226321	0.141716	0.164663	0.222972	0.253659	0.162632	0.178767	0.186077	0.104853	0.141107	0.190522	0.162624	0.201151	0.249903	0.105076	0.209711	0.148452	0.162531	0.15025	0.118711
PF06054	0.164551	0.18587	0.273808	0.103518	0.195778	0.163001	0.220234	0.161825	0.212831	0.129671	0.18255	0.118804	0.164021	0.191089	0.219656	0.130409	0.17489	0.169802	0.135285	0.246148	0.207477	0.219807	0.223935	0.195066	0.148702	0.193766	0.120895	0.130824	0.140358	0.14144	0.125995	0.122726	0.156621	0.229126	0.151848	0.201158	0.172576	0.166601	0.178105	0.154661	0.138439	0.218859	0.12245	0.136074	0.136037	0.121903	0.157002	0.115551	0.109226
PF01024	0.104867	0.176616	0.192108	0.131753	0.126685	0.124826	0.17256	0.122308	0.17369	0.214237	0.208114	0.136393	0.193205	0.171174	0.172641	0.136059	0.124343	0.206396	0.151458	0.178026	0.145369	0.120235	0.156185	0.174546	0.205149	0.15127	0.151023	0.121721	0.159395	0.111273	0.169918	0.180344	0.17562	0.143718	0.166681	0.170643	0.244178	0.180748	0.201934	0.188581	0.184734	0.170587	0.172491	0.165871	0.170736	0.175568	0.190668	0.211483	0.230374
PF07804	0.165935	0.170028	0.22606	0.121424	0.199643	0.116019	0.234691	0.171024	0.129918	0.18934	0.203344	0.207487	0.171386	0.164017	0.196844	0.120727	0.194157	0.196631	0.19763	0.087454	0.213195	0.178117	0.162198	0.108736	0.188641	0.172816	0.149327	0.110242	0.149824	0.147657	0.149264	0.144824	0.108107	0.168814	0.251801	0.123287	0.092983	0.189573	0.225701	0.164405	0.156941	0.143114	0.159831	0.12281	0.154237	0.224781	0.210978	0.154134	0.21017
PF17287	0.154715	0.129841	0.187548	0.17074	0.218963	0.136657	0.17809	0.173056	0.1184	0.191566	0.259579	0.113211	0.167894	0.13442	0.140155	0.110662	0.148582	0.206922	0.145386	0.195364	0.183703	0.14374	0.172844	0.148441	0.192107	0.159048	0.114641	0.126802	0.102562	0.0882622	0.1138	0.208955	0.176415	0.192297	0.140352	0.16491	0.150321	0.275523	0.166227	0.123023	0.213056	0.136099	0.144776	0.179268	0.104829	0.187133	0.218232	0.185625	0.122339
PF05269	0.118954	0.100149	0.162362	0.138406	0.092747	0.12985	0.135002	0.158559	0.221179	0.157188	0.125808	0.174547	0.21345	0.187876	0.180479	0.269307	0.173808	0.139412	0.331439	0.133289	0.161264	0.122801	0.0741403	0.187186	0.0961328	0.241651	0.103073	0.274731	0.243437	0.111371	0.237011	0.167971	0.16724	0.228581	0.129386	0.30045	0.133472	0.0832324	0.108986	0.162705	0.172572	0.118833	0.138613	0.134211	0.155884	0.134759	0.173415	0.14324	0.19107
PF02237	0.103343	0.161127	0.0961331	0.146684	0.217703	0.206871	0.165488	0.179488	0.236674	0.146634	0.127713	0.10543	0.245289	0.138466	0.143337	0.115469	0.219871	0.102292	0.148112	0.149869	0.111684	0.381834	0.155682	0.180162	0.162117	0.223212	0.211749	0.0858971	0.12397	0.175855	0.167352	0.226254	0.167649	0.238949	0.115002	0.347821	0.178177	0.203132	0.16511	0.181596	0.153461	0.155788	0.128901	0.154977	0.199942	0.100253	0.217583	0.0468902	0.160106
PF14020	0.259676	0.136066	0.146032	0.241255	0.134322	0.161235	0.177788	0.195087	0.124194	0.156824	0.167136	0.1882	0.126881	0.182668	0.140641	0.159354	0.215978	0.211988	0.182201	0.186675	0.151666	0.105026	0.176257	0.168011	0.167665	0.122048	0.152565	0.189127	0.117214	0.171874	0.177655	0.185912	0.222871	0.225083	0.111537	0.147377	0.132636	0.145121	0.189397	0.139096	0.139757	0.190318	0.152807	0.193336	0.152846	0.171259	0.147871	0.154013	0.163569
PF11660	0.179896	0.158633	0.234629	0.198996	0.201766	0.15659	0.19183	0.126752	0.121196	0.201335	0.116827	0.154322	0.178164	0.208196	0.178604	0.150087	0.16167	0.189363	0.190847	0.17342	0.118818	0.142238	0.205072	0.177871	0.209543	0.175063	0.118925	0.206597	0.220265	0.18648	0.157573	0.188756	0.121858	0.180529	0.173604	0.177624	0.158078	0.241701	0.150059	0.131994	0.14856	0.123487	0.128756	0.117243	0.134209	0.198828	0.140642	0.184053	0.157424
PF12261	0.200308	0.117911	0.181405	0.137914	0.13146	0.16946	0.158921	0.196791	0.113218	0.190267	0.198805	0.185588	0.189569	0.170717	0.146226	0.146217	0.171174	0.116325	0.119161	0.157765	0.168316	0.177284	0.206262	0.179211	0.136428	0.238961	0.184574	0.145254	0.12449	0.138997	0.191851	0.160349	0.22712	0.208584	0.112473	0.149653	0.13826	0.165104	0.135578	0.18943	0.22891	0.129314	0.166765	0.216176	0.151894	0.113209	0.144295	0.107466	0.146646
PF05119	0.144084	0.134632	0.149693	0.114054	0.204972	0.131759	0.100245	0.192154	0.218136	0.215816	0.145078	0.13143	0.235298	0.170606	0.168132	0.0998646	0.102847	0.126159	0.128279	0.182742	0.141047	0.177634	0.245396	0.155189	0.148834	0.178379	0.130225	0.143584	0.164044	0.179012	0.203421	0.180777	0.133746	0.0956224	0.247063	0.152278	0.16104	0.113373	0.19646	0.160294	0.146917	0.152757	0.141769	0.184003	0.128748	0.191787	0.179736	0.169066	0.224756
PF05284	0.159327	0.190656	0.161064	0.156335	0.156697	0.155927	0.161412	0.185421	0.151693	0.206796	0.178971	0.149494	0.121762	0.222227	0.215612	0.115129	0.189732	0.159342	0.129012	0.116679	0.195493	0.132604	0.152737	0.257914	0.184776	0.171096	0.146002	0.169171	0.133757	0.18151	0.167588	0.194396	0.195708	0.169523	0.162441	0.172858	0.163387	0.221318	0.165655	0.172921	0.191915	0.124018	0.0934751	0.131537	0.208458	0.180533	0.121085	0.188362	0.125793
PF13400	0.0927156	0.13688	0.128637	0.217455	0.159358	0.174836	0.175284	0.0911153	0.167254	0.192658	0.0738559	0.109252	0.200135	0.230807	0.0533752	0.23162	0.140211	0.153318	0.176396	0.156955	0.151305	0.135972	0.138494	0.178247	0.275508	0.203916	0.153472	0.15271	0.20096	0.079647	0.0976835	0.0725833	0.21865	0.213354	0.1836	0.143895	0.131529	0.179836	0.145606	0.154208	0.1697	0.093874	0.176079	0.114121	0.121281	0.198658	0.343149	0.188032	0.152666
PF11795	0.177041	0.151171	0.111066	0.137953	0.168984	0.163731	0.154883	0.249845	0.133324	0.17347	0.169874	0.143258	0.150126	0.133342	0.17445	0.225191	0.139936	0.184519	0.175815	0.144485	0.152571	0.169008	0.178154	0.177698	0.20266	0.11591	0.149272	0.144302	0.139596	0.184994	0.105953	0.0970966	0.24753	0.228332	0.162101	0.134875	0.140496	0.169279	0.141704	0.156017	0.195383	0.166762	0.111791	0.127995	0.15652	0.176578	0.232347	0.157597	0.149843
PF13032	0.219548	0.121292	0.186737	0.100099	0.131724	0.186379	0.127963	0.194556	0.163316	0.159845	0.12958	0.14122	0.100674	0.206614	0.172936	0.14082	0.133706	0.155763	0.092694	0.121321	0.178224	0.173235	0.163616	0.130731	0.187857	0.136599	0.149657	0.120771	0.167602	0.125376	0.146523	0.12691	0.206186	0.14702	0.150785	0.119991	0.12518	0.346601	0.146841	0.155131	0.269064	0.0931253	0.145176	0.209105	0.17533	0.176109	0.222686	0.100611	0.0708499
PF13542	0.136497	0.12359	0.187051	0.120495	0.14062	0.143283	0.166336	0.150724	0.133451	0.24024	0.15965	0.278146	0.122258	0.221892	0.150739	0.152907	0.15281	0.180943	0.129128	0.115449	0.124867	0.142744	0.214584	0.135767	0.153508	0.202814	0.141208	0.168629	0.137318	0.206191	0.196069	0.191154	0.130092	0.140352	0.190315	0.139546	0.208227	0.170561	0.123447	0.20623	0.212822	0.208716	0.108484	0.176623	0.249009	0.176126	0.155878	0.111048	0.181301
PF00444	0.176974	0.14201	0.160539	0.141628	0.249809	0.117652	0.144238	0.177611	0.169615	0.108524	0.196596	0.185674	0.200291	0.14196	0.160709	0.149325	0.269329	0.175546	0.124879	0.133845	0.182612	0.169697	0.114806	0.115446	0.115003	0.212888	0.15606	0.179363	0.162622	0.172153	0.127462	0.166192	0.215829	0.121472	0.191135	0.117018	0.114343	0.155185	0.152197	0.243221	0.0982538	0.132166	0.133915	0.120863	0.182481	0.120972	0.178935	0.105444	0.169411
PF04830	0.184723	0.139094	0.168183	0.125219	0.155739	0.228842	0.136486	0.114184	0.114368	0.165494	0.169417	0.1222	0.224899	0.152583	0.175025	0.1757	0.224664	0.123314	0.117998	0.260397	0.217976	0.224088	0.0821779	0.175916	0.151868	0.145424	0.195698	0.220489	0.187227	0.159727	0.16532	0.125246	0.114439	0.132228	0.235069	0.1238	0.155711	0.193217	0.106253	0.217091	0.15086	0.167106	0.135303	0.173024	0.124123	0.251003	0.167742	0.158522	0.181193
PF06530	0.17326	0.13368	0.15827	0.136029	0.156679	0.197008	0.121662	0.348433	0.102947	0.19262	0.19066	0.172069	0.246148	0.197015	0.16713	0.140614	0.147279	0.115423	0.116523	0.177847	0.230918	0.136932	0.175279	0.184746	0.148817	0.201532	0.150532	0.125381	0.219671	0.135613	0.191275	0.156296	0.166131	0.162614	0.159747	0.120696	0.188872	0.141696	0.113253	0.127843	0.177348	0.184666	0.0975341	0.156229	0.150915	0.126216	0.193502	0.15793	0.153501
PF11784	0.159601	0.128679	0.149305	0.194168	0.20442	0.126966	0.144959	0.232611	0.117746	0.172289	0.148636	0.160859	0.141694	0.142223	0.177461	0.125052	0.172738	0.130256	0.147683	0.18453	0.135334	0.167877	0.139716	0.165935	0.181462	0.142072	0.255966	0.108253	0.154237	0.189249	0.154032	0.231087	0.218447	0.21995	0.194355	0.131332	0.247846	0.137897	0.247439	0.162892	0.155568	0.230124	0.137551	0.155054	0.193434	0.10143	0.152536	0.13478	0.160816
PF17194	0.216468	0.246229	0.144065	0.131306	0.162815	0.187746	0.20968	0.188372	0.168922	0.117509	0.14696	0.114321	0.198902	0.142996	0.238421	0.108204	0.129846	0.170121	0.236105	0.177776	0.183157	0.168658	0.13367	0.151487	0.145633	0.13341	0.184229	0.124402	0.180117	0.150985	0.209358	0.149774	0.160787	0.202613	0.172035	0.1777	0.151382	0.153988	0.175651	0.130779	0.125104	0.22699	0.0866817	0.392439	0.0871731	0.129886	0.143934	0.139296	0.128951
PF11459	0.167207	0.148207	0.0813684	0.140127	0.162538	0.175102	0.127268	0.175528	0.159519	0.164514	0.183326	0.172045	0.145862	0.144193	0.142515	0.122191	0.22182	0.129656	0.243739	0.122409	0.145501	0.227396	0.172871	0.23645	0.163688	0.154426	0.20602	0.1446	0.217592	0.106407	0.121252	0.105395	0.198625	0.175271	0.169396	0.151126	0.161452	0.203355	0.150684	0.136481	0.187117	0.208582	0.124562	0.376149	0.161404	0.133012	0.130231	0.228496	0.102697
PF03536	0.165206	0.108448	0.191385	0.192266	0.217635	0.137306	0.114284	0.178462	0.225548	0.162951	0.190427	0.111336	0.122423	0.232828	0.107758	0.151677	0.15363	0.164566	0.285491	0.215659	0.128171	0.230242	0.119606	0.269875	0.112078	0.157252	0.184684	0.185019	0.127761	0.149326	0.195147	0.278088	0.223264	0.077303	0.0872685	0.137201	0.104152	0.138331	0.144135	0.164515	0.14671	0.18734	0.227282	0.120181	0.106804	0.121391	0.22656	0.121911	0.196298
PF13342	0.155516	0.184428	0.204583	0.216251	0.173829	0.157045	0.20481	0.198707	0.13879	0.127985	0.190156	0.131561	0.131184	0.122054	0.142178	0.124628	0.186643	0.145551	0.142713	0.150471	0.116148	0.22183	0.299865	0.182409	0.181676	0.126604	0.169026	0.213412	0.151534	0.0942438	0.141127	0.144212	0.116624	0.209284	0.20181	0.087289	0.146205	0.203735	0.174572	0.189977	0.257311	0.173179	0.146554	0.14587	0.139535	0.115769	0.125289	0.251285	0.124895
PF07120	0.26427	0.236574	0.188241	0.209622	0.133841	0.124638	0.118263	0.153509	0.143527	0.150458	0.129825	0.165392	0.196929	0.126085	0.243231	0.107576	0.195459	0.106484	0.141056	0.138682	0.151722	0.185628	0.162773	0.175148	0.203092	0.134518	0.238804	0.0944642	0.104928	0.179178	0.195104	0.153493	0.207314	0.155438	0.201504	0.152573	0.1129	0.110519	0.227969	0.187397	0.201579	0.176069	0.139275	0.189357	0.224929	0.13401	0.168947	0.135381	0.0916275
PF09956	0.145836	0.133343	0.13409	0.144579	0.145607	0.178613	0.144379	0.238843	0.194515	0.155772	0.185675	0.256088	0.216012	0.165843	0.149421	0.155264	0.171214	0.167395	0.20809	0.176841	0.152248	0.120995	0.117717	0.137924	0.154089	0.137328	0.172969	0.132773	0.207147	0.137621	0.163118	0.115985	0.0941431	0.142705	0.128764	0.209782	0.162913	0.154989	0.114688	0.220922	0.152296	0.129518	0.202292	0.182755	0.328037	0.162519	0.113733	0.138715	0.172438
PF12893	0.129256	0.157235	0.299933	0.171107	0.151108	0.133307	0.252825	0.140109	0.138834	0.184013	0.161831	0.222251	0.171774	0.159818	0.234726	0.103138	0.22511	0.13823	0.109077	0.231313	0.263347	0.141321	0.167791	0.121221	0.163926	0.13117	0.173206	0.241107	0.134425	0.183679	0.182505	0.134619	0.179896	0.153595	0.0983804	0.129619	0.137492	0.143844	0.130303	0.180513	0.0846294	0.123602	0.189115	0.0811886	0.15732	0.117148	0.180408	0.138844	0.161151
PF13187	0.157696	0.0837815	0.174981	0.318407	0.101254	0.151221	0.226978	0.258274	0.151511	0.167131	0.200659	0.150065	0.091133	0.121773	0.172874	0.121482	0.279216	0.228071	0.081438	0.204325	0.184633	0.188937	0.268585	0.128272	0.177856	0.119047	0.232226	0.150308	0.218774	0.135441	0.0979446	0.136361	0.157388	0.186555	0.107774	0.122795	0.112463	0.17522	0.169277	0.144979	0.178336	0.142927	0.177395	0.116159	0.199557	0.10117	0.110294	0.135328	0.167501
PF02979	0.189294	0.122728	0.236198	0.17025	0.181409	0.17293	0.232686	0.334543	0.18714	0.166641	0.0758177	0.286257	0.16087	0.147685	0.184514	0.0692285	0.0756992	0.184839	0.137345	0.113657	0.20691	0.0944714	0.12956	0.154594	0.134824	0.197051	0.140674	0.160056	0.132215	0.267137	0.142931	0.125025	0.163576	0.20767	0.0999793	0.0817414	0.170808	0.156804	0.109733	0.0916368	0.184549	0.144121	0.21776	0.121023	0.160145	0.133918	0.17786	0.203685	0.152106
PF07105	0.175668	0.119461	0.139341	0.126973	0.137192	0.16278	0.203573	0.143635	0.148928	0.14434	0.173647	0.179231	0.145273	0.129316	0.127811	0.175434	0.175432	0.212142	0.191944	0.106849	0.176017	0.124688	0.170435	0.135399	0.125886	0.181071	0.178956	0.174498	0.115228	0.105875	0.1991	0.188341	0.18964	0.11617	0.274463	0.211636	0.14609	0.12134	0.135165	0.152333	0.190014	0.169142	0.11189	0.162124	0.173996	0.112234	0.171264	0.145538	0.181135
PF14497	0.192504	0.0952849	0.194112	0.188646	0.179181	0.162245	0.148809	0.157014	0.136617	0.181264	0.164121	0.180985	0.165711	0.241364	0.13173	0.130841	0.139158	0.212141	0.17354	0.179076	0.166581	0.163976	0.192679	0.191057	0.144638	0.144534	0.181227	0.171017	0.155957	0.115863	0.0886676	0.152176	0.138288	0.139755	0.15425	0.137206	0.129019	0.124626	0.160219	0.168026	0.144296	0.136704	0.245664	0.158303	0.130438	0.189105	0.126481	0.180443	0.159161
PF13610	0.119196	0.203474	0.107562	0.166837	0.143761	0.159508	0.0919106	0.142345	0.10859	0.101741	0.140175	0.153196	0.136389	0.191161	0.141949	0.124056	0.155935	0.129576	0.157953	0.195617	0.218885	0.317203	0.211058	0.109681	0.145362	0.213757	0.142503	0.120153	0.163681	0.173392	0.134569	0.162226	0.211351	0.140869	0.307575	0.195777	0.0832409	0.131957	0.175065	0.18065	0.1304	0.16134	0.107913	0.178058	0.112969	0.331725	0.161469	0.161578	0.266648
PF14452	0.173757	0.118659	0.181117	0.184499	0.201517	0.165424	0.149961	0.204497	0.103993	0.168278	0.151164	0.119224	0.123589	0.160861	0.151617	0.206244	0.180073	0.22432	0.149121	0.164508	0.221742	0.10876	0.128254	0.208871	0.142061	0.148241	0.172703	0.145266	0.165307	0.180745	0.126559	0.153511	0.21714	0.146925	0.211665	0.129656	0.105717	0.125588	0.157844	0.179571	0.205816	0.116627	0.176	0.166646	0.13441	0.157613	0.120067	0.198369	0.159192
PF13835	0.1694	0.199901	0.1381	0.132326	0.13645	0.127934	0.0940457	0.232888	0.138046	0.160515	0.129421	0.122071	0.137789	0.163784	0.173305	0.163344	0.116758	0.139121	0.158605	0.144249	0.124068	0.0991441	0.130298	0.112651	0.153224	0.151806	0.204205	0.141908	0.135385	0.16569	0.174152	0.140153	0.193941	0.224743	0.186908	0.154337	0.099849	0.168999	0.213922	0.174347	0.203819	0.140375	0.169012	0.130941	0.130369	0.226277	0.204887	0.14621	0.14465
PF10442	0.1746	0.162847	0.171434	0.188342	0.179748	0.127213	0.0939309	0.160491	0.0925778	0.125512	0.260677	0.172323	0.129942	0.201634	0.0843973	0.162726	0.121008	0.112639	0.109203	0.176238	0.168952	0.272562	0.168315	0.180021	0.192534	0.120918	0.128705	0.14232	0.159917	0.182751	0.18066	0.137109	0.125061	0.165281	0.141418	0.290766	0.186533	0.207216	0.111946	0.141553	0.147973	0.154476	0.194018	0.199722	0.207431	0.161978	0.0679065	0.223195	0.150255
PF00195	0.188994	0.180397	0.219183	0.116546	0.130507	0.11564	0.119679	0.163246	0.117163	0.200421	0.103983	0.182323	0.0763303	0.167801	0.148205	0.14316	0.129634	0.131889	0.133771	0.658095	0.185075	0.143744	0.164979	0.133764	0.184733	0.155587	0.124541	0.115162	0.229173	0.168226	0.179519	0.0974611	0.177567	0.183109	0.105919	0.123876	0.195953	0.123965	0.0804496	0.1025	0.0761211	0.187267	0.197862	0.140338	0.0954364	0.0871084	0.157322	0.106636	0.149124
PF12008	0.205671	0.118931	0.153789	0.168226	0.114232	0.103273	0.229125	0.186302	0.166978	0.171763	0.142015	0.125873	0.165098	0.131894	0.141499	0.240882	0.173115	0.142785	0.202069	0.0658036	0.0908566	0.0752376	0.253264	0.115866	0.127088	0.181861	0.205476	0.110933	0.154391	0.198327	0.174932	0.169488	0.165339	0.173178	0.109091	0.135331	0.262062	0.176018	0.135524	0.10532	0.142607	0.139266	0.103269	0.11465	0.121208	0.115762	0.216365	0.149698	0.116214
PF11902	0.182658	0.132966	0.168654	0.135207	0.148397	0.150531	0.117857	0.291476	0.140745	0.211596	0.10724	0.158872	0.0938913	0.166554	0.141448	0.167512	0.0794837	0.121324	0.124782	0.0830449	0.173985	0.181495	0.179971	0.116542	0.190025	0.154309	0.155389	0.193457	0.161185	0.204958	0.149009	0.173302	0.188139	0.181363	0.145083	0.143199	0.167313	0.153732	0.243105	0.175252	0.222579	0.104836	0.155265	0.137619	0.199157	0.122758	0.170527	0.191763	0.154516
PF02498	0.0978577	0.25833	0.194682	0.280006	0.164797	0.136884	0.0576777	0.158848	0.23129	0.221194	0.135615	0.225755	0.134194	0.113834	0.117801	0.141708	0.158516	0.122224	0.220552	0.180839	0.152108	0.120508	0.10828	0.148903	0.247592	0.115955	0.0767747	0.140562	0.0928505	0.202571	0.172808	0.134351	0.23504	0.15832	0.12023	0.116999	0.0967035	0.108165	0.176976	0.094998	0.158619	0.26394	0.183377	0.165683	0.264663	0.121207	0.1334	0.175708	0.158088
PF11855	0.143599	0.17839	0.13147	0.107647	0.149026	0.108095	0.11908	0.26683	0.171881	0.210795	0.120768	0.169281	0.147257	0.123326	0.104374	0.118712	0.165746	0.168748	0.15591	0.178709	0.159329	0.193786	0.182137	0.141374	0.134636	0.139569	0.153046	0.162343	0.140376	0.139817	0.223552	0.130801	0.216757	0.158979	0.0570885	0.134929	0.0807151	0.172405	0.171588	0.181471	0.179766	0.0880378	0.141503	0.143433	0.107012	0.169975	0.222184	0.205153	0.142922
PF09364	0.158187	0.0949219	0.116989	0.0918379	0.10918	0.149929	0.206489	0.180264	0.165696	0.178318	0.122889	0.157176	0.232959	0.185621	0.108552	0.184906	0.163977	0.0993746	0.199902	0.154571	0.169945	0.0885622	0.194648	0.126235	0.21472	0.114031	0.174477	0.164936	0.098299	0.150411	0.166617	0.140431	0.220992	0.166801	0.200843	0.169714	0.141121	0.203064	0.127739	0.167929	0.144121	0.162564	0.154408	0.136403	0.171724	0.114305	0.156032	0.156178	0.113017
PF06884	0.102453	0.159065	0.121141	0.162109	0.190577	0.28062	0.0912051	0.247448	0.154435	0.155032	0.155398	0.101681	0.245255	0.169126	0.157213	0.154429	0.193374	0.125796	0.132762	0.152038	0.093037	0.129934	0.149151	0.191737	0.229329	0.144682	0.148976	0.158349	0.17959	0.136818	0.144126	0.121324	0.123691	0.120161	0.0815775	0.286611	0.204816	0.0972814	0.152178	0.179606	0.267105	0.164125	0.218157	0.133618	0.136802	0.107402	0.105669	0.0773972	0.0943436
PF03972	0.11076	0.170943	0.150913	0.164271	0.190202	0.151395	0.266793	0.199863	0.182454	0.14873	0.200983	0.114229	0.188835	0.124744	0.105274	0.167751	0.116979	0.107618	0.221305	0.178052	0.0940024	0.221975	0.158637	0.199353	0.157207	0.219797	0.158584	0.111687	0.217149	0.250435	0.199363	0.0666359	0.172977	0.0707617	0.132024	0.201833	0.18614	0.374318	0.245906	0.0840968	0.184934	0.183709	0.220083	0.130583	0.121472	0.167542	0.126408	0.115845	0.148603
PF10946	0.0953941	0.0947677	0.184761	0.142616	0.281483	0.18097	0.132695	0.0581803	0.142687	0.174428	0.0946069	0.225355	0.159424	0.182385	0.0863904	0.068744	0.142774	0.144851	0.261494	0.1595	0.181255	0.0958012	0.247702	0.121628	0.120943	0.107485	0.154613	0.324465	0.179408	0.176053	0.28399	0.148381	0.113885	0.148561	0.0820028	0.0733318	0.148246	0.120673	0.19074	0.0439269	0.0306179	0.145796	0.257398	0.165525	0.213976	0.139916	0.185144	0.0891441	0.108882
PF03534	0.143557	0.121466	0.091569	0.103716	0.131762	0.2095	0.105875	0.248361	0.323892	0.0633694	0.150106	0.142797	0.121026	0.144943	0.0899214	0.285781	0.113975	0.282704	0.15209	0.226178	0.145351	0.147581	0.189107	0.194133	0.226826	0.20116	0.107623	0.0940812	0.195929	0.100857	0.141398	0.141098	0.249019	0.11982	0.159075	0.152314	0.0899463	0.129013	0.187924	0.202009	0.204663	0.101629	0.197598	0.152514	0.10912	0.147975	0.135606	0.206876	0.0727087
PF10091	0.126169	0.172396	0.203393	0.102936	0.0885358	0.159191	0.220243	0.130609	0.153333	0.176422	0.200994	0.0686504	0.203351	0.195019	0.113721	0.17091	0.147241	0.208428	0.232058	0.216159	0.226728	0.152135	0.133886	0.183321	0.0966001	0.210943	0.148788	0.207079	0.177232	0.132848	0.325821	0.123957	0.140046	0.221706	0.132489	0.216252	0.108894	0.197563	0.204815	0.104669	0.136298	0.142084	0.107289	0.145791	0.164361	0.15023	0.176039	0.180763	0.153558
PF10106	0.286589	0.0849005	0.195437	0.0882173	0.148073	0.183895	0.197546	0.118393	0.178763	0.209564	0.126022	0.20945	0.163806	0.16274	0.205466	0.157704	0.127057	0.0888003	0.192505	0.152728	0.127873	0.110295	0.188262	0.14079	0.135734	0.132292	0.150674	0.162306	0.114587	0.197287	0.215431	0.169967	0.122569	0.153386	0.165236	0.138327	0.125062	0.162997	0.122245	0.149872	0.154932	0.230022	0.252102	0.181776	0.190012	0.157899	0.150706	0.111905	0.150384
PF07287	0.201048	0.157462	0.193654	0.140097	0.289871	0.137014	0.0874475	0.142777	0.108028	0.239862	0.175779	0.149894	0.138143	0.233829	0.179794	0.237298	0.119245	0.189028	0.195476	0.111789	0.102609	0.108332	0.201872	0.1713	0.0724473	0.144164	0.156383	0.22403	0.0700849	0.0851901	0.206758	0.189387	0.180358	0.142823	0.185761	0.153553	0.13294	0.194259	0.142018	0.102226	0.153458	0.192526	0.0785848	0.108275	0.190104	0.124244	0.190626	0.128772	0.283967
PF15611	0.241198	0.125059	0.115186	0.152287	0.158712	0.0881855	0.122374	0.124187	0.205207	0.320824	0.127802	0.132777	0.476841	0.174255	0.143218	0.191379	0.171101	0.334542	0.123389	0.0931943	0.123182	0.102941	0.199694	0.197004	0.135605	0.149467	0.253974	0.150773	0.132371	0.250198	0.136288	0.1317	0.105513	0.130778	0.0885181	0.176674	0.0959801	0.118596	0.138846	0.14174	0.167858	0.191741	0.155569	0.193584	0.143207	0.133051	0.188689	0.132322	0.185651
PF08495	0.157532	0.201365	0.20953	0.151081	0.184724	0.177381	0.154763	0.100763	0.142152	0.122892	0.15362	0.160576	0.172449	0.244221	0.13669	0.174357	0.114931	0.146341	0.211709	0.101062	0.105758	0.203977	0.135574	0.168371	0.251277	0.172967	0.110026	0.0802995	0.189226	0.168834	0.113099	0.204589	0.126702	0.158643	0.178323	0.224887	0.186397	0.131716	0.0807762	0.108964	0.146202	0.157659	0.146771	0.166238	0.255224	0.151602	0.12011	0.151842	0.119164
PF04138	0.157817	0.13962	0.0843727	0.184682	0.122166	0.17282	0.179532	0.2051	0.136864	0.172816	0.178604	0.114122	0.178151	0.136166	0.198891	0.112733	0.205714	0.137588	0.134718	0.12029	0.172636	0.138704	0.107401	0.200997	0.123537	0.213106	0.126635	0.18929	0.120121	0.135971	0.115118	0.167834	0.210151	0.184165	0.122568	0.118547	0.200181	0.140716	0.195253	0.160384	0.153248	0.249311	0.186284	0.129747	0.167542	0.131158	0.125102	0.146987	0.178317
PF13637	0.118157	0.0968522	0.118115	0.130906	0.167343	0.242411	0.201724	0.152119	0.133516	0.105088	0.178387	0.224527	0.16418	0.209781	0.164859	0.154082	0.133296	0.19977	0.183737	0.132647	0.162393	0.131689	0.163498	0.140925	0.152409	0.0988778	0.091686	0.125868	0.218348	0.154941	0.129611	0.189905	0.233216	0.102429	0.151067	0.160905	0.236492	0.17224	0.146266	0.164179	0.0621467	0.165267	0.184702	0.202244	0.108351	0.141138	0.149471	0.257552	0.107258
PF00614	0.128383	0.149579	0.156324	0.134101	0.169156	0.139161	0.106945	0.144335	0.245238	0.153825	0.135172	0.122107	0.205869	0.159254	0.209658	0.209803	0.159198	0.125007	0.190001	0.155779	0.237101	0.182842	0.134088	0.125504	0.0989847	0.160593	0.15106	0.143528	0.151897	0.138253	0.210257	0.205385	0.102002	0.122471	0.0854096	0.15169	0.140373	0.168297	0.122865	0.161115	0.125218	0.109833	0.147986	0.130037	0.137689	0.196371	0.210279	0.172599	0.129601
PF13020	0.141766	0.165284	0.158206	0.170052	0.189524	0.131001	0.134357	0.138719	0.136872	0.148499	0.117088	0.190033	0.170011	0.161551	0.319237	0.203744	0.142369	0.144773	0.169249	0.0983371	0.169325	0.115458	0.108414	0.0743208	0.112541	0.155051	0.108431	0.196465	0.144157	0.112408	0.0960483	0.126906	0.179949	0.125329	0.139458	0.0855123	0.159891	0.135718	0.0916294	0.144343	0.10877	0.141859	0.199945	0.170673	0.302554	0.113643	0.232405	0.207154	0.0824321
PF13427	0.136331	0.117578	0.189436	0.161376	0.176706	0.209845	0.158194	0.167207	0.206614	0.200093	0.134968	0.125076	0.171428	0.113982	0.0960991	0.16065	0.0607428	0.16271	0.102123	0.131328	0.137069	0.138614	0.3364	0.145448	0.0783091	0.326262	0.136301	0.0762343	0.18208	0.16844	0.160485	0.0887077	0.138387	0.108844	0.147124	0.0874231	0.156331	0.0816942	0.186532	0.10724	0.21632	0.106064	0.178563	0.123375	0.13475	0.260279	0.174536	0.300225	0.123299
PF13621	0.126969	0.165671	0.153364	0.163553	0.222993	0.231121	0.185992	0.158549	0.101856	0.186477	0.080179	0.100926	0.316435	0.132309	0.173621	0.132811	0.206073	0.169157	0.145914	0.143989	0.175745	0.14251	0.0904148	0.229193	0.120582	0.16592	0.0636739	0.0923077	0.143752	0.145829	0.0936325	0.0815448	0.139668	0.163563	0.152271	0.210662	0.143927	0.112528	0.113886	0.138784	0.147633	0.139558	0.107649	0.147643	0.16844	0.1598	0.152588	0.152192	0.222403
PF03321	0.157519	0.130729	0.171725	0.13409	0.0900126	0.193863	0.152604	0.127113	0.218325	0.269076	0.18022	0.139056	0.170977	0.157329	0.155481	0.128098	0.156366	0.121548	0.174246	0.155257	0.120558	0.175273	0.113391	0.137711	0.169071	0.131093	0.14548	0.119479	0.125276	0.149367	0.254737	0.190301	0.166052	0.201823	0.194838	0.179004	0.116093	0.128861	0.208903	0.20626	0.163743	0.194616	0.152301	0.12844	0.0824205	0.127309	0.13931	0.123159	0.155547
PF13362	0.127696	0.120293	0.155096	0.132571	0.164522	0.192517	0.199377	0.120602	0.108399	0.155377	0.166176	0.141426	0.125131	0.186173	0.128421	0.143071	0.156463	0.152553	0.11177	0.130004	0.113059	0.113326	0.13101	0.128618	0.0975707	0.122452	0.133173	0.151926	0.148222	0.0954147	0.109231	0.194814	0.148999	0.174112	0.152569	0.136707	0.148484	0.177958	0.280995	0.125492	0.164917	0.215722	0.120096	0.209065	0.122745	0.268358	0.119271	0.188568	0.142692
PF11747	0.152857	0.153158	0.175314	0.132811	0.103647	0.125753	0.104425	0.293955	0.162861	0.107816	0.162451	0.131354	0.135967	0.171918	0.149258	0.14807	0.175437	0.240011	0.142824	0.0969558	0.16428	0.115425	0.113577	0.148611	0.233452	0.113226	0.155593	0.144225	0.131134	0.216144	0.224274	0.127711	0.124312	0.195207	0.125558	0.159749	0.182905	0.281614	0.142289	0.129959	0.107153	0.155488	0.186287	0.144162	0.100419	0.140753	0.161142	0.119487	0.115873
PF01470	0.0357885	0.0700407	0.0896464	0.128471	0.0876104	0.0720482	0.167236	0.322983	0.12872	0.158684	0.18428	0.264332	0.0430505	0.133977	0.109232	0.107441	0.128486	0.21636	0.124584	0.202961	0.178235	0.262424	0.0629734	0.153328	0.144999	0.16693	0.228102	0.128175	0.159418	0.104174	0.166727	0.158171	0.176599	0.0868016	0.170227	0.0353996	0.129526	0.177467	0.153666	0.137532	0.203664	0.172159	0.206537	0.100903	0.0958911	0.093527	0.273887	0.0900563	0.0997242
PF13310	0.151126	0.185699	0.100657	0.126268	0.131526	0.150834	0.112698	0.185315	0.120184	0.202418	0.121173	0.126109	0.161444	0.166056	0.157491	0.185537	0.136254	0.183815	0.137556	0.153136	0.0970336	0.123081	0.221581	0.208007	0.193769	0.189826	0.126604	0.108752	0.131075	0.152283	0.149921	0.12817	0.176239	0.188777	0.163445	0.122345	0.124596	0.209423	0.157369	0.177252	0.141128	0.126326	0.111689	0.144769	0.129789	0.155952	0.15937	0.161196	0.191562
PF15632	0.164654	0.108233	0.131157	0.0955077	0.146298	0.254538	0.158846	0.147424	0.193048	0.100118	0.204199	0.132268	0.130058	0.218976	0.108291	0.120094	0.147968	0.261242	0.138563	0.147911	0.159131	0.165146	0.161981	0.179899	0.153221	0.129506	0.253245	0.196037	0.167274	0.130898	0.134442	0.0715105	0.0997924	0.132728	0.164051	0.110226	0.144459	0.183724	0.209975	0.175922	0.191171	0.142943	0.0793818	0.235209	0.122076	0.135181	0.139201	0.110204	0.107873
PF00067	0.0966194	0.161598	0.128266	0.071055	0.139604	0.0313919	0.121991	0.0659604	0.227994	0.197724	0.244133	0.191484	0.253578	0.0927821	0.079523	0.182337	0.0874259	0.0605437	0.259494	0.19456	0.139979	0.176976	0.108476	0.192105	0.133304	0.113407	0.137884	0.267785	0.0868507	0.11714	0.220662	0.0799119	0.154867	0.111938	0.507122	0.0825141	0.112971	0.0985564	0.131094	0.230302	0.0945467	0.0470164	0.0336792	0.200096	0.230695	0.134913	0.0963466	0.11469	0.329597
PF08000	0.152242	0.110882	0.119973	0.102819	0.0850554	0.142216	0.173422	0.109087	0.20033	0.158871	0.209712	0.218852	0.145285	0.145782	0.113348	0.138334	0.206505	0.109306	0.139975	0.208216	0.190726	0.142147	0.198174	0.128232	0.194506	0.189459	0.358191	0.169368	0.138543	0.188302	0.189057	0.161063	0.101843	0.143876	0.142819	0.180509	0.10454	0.195524	0.13792	0.119292	0.131928	0.117365	0.146718	0.105737	0.136763	0.310286	0.134535	0.104829	0.187696
PF12098	0.137425	0.121243	0.101279	0.228279	0.12337	0.147764	0.197481	0.101497	0.135991	0.151585	0.104868	0.169505	0.12518	0.112855	0.129309	0.0426307	0.134732	0.171703	0.0905622	0.187882	0.066942	0.12887	0.163324	0.0659306	0.137909	0.241456	0.153051	0.240165	0.192648	0.0944032	0.150208	0.27644	0.153084	0.302747	0.0882627	0.159855	0.129606	0.0539526	0.214038	0.138009	0.103014	0.14372	0.191402	0.184362	0.250292	0.240376	0.189006	0.128312	0.155764
PF09952	0.151011	0.103792	0.109285	0.125896	0.137244	0.138983	0.162261	0.167096	0.16452	0.164037	0.153006	0.111696	0.0915006	0.13815	0.205823	0.124378	0.153928	0.213383	0.061938	0.218646	0.205536	0.128692	0.154173	0.208335	0.193589	0.15021	0.197874	0.140308	0.119287	0.115445	0.138433	0.181684	0.172677	0.139308	0.0732082	0.190972	0.186849	0.167426	0.159715	0.217528	0.138648	0.148463	0.0980828	0.0781682	0.132219	0.0787014	0.161848	0.191809	0.146423
PF13657	0.16995	0.153657	0.11581	0.20534	0.177595	0.223379	0.192025	0.250434	0.205236	0.186373	0.201803	0.184586	0.160881	0.15179	0.0986547	0.150235	0.156152	0.123494	0.169826	0.166495	0.137855	0.139012	0.160247	0.138353	0.114875	0.163687	0.145271	0.160392	0.178924	0.144726	0.151603	0.107307	0.164504	0.129573	0.12803	0.123701	0.107406	0.156237	0.158672	0.110529	0.231399	0.143804	0.142309	0.133744	0.157482	0.133156	0.123501	0.133525	0.147754
PF03965	0.152666	0.129352	0.0980113	0.107352	0.138395	0.168427	0.240612	0.164723	0.172793	0.12447	0.200976	0.162846	0.119161	0.240137	0.189866	0.129392	0.256658	0.119517	0.111215	0.127151	0.13099	0.165155	0.191405	0.160685	0.281401	0.120044	0.101185	0.170355	0.0693453	0.196654	0.149032	0.149338	0.226572	0.141112	0.119302	0.0954096	0.163461	0.190613	0.173779	0.208615	0.150279	0.10411	0.123299	0.0690707	0.190688	0.122612	0.178116	0.172772	0.106076
PF00150	0.096693	0.0945372	0.0944265	0.134521	0.238851	0.135222	0.0601039	0.156851	0.137514	0.145492	0.139343	0.159402	0.233413	0.223278	0.0883056	0.140075	0.141516	0.109288	0.0807664	0.132418	0.200056	0.126936	0.132775	0.150887	0.1049	0.223805	0.329836	0.158464	0.110452	0.103696	0.0893015	0.108511	0.265416	0.137696	0.0954382	0.149604	0.177078	0.150641	0.191129	0.159564	0.129061	0.155825	0.0781616	0.191996	0.142353	0.204224	0.0888063	0.145343	0.23482
PF15978	0.182672	0.11447	0.115322	0.141615	0.282656	0.2149	0.134446	0.185263	0.114997	0.0939526	0.135127	0.176531	0.133332	0.120684	0.109775	0.113387	0.142942	0.162023	0.207923	0.119564	0.137347	0.17839	0.122777	0.161583	0.0949388	0.23312	0.205059	0.164471	0.19086	0.133222	0.163157	0.202131	0.138811	0.0748878	0.144352	0.138123	0.154157	0.132195	0.144169	0.100516	0.113711	0.0950935	0.179944	0.206723	0.199108	0.137872	0.166742	0.153441	0.167697
PF05635	0.140317	0.179781	0.132213	0.217786	0.142593	0.158814	0.161986	0.182207	0.0984651	0.100665	0.1171	0.133342	0.114297	0.182598	0.213879	0.191387	0.163265	0.10128	0.149177	0.160576	0.125128	0.139081	0.177556	0.138756	0.214124	0.236997	0.195649	0.0868313	0.162459	0.108919	0.142578	0.180943	0.169571	0.123909	0.136598	0.177974	0.139551	0.141983	0.146326	0.157066	0.191926	0.203235	0.200376	0.161131	0.16585	0.169467	0.161048	0.155162	0.143617
PF05598	0.135576	0.21475	0.237545	0.162955	0.124148	0.126343	0.115974	0.104222	0.149013	0.11735	0.130189	0.14427	0.184334	0.221695	0.109112	0.204906	0.163114	0.174199	0.16174	0.156455	0.137375	0.122961	0.168561	0.191668	0.156099	0.105284	0.13486	0.150571	0.125411	0.210969	0.203787	0.139239	0.110736	0.100082	0.212944	0.0827855	0.144371	0.151225	0.189928	0.213634	0.169766	0.147003	0.138611	0.149754	0.205272	0.135334	0.130942	0.190821	0.108308
PF00743	0.110685	0.177989	0.113929	0.152742	0.136456	0.155152	0.169988	0.13093	0.13653	0.161845	0.291627	0.103628	0.0733521	0.15689	0.321724	0.144207	0.114966	0.127248	0.143175	0.197886	0.116332	0.219895	0.166337	0.135631	0.156188	0.2487	0.0922156	0.173008	0.196278	0.116779	0.156839	0.127698	0.0996691	0.138671	0.0481111	0.132537	0.101473	0.154144	0.191162	0.126082	0.269036	0.185619	0.119421	0.0876891	0.202379	0.11176	0.19391	0.0925212	0.287246
PF12834	0.0992068	0.14281	0.141467	0.135648	0.0991659	0.121427	0.121103	0.106787	0.132965	0.150192	0.144704	0.15981	0.101725	0.196855	0.248487	0.178758	0.125738	0.159429	0.277191	0.182012	0.18912	0.114249	0.298946	0.118633	0.131623	0.201393	0.145662	0.109857	0.137386	0.116943	0.192378	0.181756	0.143948	0.161161	0.179144	0.111823	0.121679	0.108226	0.17132	0.176413	0.0923545	0.215196	0.114161	0.17873	0.141309	0.199727	0.210082	0.131839	0.182019
PF10741	0.182886	0.143298	0.0568292	0.181485	0.0750045	0.197724	0.0977305	0.162627	0.367029	0.100085	0.101718	0.108659	0.208605	0.0954993	0.105471	0.285982	0.0661777	0.154802	0.158609	0.124393	0.115964	0.222659	0.16267	0.22375	0.249646	0.192834	0.292769	0.0660116	0.13761	0.135874	0.0878369	0.100409	0.136997	0.0547417	0.10029	0.136193	0.174804	0.11863	0.311523	0.156819	0.334605	0.186215	0.158252	0.0764742	0.11706	0.143525	0.218597	0.41324	0.0582198
PF13238	0.150512	0.162854	0.10981	0.131992	0.13796	0.14591	0.178892	0.233415	0.140832	0.191305	0.104365	0.144895	0.229053	0.144932	0.147008	0.145511	0.178923	0.132139	0.0749899	0.134852	0.132346	0.217426	0.123901	0.129239	0.17035	0.210836	0.202211	0.163815	0.208998	0.186127	0.110405	0.166914	0.12126	0.137326	0.160992	0.10701	0.106795	0.159376	0.102551	0.205975	0.210579	0.136668	0.198222	0.118762	0.107091	0.205751	0.203535	0.151749	0.135524
PF17167	0.108677	0.0993263	0.120211	0.104237	0.108101	0.177351	0.16825	0.0966395	0.121825	0.100564	0.202484	0.0612359	0.125697	0.197705	0.095797	0.124217	0.143754	0.166696	0.194539	0.157249	0.197493	0.152344	0.103539	0.173234	0.123656	0.160021	0.108942	0.18214	0.143024	0.150826	0.344038	0.126013	0.178509	0.173594	0.127799	0.174241	0.167341	0.204449	0.173839	0.123111	0.151014	0.155296	0.0939876	0.156896	0.119621	0.13955	0.154509	0.134655	0.173996
PF09572	0.261664	0.0876523	0.174383	0.126882	0.188117	0.222127	0.107148	0.135253	0.0858379	0.280127	0.153134	0.187977	0.170969	0.211415	0.0858475	0.0548221	0.0706131	0.359757	0.17627	0.166648	0.120816	0.104272	0.070812	0.0601649	0.107012	0.139203	0.183318	0.0968004	0.0769765	0.311778	0.417032	0.238859	0.178628	0.160627	0.311911	0.0434216	0.0843271	0.121349	0.107978	0.0804291	0.0698636	0.13647	0.127359	0.150418	0.302488	0.0516145	0.168859	0.18304	0.106314
PF12293	0.109557	0.0795595	0.11287	0.103759	0.156339	0.0973979	0.186109	0.143899	0.155684	0.131985	0.133866	0.157769	0.180294	0.109717	0.153071	0.120881	0.131941	0.135333	0.123526	0.107008	0.126586	0.119993	0.152516	0.114212	0.127001	0.168277	0.1805	0.125425	0.185387	0.169868	0.149582	0.152462	0.141982	0.148974	0.178056	0.0965521	0.170584	0.171641	0.150953	0.156879	0.20267	0.160563	0.142854	0.184465	0.175016	0.172776	0.252863	0.0792944	0.15596
PF09250	0.194537	0.110214	0.179181	0.109845	0.148582	0.118942	0.158539	0.102586	0.179943	0.101735	0.163372	0.205493	0.138882	0.151153	0.145283	0.203288	0.115763	0.13012	0.168135	0.181835	0.172858	0.191402	0.171077	0.138149	0.159545	0.135256	0.149034	0.18262	0.130275	0.131253	0.125027	0.225383	0.174739	0.143975	0.145629	0.195903	0.148327	0.158767	0.15009	0.155395	0.154723	0.103681	0.172603	0.148205	0.214413	0.162279	0.176393	0.137857	0.108193
PF09363	0.161406	0.238094	0.114104	0.121933	0.103889	0.146935	0.170305	0.172779	0.16219	0.126946	0.116982	0.153695	0.184229	0.180835	0.110902	0.254995	0.157886	0.129359	0.207808	0.122812	0.128982	0.13409	0.157651	0.126453	0.107184	0.114827	0.194481	0.177336	0.113736	0.195492	0.105389	0.152501	0.153301	0.172672	0.146381	0.159866	0.171172	0.167477	0.175484	0.169601	0.148081	0.140144	0.115243	0.143487	0.128614	0.160358	0.184925	0.201268	0.126207
PF04224	0.149248	0.121402	0.103587	0.252007	0.298267	0.10761	0.137461	0.125998	0.178872	0.0740837	0.166077	0.17442	0.135896	0.095107	0.158633	0.12145	0.27242	0.152081	0.135053	0.191124	0.120733	0.171661	0.0919103	0.129529	0.13086	0.040007	0.213727	0.237984	0.141375	0.206211	0.149115	0.140653	0.160533	0.0656465	0.118791	0.113077	0.313384	0.270318	0.211514	0.0511297	0.153289	0.186324	0.0936408	0.148389	0.169244	0.130373	0.109301	0.0955101	0.198239
PF10938	0.170221	0.172424	0.184099	0.0874572	0.168259	0.103812	0.139363	0.218847	0.104444	0.127499	0.0415818	0.0974406	0.122356	0.125447	0.122995	0.0547984	0.160913	0.124773	0.0946809	0.0909136	0.171836	0.155917	0.135767	0.152293	0.111271	0.0703859	0.137917	0.189645	0.187377	0.140857	0.218148	0.140799	0.101653	0.117295	0.114645	0.152122	0.153652	0.175887	0.230052	0.159171	0.189068	0.116209	0.144346	0.138072	0.145296	0.147584	0.141076	0.252572	0.165526
PF14549	0.281694	0.163072	0.123246	0.168508	0.0890283	0.172995	0.171817	0.109153	0.228662	0.175442	0.0628259	0.188007	0.160282	0.151603	0.168323	0.0747574	0.139582	0.156961	0.0819748	0.208676	0.172681	0.181062	0.131901	0.123284	0.12526	0.162698	0.0985624	0.122154	0.111309	0.158005	0.162032	0.145467	0.083336	0.135702	0.11413	0.161225	0.0777625	0.179232	0.197668	0.0962105	0.195303	0.158023	0.107029	0.262243	0.0969764	0.109017	0.132368	0.144956	0.164196
PF04466	0.095673	0.094896	0.126068	0.14901	0.190013	0.128062	0.116464	0.105575	0.135447	0.208589	0.163492	0.169489	0.132246	0.147463	0.13073	0.121663	0.101903	0.150915	0.134941	0.119703	0.0929686	0.135818	0.146316	0.134024	0.165099	0.17453	0.0901955	0.186658	0.106252	0.157884	0.193346	0.115668	0.128505	0.107765	0.130568	0.128714	0.125586	0.111561	0.162729	0.170563	0.120549	0.154985	0.136424	0.130168	0.130595	0.207547	0.0805912	0.184139	0.175924
PF16989	0.177401	0.190429	0.217229	0.109309	0.170235	0.115205	0.135527	0.103935	0.158215	0.156163	0.137003	0.180877	0.165803	0.147702	0.141245	0.327082	0.127286	0.118616	0.161574	0.129587	0.167613	0.209726	0.141601	0.104021	0.145548	0.118199	0.179479	0.187371	0.219787	0.166449	0.120016	0.125966	0.130819	0.0930296	0.173942	0.133875	0.217547	0.120077	0.118811	0.147986	0.198923	0.144611	0.164401	0.119437	0.157732	0.123294	0.145839	0.139878	0.173739
PF13443	0.121295	0.130806	0.147809	0.137736	0.138888	0.123545	0.152563	0.120106	0.087514	0.182207	0.0811328	0.157741	0.14191	0.189458	0.0785916	0.143547	0.190102	0.140513	0.104326	0.154473	0.177344	0.147357	0.0908144	0.11063	0.12413	0.192765	0.155157	0.197307	0.150525	0.166934	0.0807526	0.144461	0.143485	0.171205	0.103866	0.142404	0.0906221	0.17741	0.128355	0.199158	0.0737734	0.181399	0.127502	0.14675	0.150463	0.18941	0.262993	0.149724	0.106727
PF02661	0.117732	0.0720348	0.191202	0.17328	0.231251	0.151667	0.219936	0.167035	0.184974	0.129639	0.15287	0.162016	0.151082	0.107842	0.144537	0.174136	0.179188	0.135902	0.218798	0.138221	0.100332	0.168459	0.12454	0.13554	0.0981416	0.244976	0.158991	0.180553	0.17406	0.127536	0.157843	0.0851428	0.12007	0.119515	0.176738	0.179232	0.140495	0.15493	0.115172	0.256884	0.181069	0.228992	0.227368	0.193181	0.169654	0.0877167	0.225877	0.0605615	0.144678
PF06772	0.0896511	0.0693459	0.204167	0.113982	0.118208	0.271027	0.151916	0.170149	0.264549	0.242081	0.196679	0.186977	0.193168	0.0511454	0.219058	0.155912	0.26516	0.172934	0.0582557	0.109415	0.114297	0.151439	0.0264693	0.208398	0.0638938	0.071536	0.239153	0.0976234	0.125929	0.124175	0.183441	0.101553	0.145284	0.0696339	0.085504	0.241539	0.180564	0.273209	0.302396	0.0660316	0.108298	0.216553	0.203246	0.216829	0.133817	0.245042	0.0740936	0.082261	0.107022
PF10370	0.116714	0.193598	0.149823	0.13687	0.136566	0.132742	0.134235	0.15315	0.132423	0.160222	0.196704	0.0703919	0.110237	0.157313	0.142736	0.16836	0.167459	0.168281	0.124805	0.155925	0.136303	0.0976373	0.239952	0.166513	0.143146	0.128569	0.12136	0.149575	0.136016	0.124739	0.130936	0.143786	0.099345	0.137906	0.0848874	0.220569	0.116849	0.217902	0.122034	0.182966	0.129003	0.151391	0.181549	0.115049	0.104936	0.136891	0.147922	0.156854	0.136201
PF15609	0.186454	0.0899156	0.0975033	0.174834	0.115621	0.224678	0.144355	0.170625	0.143418	0.13916	0.139871	0.196523	0.098355	0.234747	0.155341	0.203846	0.271961	0.190344	0.195029	0.190952	0.113055	0.14374	0.17468	0.143963	0.160969	0.0816638	0.153335	0.223656	0.10617	0.133597	0.217182	0.0860818	0.147935	0.173639	0.113029	0.094426	0.109899	0.158607	0.103462	0.114926	0.244863	0.127603	0.0729547	0.190871	0.0779529	0.101101	0.133699	0.102269	0.131018
PF07520	0.131573	0.193273	0.229297	0.140946	0.0943169	0.172304	0.13676	0.139474	0.0958233	0.148905	0.0925663	0.0713926	0.0785349	0.14378	0.135841	0.161534	0.128663	0.132069	0.138124	0.131512	0.12184	0.132295	0.144156	0.15234	0.146198	0.121918	0.15627	0.177673	0.183918	0.118463	0.205409	0.115677	0.155243	0.105538	0.197253	0.154286	0.170664	0.17328	0.202559	0.185612	0.0791464	0.0928279	0.142866	0.16175	0.172084	0.239588	0.180814	0.120907	0.154408
PF08410	0.059334	0.160275	0.139515	0.179223	0.131542	0.0662315	0.128353	0.112575	0.212585	0.104362	0.107072	0.115755	0.193275	0.160902	0.125922	0.110016	0.160798	0.1306	0.152951	0.118329	0.0674316	0.0908993	0.117479	0.109905	0.116213	0.133528	0.196176	0.129	0.109038	0.212318	0.13584	0.139779	0.0896261	0.12986	0.166117	0.161629	0.11939	0.150678	0.147532	0.115386	0.0739462	0.134869	0.151832	0.120286	0.0934705	0.0976062	0.212935	0.22676	0.229858
PF04945	0.0614094	0.120691	0.100618	0.140975	0.138052	0.142196	0.134414	0.1013	0.120699	0.131034	0.159842	0.149718	0.149488	0.174484	0.166045	0.117673	0.131335	0.126453	0.135562	0.112373	0.124638	0.125877	0.132989	0.175718	0.106012	0.13209	0.0775386	0.156069	0.104453	0.152545	0.163223	0.1026	0.179022	0.105165	0.137491	0.132204	0.179553	0.0979933	0.187941	0.169316	0.0905763	0.151769	0.124971	0.175979	0.141008	0.196468	0.188637	0.162879	0.114798
PF09823	0.146277	0.166238	0.0795253	0.17243	0.150412	0.134529	0.0902522	0.107355	0.217924	0.17761	0.185552	0.130902	0.198902	0.121205	0.128919	0.181705	0.214151	0.0994424	0.144064	0.123284	0.213209	0.109175	0.119079	0.13172	0.166165	0.161062	0.18648	0.161672	0.201998	0.179913	0.14326	0.208571	0.199925	0.103058	0.135946	0.135944	0.152798	0.263258	0.139824	0.254094	0.101541	0.135507	0.156127	0.130617	0.141759	0.116267	0.172593	0.090104	0.102539
PF12682	0.0850944	0.0681085	0.196809	0.151253	0.119223	0.0957041	0.180682	0.0602589	0.264827	0.14738	0.126699	0.164837	0.122777	0.249378	0.11509	0.111924	0.166441	0.175967	0.181041	0.157976	0.184222	0.234802	0.0920416	0.150573	0.0493597	0.161324	0.0960844	0.172601	0.159295	0.12303	0.257116	0.0930176	0.130565	0.239353	0.116717	0.216206	0.121871	0.314132	0.13211	0.219449	0.120444	0.197434	0.110413	0.133294	0.0927102	0.251492	0.0858579	0.163589	0.121782
PF07885	0.177865	0.0890505	0.101969	0.213726	0.110534	0.154261	0.142239	0.108732	0.210769	0.147914	0.107405	0.150271	0.150569	0.206072	0.129388	0.163829	0.118079	0.180238	0.143178	0.220483	0.128857	0.165093	0.14836	0.123467	0.166657	0.132007	0.125419	0.163745	0.185331	0.117439	0.126553	0.109865	0.120635	0.119325	0.180433	0.107075	0.129018	0.0886122	0.148786	0.137262	0.105999	0.130535	0.18053	0.123778	0.146492	0.198173	0.187459	0.117599	0.156383
PF03824	0.198846	0.1054	0.189254	0.189844	0.170766	0.235495	0.0526939	0.1546	0.209044	0.210457	0.147323	0.154537	0.1446	0.163972	0.121151	0.166741	0.0997266	0.131708	0.108481	0.12932	0.215943	0.232134	0.176884	0.213255	0.0944633	0.207806	0.13898	0.206332	0.254983	0.101414	0.107131	0.191975	0.260834	0.101008	0.0932919	0.111337	0.193857	0.119071	0.185407	0.256223	0.109772	0.128849	0.113038	0.118465	0.10202	0.182512	0.136555	0.278321	0.0995415
PF08906	0.182494	0.179881	0.143474	0.0846739	0.25977	0.0709166	0.116054	0.174631	0.164349	0.140738	0.120162	0.21909	0.17998	0.198816	0.148888	0.158642	0.1186	0.13852	0.104423	0.147919	0.206511	0.135698	0.145381	0.183593	0.185876	0.155365	0.10759	0.143773	0.0961234	0.0820945	0.131656	0.108929	0.15614	0.10767	0.168112	0.0824103	0.232088	0.101202	0.19209	0.171986	0.163941	0.119143	0.175168	0.146235	0.11195	0.0842912	0.157687	0.18993	0.171627
PF12500	0.141137	0.0928186	0.10181	0.265578	0.121992	0.18067	0.152999	0.177545	0.133996	0.177568	0.187384	0.13295	0.127262	0.201072	0.138816	0.18588	0.110582	0.317541	0.0995341	0.184148	0.134545	0.20192	0.240074	0.126457	0.176959	0.116788	0.193785	0.23403	0.155362	0.110367	0.264557	0.0903404	0.131905	0.197817	0.0863053	0.0983005	0.170319	0.115745	0.159884	0.178908	0.184135	0.124375	0.1476	0.199685	0.0887243	0.0842607	0.110467	0.166651	0.12101
PF03069	0.106069	0.167909	0.137603	0.164679	0.0936934	0.0920625	0.149326	0.120327	0.152742	0.15395	0.172495	0.159721	0.175924	0.147726	0.177423	0.146744	0.153628	0.0865846	0.192322	0.137915	0.213423	0.147634	0.11428	0.116998	0.152257	0.13272	0.147564	0.192307	0.08325	0.14127	0.191199	0.146644	0.158085	0.139272	0.153967	0.119898	0.156718	0.126126	0.148106	0.191092	0.188653	0.162505	0.156757	0.124551	0.185942	0.0993349	0.159949	0.13765	0.138017
PF03538	0.194591	0.127318	0.123211	0.159545	0.169027	0.24762	0.122342	0.199994	0.14224	0.131425	0.111756	0.207218	0.105587	0.161962	0.145883	0.140922	0.0934343	0.170751	0.209296	0.164761	0.133996	0.138183	0.210343	0.189231	0.113677	0.266852	0.103364	0.123525	0.138066	0.1301	0.0778477	0.156003	0.146783	0.164949	0.160785	0.147616	0.133108	0.111243	0.140508	0.161837	0.157235	0.146593	0.148967	0.186188	0.149934	0.0740548	0.0974821	0.117862	0.14329
PF10139	0.111581	0.127824	0.124334	0.227186	0.105478	0.185258	0.0955917	0.144005	0.109168	0.203123	0.074899	0.14874	0.118428	0.127983	0.129651	0.214437	0.195725	0.129563	0.190622	0.139346	0.107897	0.156227	0.192207	0.136708	0.184557	0.151246	0.137069	0.196384	0.169542	0.183804	0.11792	0.0998902	0.109029	0.121875	0.221285	0.174431	0.158239	0.218557	0.121278	0.131275	0.117056	0.103375	0.125963	0.237444	0.175507	0.158817	0.167253	0.111189	0.17832
PF03988	0.226408	0.162921	0.12386	0.11368	0.245955	0.149708	0.143971	0.137865	0.0821005	0.130412	0.103322	0.186589	0.138411	0.148084	0.205761	0.129319	0.114427	0.142148	0.10355	0.155876	0.112363	0.0716022	0.134341	0.170213	0.104109	0.223335	0.151403	0.0960852	0.0914612	0.149395	0.181199	0.11404	0.126163	0.20711	0.155935	0.231185	0.112037	0.185275	0.107643	0.135929	0.150444	0.232769	0.222876	0.191683	0.132626	0.171007	0.177896	0.150367	0.155967
PF06426	0.244773	0.125726	0.196218	0.148908	0.06705	0.0986481	0.173464	0.184903	0.152198	0.174891	0.177703	0.159439	0.11873	0.132306	0.246232	0.133665	0.124153	0.116725	0.126825	0.242488	0.140264	0.171869	0.10552	0.178458	0.129806	0.177001	0.161706	0.153061	0.122588	0.126584	0.19294	0.121592	0.123781	0.0994764	0.221767	0.117703	0.137995	0.192029	0.0696176	0.0505526	0.115299	0.163484	0.192152	0.154681	0.0965877	0.264238	0.121339	0.171233	0.149128
PF02604	0.169913	0.131799	0.145836	0.175218	0.179881	0.129541	0.0945693	0.154371	0.136453	0.175657	0.157157	0.174664	0.128194	0.220005	0.172984	0.0878153	0.108321	0.113172	0.113237	0.164892	0.110679	0.137097	0.180356	0.149543	0.130434	0.146119	0.167159	0.109068	0.179816	0.155328	0.168256	0.169381	0.112507	0.168611	0.130775	0.126657	0.0801885	0.127158	0.129608	0.159646	0.118865	0.0925946	0.170421	0.128637	0.204263	0.168785	0.154316	0.210641	0.132617
PF07313	0.147327	0.126577	0.120636	0.124026	0.191636	0.0963923	0.0744039	0.224212	0.160555	0.192749	0.14027	0.142508	0.112812	0.130904	0.212062	0.267419	0.214946	0.156828	0.166238	0.117154	0.242709	0.106714	0.106244	0.113832	0.148625	0.0900272	0.202255	0.375256	0.108199	0.0704311	0.130425	0.123505	0.0993603	0.173511	0.160887	0.147568	0.132393	0.0858179	0.198483	0.170237	0.11648	0.0710463	0.104162	0.147186	0.104996	0.15902	0.163489	0.139892	0.234177
PF15606	0.0655491	0.0803418	0.0749764	0.125127	0.0695365	0.289988	0.278098	0.0930738	0.105091	0.225893	0.070142	0.133906	0.106226	0.211729	0.115943	0.135616	0.169604	0.30899	0.0951176	0.0710702	0.205743	0.23405	0.122322	0.0767315	0.0384034	0.0911519	0.146607	0.204733	0.159498	0.0597259	0.0727418	0.124981	0.121424	0.223096	0.121392	0.0953119	0.164524	0.272299	0.139039	0.11201	0.0600507	0.225785	0.116389	0.150757	0.190444	0.0931997	0.153238	0.0854987	0.103621
PF06165	0.0942329	0.133959	0.118258	0.182911	0.107311	0.159857	0.153417	0.162804	0.10241	0.137806	0.171355	0.164944	0.14327	0.103806	0.142198	0.133336	0.148414	0.153244	0.197596	0.257709	0.129982	0.158688	0.131756	0.147593	0.133019	0.117945	0.184709	0.108196	0.126044	0.128973	0.300223	0.152654	0.123625	0.179435	0.106311	0.204039	0.123696	0.151133	0.1861	0.145997	0.144887	0.142901	0.0941641	0.152461	0.141609	0.156221	0.191286	0.130502	0.140671
PF15537	0.0668978	0.0947819	0.144222	0.122678	0.136898	0.125197	0.135077	0.0696247	0.142283	0.104166	0.242046	0.165166	0.157573	0.0915811	0.186182	0.217942	0.158817	0.116926	0.115712	0.136846	0.122577	0.138749	0.191752	0.0975175	0.102781	0.161326	0.136776	0.139658	0.164073	0.117481	0.107533	0.123983	0.150307	0.140886	0.113169	0.188502	0.15369	0.401388	0.112677	0.108231	0.117334	0.0972735	0.0868783	0.181293	0.136381	0.154977	0.210267	0.129443	0.199614
PF04239	0.18567	0.174203	0.292443	0.113565	0.223782	0.0886827	0.11018	0.165168	0.0847975	0.199579	0.165983	0.114158	0.172452	0.133016	0.101951	0.15749	0.0995114	0.183108	0.116087	0.132315	0.164215	0.147146	0.162225	0.11932	0.124205	0.127258	0.0728934	0.168348	0.177206	0.101301	0.0993964	0.117893	0.0952045	0.191953	0.157724	0.15939	0.160783	0.143657	0.169239	0.151311	0.200426	0.126142	0.114108	0.152365	0.226352	0.112304	0.121809	0.105759	0.16255
PF04444	0.141826	0.120385	0.143217	0.112346	0.0591808	0.147099	0.165192	0.185798	0.0906201	0.251539	0.162899	0.150117	0.126323	0.158881	0.134287	0.178293	0.151873	0.231936	0.136524	0.202548	0.204971	0.141904	0.19912	0.163725	0.189867	0.185719	0.0851205	0.121243	0.136884	0.12817	0.113582	0.0617015	0.0970465	0.0971129	0.140921	0.137234	0.108455	0.20744	0.178684	0.122668	0.102502	0.0781787	0.209716	0.125297	0.113016	0.0861674	0.168898	0.275233	0.125481
PF05523	0.124846	0.0947226	0.120634	0.146707	0.111944	0.104806	0.125369	0.144674	0.149373	0.0688449	0.136852	0.114683	0.187103	0.108581	0.203104	0.0783674	0.126788	0.121181	0.109847	0.151458	0.152317	0.136403	0.183196	0.103595	0.120972	0.190785	0.243662	0.0759663	0.168211	0.160852	0.167019	0.163467	0.174797	0.20212	0.138798	0.155746	0.121472	0.145145	0.18735	0.156797	0.139602	0.197861	0.1607	0.161547	0.126582	0.15707	0.188131	0.158214	0.104368
PF07831	0.144515	0.0968401	0.122831	0.0920017	0.137971	0.121159	0.121826	0.0723625	0.177681	0.133113	0.156176	0.11403	0.10478	0.112385	0.147215	0.1721	0.164658	0.188075	0.218481	0.216801	0.123264	0.182092	0.10841	0.145461	0.213577	0.177407	0.190987	0.226254	0.116335	0.125088	0.122919	0.124135	0.0969965	0.310156	0.110355	0.128941	0.161262	0.192815	0.178139	0.181424	0.148139	0.128451	0.118863	0.135383	0.271335	0.17742	0.116785	0.124666	0.159344
PF11160	0.165227	0.10784	0.103439	0.1116	0.144163	0.148443	0.187799	0.172167	0.105504	0.15399	0.0971409	0.115866	0.0755115	0.230005	0.146052	0.149303	0.0670431	0.0902215	0.108463	0.0696559	0.106408	0.228552	0.221144	0.130512	0.102591	0.1528	0.111137	0.161725	0.0948366	0.237938	0.111824	0.125176	0.204606	0.165968	0.111389	0.113379	0.108451	0.227873	0.0797358	0.0862185	0.202408	0.21821	0.12864	0.237491	0.118149	0.223453	0.214287	0.17668	0.117383
PF00331	0.108448	0.16686	0.124193	0.177351	0.213731	0.218436	0.16257	0.189125	0.219244	0.0577932	0.112133	0.134501	0.0631476	0.21559	0.120395	0.0860358	0.153092	0.197844	0.126553	0.152577	0.139539	0.152891	0.119214	0.0766905	0.142445	0.167917	0.206339	0.123958	0.124818	0.149082	0.0552896	0.141337	0.124241	0.102408	0.0430413	0.094355	0.124157	0.287707	0.16524	0.101206	0.0976655	0.136974	0.119817	0.0963183	0.114071	0.158353	0.130525	0.167469	0.152033
PF07661	0.120746	0.102677	0.119318	0.192276	0.133346	0.257417	0.0907949	0.232034	0.179325	0.118428	0.121501	0.11174	0.145926	0.13511	0.1518	0.141247	0.201591	0.161103	0.101461	0.302918	0.159921	0.1289	0.0606853	0.247672	0.109741	0.157221	0.168069	0.120218	0.0502596	0.202361	0.127972	0.156614	0.155578	0.0897639	0.137951	0.106762	0.195627	0.113922	0.192469	0.100225	0.110922	0.137379	0.167823	0.233369	0.154708	0.0898166	0.066317	0.0922908	0.15528
PF08887	0.104487	0.121221	0.0984361	0.0831253	0.156714	0.0977458	0.0926043	0.130497	0.173489	0.174884	0.185058	0.193095	0.148266	0.114433	0.0879303	0.124837	0.203858	0.201592	0.171037	0.16718	0.144996	0.224876	0.142853	0.119411	0.151759	0.18217	0.100395	0.212003	0.140123	0.118315	0.188172	0.0618349	0.0848258	0.169384	0.133753	0.118905	0.0809731	0.128335	0.200019	0.0825671	0.0925888	0.204506	0.106164	0.0600725	0.255184	0.111565	0.188155	0.186565	0.179624
PF14690	0.239153	0.154281	0.129681	0.13825	0.110019	0.220231	0.125148	0.090438	0.131652	0.223457	0.151405	0.198566	0.13806	0.169323	0.114993	0.0790184	0.177792	0.10887	0.110935	0.0954933	0.1558	0.134626	0.131267	0.115458	0.16169	0.165241	0.153944	0.144705	0.202582	0.157706	0.0765799	0.15247	0.103095	0.180747	0.176499	0.08881	0.0945065	0.166995	0.175374	0.236543	0.128631	0.118578	0.119437	0.174283	0.17762	0.166094	0.200338	0.122852	0.16665
PF13577	0.108271	0.0796088	0.157878	0.167221	0.111445	0.139377	0.164333	0.132002	0.156877	0.18965	0.189642	0.128863	0.161221	0.141831	0.143199	0.121631	0.0861472	0.138487	0.0622566	0.131029	0.158263	0.110091	0.175995	0.185683	0.177867	0.130309	0.15792	0.122505	0.182678	0.166456	0.160521	0.141746	0.123218	0.20046	0.122063	0.200254	0.210018	0.138344	0.134102	0.177133	0.0909907	0.20785	0.200014	0.188066	0.143047	0.150863	0.161174	0.188897	0.106814
PF13358	0.0994196	0.19971	0.139933	0.144507	0.222557	0.0783799	0.14461	0.127251	0.133387	0.0916218	0.158935	0.12121	0.142917	0.240649	0.140657	0.160035	0.223547	0.100608	0.106509	0.199495	0.188083	0.131198	0.121636	0.064744	0.113092	0.127404	0.165282	0.142448	0.188269	0.13883	0.172256	0.161445	0.139201	0.0901822	0.109352	0.154147	0.209096	0.156601	0.181953	0.0900155	0.194257	0.168765	0.154347	0.219251	0.100697	0.137388	0.142117	0.154856	0.154914
PF02211	0.141867	0.137526	0.124874	0.144628	0.173377	0.123931	0.281027	0.162541	0.153634	0.166937	0.160362	0.141993	0.0660733	0.157311	0.150591	0.144619	0.137076	0.106238	0.134057	0.109804	0.12047	0.170738	0.17521	0.133146	0.0549458	0.10718	0.182081	0.207363	0.113628	0.156738	0.153736	0.100858	0.115813	0.257669	0.114487	0.12735	0.141295	0.123164	0.0873048	0.142639	0.227728	0.13252	0.246432	0.170732	0.173218	0.163582	0.123317	0.107272	0.0879454
PF13876	0.114051	0.105757	0.127246	0.111137	0.113017	0.140641	0.119978	0.153632	0.0938006	0.0964217	0.215956	0.133005	0.142248	0.149958	0.136935	0.152975	0.0968629	0.0692601	0.117016	0.10014	0.236613	0.139564	0.157899	0.147765	0.080526	0.19977	0.124906	0.0705076	0.182028	0.11822	0.146225	0.250562	0.102094	0.122525	0.0763262	0.117039	0.107556	0.168254	0.170382	0.114661	0.126412	0.191661	0.115434	0.199429	0.109698	0.153843	0.183071	0.121262	0.151037
PF15610	0.124962	0.141675	0.181733	0.149663	0.107526	0.158793	0.114169	0.0887464	0.0891513	0.0832121	0.162455	0.119431	0.088538	0.137543	0.101824	0.0958064	0.126336	0.240846	0.135832	0.0981988	0.0895462	0.156575	0.161079	0.177528	0.149024	0.101081	0.0984823	0.173967	0.109932	0.124941	0.128563	0.0889988	0.187674	0.153809	0.105708	0.149206	0.146214	0.308135	0.0912511	0.109744	0.167967	0.106741	0.140316	0.153278	0.128338	0.130188	0.137463	0.114542	0.140082
PF03894	0.151902	0.17861	0.134915	0.082203	0.138571	0.144053	0.132417	0.12144	0.15182	0.100813	0.152517	0.136472	0.132045	0.118874	0.0767882	0.105517	0.150384	0.160721	0.184709	0.1419	0.123586	0.146331	0.119121	0.0924762	0.127405	0.108971	0.128592	0.128804	0.069507	0.166195	0.13759	0.141898	0.129291	0.1841	0.194111	0.172131	0.247608	0.198269	0.131811	0.123869	0.119778	0.176615	0.101833	0.122247	0.14674	0.157935	0.196964	0.196332	0.139582
PF06166	0.10479	0.190601	0.0811739	0.19213	0.145666	0.101567	0.200944	0.187938	0.0428617	0.25531	0.227279	0.12766	0.0869712	0.0851757	0.0765645	0.0907209	0.261312	0.202063	0.114632	0.177772	0.0671483	0.236518	0.0635646	0.090641	0.141142	0.246006	0.109257	0.0297025	0.210925	0.238452	0.204268	0.120125	0.114848	0.155936	0.138097	0.173269	0.100757	0.134623	0.20464	0.22647	0.23778	0.0784257	0.152093	0.0386144	0.0884928	0.158789	0.296742	0.159635	0.120804
PF00491	0.173094	0.243152	0.148129	0.174525	0.118534	0.096473	0.177323	0.13118	0.165215	0.198462	0.122324	0.0735565	0.159678	0.235568	0.114543	0.132551	0.0725225	0.150784	0.0860437	0.142531	0.142051	0.0960894	0.13559	0.10854	0.123039	0.13252	0.120899	0.188089	0.136821	0.13926	0.164519	0.146702	0.10407	0.193116	0.0780392	0.121673	0.106897	0.24489	0.110533	0.176832	0.10436	0.138686	0.135225	0.0972738	0.190805	0.114145	0.224553	0.221499	0.206583
PF12255	0.171072	0.110271	0.124914	0.107377	0.0831172	0.168401	0.123743	0.24148	0.167955	0.0966988	0.17123	0.0935586	0.155486	0.163116	0.115373	0.128722	0.0837602	0.19767	0.160207	0.144442	0.158373	0.139831	0.114118	0.190671	0.221422	0.217036	0.213487	0.109839	0.107809	0.0939228	0.118394	0.0759819	0.174662	0.163403	0.0891915	0.168059	0.0783671	0.195048	0.119379	0.0879845	0.107504	0.148014	0.191389	0.122639	0.103845	0.183651	0.0964183	0.15235	0.119273
PF07521	0.131531	0.150043	0.0720482	0.195036	0.0892812	0.173759	0.099004	0.213082	0.15249	0.170315	0.0665576	0.111573	0.0943307	0.140201	0.109293	0.0887292	0.0842805	0.182677	0.177612	0.0957499	0.0427043	0.185112	0.15811	0.11669	0.214831	0.201115	0.151676	0.111705	0.110907	0.130841	0.138429	0.191658	0.313896	0.072536	0.132395	0.113801	0.188366	0.133332	0.160697	0.159072	0.114974	0.209556	0.11964	0.0864186	0.095876	0.121205	0.0741808	0.0942287	0.114009
PF11525	0.147749	0.184134	0.126051	0.23479	0.171401	0.174737	0.0952215	0.133018	0.154301	0.0917592	0.115469	0.0881756	0.156537	0.137516	0.169694	0.113755	0.134514	0.135696	0.120928	0.121321	0.16769	0.138929	0.154767	0.179232	0.114244	0.116353	0.16308	0.119809	0.12428	0.121854	0.116689	0.232838	0.161692	0.118796	0.14771	0.0998516	0.148761	0.139414	0.163802	0.200036	0.119849	0.196231	0.141396	0.221898	0.110683	0.0522379	0.225336	0.109409	0.0938464
PF03981	0.205939	0.129198	0.230204	0.116488	0.18368	0.124435	0.111121	0.113784	0.146222	0.104368	0.125276	0.144326	0.0867113	0.209867	0.159067	0.101532	0.134845	0.160984	0.086556	0.107817	0.167478	0.126869	0.140414	0.138591	0.128164	0.117284	0.197162	0.152345	0.119473	0.170461	0.0956132	0.147518	0.138108	0.0952045	0.136907	0.131979	0.196147	0.314273	0.100063	0.16273	0.198093	0.113734	0.0870021	0.106816	0.138427	0.164642	0.12906	0.107933	0.172433
PF08269	0.134632	0.15417	0.202497	0.114567	0.118724	0.0969281	0.169589	0.133308	0.153546	0.129239	0.115294	0.149421	0.155922	0.119113	0.19467	0.14921	0.101748	0.117537	0.137353	0.161936	0.176645	0.149199	0.12376	0.115013	0.118089	0.247684	0.192387	0.15662	0.224393	0.125937	0.1401	0.109089	0.199226	0.221234	0.144351	0.126742	0.131168	0.1669	0.15507	0.105747	0.121693	0.077538	0.151102	0.130669	0.0803424	0.130449	0.128287	0.140596	0.113909
PF15567	0.0487316	0.176089	0.088063	0.0936369	0.176967	0.169435	0.163647	0.0946853	0.216975	0.0709358	0.163866	0.128729	0.0845218	0.132633	0.167682	0.164756	0.248572	0.11041	0.181245	0.132768	0.159688	0.128733	0.165087	0.103505	0.0848394	0.148701	0.119017	0.155204	0.0913506	0.1068	0.106912	0.166112	0.107412	0.19004	0.13822	0.0939854	0.239252	0.181537	0.143982	0.104955	0.0796679	0.131164	0.31987	0.106221	0.130418	0.174007	0.110648	0.138894	0.0789415
PF13274	0.140154	0.166606	0.119713	0.153597	0.191174	0.170953	0.100161	0.107533	0.122475	0.135615	0.0697549	0.124304	0.191644	0.158734	0.126378	0.10819	0.172146	0.132767	0.120327	0.136511	0.150875	0.161708	0.133226	0.127336	0.149536	0.135107	0.178412	0.125319	0.134038	0.167714	0.161922	0.106285	0.116432	0.142448	0.127785	0.0859244	0.116492	0.0823472	0.109349	0.17674	0.130408	0.155898	0.179744	0.176098	0.142616	0.110287	0.131506	0.173364	0.10741
PF13704	0.180362	0.15106	0.0452728	0.199605	0.0954774	0.143039	0.248734	0.0668441	0.146619	0.17145	0.136201	0.100732	0.191618	0.200734	0.135774	0.168116	0.129327	0.254812	0.167225	0.166936	0.0897425	0.111134	0.167408	0.139166	0.115318	0.203472	0.123597	0.187961	0.112136	0.0548219	0.101992	0.186397	0.150168	0.21154	0.194791	0.249954	0.148467	0.172156	0.231012	0.231379	0.116045	0.154499	0.134156	0.171828	0.0887209	0.144045	0.178606	0.122525	0.122406
PF08929	0.136768	0.0898999	0.138009	0.070748	0.184965	0.150256	0.198454	0.15093	0.0793596	0.0896461	0.0601346	0.11128	0.133225	0.187338	0.140672	0.151891	0.185531	0.140813	0.100057	0.0930655	0.155337	0.116319	0.173844	0.157834	0.181035	0.134374	0.132156	0.171753	0.0808021	0.211779	0.123734	0.0888814	0.082897	0.0842893	0.108573	0.124441	0.13244	0.141467	0.173945	0.163665	0.124615	0.112865	0.155605	0.109965	0.148583	0.124015	0.109365	0.129069	0.172367
PF10065	0.0868473	0.156452	0.166267	0.175801	0.165108	0.101364	0.123317	0.0927508	0.0832722	0.149578	0.107658	0.15459	0.195064	0.120212	0.161843	0.187812	0.230943	0.188667	0.164818	0.158827	0.122756	0.123174	0.138146	0.134725	0.165284	0.151034	0.178375	0.140261	0.120518	0.134255	0.192932	0.174651	0.0961607	0.111604	0.147389	0.138136	0.141221	0.0978599	0.122465	0.119965	0.103655	0.0635027	0.157387	0.153374	0.108265	0.156202	0.137775	0.154778	0.188941
PF00782	0.158336	0.107008	0.096406	0.181656	0.236811	0.102558	0.11351	0.116324	0.0892428	0.182708	0.181915	0.123981	0.160523	0.110088	0.129411	0.143734	0.11102	0.137541	0.110578	0.133231	0.359121	0.221948	0.148454	0.144833	0.26622	0.139102	0.204275	0.123688	0.164264	0.0685688	0.151323	0.161912	0.141541	0.154616	0.116223	0.164437	0.0941272	0.13981	0.0919434	0.101612	0.0827387	0.116488	0.2401	0.164341	0.15159	0.0640956	0.0457276	0.218789	0.146918
PF09391	0.120486	0.214915	0.143592	0.110443	0.170855	0.0992443	0.134348	0.141841	0.171677	0.114624	0.101173	0.151154	0.0948087	0.145018	0.287615	0.115716	0.216004	0.251287	0.0946896	0.092434	0.0898327	0.0674117	0.124708	0.139346	0.0671032	0.144999	0.0965864	0.212957	0.144993	0.102028	0.146114	0.172162	0.109132	0.173657	0.0525644	0.264801	0.15684	0.114906	0.164538	0.173092	0.20864	0.224729	0.0755981	0.273206	0.130234	0.200592	0.11491	0.133505	0.210826
PF05420	0.142696	0.0976143	0.160012	0.128388	0.199017	0.103687	0.129173	0.157448	0.15242	0.113402	0.132986	0.140493	0.174298	0.195372	0.157432	0.136891	0.104251	0.126315	0.0629105	0.176772	0.200754	0.0979234	0.156388	0.108843	0.116933	0.0999492	0.185657	0.112813	0.137111	0.146318	0.0948184	0.220654	0.152052	0.147553	0.17867	0.125535	0.142374	0.134336	0.0979452	0.0901265	0.129893	0.0923429	0.147412	0.1353	0.172094	0.0991907	0.130689	0.0980742	0.104445
PF10547	0.192114	0.168884	0.155156	0.147542	0.131755	0.16691	0.146501	0.227287	0.155233	0.115876	0.132137	0.11278	0.119203	0.176657	0.131705	0.140517	0.133142	0.100377	0.176553	0.0967542	0.117065	0.0915719	0.144207	0.157204	0.147777	0.158284	0.138288	0.128359	0.115196	0.226213	0.137821	0.194459	0.176042	0.19178	0.182697	0.0867021	0.147493	0.164985	0.150098	0.164794	0.125075	0.0826839	0.154611	0.164373	0.111228	0.115834	0.107604	0.0818315	0.152184
PF05099	0.166897	0.177135	0.201894	0.130127	0.145766	0.0944171	0.109745	0.073125	0.0736102	0.134097	0.144581	0.0798464	0.167298	0.192936	0.107278	0.130616	0.158498	0.150537	0.114561	0.144502	0.167222	0.164844	0.135574	0.169478	0.149301	0.17435	0.179784	0.128394	0.139537	0.152799	0.167328	0.110996	0.174326	0.218799	0.172075	0.0714455	0.0995253	0.0878483	0.0861575	0.143784	0.0706603	0.147673	0.149741	0.160364	0.145472	0.158516	0.0844919	0.217007	0.0899138
PF13428	0.118778	0.128161	0.0888766	0.197224	0.108052	0.28392	0.166525	0.186179	0.1178	0.141793	0.162236	0.144704	0.0931325	0.154606	0.120273	0.146903	0.0934828	0.127941	0.22635	0.15713	0.126294	0.173965	0.147183	0.156441	0.0684912	0.136003	0.149489	0.133306	0.237093	0.123878	0.0731247	0.190484	0.138271	0.18608	0.198648	0.0871323	0.0839459	0.140825	0.114168	0.127675	0.0737929	0.105449	0.190987	0.0994997	0.0726971	0.134712	0.145965	0.171295	0.186541
PF02126	0.162673	0.154563	0.0769546	0.0986456	0.132272	0.115513	0.181658	0.117317	0.16036	0.143424	0.166271	0.139784	0.127067	0.171469	0.105859	0.103891	0.202841	0.112059	0.214551	0.132451	0.130029	0.220479	0.210409	0.192661	0.13293	0.130773	0.180159	0.0900842	0.105287	0.105938	0.204125	0.159404	0.114063	0.1706	0.117305	0.207106	0.142108	0.172599	0.19751	0.264579	0.10482	0.158367	0.14861	0.146683	0.103737	0.127772	0.123509	0.103512	0.101921
PF12869	0.178146	0.175023	0.148564	0.220506	0.108427	0.188643	0.107396	0.162042	0.101621	0.13743	0.152566	0.0588501	0.107902	0.145687	0.12299	0.136432	0.154566	0.12622	0.10067	0.136423	0.201326	0.0817127	0.199946	0.20323	0.162691	0.146054	0.123928	0.120235	0.126347	0.104653	0.177607	0.115551	0.208334	0.110292	0.168856	0.110707	0.102779	0.120848	0.211263	0.113739	0.116167	0.0974277	0.102227	0.0810622	0.144869	0.245262	0.12566	0.122715	0.0883327
PF09704	0.121023	0.164921	0.171916	0.137363	0.113101	0.112864	0.131436	0.112343	0.115174	0.134809	0.15587	0.135996	0.129618	0.132058	0.142322	0.149546	0.124402	0.16306	0.0567113	0.128068	0.0531844	0.0921192	0.190297	0.151574	0.107768	0.171053	0.15669	0.228574	0.188072	0.165737	0.170351	0.0931089	0.117478	0.128046	0.168384	0.146641	0.282318	0.255868	0.128871	0.129176	0.142458	0.236018	0.164714	0.168819	0.138123	0.123292	0.102608	0.0645544	0.117198
PF11455	0.214215	0.11464	0.237715	0.14167	0.056574	0.104525	0.134842	0.121286	0.15091	0.249962	0.264692	0.154771	0.187035	0.103948	0.266822	0.139702	0.129986	0.122813	0.105902	0.143725	0.151467	0.196506	0.143462	0.19314	0.121013	0.138171	0.170111	0.11835	0.115347	0.2182	0.103402	0.0757387	0.177221	0.132269	0.0806286	0.0943525	0.140795	0.118373	0.145727	0.122136	0.159597	0.27864	0.19082	0.109806	0.0209951	0.198837	0.10373	0.0668746	0.0708128
PF10011	0.18222	0.109535	0.100341	0.217233	0.245476	0.0727556	0.166508	0.151791	0.114465	0.0960039	0.139524	0.171848	0.120133	0.163809	0.198095	0.14825	0.167218	0.0765059	0.17108	0.12335	0.165416	0.229785	0.147556	0.0926393	0.199899	0.149294	0.115333	0.223695	0.105921	0.197559	0.072735	0.0936919	0.139206	0.0892321	0.171205	0.100964	0.0607389	0.105531	0.14417	0.166901	0.0739669	0.0844751	0.216935	0.104465	0.237271	0.136211	0.188246	0.151035	0.11677
PF14072	0.0964082	0.165289	0.10722	0.145872	0.178299	0.130635	0.109281	0.104731	0.10223	0.134691	0.0981946	0.148774	0.148823	0.146526	0.199671	0.146468	0.13674	0.0779881	0.11569	0.0914885	0.125585	0.162732	0.139724	0.17513	0.150907	0.0617698	0.152361	0.170491	0.155507	0.106458	0.151429	0.11551	0.104807	0.169191	0.216777	0.120895	0.148769	0.151316	0.158467	0.171396	0.0930584	0.162702	0.153021	0.122356	0.136437	0.162714	0.122035	0.181859	0.136236
PF00939	0.1102	0.102099	0.115627	0.174178	0.0956546	0.233112	0.0969927	0.206473	0.142302	0.0949967	0.115214	0.0938285	0.0965659	0.0521161	0.0897723	0.124912	0.148587	0.189499	0.0570042	0.148511	0.1514	0.330045	0.124047	0.0818489	0.202482	0.122819	0.068819	0.128025	0.0972327	0.166863	0.198283	0.108187	0.124502	0.137678	0.13537	0.249981	0.151252	0.146693	0.13987	0.0823892	0.0819839	0.138334	0.175606	0.0760336	0.121026	0.151407	0.151165	0.104387	0.146281
PF13344	0.146963	0.0993263	0.0945575	0.153796	0.138798	0.136869	0.11471	0.13197	0.116238	0.0913096	0.106715	0.0969737	0.11497	0.172736	0.200386	0.139222	0.117487	0.112884	0.137453	0.0938795	0.0969073	0.0961855	0.139012	0.104701	0.107754	0.146262	0.102833	0.251722	0.130897	0.114645	0.293332	0.150701	0.170025	0.131517	0.18736	0.184089	0.12954	0.157686	0.0784353	0.189329	0.0924093	0.167127	0.083716	0.306795	0.174294	0.154237	0.127055	0.176729	0.146222
PF06965	0.157934	0.139611	0.156483	0.128972	0.150098	0.0896805	0.136749	0.190074	0.159974	0.158121	0.0938947	0.174839	0.136015	0.138796	0.0934233	0.0823519	0.0769199	0.149825	0.135595	0.112484	0.106389	0.108756	0.147894	0.112202	0.16741	0.173692	0.127994	0.0901832	0.15716	0.118771	0.209305	0.0955441	0.10228	0.156973	0.14589	0.140923	0.117762	0.155988	0.309859	0.186009	0.147798	0.101335	0.189053	0.142418	0.0942407	0.143927	0.112621	0.148358	0.114756
PF13567	0.211101	0.0603813	0.198239	0.247216	0.116874	0.0538814	0.0809653	0.0439492	0.0338956	0.0516768	0.137284	0.08305	0.0504748	0.186514	0.106403	0.0981744	0.043752	0.0830361	0.0674345	0.174554	0.0285878	0.143381	0.159279	0.211722	0.137352	0.127246	0.159206	0.107582	0.124074	0.246501	0.298523	0.0542493	0.230424	0.0598916	0.263452	0.0950559	0.122664	0.348357	0.218715	0.0979545	0.229836	0.242421	0.168682	0.0567698	0.327691	0.157723	0.19379	0.0720254	0.39288
PF02583	0.132843	0.101784	0.161253	0.127509	0.143117	0.19807	0.103972	0.0873098	0.213289	0.0952182	0.0949767	0.0888341	0.121	0.0668077	0.119303	0.176309	0.0991647	0.113252	0.0885178	0.146011	0.139539	0.192941	0.193039	0.145756	0.142704	0.170674	0.119585	0.159456	0.177256	0.202619	0.0502998	0.184245	0.150039	0.144372	0.105995	0.125887	0.148398	0.155804	0.0725204	0.157155	0.158231	0.10255	0.146707	0.158725	0.126704	0.218625	0.110286	0.086147	0.213069
PF06564	0.177148	0.0896766	0.0959862	0.229112	0.0823611	0.110887	0.112244	0.168778	0.168235	0.16961	0.220235	0.102433	0.104459	0.156295	0.167554	0.07387	0.155915	0.183241	0.0753088	0.141579	0.232553	0.150006	0.0516122	0.100662	0.100641	0.118828	0.149172	0.187004	0.161546	0.153546	0.115704	0.0620709	0.132814	0.096676	0.117982	0.15853	0.113987	0.164236	0.143095	0.153946	0.12561	0.0728244	0.105541	0.186741	0.166959	0.120125	0.163231	0.20583	0.125839
PF15617	0.135575	0.171254	0.0770857	0.178722	0.12027	0.14342	0.0828785	0.104026	0.124912	0.105297	0.197839	0.100108	0.120574	0.230287	0.0831751	0.196831	0.147256	0.235175	0.114565	0.202609	0.149457	0.219569	0.145609	0.190643	0.169429	0.128694	0.184532	0.17496	0.169402	0.158813	0.202588	0.136329	0.18882	0.130421	0.15601	0.079124	0.0956455	0.0883503	0.103498	0.11269	0.234057	0.131995	0.124759	0.257325	0.135414	0.0899484	0.0769039	0.12432	0.112418
PF06149	0.0464611	0.12932	0.105068	0.0789906	0.10434	0.183017	0.146787	0.14383	0.139591	0.199366	0.199852	0.18974	0.0761136	0.0845438	0.0672027	0.0450472	0.163392	0.225075	0.0409131	0.24674	0.0847388	0.204868	0.0676105	0.0756997	0.111177	0.313351	0.160888	0.0733093	0.244348	0.0826695	0.137163	0.0670322	0.188527	0.133691	0.0732424	0.136559	0.0814807	0.147343	0.140471	0.310183	0.157487	0.261838	0.172483	0.0784924	0.0759615	0.217676	0.133508	0.0945226	0.0865485
PF17273	0.112174	0.137131	0.1573	0.0928378	0.193127	0.235382	0.0824921	0.266331	0.11303	0.140423	0.176078	0.112773	0.12276	0.0871071	0.192305	0.132811	0.0653719	0.0908033	0.256751	0.0783782	0.165337	0.19061	0.094458	0.122959	0.115734	0.0696731	0.125662	0.149198	0.193433	0.208376	0.127779	0.0833579	0.137467	0.1184	0.145986	0.143524	0.157065	0.150779	0.157398	0.126964	0.0891572	0.135045	0.160685	0.172176	0.148687	0.131855	0.151283	0.1123	0.0966696
PF05995	0.128251	0.150138	0.153297	0.137826	0.117427	0.141133	0.147248	0.162955	0.150807	0.129234	0.128873	0.129559	0.114549	0.11506	0.197961	0.136741	0.127312	0.0932082	0.120282	0.13799	0.205059	0.152958	0.118962	0.162298	0.130329	0.108046	0.198879	0.18891	0.166164	0.138701	0.121347	0.137125	0.171908	0.145158	0.126273	0.120553	0.152178	0.169068	0.119142	0.187933	0.135941	0.123543	0.0893949	0.149934	0.158553	0.0977916	0.14665	0.121957	0.108657
PF02426	0.130954	0.118754	0.18881	0.102876	0.099677	0.090064	0.18389	0.115337	0.150959	0.136223	0.144201	0.142611	0.0811176	0.130156	0.134223	0.213396	0.117067	0.26495	0.11249	0.200016	0.165198	0.0591411	0.136517	0.132546	0.16479	0.1385	0.146379	0.124937	0.131202	0.0891843	0.158185	0.145373	0.104758	0.105033	0.161091	0.140942	0.121859	0.0923145	0.141997	0.172829	0.116928	0.166975	0.20435	0.132078	0.146285	0.195153	0.153446	0.178053	0.0897994
PF11202	0.116024	0.0703708	0.108992	0.13804	0.12431	0.186536	0.207196	0.0898703	0.087988	0.0947695	0.190709	0.156503	0.101548	0.192299	0.122105	0.194091	0.186367	0.220885	0.147566	0.186945	0.15898	0.161918	0.169246	0.138242	0.142697	0.0915355	0.156708	0.177667	0.189706	0.17636	0.174576	0.0979013	0.125504	0.236728	0.0827662	0.101144	0.137114	0.155457	0.170874	0.121345	0.159411	0.121693	0.0413254	0.169827	0.133149	0.127292	0.0997828	0.125914	0.148949
PF03497	0.176695	0.120342	0.138504	0.0919617	0.131428	0.130339	0.191376	0.0679288	0.102876	0.162044	0.07047	0.0895138	0.192266	0.155094	0.079061	0.120342	0.151034	0.238099	0.182345	0.141267	0.163827	0.10689	0.142251	0.0887437	0.220707	0.129329	0.153895	0.24658	0.103473	0.124729	0.106898	0.236708	0.1599	0.179318	0.121982	0.12897	0.247553	0.12633	0.0649585	0.176159	0.117966	0.115676	0.107107	0.120473	0.157462	0.120235	0.186427	0.130862	0.14737
PF07102	0.200583	0.155263	0.112498	0.107832	0.108586	0.101564	0.11816	0.102532	0.133352	0.152602	0.134644	0.109391	0.18559	0.148572	0.164998	0.124876	0.111073	0.161631	0.19021	0.122999	0.133078	0.0730671	0.115325	0.090117	0.132703	0.15005	0.116873	0.126339	0.150533	0.0663955	0.120499	0.225898	0.119465	0.162527	0.139174	0.17737	0.164989	0.171927	0.130626	0.167856	0.168207	0.077192	0.154135	0.093412	0.150958	0.146836	0.0966064	0.0693591	0.112589
PF15608	0.17282	0.15017	0.0884355	0.10351	0.0565668	0.145101	0.139228	0.172581	0.13864	0.0877015	0.136576	0.136633	0.0744271	0.156862	0.102327	0.0915516	0.236964	0.239759	0.114389	0.181374	0.117686	0.159941	0.155962	0.150178	0.107012	0.142832	0.19022	0.171629	0.114769	0.165482	0.159168	0.131356	0.109396	0.0940573	0.117486	0.0962383	0.125881	0.134485	0.135173	0.161775	0.14625	0.142847	0.0653101	0.222365	0.155718	0.118415	0.078704	0.119301	0.102722
PF02342	0.155031	0.125337	0.120542	0.153772	0.161909	0.121748	0.106249	0.108307	0.132517	0.102697	0.183982	0.220074	0.126098	0.173097	0.141569	0.245146	0.207941	0.186206	0.12253	0.1282	0.170031	0.144011	0.170611	0.17388	0.0944486	0.112424	0.2084	0.214873	0.0963956	0.132187	0.182143	0.100565	0.14598	0.155776	0.109323	0.0982003	0.0945727	0.134202	0.121943	0.114341	0.172729	0.114554	0.10621	0.142246	0.153076	0.110688	0.100779	0.121336	0.0844287
PF14390	0.110233	0.125982	0.115262	0.170524	0.158742	0.150847	0.0797438	0.15455	0.122284	0.121119	0.124752	0.177112	0.16621	0.166537	0.101773	0.171805	0.114867	0.140004	0.121398	0.280235	0.162504	0.0979967	0.0961291	0.149602	0.270396	0.121846	0.152589	0.0970396	0.140979	0.0956701	0.111525	0.13518	0.107934	0.0884629	0.177492	0.137797	0.154784	0.15379	0.104776	0.0879738	0.116179	0.104076	0.164748	0.124751	0.191052	0.105016	0.106839	0.152298	0.218194
PF09000	0.0823223	0.232907	0.0903383	0.133675	0.18139	0.167446	0.118393	0.169006	0.0929889	0.0984791	0.294125	0.119042	0.0930381	0.211743	0.122487	0.114958	0.0840178	0.169598	0.161717	0.122293	0.130326	0.088363	0.198036	0.115362	0.109065	0.160325	0.145268	0.104183	0.124903	0.083366	0.171965	0.123179	0.220672	0.103433	0.169777	0.147136	0.0632498	0.12864	0.167441	0.0379005	0.262203	0.110526	0.14816	0.171589	0.0913623	0.13221	0.111738	0.166113	0.102213
PF01270	0.16544	0.0984933	0.125801	0.176788	0.147979	0.0902849	0.129158	0.16656	0.17018	0.180283	0.115239	0.178984	0.109988	0.131584	0.139505	0.140504	0.112089	0.131753	0.0776798	0.12349	0.10435	0.124359	0.163111	0.083351	0.0999217	0.159386	0.0881787	0.106259	0.180268	0.117803	0.0797893	0.184748	0.198458	0.139373	0.162058	0.128389	0.115673	0.0929233	0.113203	0.087956	0.101417	0.142733	0.0949746	0.102091	0.141977	0.132904	0.107971	0.137988	0.156601
PF01051	0.0926038	0.0826464	0.107106	0.096918	0.17256	0.0804629	0.181744	0.17514	0.119619	0.160072	0.0838339	0.152695	0.195692	0.171839	0.187188	0.175998	0.0748181	0.183963	0.132062	0.076602	0.109404	0.168531	0.148858	0.144294	0.181106	0.0971324	0.106438	0.142261	0.114801	0.11938	0.146419	0.109167	0.0544298	0.347162	0.130972	0.108424	0.119662	0.144477	0.128743	0.112162	0.116652	0.170942	0.0962022	0.204931	0.133212	0.147899	0.147402	0.0930713	0.16199
PF05724	0.212596	0.130524	0.122736	0.121011	0.0608057	0.175614	0.0778403	0.0458176	0.073653	0.165403	0.143696	0.0658867	0.056712	0.165877	0.173328	0.183303	0.0985764	0.241031	0.0743534	0.266577	0.142021	0.0831673	0.191712	0.117239	0.162031	0.145436	0.339226	0.225763	0.176614	0.136841	0.0620312	0.0692398	0.0890655	0.146298	0.0832519	0.0747991	0.197867	0.107035	0.18317	0.136151	0.146573	0.097973	0.0620796	0.205774	0.0961387	0.275594	0.0919816	0.151817	0.056522
PF00023	0.149696	0.142037	0.149527	0.17097	0.109483	0.0539163	0.149336	0.0956615	0.111055	0.0801977	0.166136	0.103902	0.149009	0.176378	0.162975	0.153586	0.218869	0.160044	0.146662	0.12804	0.214457	0.174876	0.114092	0.112324	0.103288	0.191427	0.0842196	0.164568	0.0994509	0.163146	0.106817	0.149296	0.1453	0.101135	0.20101	0.0763066	0.123206	0.144115	0.123373	0.195853	0.0694831	0.106099	0.069643	0.141159	0.14854	0.208236	0.130669	0.0996742	0.107594
PF14113	0.148143	0.147238	0.162384	0.179323	0.167715	0.128061	0.121758	0.166169	0.15728	0.156259	0.138722	0.130066	0.127962	0.112278	0.127315	0.117188	0.108092	0.16563	0.119401	0.16014	0.080898	0.0822737	0.160604	0.123671	0.128076	0.129801	0.0788361	0.0674397	0.173347	0.132072	0.191302	0.187738	0.136865	0.222324	0.138612	0.086251	0.142325	0.151326	0.181369	0.146165	0.128172	0.169094	0.130662	0.0927244	0.161984	0.130587	0.159263	0.133416	0.113962
PF07424	0.167155	0.121455	0.12983	0.151871	0.122808	0.112124	0.153029	0.122124	0.145016	0.0840969	0.0859026	0.105269	0.127719	0.13217	0.114828	0.167047	0.134599	0.152295	0.126153	0.075496	0.102858	0.11857	0.17048	0.127359	0.0805883	0.0913529	0.185913	0.191842	0.128099	0.141481	0.092477	0.14575	0.104097	0.130892	0.166497	0.0822835	0.129275	0.200542	0.0746133	0.146475	0.116857	0.166045	0.096031	0.129893	0.108704	0.170436	0.124587	0.191425	0.155606
PF03527	0.0853653	0.166197	0.118816	0.0955399	0.130595	0.0893205	0.15408	0.149765	0.125141	0.183115	0.127603	0.129416	0.174336	0.184763	0.170056	0.096087	0.152752	0.143097	0.108693	0.144826	0.102335	0.128881	0.13541	0.0831363	0.133262	0.161562	0.172111	0.257988	0.139809	0.156835	0.131114	0.107898	0.144257	0.146379	0.103869	0.0863127	0.113212	0.156822	0.0925498	0.175892	0.133364	0.129955	0.100375	0.115841	0.154754	0.125593	0.103079	0.133152	0.129223
PF08908	0.153602	0.170385	0.0848576	0.064624	0.115676	0.0945413	0.180879	0.159927	0.143652	0.107135	0.090223	0.119744	0.151068	0.160194	0.1032	0.109961	0.106275	0.13531	0.0994981	0.121766	0.116108	0.145093	0.175455	0.105531	0.131876	0.106547	0.135513	0.11777	0.142122	0.0858698	0.13334	0.116591	0.187781	0.180381	0.113114	0.138437	0.148311	0.152039	0.159585	0.202772	0.131276	0.121258	0.118198	0.136699	0.159236	0.0563303	0.148922	0.143574	0.126594
PF08242	0.14957	0.153712	0.133109	0.155614	0.156303	0.165119	0.165732	0.134145	0.237827	0.162611	0.0909396	0.128955	0.188064	0.10076	0.138128	0.108773	0.13648	0.146044	0.141809	0.107712	0.132374	0.116177	0.152535	0.10686	0.0925644	0.102761	0.135221	0.115046	0.176812	0.182525	0.115275	0.100154	0.128069	0.100566	0.129826	0.10763	0.1193	0.172458	0.14782	0.0937258	0.162643	0.103067	0.139326	0.159242	0.138493	0.107835	0.153121	0.0885766	0.182029
PF14534	0.113152	0.175543	0.0979378	0.113294	0.135033	0.169329	0.159424	0.0926771	0.115911	0.0944888	0.118938	0.112995	0.119527	0.136238	0.108683	0.0818499	0.182344	0.127052	0.167813	0.0907406	0.15059	0.166829	0.172586	0.146633	0.0925357	0.154522	0.108948	0.157834	0.0906232	0.138052	0.168372	0.116942	0.0821565	0.173333	0.0760419	0.096473	0.266481	0.0895613	0.163791	0.103528	0.147471	0.0945415	0.113297	0.134361	0.121472	0.123859	0.128295	0.111627	0.225547
PF10765	0.123975	0.212645	0.0982059	0.148211	0.0830295	0.163588	0.0870118	0.08528	0.115342	0.109552	0.145815	0.13789	0.113119	0.119564	0.132946	0.160181	0.123144	0.121152	0.143343	0.16843	0.0746641	0.158537	0.0932911	0.111892	0.0976305	0.252162	0.0907669	0.0608772	0.145472	0.121567	0.131897	0.133531	0.0964521	0.16393	0.200955	0.116321	0.152478	0.141686	0.119651	0.110893	0.146454	0.146636	0.115053	0.200527	0.0961118	0.127654	0.0985967	0.109007	0.149155
PF02012	0.091781	0.10408	0.11447	0.128336	0.161776	0.0644858	0.10831	0.119204	0.104808	0.137508	0.111393	0.194609	0.166193	0.127933	0.147027	0.104543	0.159108	0.122139	0.0680275	0.174037	0.177417	0.134226	0.129354	0.0870613	0.147478	0.189917	0.059558	0.120214	0.0968915	0.15434	0.131827	0.14676	0.205359	0.122393	0.120222	0.129508	0.123177	0.146831	0.169889	0.131826	0.105126	0.194648	0.124801	0.116043	0.186754	0.231737	0.170108	0.119245	0.121056
PF03102	0.109354	0.150933	0.177349	0.0722989	0.125614	0.12924	0.100006	0.0698947	0.150842	0.113491	0.117179	0.0948502	0.165064	0.154093	0.139675	0.164537	0.123374	0.121886	0.158379	0.103899	0.155038	0.0704098	0.186532	0.131688	0.137651	0.170524	0.147913	0.129306	0.202443	0.144709	0.174722	0.132977	0.108133	0.111187	0.145567	0.140073	0.0918108	0.161282	0.244466	0.114431	0.165285	0.149034	0.13012	0.122524	0.120938	0.134449	0.105864	0.160699	0.0955733
PF10593	0.160507	0.0781705	0.104965	0.186495	0.153203	0.111135	0.115519	0.0886944	0.169968	0.0754641	0.183443	0.123556	0.183839	0.162303	0.146653	0.0763277	0.141035	0.0950865	0.110124	0.140416	0.142878	0.155979	0.134889	0.176092	0.331743	0.111575	0.142831	0.122044	0.223	0.117994	0.104222	0.181625	0.128108	0.0952945	0.146461	0.17772	0.109051	0.0929529	0.0679249	0.139083	0.128299	0.143472	0.110347	0.1388	0.133205	0.105593	0.091628	0.144532	0.136592
PF07090	0.155556	0.110594	0.134473	0.186105	0.123679	0.152702	0.123298	0.158492	0.134449	0.13732	0.126616	0.152518	0.103627	0.107716	0.143307	0.100515	0.117528	0.11054	0.166507	0.174605	0.0994724	0.142168	0.184337	0.118323	0.200912	0.149427	0.0953029	0.106882	0.132235	0.117686	0.232578	0.116593	0.168474	0.113877	0.0838858	0.165316	0.0631398	0.131734	0.148388	0.150431	0.0721096	0.151238	0.105375	0.107046	0.0965365	0.127916	0.0852396	0.147086	0.164825
PF10972	0.143131	0.252339	0.145198	0.0282053	0.130804	0.160277	0.0999495	0.194054	0.12495	0.118147	0.136558	0.100294	0.167056	0.0876226	0.0909752	0.160073	0.149571	0.0865636	0.170939	0.160512	0.161591	0.148595	0.100814	0.0538335	0.168952	0.049215	0.0575244	0.100361	0.0667097	0.146392	0.108725	0.183978	0.0337178	0.15799	0.0395086	0.180619	0.146532	0.220912	0.227013	0.176174	0.227902	0.0523213	0.108956	0.143726	0.138755	0.146716	0.128283	0.0990056	0.0625891
PF08535	0.0876078	0.0807224	0.100684	0.129998	0.115084	0.140415	0.0978798	0.0852085	0.209315	0.120019	0.144937	0.128882	0.107602	0.136094	0.187021	0.0965651	0.134822	0.132628	0.145984	0.169191	0.0996851	0.114465	0.103812	0.124227	0.109207	0.106407	0.131499	0.179655	0.125183	0.103408	0.110569	0.0860006	0.169211	0.143049	0.104589	0.185093	0.150996	0.152335	0.10931	0.270583	0.157402	0.100882	0.152839	0.0923558	0.218939	0.15984	0.199196	0.110653	0.0879424
PF13711	0.105981	0.175615	0.120612	0.142127	0.150185	0.156774	0.167022	0.125317	0.127145	0.13816	0.134795	0.12575	0.126297	0.0956518	0.069882	0.129194	0.100575	0.121967	0.111577	0.113291	0.115121	0.0953244	0.147674	0.110969	0.147446	0.138642	0.11594	0.0865086	0.146102	0.126855	0.194652	0.147435	0.0837669	0.124812	0.188307	0.145829	0.172979	0.173884	0.153263	0.124156	0.137158	0.0967052	0.155534	0.11914	0.178136	0.0725037	0.147669	0.180613	0.0871969
PF06199	0.1352	0.115453	0.103746	0.0906178	0.0993694	0.174091	0.101678	0.125249	0.0847178	0.0939493	0.126886	0.113521	0.158858	0.106124	0.143337	0.102259	0.169533	0.293071	0.111766	0.165152	0.101546	0.123947	0.279446	0.102587	0.138522	0.238747	0.0640877	0.154139	0.0959606	0.120351	0.147437	0.106634	0.0858634	0.155313	0.0962437	0.139271	0.0899087	0.112664	0.076417	0.0997271	0.196608	0.120959	0.166312	0.13618	0.169461	0.187591	0.138821	0.137953	0.148147
PF11339	0.163585	0.0650835	0.0704235	0.134797	0.105778	0.102062	0.135047	0.111075	0.0829778	0.169526	0.0485941	0.149406	0.107243	0.139194	0.107171	0.16816	0.0839079	0.133633	0.129074	0.17182	0.160443	0.132536	0.113672	0.170363	0.148822	0.129336	0.153973	0.141017	0.16867	0.0981819	0.12711	0.125572	0.104333	0.145059	0.118455	0.130618	0.112697	0.128504	0.109978	0.186985	0.137298	0.110232	0.102997	0.119618	0.231789	0.0884047	0.187386	0.180772	0.19546
PF09485	0.048695	0.106029	0.149471	0.0858471	0.0851012	0.157427	0.0873563	0.157749	0.156438	0.186891	0.128286	0.233391	0.154394	0.0917713	0.1547	0.133121	0.144371	0.104629	0.0769201	0.127947	0.079309	0.11752	0.166397	0.153427	0.119318	0.160089	0.144299	0.230284	0.158523	0.174897	0.0877082	0.112096	0.114609	0.09704	0.185617	0.0969122	0.222849	0.235346	0.0633459	0.163972	0.136018	0.133509	0.120504	0.143774	0.121812	0.116902	0.064849	0.0522303	0.162458
PF00866	0.0916907	0.139912	0.0934241	0.106746	0.142319	0.0787662	0.149254	0.166853	0.0498026	0.204862	0.111389	0.187149	0.101012	0.117759	0.095359	0.236396	0.0776285	0.221388	0.0588417	0.144184	0.149096	0.106123	0.124113	0.110739	0.165204	0.0771405	0.108581	0.154364	0.142724	0.117663	0.160816	0.124333	0.0908979	0.153909	0.126198	0.118858	0.192956	0.175895	0.101857	0.121618	0.121859	0.173518	0.190074	0.136542	0.132264	0.156318	0.204947	0.181673	0.10316
PF07045	0.101393	0.109646	0.19041	0.11859	0.15718	0.148695	0.111212	0.143459	0.0889542	0.0931385	0.0944403	0.133033	0.208021	0.0687305	0.149191	0.113862	0.0754175	0.168361	0.146719	0.154229	0.104707	0.176309	0.156722	0.119701	0.0224503	0.0622761	0.0863373	0.413853	0.0971468	0.181067	0.110611	0.126519	0.138517	0.0936373	0.104416	0.115222	0.0883639	0.175469	0.10948	0.131135	0.107637	0.116192	0.0722803	0.188471	0.345232	0.106906	0.121924	0.0791606	0.145797
PF13296	0.125813	0.11509	0.187901	0.10415	0.133744	0.148124	0.065626	0.0929194	0.109123	0.115053	0.0533258	0.177671	0.163027	0.160698	0.130747	0.115138	0.148768	0.092731	0.162918	0.0960524	0.0927219	0.13541	0.0928176	0.0986365	0.169448	0.152942	0.138644	0.153836	0.16569	0.205883	0.0884297	0.147978	0.159944	0.137541	0.0832636	0.108875	0.0773947	0.208029	0.144589	0.128094	0.158487	0.162614	0.144964	0.129162	0.101966	0.173156	0.173363	0.125378	0.152331
PF14107	0.04999	0.125549	0.139431	0.194605	0.12307	0.254798	0.130831	0.0784838	0.149655	0.109928	0.138914	0.16319	0.0967982	0.154811	0.159906	0.118667	0.110985	0.141201	0.102832	0.220439	0.0765768	0.155725	0.148973	0.112779	0.167706	0.11858	0.130648	0.128493	0.13867	0.157943	0.23216	0.108795	0.145509	0.100808	0.0841199	0.117598	0.114018	0.139173	0.120857	0.153477	0.056981	0.171271	0.188877	0.0717019	0.11708	0.101174	0.118658	0.082801	0.067816
PF08874	0.195757	0.0854515	0.0992507	0.0974151	0.205178	0.22426	0.101999	0.08473	0.0718246	0.0933718	0.104798	0.107906	0.114548	0.17364	0.0968686	0.126238	0.108008	0.0810176	0.0821763	0.185913	0.0774811	0.120444	0.143264	0.0758516	0.208543	0.10936	0.102385	0.0774891	0.175278	0.13623	0.126978	0.108877	0.21496	0.0347849	0.116339	0.157235	0.085839	0.144618	0.180146	0.171759	0.0733331	0.120245	0.212042	0.152137	0.0856602	0.0808284	0.137094	0.168803	0.117644
PF06616	0.198324	0.098357	0.18397	0.11614	0.0654077	0.132936	0.161832	0.156336	0.0986678	0.129498	0.0797105	0.107664	0.169889	0.169851	0.0611997	0.0878954	0.146871	0.180325	0.110438	0.117129	0.232087	0.13872	0.0992804	0.113357	0.134479	0.124582	0.202417	0.102872	0.0761442	0.0975213	0.119219	0.164017	0.0893104	0.141925	0.194973	0.0846771	0.190781	0.108778	0.104545	0.120479	0.0744792	0.0706999	0.222352	0.146667	0.127059	0.119375	0.125451	0.191384	0.131437
PF14335	0.119092	0.130278	0.158252	0.160217	0.118543	0.0753821	0.0483707	0.118821	0.160865	0.13597	0.105749	0.154248	0.129596	0.119302	0.147176	0.114813	0.129666	0.177552	0.0723648	0.108096	0.258806	0.124635	0.149243	0.0830004	0.15974	0.124428	0.177135	0.229597	0.163979	0.150262	0.14408	0.0908117	0.119552	0.166697	0.138457	0.214075	0.0810726	0.102271	0.112879	0.163526	0.146706	0.103555	0.140738	0.190835	0.117491	0.165041	0.138731	0.168806	0.109663
PF10783	0.173313	0.104512	0.116523	0.138536	0.103059	0.174152	0.10315	0.213191	0.174103	0.165564	0.133668	0.142826	0.133089	0.111148	0.161125	0.144359	0.137387	0.121856	0.172865	0.174429	0.0742096	0.172041	0.143787	0.171277	0.0860479	0.185784	0.13475	0.179292	0.0936221	0.180942	0.159677	0.130436	0.118948	0.181565	0.0966405	0.0914207	0.0957008	0.0978808	0.114188	0.130761	0.0964657	0.100519	0.192854	0.146397	0.135195	0.106828	0.11473	0.142489	0.0579539
PF13632	0.137719	0.117833	0.0896824	0.180769	0.130595	0.0504406	0.159587	0.10644	0.100119	0.153349	0.0535903	0.164572	0.0995789	0.17598	0.179969	0.0799032	0.0968047	0.090589	0.287552	0.111735	0.192514	0.171699	0.191262	0.0808878	0.184992	0.124399	0.145512	0.0908435	0.0654151	0.0864341	0.210825	0.168502	0.111247	0.129078	0.169966	0.0851374	0.0765573	0.0798286	0.222016	0.120846	0.120831	0.0583136	0.134726	0.153455	0.121499	0.0926871	0.126319	0.119451	0.403498
PF02424	0.179949	0.100754	0.0694289	0.177154	0.195616	0.21002	0.166301	0.0730711	0.122699	0.133464	0.130108	0.127498	0.142988	0.213252	0.065393	0.0648937	0.163407	0.0540118	0.115772	0.158251	0.0799961	0.0900199	0.0962122	0.10561	0.134278	0.139187	0.0482949	0.0806699	0.179803	0.0866304	0.10924	0.0547431	0.110072	0.152547	0.192001	0.0735408	0.183859	0.16624	0.0806439	0.142716	0.185035	0.0842987	0.103218	0.0630054	0.106527	0.0571206	0.151436	0.104943	0.0558534
PF02305	0.11069	0.112605	0.0409082	0.0938259	0.147209	0.0853201	0.102324	0.103423	0.231595	0.104457	0.0994179	0.0846899	0.133856	0.0846212	0.124514	0.121698	0.134554	0.174189	0.166371	0.112531	0.187609	0.122756	0.131109	0.20465	0.135171	0.107986	0.0881395	0.0714417	0.168475	0.139005	0.0967063	0.063757	0.142416	0.21179	0.087459	0.0905821	0.162356	0.148294	0.0619933	0.0972404	0.0998843	0.153549	0.169694	0.13258	0.16458	0.047822	0.329957	0.0993507	0.0732408
PF12106	0.111573	0.117782	0.105968	0.0941499	0.1883	0.0784255	0.0771016	0.118842	0.188773	0.1165	0.088352	0.15998	0.110759	0.160835	0.133546	0.103532	0.136273	0.128608	0.092597	0.0892123	0.120336	0.0893486	0.196987	0.110379	0.108138	0.0714513	0.140635	0.143544	0.122295	0.103464	0.0950047	0.128435	0.102522	0.0420203	0.158229	0.204655	0.185228	0.150933	0.321828	0.122777	0.178054	0.138995	0.150505	0.107356	0.159247	0.1648	0.148146	0.0671743	0.116747
PF00871	0.127183	0.0786913	0.134754	0.0599613	0.144716	0.166895	0.101662	0.195724	0.136865	0.117848	0.0607139	0.156652	0.147438	0.136568	0.0943906	0.123438	0.176523	0.104425	0.106879	0.139026	0.0719794	0.151758	0.0729292	0.0843921	0.183237	0.200985	0.138755	0.116324	0.0872228	0.177131	0.0937917	0.135167	0.159391	0.117626	0.224968	0.153764	0.109935	0.125436	0.136592	0.151356	0.130635	0.183599	0.0778618	0.12979	0.0880351	0.106246	0.201244	0.1124	0.128566
PF05713	0.0925316	0.109322	0.11562	0.122801	0.203691	0.151606	0.208249	0.110398	0.223995	0.106613	0.128317	0.141394	0.18505	0.0906722	0.157204	0.0714385	0.111027	0.119371	0.132927	0.0912222	0.100691	0.27021	0.099775	0.0819249	0.11819	0.100892	0.159572	0.126944	0.148217	0.188868	0.122565	0.204169	0.227189	0.0933362	0.178584	0.122414	0.105216	0.183102	0.127256	0.0964481	0.0866565	0.124869	0.118127	0.114399	0.107322	0.0993713	0.123868	0.111928	0.154319
PF04492	0.131368	0.112297	0.152387	0.131426	0.133275	0.090114	0.0651669	0.127688	0.083497	0.112917	0.0695957	0.0912308	0.153761	0.1461	0.187675	0.0792261	0.127631	0.119327	0.0957969	0.229461	0.194427	0.142859	0.0931996	0.105905	0.0897555	0.224262	0.136791	0.0905832	0.117485	0.106405	0.0788085	0.207405	0.132835	0.0700497	0.150844	0.13792	0.148594	0.137241	0.0988468	0.129865	0.113479	0.179104	0.109119	0.122206	0.145207	0.106041	0.12236	0.0759082	0.11395
PF13581	0.135637	0.17193	0.115302	0.154219	0.144795	0.0807046	0.0679939	0.107143	0.0778807	0.0629242	0.163767	0.148436	0.0968858	0.157538	0.233007	0.126011	0.137317	0.125489	0.15129	0.165483	0.110722	0.0959554	0.0923641	0.170158	0.14576	0.154814	0.14027	0.0553194	0.090911	0.106708	0.155214	0.0665942	0.116457	0.144886	0.144743	0.191915	0.12695	0.138647	0.128758	0.126069	0.147007	0.0943192	0.112471	0.18378	0.147937	0.153913	0.130694	0.113454	0.0781521
PF12307	0.1594	0.0997254	0.130273	0.153228	0.119038	0.14677	0.0815191	0.0858709	0.108123	0.0770044	0.112689	0.0801453	0.136236	0.0976896	0.0650358	0.185823	0.132741	0.091321	0.0945218	0.188494	0.116464	0.0727005	0.101738	0.182313	0.112397	0.0630681	0.115519	0.223845	0.10986	0.11033	0.122701	0.209485	0.106032	0.124185	0.100679	0.18001	0.282351	0.157625	0.123298	0.158402	0.0448951	0.184111	0.0991102	0.167285	0.0925333	0.0575242	0.117878	0.09449	0.190452
PF01402	0.154885	0.182961	0.11989	0.0867175	0.177502	0.101685	0.139586	0.0850496	0.153407	0.120233	0.12694	0.1101	0.196055	0.112199	0.17408	0.0735822	0.141871	0.146125	0.0949021	0.13104	0.148402	0.103141	0.183307	0.101606	0.108633	0.123257	0.154948	0.147394	0.104887	0.169187	0.103739	0.0971098	0.113312	0.121145	0.129622	0.109859	0.133576	0.0714863	0.115589	0.19741	0.128016	0.103258	0.165128	0.099156	0.117562	0.112153	0.140256	0.0811548	0.141298
PF13223	0.102128	0.127774	0.120311	0.107337	0.126378	0.195612	0.0997821	0.108437	0.156406	0.132986	0.178583	0.0994111	0.132589	0.111157	0.137538	0.162238	0.10075	0.183553	0.13982	0.0886877	0.158677	0.166121	0.0913718	0.155228	0.144771	0.115217	0.059918	0.200639	0.0729419	0.162567	0.146544	0.0783118	0.0629343	0.164186	0.15982	0.138493	0.10498	0.128504	0.207829	0.139662	0.13222	0.137669	0.105068	0.170893	0.0941765	0.181901	0.148191	0.0675432	0.0925163
PF08798	0.0816734	0.119972	0.203523	0.0838595	0.126339	0.078941	0.0881874	0.182778	0.112358	0.126643	0.125566	0.253812	0.117937	0.0929046	0.173853	0.141934	0.194943	0.0693686	0.113151	0.134809	0.0664614	0.113792	0.100067	0.114246	0.122109	0.114251	0.175998	0.118207	0.180365	0.116831	0.0737448	0.0594758	0.113443	0.121618	0.169111	0.185151	0.250028	0.217301	0.101009	0.126266	0.135414	0.13684	0.109372	0.15813	0.190978	0.145102	0.128777	0.0563057	0.134027
PF04273	0.0973066	0.371072	0.0518921	0.0480786	0.119881	0.1011	0.0956679	0.211008	0.038367	0.0552612	0.148782	0.198541	0.0740923	0.174584	0.0699493	0.0800846	0.117763	0.118506	0.110148	0.0490667	0.140358	0.1629	0.0385935	0.0969798	0.126657	0.144132	0.162081	0.144359	0.31626	0.0576598	0.0553763	0.1143	0.0596272	0.148133	0.0658768	0.102479	0.291089	0.0322483	0.0422927	0.0678229	0.185919	0.114764	0.121289	0.126582	0.163562	0.1891	0.204329	0.218537	0.13593
PF15572	0.171823	0.0643089	0.0940076	0.075267	0.1732	0.194871	0.106679	0.112843	0.146738	0.0948601	0.106232	0.077054	0.153249	0.130512	0.1192	0.0862444	0.12455	0.109261	0.0970369	0.0415363	0.0726645	0.137793	0.124462	0.137385	0.100772	0.115325	0.080596	0.130148	0.103342	0.114891	0.130711	0.117842	0.120904	0.13119	0.110008	0.140253	0.141299	0.098998	0.128931	0.102768	0.1445	0.102913	0.106827	0.19357	0.153878	0.103954	0.076016	0.121198	0.215777
PF04447	0.154171	0.0796621	0.0507632	0.130057	0.0754008	0.170627	0.220875	0.0949584	0.131188	0.141647	0.112718	0.147425	0.116083	0.0983836	0.160706	0.113749	0.113443	0.190623	0.103271	0.117733	0.302781	0.116402	0.128897	0.0990966	0.10783	0.138123	0.10099	0.204906	0.08603	0.112144	0.133668	0.149545	0.154529	0.158726	0.13839	0.078917	0.135853	0.130315	0.11694	0.14638	0.0835259	0.409092	0.147516	0.151369	0.112601	0.14445	0.112381	0.0818274	0.098458
PF10412	0.0622124	0.122457	0.108266	0.103292	0.0995122	0.200166	0.118845	0.132588	0.107673	0.0993469	0.15077	0.130711	0.13864	0.118399	0.105627	0.0926843	0.0890497	0.144677	0.124763	0.106379	0.137178	0.0923728	0.184803	0.121969	0.106489	0.0931186	0.0775057	0.0964427	0.113374	0.182387	0.143429	0.189978	0.126181	0.113298	0.136796	0.091736	0.156413	0.0795177	0.151455	0.154595	0.133031	0.168729	0.144729	0.189153	0.146357	0.206306	0.134132	0.167248	0.189617
PF09707	0.0399524	0.117724	0.0990378	0.12231	0.164734	0.085035	0.0739841	0.144733	0.0961581	0.162211	0.129517	0.182412	0.153094	0.0974275	0.148599	0.12134	0.115364	0.140571	0.0516686	0.108324	0.0738774	0.126125	0.111684	0.189136	0.102072	0.168213	0.191256	0.212689	0.223731	0.185229	0.0847963	0.0800904	0.150303	0.168079	0.155335	0.142264	0.293548	0.200436	0.103712	0.145907	0.12344	0.24085	0.118972	0.131743	0.131503	0.113866	0.108497	0.0621302	0.193372
PF16068	0.109215	0.120479	0.0446185	0.125376	0.0784829	0.133769	0.138885	0.134598	0.106071	0.0991287	0.194462	0.112243	0.100765	0.15695	0.106804	0.167441	0.147458	0.0660179	0.107296	0.151717	0.112654	0.0861957	0.120365	0.144225	0.1647	0.103731	0.1169	0.0739994	0.199491	0.149194	0.0895546	0.244527	0.123239	0.0953053	0.133608	0.132757	0.194089	0.156638	0.154512	0.133244	0.157654	0.130131	0.135507	0.131159	0.120088	0.0964828	0.0966011	0.0707223	0.202155
PF03551	0.140134	0.110348	0.100493	0.0848126	0.231074	0.263145	0.0955022	0.0825958	0.0750091	0.0949298	0.144781	0.0472787	0.223344	0.15148	0.0735365	0.110383	0.0971956	0.123312	0.0909496	0.0866456	0.108841	0.159647	0.139533	0.100052	0.114524	0.104295	0.143672	0.0485176	0.0864706	0.104256	0.0655844	0.0661556	0.0779555	0.105148	0.0659547	0.0555326	0.124461	0.110672	0.092198	0.120465	0.0782408	0.112936	0.079625	0.0720013	0.108423	0.222279	0.23446	0.110277	0.1568
PF08937	0.0792519	0.148987	0.135012	0.129588	0.139149	0.100803	0.13842	0.0666854	0.180735	0.161017	0.188461	0.128278	0.170633	0.110851	0.128905	0.0931348	0.195039	0.111485	0.107423	0.0948946	0.0898359	0.102121	0.118632	0.175601	0.152229	0.103818	0.130875	0.104379	0.20379	0.1255	0.0805028	0.0687609	0.14	0.112587	0.126894	0.162375	0.133443	0.0960783	0.123129	0.190009	0.139548	0.14091	0.0754741	0.101285	0.0782541	0.0666196	0.110335	0.0983998	0.158267
PF12973	0.102505	0.116105	0.104076	0.145995	0.123673	0.0885879	0.0621921	0.108766	0.139951	0.097429	0.0990291	0.106006	0.0918831	0.119689	0.260535	0.0784845	0.118351	0.091064	0.0402065	0.1334	0.122213	0.127599	0.188573	0.0940088	0.104777	0.17627	0.106232	0.101445	0.157209	0.109023	0.0924218	0.120435	0.152318	0.304142	0.142624	0.096838	0.120183	0.129678	0.199309	0.105878	0.12038	0.188108	0.118782	0.102855	0.091843	0.0896784	0.106971	0.178324	0.0683738
PF16932	0.119951	0.108691	0.107649	0.11873	0.116566	0.172924	0.108864	0.109403	0.119207	0.168742	0.12753	0.117533	0.175272	0.111539	0.110602	0.0931089	0.119112	0.108216	0.130573	0.0952101	0.101625	0.121894	0.0892343	0.104889	0.205051	0.135809	0.144723	0.133699	0.153195	0.151281	0.10985	0.107381	0.10516	0.146413	0.148955	0.0713184	0.104013	0.0487717	0.114853	0.121835	0.155376	0.121271	0.114754	0.112932	0.163924	0.103629	0.146946	0.106321	0.122397
PF14568	0.160238	0.136862	0.12032	0.0910773	0.156388	0.0749444	0.0877244	0.125807	0.128026	0.200943	0.119469	0.112266	0.101296	0.0929762	0.125909	0.143586	0.165949	0.0909154	0.107562	0.152865	0.117605	0.091032	0.0863074	0.0832052	0.143007	0.183929	0.118082	0.105442	0.120589	0.0983224	0.132649	0.236204	0.138943	0.0958926	0.16976	0.0839075	0.141814	0.0877617	0.0799712	0.139212	0.120388	0.131319	0.14613	0.196663	0.12117	0.070366	0.10449	0.154359	0.0891752
PF00295	0.113904	0.0673792	0.130764	0.197929	0.171174	0.207913	0.26964	0.0951762	0.13698	0.148743	0.0935411	0.122228	0.169979	0.0983397	0.129919	0.0908142	0.148198	0.0949299	0.121583	0.123184	0.0776789	0.118396	0.227333	0.142398	0.136003	0.14893	0.164959	0.0927314	0.157281	0.146004	0.0864407	0.109605	0.18197	0.0623399	0.0865828	0.0794777	0.203913	0.15724	0.155572	0.0818721	0.0999338	0.256559	0.0955036	0.102459	0.25657	0.195556	0.0905504	0.0764882	0.0948712
PF09867	0.105077	0.103568	0.12336	0.060336	0.133235	0.108248	0.0762386	0.158364	0.215371	0.131807	0.090534	0.102965	0.133992	0.116117	0.101429	0.110103	0.0571384	0.164728	0.192319	0.13446	0.128167	0.11407	0.171569	0.180191	0.136151	0.157354	0.0838325	0.0838529	0.187591	0.114667	0.124736	0.128201	0.0994244	0.0756824	0.0814133	0.159527	0.130096	0.103727	0.133311	0.129129	0.137968	0.0627829	0.123993	0.143222	0.0911119	0.20644	0.144193	0.180633	0.139502
PF04448	0.136379	0.0882043	0.141935	0.214065	0.128944	0.111702	0.0690511	0.0901902	0.144453	0.0795896	0.214984	0.161877	0.115366	0.12926	0.113696	0.121591	0.135593	0.0999541	0.19668	0.130621	0.131816	0.0736469	0.201407	0.0878484	0.121647	0.164684	0.105184	0.179696	0.149613	0.133819	0.111173	0.12369	0.105343	0.119516	0.111636	0.100112	0.128811	0.0512476	0.0882272	0.119861	0.117321	0.153871	0.0648773	0.098564	0.130244	0.123592	0.143108	0.0770216	0.137514
PF16816	0.13648	0.114025	0.0713487	0.127076	0.184002	0.0938776	0.129596	0.0790215	0.131499	0.151924	0.0853955	0.133086	0.194129	0.0987066	0.134586	0.132573	0.0689148	0.0467054	0.0956407	0.114026	0.10014	0.0746923	0.118365	0.124135	0.12403	0.0816443	0.128717	0.159155	0.170374	0.135907	0.113924	0.128548	0.128055	0.141145	0.161765	0.0860818	0.0924264	0.0770768	0.135594	0.145368	0.159858	0.104216	0.141933	0.187297	0.134645	0.106569	0.160292	0.103052	0.123742
PF14279	0.155022	0.134044	0.107751	0.109065	0.112366	0.11088	0.10903	0.136795	0.0854758	0.108167	0.104521	0.186997	0.131001	0.117677	0.114734	0.157892	0.131404	0.181534	0.100996	0.102667	0.0905874	0.0804038	0.175748	0.172145	0.155412	0.155254	0.0865162	0.12985	0.123644	0.111772	0.147739	0.189426	0.0868301	0.0994586	0.12283	0.0928325	0.125092	0.106135	0.0817023	0.12065	0.102139	0.0941651	0.134965	0.166146	0.183475	0.150297	0.125923	0.0890419	0.255502
PF14106	0.124704	0.0449625	0.165002	0.129799	0.106093	0.120888	0.110381	0.154154	0.139331	0.13719	0.159432	0.115782	0.123805	0.139154	0.187619	0.134241	0.0777937	0.049178	0.122954	0.0646918	0.0588494	0.0629873	0.122292	0.236337	0.133597	0.214572	0.0537184	0.0922335	0.164986	0.093882	0.112245	0.115307	0.155941	0.059302	0.120676	0.134212	0.0688603	0.163709	0.0697212	0.0764111	0.179526	0.143515	0.105127	0.177709	0.120933	0.117067	0.0977439	0.104942	0.111357
PF07110	0.0887189	0.107387	0.100669	0.106546	0.0914799	0.177324	0.119064	0.108624	0.207564	0.163736	0.122885	0.1132	0.129127	0.118616	0.141413	0.0725523	0.0754908	0.0922218	0.147187	0.115864	0.158833	0.142443	0.0978694	0.177654	0.193362	0.129699	0.0929356	0.211168	0.130855	0.136156	0.0806869	0.102899	0.290202	0.190861	0.0815438	0.106949	0.152979	0.109237	0.191303	0.112984	0.12374	0.163686	0.0815698	0.148686	0.0418358	0.0303687	0.104991	0.14676	0.134408
PF05643	0.117136	0.191767	0.125385	0.202594	0.100376	0.124957	0.157794	0.116461	0.116652	0.0879404	0.101605	0.0918556	0.0659642	0.191191	0.134201	0.134567	0.160901	0.137214	0.17085	0.100909	0.156789	0.0761851	0.161249	0.0920036	0.101617	0.12154	0.111702	0.133449	0.136435	0.111927	0.130356	0.0983484	0.0714141	0.141229	0.0932713	0.075135	0.10544	0.101478	0.162831	0.0622057	0.0989655	0.077248	0.109082	0.0807391	0.171003	0.0632663	0.0995559	0.0797323	0.112312
PF10706	0.203674	0.0568336	0.0686571	0.0508523	0.296395	0.0719431	0.0792419	0.139459	0.254552	0.268538	0.145642	0.120214	0.115561	0.0886207	0.305367	0.156424	0.0865494	0.0997014	0.0230639	0.0900241	0.0497167	0.0441754	0.174144	0.0442485	0.0303639	0.159128	0.0612357	0.0753852	0.0332162	0.0728352	0.0786008	0.265592	0.112767	0.0608072	0.0395459	0.138345	0.223125	0.175544	0.0842633	0.173789	0.210446	0.126116	0.076558	0.0392111	0.0637205	0.106312	0.0357629	0.0281405	0.167061
PF07678	0.198636	0.146944	0.302947	0.128923	0.295218	0.141974	0.0802533	0.13585	0.248655	0.099422	0.0581691	0.117044	0.156944	0.121929	0.115241	0.111349	0.0626305	0.158433	0.176111	0.129384	0.203574	0.169032	0.140422	0.139015	0.121737	0.0806527	0.13798	0.0629997	0.123368	0.0973005	0.0727168	0.197057	0.157132	0.118296	0.0792234	0.0605332	0.167976	0.107932	0.135794	0.174564	0.0984204	0.0554273	0.176811	0.0646656	0.281353	0.114925	0.0828962	0.124046	0.157698
PF06863	0.119302	0.096761	0.128998	0.102388	0.130692	0.115928	0.159397	0.0829227	0.101543	0.106901	0.117022	0.0727175	0.145098	0.113076	0.0764946	0.119245	0.123527	0.139657	0.10285	0.142357	0.0633847	0.10352	0.120411	0.11225	0.114216	0.129812	0.0472188	0.0896869	0.131001	0.203481	0.128944	0.0964613	0.0543529	0.152522	0.137138	0.0985678	0.218515	0.0875576	0.114055	0.202077	0.132586	0.136615	0.110059	0.106925	0.111398	0.0805454	0.110557	0.1904	0.152098
PF13435	0.153739	0.137332	0.0891399	0.132901	0.11363	0.130492	0.0636523	0.161397	0.0977262	0.0956634	0.0790164	0.0767298	0.17726	0.143928	0.192017	0.100414	0.115021	0.1661	0.138085	0.134261	0.140858	0.199212	0.126073	0.111931	0.142968	0.120428	0.151551	0.115084	0.086907	0.112574	0.13049	0.152454	0.17244	0.07048	0.160696	0.136442	0.154281	0.0842761	0.1175	0.116179	0.118145	0.195714	0.137563	0.107562	0.0836895	0.0977075	0.0939773	0.169177	0.118732
PF02374	0.113852	0.112464	0.13181	0.133737	0.161526	0.16564	0.0763485	0.10398	0.086148	0.0551786	0.178982	0.104976	0.125037	0.193157	0.118464	0.0855514	0.151119	0.182466	0.0682242	0.0944787	0.133049	0.114569	0.103834	0.130569	0.122668	0.147992	0.0717728	0.140993	0.275708	0.0953058	0.114888	0.0851508	0.107302	0.0909835	0.109175	0.124764	0.114694	0.174588	0.0795641	0.101495	0.193789	0.082716	0.0975748	0.189648	0.0646925	0.0988388	0.11019	0.104777	0.209669
PF09344	0.0821432	0.167426	0.178175	0.0818978	0.0831118	0.102057	0.0955265	0.134799	0.139213	0.171463	0.126513	0.237376	0.0994319	0.106229	0.126406	0.124247	0.102567	0.122886	0.0500007	0.113909	0.0504443	0.0830957	0.123473	0.134619	0.0873356	0.178934	0.177917	0.146675	0.141047	0.227999	0.090917	0.12863	0.178709	0.105442	0.114598	0.146062	0.209421	0.197699	0.0886229	0.162778	0.192246	0.225179	0.0913958	0.118242	0.154441	0.185009	0.117133	0.077499	0.141696
PF04199	0.149081	0.10003	0.0704035	0.106097	0.106972	0.130472	0.114974	0.0887722	0.142608	0.143843	0.104668	0.163782	0.0778908	0.056002	0.161701	0.151641	0.0539955	0.0760059	0.108857	0.139596	0.114859	0.134244	0.111606	0.105017	0.104111	0.110308	0.0574717	0.115561	0.10574	0.182991	0.169973	0.122968	0.141273	0.139703	0.177929	0.191469	0.106878	0.128052	0.122746	0.136849	0.168504	0.182864	0.201	0.140074	0.0993864	0.102266	0.0633725	0.219104	0.18463
PF12128	0.124834	0.132148	0.132677	0.0709437	0.129326	0.0737743	0.138979	0.151021	0.149374	0.129926	0.0984612	0.13455	0.0601944	0.210802	0.181116	0.103471	0.135114	0.153621	0.0857015	0.0683409	0.0652502	0.0656316	0.176317	0.168203	0.115317	0.103324	0.124196	0.0547552	0.105549	0.151979	0.102051	0.0916447	0.204153	0.113234	0.139358	0.070003	0.157497	0.086748	0.151585	0.11555	0.143451	0.11963	0.116387	0.169853	0.0923005	0.173434	0.167216	0.0689706	0.128014
PF10088	0.085978	0.147266	0.152174	0.143852	0.104195	0.0587463	0.246352	0.108006	0.0888982	0.172065	0.137292	0.138494	0.144881	0.0708864	0.204759	0.278211	0.162957	0.113593	0.123462	0.0957247	0.179668	0.093151	0.102849	0.112112	0.104807	0.0833175	0.176849	0.0888226	0.0850274	0.0895149	0.0812959	0.114149	0.0818339	0.0957672	0.0690769	0.156333	0.0665099	0.126652	0.149856	0.165152	0.114756	0.164509	0.126131	0.146098	0.131706	0.189596	0.093163	0.0805792	0.146295
PF06094	0.180614	0.132821	0.0915251	0.121798	0.118206	0.121819	0.038198	0.150754	0.145133	0.0303891	0.0427373	0.0778737	0.113453	0.0649771	0.144289	0.0749146	0.156965	0.13976	0.109286	0.115788	0.107998	0.11014	0.116219	0.214314	0.129124	0.157816	0.133853	0.129645	0.187528	0.114615	0.103315	0.155912	0.0689531	0.101372	0.0881135	0.0917394	0.138219	0.11602	0.090769	0.195031	0.206944	0.184048	0.116189	0.091179	0.138321	0.0838039	0.0937301	0.172896	0.0729105
PF13332	0.0859055	0.0722495	0.102046	0.0988958	0.0965096	0.0835578	0.118749	0.108919	0.140622	0.136197	0.149081	0.160509	0.0916498	0.148103	0.0928802	0.0805495	0.113789	0.0731758	0.116245	0.130012	0.150434	0.0942542	0.0884327	0.0939226	0.219591	0.114923	0.0965103	0.0886656	0.10171	0.158611	0.119987	0.0917106	0.102042	0.104914	0.141195	0.165849	0.125196	0.113216	0.097608	0.196408	0.0941864	0.105058	0.140221	0.0617194	0.142302	0.163179	0.123361	0.133885	0.174692
PF15899	0.181899	0.0968526	0.113037	0.149968	0.0890312	0.136949	0.107791	0.121453	0.112214	0.2172	0.144503	0.120414	0.153746	0.125996	0.125139	0.187131	0.102279	0.121717	0.141204	0.12926	0.144636	0.0835902	0.102943	0.10631	0.129426	0.158474	0.145704	0.0770619	0.084885	0.119469	0.224794	0.117815	0.129687	0.156415	0.0874494	0.0916128	0.126094	0.136642	0.072849	0.138523	0.121759	0.0812578	0.159747	0.156848	0.0824336	0.128542	0.133133	0.119929	0.107533
PF16219	0.161226	0.160635	0.0710816	0.160661	0.117398	0.082638	0.0901932	0.116103	0.206882	0.224129	0.102112	0.0391548	0.10286	0.0789474	0.0860296	0.045609	0.152858	0.0697088	0.0711072	0.105737	0.112838	0.238078	0.100104	0.141449	0.154118	0.0924676	0.072196	0.155573	0.234093	0.121037	0.057036	0.043157	0.227147	0.113696	0.141006	0.0773849	0.0721854	0.102181	0.110632	0.138887	0.192209	0.138748	0.0770269	0.0793536	0.152295	0.118231	0.0951854	0.114135	0.0608023
PF05016	0.0888984	0.10955	0.183333	0.0608577	0.15259	0.0999173	0.12316	0.0825373	0.100597	0.104371	0.104071	0.115371	0.105841	0.0910101	0.155815	0.107888	0.100076	0.176262	0.121482	0.118909	0.154491	0.105621	0.119062	0.186814	0.182206	0.114083	0.159856	0.0842387	0.163268	0.0987246	0.149085	0.165958	0.128208	0.0974489	0.187502	0.1169	0.0936225	0.136003	0.128571	0.140714	0.169562	0.0981229	0.107723	0.110319	0.0970792	0.0722853	0.206719	0.102891	0.106384
PF03873	0.100827	0.13704	0.147449	0.0337406	0.139666	0.130912	0.0377214	0.134317	0.0820191	0.119428	0.161236	0.113883	0.0722605	0.140055	0.11487	0.228121	0.0485558	0.197605	0.068487	0.126256	0.1127	0.169144	0.228071	0.105759	0.134595	0.0759631	0.0902575	0.392951	0.0859302	0.0871687	0.0770455	0.0991447	0.0915232	0.147935	0.0576796	0.0989129	0.225448	0.172784	0.178384	0.136939	0.139385	0.199455	0.0432144	0.269161	0.169156	0.0768565	0.140806	0.153451	0.14015
PF04687	0.0900369	0.116101	0.127755	0.0721807	0.0883353	0.146966	0.0590423	0.0975062	0.151972	0.123392	0.0848327	0.0606295	0.143565	0.0756001	0.113188	0.179848	0.0940857	0.120573	0.0892134	0.0962561	0.0743887	0.0722434	0.194444	0.182518	0.13819	0.125022	0.0685361	0.0437041	0.185397	0.123785	0.118233	0.108686	0.113732	0.190659	0.101321	0.0542795	0.163648	0.146525	0.136652	0.121959	0.132338	0.0934256	0.155635	0.0880356	0.110422	0.119719	0.134871	0.205363	0.0684608
PF01453	0.152881	0.168071	0.202937	0.1544	0.126528	0.0846816	0.0870951	0.139486	0.0479068	0.147696	0.151819	0.114736	0.115068	0.149647	0.111652	0.157844	0.0914324	0.149488	0.1659	0.0978277	0.134172	0.0695118	0.175905	0.136706	0.101581	0.11674	0.0821722	0.075965	0.103209	0.151503	0.146834	0.132044	0.143901	0.188146	0.0571082	0.191196	0.112593	0.074209	0.112349	0.0650197	0.13489	0.147415	0.140238	0.120681	0.141135	0.0847894	0.192256	0.145731	0.122773
PF06528	0.0960481	0.112209	0.11463	0.127565	0.144245	0.158885	0.0949999	0.174199	0.0667598	0.086824	0.114975	0.0806876	0.119927	0.0940319	0.110103	0.100482	0.207609	0.107373	0.073055	0.128728	0.0762874	0.0946756	0.227644	0.137818	0.0971817	0.126662	0.0447269	0.12076	0.0949326	0.0921927	0.17731	0.11475	0.0993643	0.153869	0.107525	0.116339	0.188701	0.111825	0.125174	0.107421	0.0875478	0.114586	0.168554	0.0966076	0.215463	0.167485	0.08974	0.0825308	0.132692
PF00165	0.112295	0.0937525	0.0940291	0.0980013	0.100458	0.110089	0.149696	0.127332	0.0964407	0.0705007	0.108047	0.093119	0.126584	0.123499	0.0765446	0.121102	0.0684565	0.104663	0.170775	0.0969506	0.105513	0.184533	0.150598	0.104602	0.131512	0.0897669	0.103369	0.13984	0.0623043	0.0652109	0.138192	0.129083	0.201645	0.112056	0.156602	0.190945	0.144452	0.0682353	0.147043	0.169252	0.167046	0.23915	0.104177	0.114123	0.0920733	0.143133	0.0855213	0.146609	0.123768
PF14338	0.157786	0.100706	0.0892454	0.157387	0.0790737	0.14401	0.120819	0.113131	0.0987274	0.117161	0.0951848	0.103327	0.13102	0.0877676	0.193652	0.125098	0.0932011	0.144801	0.140963	0.171472	0.127991	0.107717	0.0898284	0.153645	0.132097	0.113405	0.121799	0.0883286	0.139534	0.133778	0.066014	0.108158	0.162003	0.103907	0.139099	0.0692608	0.14468	0.148213	0.100732	0.104694	0.105267	0.124316	0.267966	0.140522	0.139353	0.107997	0.117439	0.127038	0.110465
PF04255	0.117616	0.125664	0.105372	0.171069	0.105798	0.122657	0.12941	0.119586	0.0884452	0.120275	0.0619097	0.122313	0.173493	0.105933	0.117878	0.0998784	0.113417	0.155647	0.161979	0.107558	0.111816	0.106566	0.0764509	0.0869624	0.198398	0.062471	0.184669	0.0812467	0.130706	0.161875	0.0836497	0.138012	0.0788369	0.110116	0.117982	0.185008	0.121771	0.0875076	0.114982	0.0872206	0.145001	0.128465	0.0890068	0.140991	0.112255	0.0770302	0.15611	0.063456	0.0924085
PF02069	0.0655006	0.137232	0.0970829	0.0988274	0.092788	0.122888	0.114952	0.113584	0.0774369	0.182866	0.176689	0.121786	0.085269	0.152327	0.114801	0.135082	0.128366	0.103712	0.188259	0.146013	0.0907475	0.0870286	0.16362	0.11693	0.119854	0.104146	0.20305	0.120892	0.185377	0.124485	0.0937049	0.0621917	0.114955	0.113321	0.12659	0.0907732	0.106114	0.102066	0.154561	0.132776	0.174324	0.160325	0.124425	0.181712	0.0973624	0.105996	0.0687438	0.0676534	0.0552631
PF11293	0.0866323	0.125282	0.095643	0.18416	0.0691936	0.110071	0.135336	0.110077	0.122897	0.134974	0.0984697	0.150558	0.0559456	0.0500451	0.118297	0.193774	0.142931	0.143119	0.170427	0.115049	0.0873673	0.0816744	0.124563	0.158554	0.0832972	0.159366	0.125618	0.0766664	0.107918	0.0985082	0.130691	0.138687	0.100553	0.158445	0.184899	0.0980793	0.0872855	0.114884	0.152156	0.0721486	0.166198	0.117305	0.0876676	0.0373828	0.0930366	0.105568	0.118903	0.150472	0.196766
PF07669	0.137635	0.142284	0.234613	0.109744	0.15149	0.0973918	0.0891722	0.126027	0.133993	0.0957623	0.109682	0.17027	0.126683	0.100045	0.211775	0.0929161	0.13945	0.0620539	0.0929767	0.0668639	0.0768338	0.0988352	0.124439	0.107612	0.116015	0.128	0.144813	0.118381	0.0946484	0.0995712	0.131834	0.0691748	0.148905	0.120122	0.12576	0.120583	0.137245	0.094563	0.148765	0.162071	0.0781042	0.12437	0.0718559	0.128676	0.113736	0.0938441	0.112064	0.110591	0.0918344
PF06742	0.114659	0.1547	0.0803056	0.258132	0.101073	0.161892	0.249954	0.0514079	0.116	0.122246	0.0725406	0.0635697	0.134221	0.140744	0.0746371	0.0935282	0.144008	0.124234	0.112127	0.135956	0.0941646	0.100997	0.140062	0.131586	0.13535	0.102807	0.131916	0.149009	0.128739	0.147742	0.165401	0.131364	0.106125	0.0885996	0.0987955	0.114964	0.159717	0.144068	0.12315	0.146496	0.121829	0.144251	0.155011	0.0953454	0.0818872	0.164597	0.0829606	0.196108	0.127141
PF14367	0.0775695	0.169319	0.126184	0.135197	0.0777863	0.150273	0.146239	0.144102	0.130771	0.120414	0.0891796	0.0950377	0.118982	0.112394	0.187519	0.141514	0.0604212	0.186784	0.127923	0.134785	0.143806	0.195192	0.104032	0.118985	0.116865	0.0705513	0.141353	0.134251	0.102259	0.109928	0.163567	0.142766	0.104745	0.116296	0.0741173	0.0793966	0.0943879	0.139607	0.0745798	0.114231	0.0815901	0.0823001	0.118457	0.149646	0.102582	0.174493	0.140893	0.116942	0.117397
PF09481	0.117361	0.0948151	0.157763	0.0726808	0.148996	0.0702051	0.0893942	0.110832	0.102785	0.14531	0.142632	0.243262	0.106179	0.0956403	0.147158	0.111989	0.109542	0.0573828	0.0483998	0.128091	0.0531211	0.106139	0.0836207	0.128387	0.12806	0.148066	0.0816195	0.106046	0.191109	0.16772	0.104811	0.156688	0.135147	0.0757025	0.1532	0.147998	0.228417	0.235013	0.12258	0.103749	0.121784	0.239464	0.132261	0.14466	0.12803	0.175108	0.125889	0.0723153	0.0894131
PF12708	0.085274	0.149117	0.110801	0.0816232	0.0555451	0.150229	0.0688593	0.104089	0.206499	0.148805	0.127278	0.144721	0.0950235	0.127374	0.1118	0.182144	0.100966	0.100757	0.138144	0.106394	0.160226	0.171049	0.122059	0.16318	0.074318	0.120184	0.121009	0.135761	0.122347	0.122297	0.114408	0.119536	0.118407	0.172362	0.122019	0.101161	0.15457	0.0653064	0.110556	0.127882	0.1176	0.135033	0.0794521	0.109575	0.110141	0.124505	0.0821541	0.123494	0.104592
PF09140	0.169077	0.197336	0.183521	0.0913223	0.0987919	0.106352	0.0962581	0.195092	0.137573	0.0882802	0.129479	0.0827609	0.106772	0.164869	0.13208	0.107417	0.101076	0.111129	0.0789943	0.135234	0.130199	0.165682	0.104488	0.0644768	0.109337	0.0691618	0.141435	0.130444	0.138926	0.162418	0.144817	0.126304	0.0645054	0.0895777	0.0695795	0.124026	0.149374	0.189587	0.147128	0.111593	0.0845446	0.0803716	0.171848	0.0953658	0.0801812	0.140847	0.0604597	0.151392	0.0823584
PF17291	0.139074	0.102406	0.165233	0.184133	0.13469	0.0974302	0.128421	0.184813	0.120574	0.119613	0.0719352	0.119251	0.0763146	0.143007	0.0522325	0.0705774	0.164533	0.115526	0.112667	0.216406	0.112486	0.0635842	0.0886547	0.150343	0.237164	0.0742411	0.0801241	0.187193	0.0691278	0.0884671	0.146561	0.101341	0.0836195	0.111962	0.131002	0.0839223	0.163866	0.133594	0.174898	0.0679929	0.112283	0.0388104	0.0498801	0.0849186	0.292972	0.173243	0.110661	0.131971	0.141917
PF09979	0.0647545	0.093703	0.0856337	0.13631	0.129697	0.0893586	0.103723	0.10158	0.101018	0.127123	0.0609031	0.0577026	0.0921318	0.178347	0.10903	0.104237	0.10077	0.087916	0.132619	0.0939321	0.0890055	0.125329	0.106515	0.172818	0.119147	0.163137	0.0649726	0.136937	0.08465	0.118416	0.132437	0.0725558	0.141639	0.0949853	0.0696331	0.088067	0.126843	0.10802	0.107747	0.0876325	0.158811	0.0988079	0.112305	0.153243	0.060811	0.157027	0.1822	0.150477	0.118494
PF09950	0.0842328	0.0786732	0.111234	0.183476	0.0519436	0.0944663	0.084259	0.0967309	0.101595	0.108829	0.0994077	0.0830229	0.138124	0.104884	0.0989226	0.0802254	0.11032	0.0866421	0.162092	0.113173	0.118005	0.0782708	0.170896	0.161596	0.0584217	0.149036	0.0749623	0.18604	0.080328	0.0587177	0.154014	0.0898178	0.109588	0.150846	0.102085	0.129869	0.136768	0.15592	0.0958489	0.0965247	0.143383	0.115999	0.215219	0.113105	0.0870804	0.141816	0.134843	0.158329	0.0795188
PF11236	0.0704313	0.137625	0.0820958	0.0770098	0.115519	0.159369	0.105254	0.111449	0.144454	0.0926699	0.13955	0.169042	0.164618	0.113999	0.143001	0.126608	0.150651	0.153088	0.0628128	0.145444	0.107966	0.105708	0.0442771	0.0924167	0.162542	0.157573	0.179358	0.153232	0.0824351	0.107059	0.112624	0.0744708	0.104542	0.0826145	0.167098	0.109076	0.206835	0.185043	0.144672	0.0936282	0.112749	0.111211	0.091116	0.113173	0.189605	0.0700105	0.141632	0.0781706	0.111278
PF00251	0.112293	0.133657	0.140439	0.136634	0.0908712	0.087723	0.185397	0.0727776	0.0962953	0.0956823	0.139462	0.0945348	0.196479	0.159083	0.0473469	0.0706059	0.130518	0.194729	0.0746473	0.0964817	0.135991	0.0695466	0.0959454	0.164169	0.0887585	0.172755	0.166899	0.158057	0.14805	0.0994328	0.0408964	0.182846	0.117491	0.103269	0.0831057	0.112302	0.132583	0.147674	0.138304	0.14687	0.0993619	0.0661477	0.0679709	0.138733	0.219917	0.168169	0.121618	0.110543	0.112704
PF09933	0.098697	0.151457	0.0784169	0.114833	0.12886	0.146699	0.112003	0.124985	0.0968529	0.172423	0.113461	0.108425	0.0768354	0.14403	0.0736437	0.0655322	0.100581	0.0864989	0.08234	0.261312	0.132133	0.225813	0.114213	0.182014	0.112081	0.0847191	0.0791192	0.144939	0.190359	0.125169	0.112679	0.128483	0.0862513	0.0972568	0.152022	0.106658	0.20571	0.115545	0.103871	0.101269	0.0963251	0.142412	0.113197	0.10631	0.0985133	0.0766631	0.202735	0.0810434	0.145294
PF10569	0.185886	0.0862983	0.0897825	0.18636	0.118162	0.178565	0.0587407	0.167134	0.320143	0.0997983	0.0987839	0.0568378	0.145212	0.0571593	0.166097	0.0725694	0.0931231	0.0733296	0.134313	0.0640266	0.195825	0.196543	0.0704321	0.357918	0.152803	0.0631797	0.134373	0.0636038	0.13169	0.107035	0.059296	0.129582	0.0730878	0.0759999	0.145594	0.291221	0.0957781	0.08738	0.158522	0.0974004	0.0608657	0.153184	0.127368	0.0972241	0.0923656	0.127728	0.146632	0.0693077	0.0825243
PF11196	0.057236	0.0818624	0.0680279	0.157743	0.105159	0.108982	0.103057	0.123283	0.105223	0.122526	0.269886	0.116467	0.114153	0.0853755	0.136269	0.159802	0.164325	0.111051	0.0594609	0.0862669	0.112434	0.199399	0.0960067	0.0913733	0.182406	0.188073	0.0666447	0.0752104	0.10749	0.0907852	0.174721	0.0868949	0.0913253	0.0547711	0.083566	0.0556034	0.133395	0.106049	0.126964	0.0661747	0.152798	0.0503844	0.211291	0.0905592	0.104833	0.106774	0.0451615	0.0880429	0.100623
PF10947	0.0745817	0.0549761	0.0999577	0.172027	0.116814	0.114179	0.126061	0.126976	0.0890533	0.0969102	0.133679	0.191241	0.110922	0.077864	0.0794169	0.0970465	0.206597	0.125687	0.0999956	0.0815743	0.0797319	0.178349	0.111339	0.140213	0.16024	0.0839401	0.185895	0.0862216	0.106324	0.125772	0.139856	0.109123	0.154701	0.120672	0.162673	0.155101	0.137089	0.127387	0.0785562	0.0931056	0.104448	0.0823722	0.0832872	0.0956519	0.233111	0.160815	0.123669	0.25574	0.0861795
PF07044	0.16255	0.17516	0.0890013	0.131536	0.114293	0.0577456	0.0785574	0.143525	0.0825785	0.129703	0.226909	0.13101	0.070043	0.135515	0.162322	0.110094	0.153843	0.056736	0.132618	0.121662	0.078929	0.0839922	0.0574853	0.121971	0.0319284	0.119108	0.0913771	0.0773655	0.0744566	0.085319	0.115612	0.188232	0.0711953	0.155572	0.0876068	0.120435	0.14554	0.138189	0.110706	0.180973	0.0796404	0.173516	0.178715	0.126801	0.0919441	0.333446	0.0708287	0.172165	0.143577
PF14462	0.140495	0.10658	0.150966	0.159777	0.128198	0.167666	0.117961	0.129865	0.0932966	0.0664252	0.0917781	0.0986987	0.128644	0.118571	0.0968567	0.214831	0.144501	0.153321	0.145943	0.054883	0.135274	0.0820701	0.139047	0.0974004	0.0769133	0.0835829	0.123715	0.124399	0.106445	0.180544	0.0552158	0.125436	0.19932	0.0663434	0.239617	0.0723505	0.0607391	0.0521991	0.157617	0.119487	0.180633	0.112032	0.149489	0.0919449	0.0675298	0.107093	0.0932815	0.181671	0.0815122
PF09699	0.0833428	0.103962	0.0757249	0.0965954	0.130797	0.0835491	0.0621117	0.129327	0.134113	0.130901	0.117457	0.161282	0.153899	0.125823	0.157664	0.0680584	0.0804118	0.107226	0.136092	0.113085	0.0811748	0.149556	0.127056	0.156893	0.177309	0.133785	0.118441	0.0519319	0.109428	0.0857573	0.136905	0.071836	0.155613	0.15897	0.110558	0.144412	0.100492	0.150495	0.128113	0.112075	0.154212	0.103542	0.0787037	0.117878	0.0787915	0.106346	0.094448	0.0768731	0.129089
PF03333	0.144825	0.102878	0.100565	0.0829625	0.137986	0.100218	0.143248	0.186175	0.0810341	0.0989216	0.0775747	0.117994	0.136041	0.0752462	0.169418	0.136328	0.102113	0.0983348	0.141499	0.0713516	0.129073	0.10926	0.0888908	0.155211	0.0880678	0.0611269	0.150646	0.111518	0.152692	0.168044	0.11639	0.141017	0.119368	0.0650535	0.121466	0.127014	0.132051	0.109319	0.114336	0.0913458	0.0875499	0.146315	0.0571978	0.157796	0.149632	0.133769	0.0957958	0.141973	0.150686
PF03865	0.154075	0.069943	0.131268	0.110114	0.0959737	0.122803	0.119607	0.119942	0.118154	0.102174	0.101845	0.119997	0.122007	0.0663162	0.126009	0.0742099	0.14315	0.0727065	0.136587	0.135417	0.173975	0.108389	0.126886	0.119368	0.0760156	0.098773	0.113857	0.0941075	0.0838866	0.174575	0.176934	0.0993798	0.193169	0.112714	0.10705	0.199975	0.0837647	0.122736	0.107632	0.156038	0.156006	0.0754863	0.126656	0.0825658	0.113157	0.0768503	0.120885	0.0935014	0.060405
PF10009	0.142526	0.12171	0.0838944	0.116045	0.131392	0.172109	0.137699	0.106031	0.117346	0.145252	0.145325	0.0720002	0.157622	0.127904	0.0596431	0.0927326	0.168058	0.150029	0.113839	0.148181	0.0718647	0.097266	0.115138	0.152147	0.0615346	0.153325	0.114803	0.111333	0.112134	0.118119	0.148748	0.153063	0.16339	0.136375	0.117485	0.151047	0.0670587	0.143439	0.0987487	0.136869	0.112979	0.0811009	0.103395	0.129187	0.0959036	0.107799	0.0545813	0.133684	0.121534
PF03773	0.067034	0.153653	0.072315	0.178254	0.0737423	0.159691	0.147411	0.172396	0.0997051	0.0865836	0.1059	0.0576566	0.117326	0.0915255	0.0521343	0.132323	0.0604447	0.0518116	0.0687445	0.130078	0.125287	0.109441	0.0885771	0.152859	0.113335	0.184735	0.152265	0.12077	0.11761	0.11238	0.102958	0.106239	0.124872	0.059357	0.0824128	0.150319	0.141923	0.147592	0.155346	0.0892554	0.150386	0.0745334	0.233566	0.101341	0.0960436	0.121969	0.159993	0.151088	0.108732
PF14552	0.164808	0.121523	0.116044	0.139357	0.160769	0.137899	0.131548	0.149092	0.149758	0.130339	0.119664	0.155059	0.110545	0.108031	0.137567	0.105208	0.127764	0.143374	0.11288	0.110631	0.076064	0.142687	0.134513	0.172118	0.165236	0.153982	0.0917825	0.0839294	0.0639115	0.125595	0.186817	0.0914409	0.0894307	0.111706	0.132376	0.104299	0.0954838	0.122992	0.120171	0.11011	0.0983522	0.112937	0.150412	0.103495	0.134979	0.099314	0.139397	0.040399	0.133535
PF12607	0.0804502	0.119427	0.128649	0.156107	0.0445541	0.0631487	0.126647	0.187964	0.189782	0.0648906	0.13835	0.125355	0.100904	0.0664195	0.114758	0.122882	0.0664035	0.136635	0.0919544	0.0911805	0.0764668	0.238908	0.113033	0.183757	0.0758863	0.166998	0.100525	0.112551	0.137159	0.0928891	0.0508167	0.182169	0.13902	0.124559	0.0999823	0.220694	0.077593	0.114771	0.132546	0.144276	0.175596	0.15013	0.0991344	0.0728159	0.146817	0.0690204	0.0634337	0.16039	0.0896691
PF14284	0.0540411	0.0751025	0.0924042	0.158348	0.141235	0.132703	0.128236	0.105609	0.0888762	0.25671	0.0889017	0.0929269	0.158413	0.138885	0.171452	0.137656	0.0766722	0.0551518	0.0846326	0.129159	0.154847	0.134887	0.137914	0.102149	0.16058	0.181109	0.0899389	0.182823	0.0585594	0.112374	0.106196	0.095589	0.13983	0.0885373	0.13483	0.0776191	0.0753178	0.0748404	0.0873841	0.153775	0.0934928	0.169197	0.147795	0.113156	0.117071	0.149586	0.172557	0.0884701	0.107576
PF01152	0.074701	0.0926508	0.151342	0.0801668	0.0938343	0.11989	0.158251	0.0270847	0.147027	0.141967	0.136121	0.104494	0.11864	0.162307	0.120288	0.193739	0.113625	0.117898	0.0597639	0.137885	0.0818452	0.0809907	0.121448	0.124547	0.0762335	0.147337	0.12126	0.132515	0.242288	0.141102	0.08174	0.167708	0.14351	0.0664744	0.104815	0.143312	0.0730221	0.151673	0.0996753	0.112001	0.144764	0.184531	0.139511	0.155447	0.0764392	0.0487994	0.0986705	0.0937283	0.125116
PF14491	0.091828	0.129166	0.110288	0.093135	0.131546	0.146538	0.0961872	0.0924449	0.161898	0.0872602	0.123301	0.120439	0.131708	0.156867	0.137381	0.120789	0.170145	0.105043	0.0886262	0.136505	0.147827	0.118889	0.140344	0.0979416	0.0794612	0.122397	0.145319	0.0665783	0.107476	0.147067	0.0724305	0.0902773	0.0856246	0.162401	0.109747	0.154743	0.0679088	0.162724	0.149392	0.115406	0.147786	0.0945244	0.107868	0.135868	0.095388	0.0629237	0.158	0.109897	0.142842
PF14378	0.115858	0.122653	0.104869	0.12335	0.14502	0.0882462	0.0952714	0.115931	0.0982525	0.135051	0.119851	0.100387	0.0825318	0.125981	0.0775712	0.134171	0.0705869	0.0793692	0.158618	0.0894165	0.185958	0.101213	0.136646	0.156969	0.057667	0.0854403	0.137188	0.105779	0.130331	0.0642774	0.0971999	0.131101	0.113195	0.138079	0.098179	0.150563	0.0836488	0.0652247	0.13525	0.143636	0.0724848	0.0765949	0.104981	0.128157	0.155886	0.112291	0.124938	0.0675639	0.113301
PF08837	0.190772	0.125692	0.0866802	0.106142	0.127199	0.116265	0.0713873	0.119761	0.145767	0.073692	0.165258	0.0724492	0.0971823	0.131837	0.117784	0.0620647	0.160767	0.117376	0.0756263	0.148775	0.168132	0.225921	0.107265	0.125457	0.13822	0.0962344	0.103841	0.0851217	0.0726056	0.117028	0.124548	0.0985521	0.0974381	0.171019	0.0885243	0.0456603	0.118011	0.0930449	0.095422	0.1199	0.122719	0.166666	0.0581337	0.0993687	0.124336	0.0715673	0.197224	0.101073	0.123591
PF09600	0.107168	0.127036	0.0544529	0.151482	0.0475576	0.125224	0.106638	0.110389	0.0501196	0.0445576	0.242564	0.0522577	0.15473	0.100051	0.0908858	0.268543	0.1372	0.0882088	0.0603417	0.239476	0.130391	0.16018	0.0410251	0.198955	0.128382	0.0532739	0.175305	0.0860393	0.125043	0.0900777	0.132743	0.0944836	0.074178	0.11283	0.156288	0.226451	0.0856547	0.0513089	0.0272066	0.272107	0.11968	0.167989	0.135339	0.0812978	0.0989197	0.0769608	0.10194	0.135949	0.0739052
PF09977	0.136575	0.0810219	0.0915978	0.164946	0.144418	0.0967491	0.0952784	0.0776445	0.0783798	0.0953681	0.110846	0.100952	0.138649	0.145308	0.0937536	0.096266	0.160659	0.085183	0.0826068	0.12589	0.112848	0.0841061	0.0801849	0.0930967	0.0776447	0.126003	0.179305	0.10953	0.0604443	0.0568123	0.132285	0.122004	0.140598	0.180913	0.178486	0.0516098	0.103574	0.141166	0.106248	0.126023	0.122709	0.0966603	0.17178	0.119431	0.126737	0.152805	0.138815	0.0852451	0.122907
PF08244	0.155529	0.0993319	0.154289	0.129846	0.0596172	0.0920891	0.164429	0.0771952	0.108599	0.11926	0.149657	0.0729652	0.0637848	0.122088	0.0389098	0.163636	0.183107	0.152688	0.119537	0.074071	0.0882469	0.0858774	0.09464	0.0638399	0.080666	0.134286	0.165358	0.111077	0.128505	0.124507	0.11465	0.131927	0.0670206	0.107657	0.13441	0.159006	0.0502158	0.119179	0.0920416	0.1204	0.14924	0.160919	0.108126	0.0808252	0.118993	0.0877413	0.044121	0.147145	0.141712
PF06189	0.104499	0.114801	0.224001	0.106033	0.0774823	0.0461318	0.126672	0.125029	0.0677294	0.0695213	0.0779862	0.138088	0.150767	0.0892696	0.13518	0.0946507	0.148733	0.0882375	0.127353	0.114021	0.0840081	0.0627967	0.162462	0.141931	0.0992803	0.133255	0.197853	0.067051	0.0660503	0.104942	0.0514141	0.118773	0.0899598	0.0943057	0.172342	0.0778627	0.153205	0.12604	0.0778687	0.197395	0.11716	0.153512	0.16282	0.12595	0.0776089	0.138994	0.151628	0.0725329	0.245941
PF13271	0.182821	0.110794	0.0876153	0.200644	0.131517	0.11943	0.126284	0.122547	0.0876338	0.12133	0.133568	0.116406	0.0902728	0.126906	0.105178	0.0991276	0.119281	0.131946	0.0742726	0.100773	0.12964	0.122625	0.0882392	0.126233	0.0848132	0.0696171	0.0912962	0.102586	0.0979386	0.0604956	0.106024	0.110902	0.0820588	0.108863	0.12332	0.118399	0.148279	0.163905	0.0682399	0.15949	0.10436	0.132518	0.1091	0.136603	0.162985	0.106506	0.118314	0.145329	0.151096
PF05594	0.108749	0.146396	0.126495	0.111319	0.130501	0.178846	0.0792385	0.0835642	0.107056	0.0700415	0.107654	0.182709	0.141592	0.21538	0.137421	0.220509	0.111076	0.120856	0.13265	0.0974384	0.124167	0.0821331	0.0782246	0.0878408	0.0752804	0.0823773	0.0469379	0.150126	0.155252	0.0999783	0.0889146	0.106009	0.0928335	0.0964216	0.112568	0.156588	0.0942781	0.0738848	0.143161	0.138534	0.159452	0.0638281	0.108972	0.119946	0.124915	0.128853	0.121244	0.117117	0.0758485
PF00656	0.106133	0.121002	0.206373	0.118055	0.124108	0.0753686	0.0568935	0.0754831	0.17659	0.128389	0.0677825	0.137677	0.079218	0.0911391	0.105863	0.152833	0.077501	0.0736536	0.135151	0.0927549	0.247856	0.134633	0.109592	0.163057	0.202251	0.0965414	0.163564	0.157894	0.100349	0.146854	0.110015	0.13687	0.0883259	0.0925606	0.0802906	0.126317	0.0731572	0.12328	0.0985476	0.0925205	0.0851756	0.0818483	0.134583	0.184048	0.15376	0.0767849	0.0945018	0.19799	0.208482
PF04244	0.13594	0.207632	0.115873	0.0626221	0.088448	0.0943561	0.219031	0.161692	0.0607136	0.060426	0.171989	0.119473	0.113132	0.186697	0.124308	0.0458904	0.117258	0.13627	0.0701798	0.132007	0.0722044	0.133343	0.118035	0.146824	0.0694914	0.0926092	0.1757	0.0760083	0.0609562	0.090475	0.117615	0.10022	0.121351	0.142786	0.0876575	0.0756476	0.117105	0.0983074	0.112244	0.102473	0.129911	0.140413	0.153459	0.142587	0.0941783	0.163548	0.102062	0.0954857	0.195486
PF17288	0.0521692	0.109725	0.143729	0.0703008	0.0904695	0.132237	0.0863805	0.0923135	0.0782077	0.0474788	0.111357	0.122069	0.112981	0.109555	0.116137	0.169491	0.124649	0.145847	0.133627	0.0709407	0.106101	0.120515	0.255878	0.053754	0.0817921	0.219679	0.0645411	0.191336	0.10656	0.0521994	0.170564	0.0815468	0.13471	0.1815	0.0582668	0.0967023	0.176408	0.0515031	0.0636795	0.0492352	0.168276	0.08195	0.0962438	0.0950048	0.122215	0.149613	0.0537288	0.0846307	0.101596
PF01204	0.098517	0.113401	0.111645	0.150471	0.146502	0.0951952	0.159273	0.0742172	0.100998	0.132575	0.191013	0.140439	0.085934	0.135764	0.0701247	0.143565	0.169602	0.139471	0.0922266	0.0940423	0.121769	0.0451851	0.0945962	0.105223	0.088684	0.0802448	0.110656	0.136737	0.0570719	0.128585	0.134348	0.106846	0.120924	0.0731691	0.114012	0.153961	0.161637	0.0571574	0.163204	0.134281	0.167599	0.165108	0.154799	0.0584519	0.105402	0.120225	0.0426332	0.128043	0.0561566
PF03537	0.0475847	0.0997684	0.166478	0.101276	0.0684164	0.101193	0.0448229	0.0767802	0.139628	0.08053	0.0807501	0.284312	0.115245	0.096163	0.204194	0.0556275	0.0933642	0.116395	0.140624	0.130483	0.10934	0.086226	0.109655	0.0575943	0.0883645	0.100516	0.167886	0.118187	0.0796525	0.0547632	0.0744433	0.204489	0.0683751	0.143582	0.0471034	0.099528	0.234527	0.155246	0.0646374	0.0983515	0.0789147	0.0401451	0.104717	0.129398	0.193431	0.114717	0.0840174	0.161852	0.346422
PF11278	0.150953	0.142179	0.104794	0.0558626	0.168778	0.124327	0.152041	0.207948	0.162758	0.169779	0.0773632	0.0966873	0.0872202	0.0687714	0.0484755	0.0989061	0.158047	0.109328	0.0558485	0.178566	0.128506	0.0932615	0.0330065	0.0538047	0.0980787	0.132488	0.123059	0.11325	0.153643	0.104076	0.18277	0.0610755	0.120903	0.0730883	0.0685195	0.0837121	0.212838	0.0870379	0.0563774	0.162859	0.109713	0.0709473	0.040547	0.166829	0.0909319	0.047493	0.0762965	0.0822142	0.077726
PF11738	0.148101	0.170274	0.0853193	0.0810511	0.13519	0.0970655	0.132412	0.106222	0.127884	0.150354	0.0567622	0.111523	0.0912242	0.153391	0.0528441	0.0723653	0.120824	0.101805	0.0578052	0.0961873	0.106077	0.0716926	0.158266	0.116844	0.0855424	0.131763	0.0915508	0.0768198	0.127075	0.129717	0.0937307	0.180841	0.0973573	0.128866	0.114282	0.0843945	0.113873	0.124511	0.135538	0.0843844	0.109918	0.121474	0.118937	0.0591361	0.153404	0.0839449	0.118006	0.0641873	0.112531
PF07865	0.143413	0.102687	0.0829976	0.112767	0.102485	0.108028	0.0900691	0.0690981	0.109575	0.0759799	0.100178	0.0349486	0.185466	0.186146	0.0891727	0.15993	0.169697	0.023314	0.11244	0.0640152	0.142844	0.140326	0.143637	0.146668	0.127738	0.138454	0.0976959	0.189624	0.227636	0.105999	0.149318	0.115201	0.194288	0.12118	0.110571	0.0368847	0.118219	0.11119	0.112676	0.13085	0.104941	0.0360976	0.147347	0.142974	0.0898523	0.154926	0.195659	0.0948663	0.0693767
PF04796	0.11025	0.124486	0.0941259	0.170848	0.0605917	0.143575	0.220829	0.077743	0.104381	0.109842	0.193965	0.111705	0.101289	0.096859	0.169039	0.0761801	0.062649	0.099845	0.0736359	0.0479383	0.181896	0.171599	0.129211	0.0953609	0.0423577	0.0977303	0.133706	0.0993211	0.122455	0.0507959	0.143336	0.0960275	0.108951	0.154497	0.122449	0.175619	0.0492084	0.185355	0.117553	0.182491	0.134675	0.156889	0.0976987	0.12849	0.0626933	0.0884989	0.0949528	0.0892828	0.134615
PF07262	0.100758	0.0889908	0.148938	0.0828834	0.0885937	0.141184	0.104725	0.115931	0.111727	0.090341	0.167254	0.0998726	0.0620083	0.157894	0.109721	0.117001	0.115295	0.0634808	0.0773731	0.109856	0.0734584	0.150305	0.0853285	0.143702	0.169066	0.127618	0.12447	0.0586788	0.152769	0.1485	0.0969089	0.0770194	0.110151	0.124732	0.154725	0.178992	0.157453	0.0721914	0.135147	0.101689	0.0714702	0.110842	0.0854628	0.0645939	0.103721	0.105277	0.171784	0.0907725	0.0894948
PF00818	0.100629	0.0699852	0.11763	0.102686	0.0690764	0.11679	0.0926056	0.147526	0.0889446	0.132868	0.140229	0.0685358	0.147514	0.163073	0.0824509	0.162405	0.186184	0.0673744	0.165028	0.162838	0.142745	0.218851	0.199938	0.0762125	0.100891	0.135465	0.0844057	0.0752831	0.152212	0.168476	0.0471496	0.107279	0.109629	0.0625816	0.110228	0.0765621	0.12666	0.172153	0.105395	0.089471	0.102445	0.071361	0.135853	0.0816331	0.211254	0.0770882	0.143615	0.0837684	0.0769913
PF14524	0.122707	0.0722769	0.0267389	0.120311	0.131899	0.148136	0.076597	0.148843	0.141198	0.0897264	0.0999927	0.0835574	0.120614	0.0940486	0.126252	0.0888864	0.0954584	0.118932	0.0792276	0.20016	0.094469	0.121644	0.11398	0.0880351	0.108262	0.117275	0.108108	0.18173	0.114342	0.122391	0.0955606	0.180092	0.0451277	0.178885	0.097539	0.103183	0.101693	0.132766	0.079227	0.101717	0.121947	0.100135	0.144678	0.159702	0.140221	0.132415	0.0641294	0.131052	0.124077
PF13935	0.119381	0.0715993	0.0981727	0.080569	0.0901988	0.0848778	0.0789597	0.171208	0.132381	0.0997529	0.107464	0.0607429	0.168959	0.0857867	0.136932	0.0913446	0.0780343	0.080691	0.157408	0.113529	0.140433	0.0761806	0.0803466	0.159902	0.118549	0.120832	0.0883834	0.119646	0.104435	0.1031	0.0730769	0.0940889	0.0684595	0.182375	0.0616029	0.0797369	0.190895	0.078456	0.0760553	0.168884	0.156113	0.117287	0.0803249	0.157825	0.23248	0.102007	0.159626	0.0902576	0.0981448
PF10861	0.0606959	0.199438	0.0624134	0.0509083	0.0583942	0.198484	0.0868114	0.106234	0.118541	0.070568	0.163515	0.163358	0.0837862	0.175622	0.101532	0.145139	0.178784	0.0548472	0.0935705	0.129612	0.120941	0.159135	0.0884588	0.135721	0.172547	0.111154	0.102355	0.19071	0.0811987	0.0901651	0.120226	0.0729342	0.0626887	0.0402115	0.189961	0.158881	0.133609	0.0793615	0.108335	0.140652	0.119329	0.169605	0.0528277	0.0920925	0.0909933	0.0945889	0.117401	0.136344	0.127005
PF16693	0.0891152	0.136562	0.148556	0.0806847	0.104708	0.153121	0.136784	0.0874714	0.146181	0.0423954	0.129965	0.10952	0.123436	0.0970388	0.141643	0.0714834	0.16527	0.110087	0.139195	0.149196	0.142601	0.0965813	0.110876	0.0700126	0.135543	0.0890254	0.0245147	0.100098	0.112342	0.0961508	0.099356	0.134107	0.137208	0.127359	0.0503534	0.133144	0.160827	0.11461	0.109253	0.105025	0.112793	0.121384	0.112903	0.134691	0.0814504	0.132816	0.15618	0.152658	0.0647103
PF12000	0.119584	0.0967446	0.107915	0.106638	0.134804	0.0898482	0.151022	0.0768471	0.165476	0.0994036	0.134196	0.11845	0.0952685	0.123994	0.128427	0.115711	0.118872	0.166466	0.109722	0.106127	0.12403	0.0970219	0.112745	0.151926	0.0807607	0.131492	0.126751	0.113691	0.113518	0.111047	0.12303	0.158431	0.0430384	0.165011	0.0791133	0.0499668	0.086678	0.308524	0.134446	0.120701	0.138531	0.0858514	0.103622	0.117229	0.106757	0.126942	0.140436	0.120081	0.110342
PF10462	0.116337	0.0898778	0.112651	0.177686	0.148729	0.0971902	0.141426	0.143435	0.135376	0.0676473	0.176819	0.0672856	0.0836257	0.11139	0.144586	0.0723113	0.110865	0.101456	0.0579458	0.11885	0.0633262	0.111729	0.104485	0.126138	0.195959	0.0826305	0.117985	0.137158	0.141266	0.158423	0.0862804	0.0489401	0.0762389	0.18393	0.100861	0.0693105	0.109254	0.0456232	0.175282	0.140516	0.0959375	0.183549	0.105454	0.170218	0.0894281	0.0729594	0.108742	0.0691565	0.104549
PF00135	0.136743	0.109109	0.149373	0.142438	0.07405	0.147239	0.0930467	0.169564	0.117267	0.0676769	0.118393	0.0923592	0.149278	0.0573126	0.142558	0.109431	0.155698	0.0738534	0.0941106	0.104508	0.153246	0.108408	0.125495	0.104226	0.100149	0.235755	0.112482	0.162491	0.171728	0.0872205	0.0803042	0.0947957	0.134639	0.147505	0.134509	0.101857	0.0400488	0.0991535	0.12889	0.140703	0.0958128	0.130959	0.165618	0.112603	0.114709	0.233018	0.0979249	0.0869112	0.116709
PF08479	0.0876945	0.112955	0.161484	0.131989	0.132654	0.0621996	0.161532	0.155701	0.127265	0.113406	0.0961317	0.0736874	0.0724313	0.114349	0.0562516	0.0949385	0.181458	0.0623431	0.13738	0.124502	0.150036	0.0872666	0.118353	0.144022	0.0764441	0.0821957	0.086398	0.0611292	0.0786534	0.144499	0.122003	0.137363	0.0761218	0.0919963	0.132619	0.19366	0.0686223	0.0744227	0.143694	0.0857613	0.132277	0.116059	0.0872809	0.163536	0.110242	0.136798	0.208275	0.0830445	0.0893502
PF08786	0.126167	0.117796	0.11977	0.0718984	0.0907418	0.109882	0.151571	0.117293	0.108077	0.132533	0.152494	0.0913621	0.0836013	0.0912251	0.144134	0.134806	0.103142	0.109577	0.114242	0.0962661	0.0607557	0.0977097	0.108696	0.104496	0.111639	0.101116	0.101459	0.120779	0.132947	0.181572	0.155389	0.079918	0.11972	0.158458	0.101317	0.132519	0.111651	0.0994522	0.0819495	0.154458	0.101004	0.094483	0.0791684	0.0595563	0.151364	0.105198	0.11395	0.0662266	0.110908
PF14281	0.159919	0.0878667	0.117535	0.0853395	0.197313	0.0773585	0.0309753	0.0647247	0.0583168	0.12691	0.0687726	0.0606583	0.111572	0.0956646	0.123529	0.0961953	0.0826502	0.0838046	0.101697	0.12356	0.156265	0.179949	0.111903	0.134044	0.11054	0.128825	0.105646	0.121831	0.0786807	0.146441	0.123724	0.110502	0.167452	0.132277	0.139746	0.0845839	0.0631402	0.0715617	0.128685	0.14688	0.100986	0.0913109	0.0805132	0.101226	0.107109	0.0532505	0.119168	0.112172	0.112481
PF09274	0.0749207	0.13174	0.135746	0.0420828	0.0439397	0.225219	0.0697614	0.0864088	0.134522	0.074744	0.166303	0.130295	0.0963415	0.103493	0.132763	0.0649257	0.157826	0.0610909	0.107065	0.0545003	0.138824	0.113822	0.118134	0.0591788	0.0731062	0.0975282	0.184478	0.13424	0.135709	0.051935	0.155697	0.0562135	0.0713996	0.0880452	0.104357	0.231303	0.0215794	0.040526	0.173471	0.0383272	0.31322	0.157836	0.0350542	0.157953	0.170865	0.133999	0.0762252	0.07061	0.0836373
PF12831	0.109504	0.0897685	0.119407	0.105422	0.118783	0.075437	0.150445	0.143756	0.0781014	0.0744727	0.118475	0.0756966	0.122587	0.0603958	0.0918369	0.186029	0.0650976	0.145303	0.0926498	0.116771	0.124084	0.0838903	0.0975681	0.103516	0.09918	0.0774501	0.149081	0.132669	0.115038	0.108376	0.0635162	0.0882227	0.113293	0.114224	0.109827	0.140521	0.126626	0.135073	0.118639	0.105041	0.16148	0.081045	0.0808932	0.0607191	0.122889	0.103878	0.0532509	0.136397	0.148778
PF16518	0.152497	0.117884	0.0679223	0.133642	0.0878343	0.0682584	0.0985351	0.0863731	0.0834533	0.121238	0.101485	0.142847	0.133219	0.119635	0.18852	0.0981539	0.0643585	0.107988	0.0926463	0.220231	0.122796	0.0653071	0.257348	0.120805	0.102912	0.122862	0.224171	0.0571438	0.101244	0.109956	0.121993	0.135469	0.183208	0.155988	0.0554609	0.0843714	0.0727867	0.0751268	0.0557751	0.157146	0.0796521	0.0963482	0.106037	0.0809603	0.0673683	0.128277	0.0855703	0.0870196	0.0976266
PF01070	0.110774	0.123548	0.144858	0.11071	0.150387	0.115499	0.136478	0.14629	0.139229	0.0485144	0.113823	0.111699	0.121958	0.0877452	0.15235	0.101256	0.142931	0.0816759	0.141012	0.105604	0.054827	0.143811	0.0846827	0.10044	0.108873	0.0892446	0.0644476	0.0867889	0.121542	0.134146	0.0707756	0.117767	0.0964302	0.110815	0.107854	0.0993005	0.0775071	0.10645	0.0583515	0.129203	0.102099	0.120131	0.116771	0.0901597	0.169737	0.1439	0.177505	0.111816	0.0673903
PF00112	0.104436	0.11623	0.0754324	0.101384	0.111434	0.145559	0.0774881	0.0852037	0.0651718	0.134023	0.144046	0.0971086	0.132465	0.0832402	0.0768139	0.14901	0.096809	0.2546	0.0945361	0.121343	0.103703	0.0651053	0.107958	0.0969878	0.110598	0.0909086	0.0912146	0.0723886	0.1378	0.0920835	0.140373	0.0991468	0.0805951	0.193459	0.0522042	0.158106	0.200136	0.0958726	0.11463	0.144334	0.118512	0.133997	0.1023	0.146869	0.0973267	0.114195	0.113314	0.063419	0.116228
PF12323	0.110424	0.0839575	0.0870522	0.115486	0.0901238	0.0977935	0.182252	0.0716627	0.0454833	0.332497	0.215828	0.112028	0.0524232	0.110488	0.108958	0.125497	0.138242	0.170488	0.0540545	0.104567	0.161976	0.0822774	0.172858	0.12469	0.131258	0.096723	0.101603	0.141718	0.174146	0.0911106	0.0626977	0.112962	0.153294	0.157063	0.0932163	0.184758	0.281132	0.0840778	0.117767	0.198026	0.0789334	0.252282	0.106698	0.0807823	0.0795823	0.130344	0.175546	0.0787172	0.0887475
PF13480	0.149641	0.129691	0.0862612	0.0698055	0.104789	0.141813	0.0917902	0.0479609	0.27154	0.146335	0.0726615	0.0491008	0.0639136	0.0947087	0.0845197	0.0906181	0.157622	0.0514868	0.105357	0.130214	0.0718112	0.246071	0.113941	0.101201	0.0796415	0.0950065	0.0375055	0.0899829	0.0714433	0.0483378	0.051215	0.0621325	0.194655	0.085535	0.0714984	0.0762075	0.0897259	0.0701536	0.105989	0.152334	0.0831607	0.194488	0.109859	0.0794006	0.0663492	0.0793334	0.143303	0.0672529	0.080939
PF12365	0.178094	0.125377	0.0522122	0.104704	0.0851928	0.164292	0.119581	0.0918556	0.142977	0.0901614	0.146639	0.187074	0.106936	0.136663	0.0659902	0.092889	0.13246	0.168121	0.0234456	0.0912525	0.0762687	0.119635	0.0669088	0.0651761	0.105529	0.091269	0.187654	0.0783372	0.130704	0.128862	0.0913436	0.087348	0.111946	0.0902386	0.128228	0.0978363	0.083516	0.0899861	0.0792539	0.0713241	0.0878381	0.117112	0.142327	0.0972066	0.185443	0.229552	0.117526	0.121693	0.112061
PF00931	0.0781605	0.109545	0.0964342	0.216784	0.0644921	0.130157	0.195581	0.104003	0.0382778	0.110269	0.0381976	0.125697	0.117348	0.0876692	0.0654533	0.107579	0.0576715	0.0873382	0.0975535	0.161525	0.0695977	0.0763019	0.0662044	0.0555579	0.109187	0.0618238	0.135527	0.112058	0.170151	0.0935139	0.0870473	0.121942	0.146593	0.0734498	0.195783	0.0893993	0.171852	0.0719086	0.114096	0.235121	0.112407	0.0642512	0.263874	0.167819	0.177147	0.171828	0.111011	0.0856733	0.0919341
PF08401	0.0876037	0.0918581	0.101462	0.128988	0.137775	0.102711	0.212665	0.0803905	0.156328	0.0935805	0.108722	0.105844	0.127972	0.0734581	0.096949	0.145482	0.102084	0.139954	0.148389	0.0917684	0.0509546	0.0929697	0.120055	0.106416	0.0637363	0.0663674	0.0676016	0.0838809	0.172531	0.110611	0.158455	0.101202	0.0587468	0.172806	0.107612	0.075617	0.144267	0.119419	0.0837564	0.0954636	0.134427	0.114803	0.214574	0.116633	0.0956251	0.0871037	0.07449	0.0400985	0.107276
PF00646	0.105187	0.100938	0.0965329	0.0739015	0.118614	0.0711541	0.0793739	0.144666	0.0807336	0.0786537	0.124236	0.0623069	0.0976798	0.0779102	0.140726	0.0848459	0.146031	0.10881	0.0958753	0.132647	0.167533	0.0953919	0.109292	0.0816346	0.133737	0.130429	0.0935128	0.104647	0.127609	0.0891137	0.116419	0.130184	0.131224	0.111661	0.173667	0.13736	0.119252	0.112877	0.108886	0.11017	0.113494	0.0847967	0.0735642	0.161476	0.105626	0.128638	0.118843	0.109391	0.114219
PF02264	0.0931182	0.0568616	0.0908916	0.183326	0.068089	0.173197	0.184905	0.0686939	0.159651	0.0705246	0.0482832	0.0950924	0.0565134	0.136141	0.0510746	0.0883784	0.088001	0.138997	0.0957841	0.201306	0.142372	0.118467	0.0956355	0.0778264	0.104827	0.0953236	0.112457	0.0682655	0.062038	0.0895481	0.0780112	0.0825259	0.0913326	0.106942	0.0930607	0.137457	0.138014	0.124808	0.296269	0.0973884	0.152531	0.0687642	0.133619	0.115669	0.126716	0.0984737	0.0440015	0.111872	0.0937986
PF14412	0.107721	0.126559	0.0711458	0.111215	0.079186	0.107921	0.130133	0.170055	0.0676358	0.178657	0.0786613	0.145746	0.118152	0.101774	0.04272	0.0962159	0.101914	0.0810134	0.0832377	0.127254	0.048557	0.114658	0.0827247	0.0556618	0.0703189	0.0674229	0.0993902	0.146419	0.105574	0.0946107	0.111394	0.120188	0.0767906	0.125588	0.0948101	0.140076	0.0759469	0.141315	0.144272	0.107923	0.0892689	0.106543	0.19744	0.0819963	0.120313	0.066256	0.106823	0.0513852	0.0564011
PF13195	0.0930626	0.103778	0.107652	0.101936	0.0695965	0.114298	0.0585103	0.212197	0.151727	0.106665	0.11226	0.0706986	0.121176	0.0790534	0.117091	0.163903	0.0814299	0.0999241	0.110561	0.152899	0.0855422	0.115508	0.0711646	0.107546	0.173091	0.0665188	0.0820266	0.136442	0.109086	0.0900645	0.0918606	0.111775	0.1065	0.141762	0.0785615	0.129233	0.073213	0.0978166	0.106612	0.121183	0.183021	0.0632937	0.144137	0.0877099	0.0633247	0.0797553	0.143252	0.0594697	0.116756
PF12225	0.0596077	0.141844	0.0625167	0.129962	0.135337	0.0651542	0.168188	0.0864433	0.0840224	0.0539902	0.0690586	0.0594464	0.163217	0.149764	0.138451	0.117029	0.0853814	0.107106	0.105793	0.101042	0.101435	0.147903	0.137808	0.147915	0.0689908	0.126718	0.212629	0.0379754	0.111288	0.0601564	0.0957136	0.0957158	0.127874	0.129034	0.127092	0.0842785	0.0808306	0.10719	0.166638	0.144023	0.170516	0.125161	0.130222	0.0877063	0.091949	0.0596744	0.0909345	0.0793523	0.137709
PF11127	0.0632857	0.131989	0.0635181	0.0905879	0.137367	0.119592	0.118072	0.113348	0.104654	0.0843617	0.098547	0.116876	0.104128	0.0908325	0.0675007	0.0782486	0.123489	0.112693	0.0639239	0.0769574	0.120051	0.172	0.161358	0.0794504	0.16189	0.123667	0.185665	0.158771	0.132302	0.116744	0.104354	0.165434	0.145488	0.12264	0.129555	0.0873445	0.124246	0.0823963	0.0919755	0.0953509	0.0825268	0.114369	0.174821	0.107206	0.0935451	0.0897188	0.149312	0.0743637	0.0857324
PF00042	0.134735	0.111695	0.079481	0.107424	0.142875	0.114423	0.104358	0.0723905	0.122995	0.0854932	0.0968285	0.108411	0.135499	0.136243	0.138427	0.138268	0.128948	0.0985767	0.109824	0.103612	0.118605	0.149625	0.130727	0.130884	0.102709	0.1278	0.132939	0.138783	0.119415	0.123173	0.0916794	0.126345	0.0931946	0.203221	0.115825	0.122718	0.17119	0.101257	0.107466	0.137145	0.0828473	0.175324	0.108234	0.105066	0.0716752	0.105844	0.0994807	0.0645497	0.115665
PF02655	0.114345	0.110619	0.154384	0.0937217	0.149847	0.0859027	0.125873	0.117503	0.0991034	0.12296	0.108425	0.142633	0.135626	0.106086	0.0711548	0.127792	0.152915	0.172956	0.132979	0.159211	0.155914	0.0987893	0.134817	0.076115	0.0896629	0.0658017	0.0858565	0.143061	0.0725482	0.079733	0.114316	0.0913054	0.0785557	0.0973126	0.053732	0.107731	0.148807	0.0811038	0.0781811	0.123367	0.111887	0.124836	0.116105	0.110415	0.0544151	0.0854562	0.152901	0.106886	0.190263
PF02203	0.0797881	0.120411	0.109804	0.135035	0.0687668	0.082187	0.0788129	0.100667	0.11013	0.151572	0.105433	0.0949363	0.129184	0.141313	0.118066	0.136026	0.0822729	0.0775155	0.133414	0.114989	0.128845	0.191686	0.130729	0.139535	0.0872489	0.12118	0.0902895	0.152538	0.10467	0.112953	0.0867545	0.152897	0.0915587	0.130243	0.0969856	0.081876	0.149672	0.111881	0.107282	0.112106	0.117513	0.0776865	0.119817	0.0884919	0.0853337	0.0849067	0.115926	0.108064	0.0893034
PF00816	0.138362	0.104358	0.116238	0.0601897	0.138946	0.115248	0.0801366	0.103558	0.0896284	0.130234	0.14473	0.101109	0.108366	0.117653	0.0700393	0.099257	0.0988134	0.113383	0.153359	0.124128	0.114614	0.110078	0.18326	0.0547046	0.131464	0.195664	0.058821	0.0710207	0.134895	0.0821371	0.102029	0.122253	0.105467	0.104403	0.0835859	0.129696	0.106835	0.0877865	0.125683	0.143612	0.113536	0.102098	0.100754	0.0833088	0.0943829	0.139667	0.0644819	0.0987946	0.153902
PF15956	0.106043	0.0912372	0.141332	0.0764041	0.118259	0.104009	0.101604	0.0702057	0.113688	0.128563	0.118147	0.138951	0.131943	0.125364	0.0674312	0.0908132	0.0979991	0.219875	0.10746	0.127452	0.116371	0.10997	0.0810709	0.0852336	0.0917056	0.118708	0.141384	0.10048	0.111061	0.0879789	0.114728	0.10535	0.0987946	0.0937924	0.101822	0.0905424	0.0648125	0.110725	0.0913605	0.0805347	0.0906213	0.0658662	0.0993745	0.135655	0.148943	0.13479	0.0893146	0.0875238	0.130429
PF03882	0.146065	0.0870707	0.0427406	0.101769	0.282204	0.0813925	0.115688	0.0751026	0.0181922	0.0580042	0.10289	0.038815	0.095902	0.112446	0.125178	0.040746	0.0447562	0.175542	0.0683186	0.0920041	0.0986415	0.175841	0.134932	0.0725152	0.0900835	0.0767898	0.0748412	0.221779	0.112678	0.190225	0.124453	0.0752491	0.0703784	0.233398	0.161171	0.141519	0.107106	0.0345797	0.0847676	0.0932115	0.0630895	0.0433337	0.0373414	0.0517193	0.163638	0.15968	0.1032	0.175514	0.138188
PF02902	0.109365	0.101057	0.103979	0.0733436	0.0764357	0.12436	0.1462	0.121338	0.0758756	0.100415	0.162755	0.0610529	0.173234	0.0598696	0.0663082	0.0865972	0.0427437	0.200473	0.0491875	0.162104	0.144822	0.142923	0.088582	0.159831	0.136941	0.116958	0.0962949	0.0722212	0.170991	0.18371	0.0567172	0.12238	0.129956	0.0373138	0.110946	0.119725	0.0985544	0.0647664	0.0503838	0.128395	0.0945487	0.0680926	0.109792	0.18793	0.0710999	0.139221	0.149544	0.106899	0.0498012
PF10012	0.0999687	0.0368471	0.0318946	0.0953693	0.154515	0.16464	0.070029	0.0643927	0.107067	0.120877	0.123559	0.100518	0.10694	0.173043	0.0357331	0.0760843	0.0982339	0.0689771	0.0671458	0.103834	0.108555	0.163938	0.0880059	0.116086	0.10045	0.106341	0.136275	0.142828	0.0509763	0.088526	0.102034	0.0760824	0.15569	0.112384	0.0470078	0.138518	0.219173	0.106812	0.149274	0.0688285	0.17521	0.159507	0.0814799	0.0524235	0.0817437	0.162218	0.17875	0.0917181	0.0532218
PF13619	0.0973637	0.142696	0.138857	0.227496	0.211732	0.060041	0.0866176	0.111533	0.127908	0.116698	0.097831	0.159601	0.159362	0.0914494	0.120723	0.0514946	0.172437	0.101399	0.0636514	0.077442	0.0848883	0.0830147	0.0479714	0.162463	0.210953	0.10366	0.0966026	0.0682938	0.239912	0.0941787	0.0851898	0.121641	0.144465	0.177585	0.0917128	0.102721	0.0542527	0.0474439	0.110743	0.121126	0.191216	0.10229	0.0870722	0.0852048	0.0923818	0.0737038	0.0929296	0.105072	0.063922
PF14411	0.100304	0.100425	0.0755237	0.0974873	0.098602	0.138305	0.108772	0.109126	0.136189	0.0785266	0.100872	0.081368	0.0824584	0.092228	0.100041	0.0746154	0.110306	0.0951038	0.0906272	0.0828382	0.126937	0.136392	0.0741711	0.0769584	0.114049	0.128061	0.116203	0.102664	0.10825	0.132691	0.0736227	0.0970896	0.173298	0.0956242	0.111541	0.15622	0.097437	0.115309	0.0985074	0.115526	0.109739	0.112608	0.0981716	0.11711	0.103045	0.137238	0.115997	0.12241	0.107254
PF11356	0.104685	0.0957733	0.0691169	0.0549499	0.131109	0.171976	0.0612096	0.0588437	0.121637	0.0607227	0.181357	0.152226	0.0770452	0.0962581	0.148736	0.158028	0.081341	0.133026	0.0775527	0.0406639	0.155736	0.242483	0.115472	0.161483	0.072328	0.147627	0.0966463	0.0602726	0.0423461	0.138875	0.0730443	0.0947712	0.0605962	0.0732124	0.115188	0.0837035	0.100087	0.0984714	0.131283	0.10208	0.0842133	0.0935638	0.162125	0.112759	0.0721542	0.159022	0.0931228	0.147097	0.108097
PF12969	0.0871288	0.142418	0.122077	0.128534	0.0516052	0.0776778	0.194683	0.0780683	0.106393	0.0915662	0.143416	0.103776	0.136243	0.0558649	0.17801	0.10045	0.170022	0.100115	0.176423	0.115356	0.126278	0.0670399	0.0719243	0.0580581	0.0515165	0.0893305	0.105275	0.143132	0.10748	0.0392078	0.173977	0.137706	0.130711	0.0590031	0.0737634	0.0548955	0.125169	0.123414	0.101905	0.0581046	0.143158	0.060116	0.0910834	0.117593	0.179439	0.0550475	0.0937436	0.068281	0.162062
PF13583	0.202435	0.128926	0.076316	0.138764	0.142546	0.115539	0.104629	0.0971887	0.140265	0.130122	0.0623125	0.111523	0.0933127	0.125132	0.0912576	0.0617674	0.102088	0.0898593	0.0801126	0.208195	0.0854968	0.117845	0.0825782	0.0882783	0.103426	0.079893	0.123003	0.151424	0.050484	0.0843832	0.0985723	0.136067	0.108149	0.0823386	0.0840347	0.073176	0.086777	0.10033	0.072385	0.0930341	0.0929039	0.0748674	0.0733398	0.153209	0.107413	0.106855	0.199986	0.0888384	0.0891162
PF15607	0.10213	0.106356	0.0793291	0.140444	0.0981067	0.100479	0.134112	0.0813193	0.137214	0.163844	0.0793137	0.116203	0.143616	0.11816	0.0942036	0.0969686	0.0868796	0.0743342	0.159657	0.126286	0.0642981	0.0548397	0.115039	0.118669	0.0944024	0.107068	0.157874	0.175939	0.0558138	0.0678827	0.0826526	0.099106	0.150981	0.153192	0.119417	0.265633	0.0887986	0.0860299	0.11395	0.135435	0.0728897	0.0926392	0.149119	0.0764568	0.111122	0.122231	0.0764985	0.0541097	0.0543207
PF04352	0.103949	0.104061	0.143859	0.144134	0.0706437	0.0833743	0.15421	0.167754	0.108295	0.0907824	0.142726	0.107483	0.175658	0.108505	0.0350255	0.0878424	0.123404	0.0919224	0.16522	0.0818757	0.13684	0.114819	0.107155	0.0554498	0.103505	0.0559636	0.138493	0.14229	0.12398	0.173989	0.101001	0.120781	0.0981527	0.133247	0.119848	0.0541672	0.102099	0.0623168	0.0885205	0.0784815	0.10863	0.129765	0.124965	0.119012	0.14562	0.162356	0.121552	0.0562572	0.109314
PF12889	0.0718572	0.0874187	0.10019	0.131086	0.0987214	0.132452	0.115656	0.0888072	0.141595	0.147319	0.0785911	0.070156	0.100407	0.0983463	0.0569192	0.109363	0.0949369	0.106782	0.238235	0.132249	0.0897616	0.0770523	0.156928	0.116714	0.0797055	0.14956	0.0715829	0.122844	0.136713	0.1074	0.0692087	0.0777884	0.111354	0.11052	0.0641085	0.0459895	0.134177	0.113534	0.13592	0.126987	0.079955	0.0735865	0.163635	0.155408	0.118682	0.147387	0.151602	0.098152	0.149943
PF03552	0.169446	0.0627124	0.0861936	0.0919934	0.120686	0.0709299	0.0622804	0.144781	0.0794729	0.107622	0.0667347	0.112153	0.106501	0.125714	0.124846	0.0921199	0.0745939	0.0847579	0.0997667	0.0816731	0.0878429	0.171716	0.113875	0.104561	0.142981	0.137228	0.108888	0.144302	0.160342	0.0757385	0.122976	0.114827	0.14697	0.128092	0.080077	0.0764301	0.100366	0.0759515	0.137425	0.0928192	0.164855	0.127826	0.142426	0.102054	0.133759	0.0683973	0.118897	0.129242	0.0902799
PF16473	0.0887998	0.140658	0.105039	0.0719176	0.192381	0.217403	0.0752632	0.0641466	0.126473	0.100853	0.0694069	0.0934373	0.164582	0.069649	0.130406	0.117088	0.0508823	0.087261	0.090643	0.104642	0.0581492	0.124447	0.11512	0.0873996	0.176157	0.053227	0.0731708	0.130122	0.214493	0.114227	0.13509	0.155109	0.270796	0.0665591	0.116555	0.0892403	0.139958	0.164921	0.0616699	0.111942	0.163001	0.212113	0.0658962	0.0788852	0.104014	0.0879253	0.12411	0.112017	0.145909
PF10077	0.154186	0.114516	0.120815	0.121159	0.113631	0.107546	0.137381	0.200505	0.127447	0.0653099	0.0832528	0.176312	0.215254	0.130623	0.116382	0.0979992	0.132564	0.0659584	0.0977789	0.0736998	0.0519623	0.0661914	0.0886238	0.0685674	0.0756303	0.11031	0.0808095	0.0821703	0.0808206	0.103437	0.120221	0.153555	0.14055	0.115953	0.169422	0.107595	0.0826856	0.0607159	0.211248	0.143442	0.104855	0.118755	0.102773	0.119077	0.106522	0.0810046	0.111989	0.12043	0.0399906
PF13424	0.0700924	0.0456759	0.0479041	0.27583	0.0865267	0.126788	0.0921504	0.195967	0.0775564	0.125729	0.0810797	0.148394	0.0926661	0.140623	0.0779101	0.0986493	0.188807	0.0631356	0.131814	0.21636	0.0768666	0.0781496	0.122718	0.103093	0.140965	0.191622	0.15444	0.0645294	0.15264	0.139907	0.0483433	0.0664189	0.0896649	0.0826306	0.162932	0.0807636	0.0474835	0.103597	0.0812703	0.189008	0.0404697	0.0789231	0.164368	0.0884343	0.0908514	0.191263	0.0995131	0.143938	0.152472
PF13231	0.108689	0.0431442	0.0706371	0.112931	0.0552574	0.0711372	0.123624	0.157247	0.101123	0.126411	0.106295	0.120983	0.11553	0.123268	0.0685133	0.13359	0.159804	0.113782	0.064104	0.09072	0.166837	0.0938984	0.0989748	0.0469519	0.146976	0.0710964	0.111636	0.0722425	0.123389	0.0635531	0.133102	0.132233	0.141205	0.111234	0.0912955	0.11778	0.116493	0.100405	0.0999797	0.126084	0.129184	0.127868	0.0976409	0.0492692	0.135413	0.0375375	0.0965932	0.0886458	0.115111
PF13816	0.133765	0.07497	0.0993611	0.119498	0.136604	0.114105	0.138173	0.174171	0.204954	0.099965	0.122594	0.150164	0.123287	0.0941334	0.141568	0.129508	0.060659	0.0860062	0.107982	0.0759644	0.122273	0.0858517	0.0814435	0.0778574	0.0645102	0.123949	0.090252	0.1403	0.124384	0.0961488	0.15697	0.102407	0.0806693	0.205362	0.0947812	0.0993239	0.0613546	0.0941408	0.116712	0.0984833	0.132329	0.150792	0.158816	0.134724	0.116509	0.117531	0.0839479	0.127394	0.0890991
PF11188	0.210987	0.0186045	0.0913486	0.0662437	0.223699	0.0520125	0.323517	0.143257	0.10333	0.0828864	0.077638	0.112481	0.0674894	0.0840276	0.144444	0.134414	0.13033	0.161693	0.118847	0.0831208	0.0937838	0.10171	0.202505	0.0665252	0.183962	0.117344	0.128012	0.0624446	0.128623	0.0839705	0.0667097	0.145944	0.125931	0.0971936	0.0960859	0.101587	0.0951809	0.0501126	0.0983168	0.279854	0.0667098	0.0626029	0.0571628	0.125419	0.117006	0.0714499	0.0826809	0.0864816	0.157119
PF09509	0.154794	0.0824884	0.0936581	0.0783981	0.0962735	0.07265	0.0810626	0.179097	0.0524306	0.0641447	0.103388	0.119547	0.111572	0.143621	0.0934947	0.131009	0.0735448	0.120099	0.0886934	0.156506	0.152401	0.0761216	0.104354	0.0652061	0.0659502	0.0998477	0.140956	0.137602	0.0638815	0.129957	0.0893018	0.0847839	0.0945793	0.146516	0.0822205	0.11338	0.102335	0.112722	0.0454438	0.0440414	0.104486	0.0963943	0.0987153	0.138444	0.167523	0.203098	0.0923956	0.072475	0.107298
PF04828	0.0602538	0.134613	0.0992007	0.110995	0.0868227	0.180395	0.087063	0.139392	0.130481	0.0812056	0.150451	0.0693855	0.169633	0.133073	0.0994072	0.0734467	0.0570976	0.122227	0.138757	0.0778462	0.070131	0.12765	0.0766012	0.165765	0.110611	0.112603	0.0486214	0.0872007	0.10961	0.139741	0.101485	0.107347	0.111104	0.164187	0.116481	0.121655	0.0990993	0.114425	0.113962	0.142481	0.11056	0.0663133	0.1388	0.0797191	0.105776	0.128949	0.103837	0.0624341	0.10073
PF01316	0.104809	0.035805	0.0981049	0.0734177	0.0942971	0.156114	0.120019	0.140355	0.0460289	0.0949886	0.0266105	0.0793264	0.137613	0.0699168	0.0865213	0.0554243	0.0729886	0.0824832	0.116684	0.140299	0.111158	0.0467323	0.114312	0.151569	0.059822	0.0642708	0.060061	0.0523978	0.27391	0.0792733	0.106558	0.165428	0.0744237	0.0759953	0.128396	0.0864878	0.130565	0.196233	0.147525	0.116462	0.0992792	0.0637711	0.262861	0.13091	0.102553	0.119749	0.172471	0.048774	0.171777
PF07362	0.0834354	0.0872741	0.219285	0.0877128	0.112455	0.0874921	0.111216	0.041134	0.102968	0.073692	0.147628	0.178242	0.0779324	0.0849668	0.0514943	0.058608	0.0796529	0.183451	0.0890605	0.101695	0.125931	0.0811871	0.132669	0.0769738	0.0923243	0.0947592	0.104483	0.0755099	0.122554	0.167131	0.130446	0.116428	0.0825257	0.166321	0.135657	0.0736809	0.0823146	0.184036	0.116507	0.146908	0.0602127	0.0852768	0.0973152	0.152096	0.155056	0.0889524	0.0720167	0.0553341	0.08866
PF03783	0.115406	0.0732718	0.106774	0.0905391	0.0985456	0.115699	0.117062	0.053316	0.0644114	0.0827449	0.171948	0.117872	0.104408	0.0899134	0.125056	0.102028	0.103195	0.0625668	0.0813329	0.111787	0.0901883	0.0802346	0.148786	0.110003	0.07519	0.106136	0.13186	0.0769519	0.0968367	0.0873208	0.095972	0.104944	0.09394	0.157717	0.0848862	0.0958357	0.0709597	0.0912442	0.104669	0.0936172	0.0846236	0.0925734	0.127761	0.10889	0.08211	0.145869	0.106925	0.0782053	0.188744
PF14525	0.167999	0.0837518	0.137657	0.111708	0.0912186	0.127024	0.152417	0.174854	0.0821539	0.0789413	0.140315	0.141106	0.108468	0.0616681	0.114124	0.138965	0.121946	0.0945399	0.0907441	0.0747503	0.0964203	0.0947027	0.0762695	0.146104	0.0697749	0.109786	0.0490011	0.0898514	0.0867192	0.175334	0.124419	0.172221	0.139534	0.118554	0.111845	0.0841742	0.15238	0.140342	0.112389	0.124856	0.141652	0.134267	0.0765678	0.0855472	0.0674848	0.102559	0.153941	0.117123	0.083279
PF03412	0.12957	0.145846	0.070094	0.110928	0.0847135	0.0956878	0.0914699	0.0987956	0.155531	0.0685262	0.168316	0.105302	0.069889	0.100072	0.0740451	0.13776	0.0795861	0.11753	0.0959772	0.132955	0.127425	0.128409	0.160909	0.119846	0.113548	0.11674	0.110444	0.102396	0.091184	0.13251	0.0651331	0.104418	0.10401	0.109428	0.100077	0.107817	0.132642	0.0687921	0.0823016	0.145005	0.150033	0.116226	0.110649	0.0663976	0.0727998	0.0901051	0.115376	0.112187	0.139954
PF03421	0.0901196	0.0920838	0.109759	0.108415	0.164308	0.079809	0.10124	0.082767	0.132081	0.0564899	0.0985666	0.0665364	0.0945572	0.114174	0.112328	0.0912809	0.0971772	0.0748732	0.067825	0.068803	0.115541	0.126036	0.107577	0.0959261	0.122479	0.128808	0.0895295	0.109633	0.149842	0.0849691	0.0756406	0.139297	0.123075	0.12032	0.128126	0.0756319	0.112199	0.135054	0.0506552	0.0997441	0.101317	0.168398	0.1292	0.166598	0.106104	0.108593	0.155194	0.117028	0.138525
PF10387	0.109863	0.0698313	0.0818319	0.103406	0.144337	0.101696	0.102674	0.0819586	0.1022	0.120289	0.113701	0.134658	0.0749422	0.109963	0.0760159	0.193418	0.0875452	0.100884	0.135658	0.102918	0.0577179	0.109562	0.130479	0.125411	0.0801933	0.10894	0.0947322	0.0709548	0.131295	0.0880982	0.0636076	0.100217	0.101405	0.11249	0.0411633	0.143251	0.093636	0.108704	0.170871	0.12793	0.0956404	0.104507	0.111038	0.104013	0.0917987	0.135138	0.12098	0.0770541	0.127235
PF00704	0.125315	0.0513057	0.145836	0.179208	0.101272	0.101578	0.0996439	0.0983599	0.15843	0.0955408	0.0974972	0.0430169	0.140134	0.0941861	0.076304	0.0703768	0.11646	0.0836772	0.0867616	0.111616	0.147298	0.12685	0.0890863	0.166769	0.124332	0.151424	0.0881332	0.125956	0.117924	0.147917	0.120615	0.138856	0.122972	0.0580064	0.0660962	0.156081	0.0858853	0.086709	0.0692166	0.0822024	0.0677178	0.0884877	0.0969734	0.111536	0.167455	0.119449	0.10703	0.100549	0.0944847
PF10127	0.110412	0.212152	0.0837779	0.142915	0.178277	0.20277	0.0505334	0.134549	0.0580157	0.0801319	0.0919818	0.0837184	0.193709	0.111826	0.078074	0.0883624	0.162581	0.116164	0.103293	0.110432	0.12004	0.052782	0.0593534	0.09164	0.113251	0.142267	0.0948701	0.090347	0.126723	0.149646	0.129968	0.137896	0.112576	0.0875496	0.12212	0.0986864	0.152908	0.112045	0.112071	0.157042	0.0646766	0.0725196	0.118451	0.112617	0.0864928	0.0866774	0.126533	0.150169	0.0620247
PF13156	0.102011	0.106445	0.110382	0.140873	0.0893164	0.0980187	0.174354	0.0642248	0.12566	0.104403	0.128398	0.122708	0.0775414	0.125314	0.160856	0.0950482	0.166864	0.0894419	0.0924409	0.0577592	0.112206	0.128615	0.194088	0.0430485	0.101764	0.111753	0.145992	0.117319	0.102096	0.060301	0.0383065	0.118609	0.196257	0.0846053	0.0965026	0.101921	0.126161	0.0828769	0.0820652	0.116614	0.0792641	0.0976728	0.106265	0.0870353	0.113311	0.101281	0.0980652	0.0877464	0.148842
PF00201	0.121167	0.130938	0.0835115	0.0916633	0.146174	0.0777377	0.0479207	0.103634	0.128322	0.0781444	0.0809925	0.0618881	0.0733192	0.123103	0.0998558	0.133523	0.0778613	0.0625856	0.123278	0.125045	0.0919928	0.0257906	0.124527	0.174298	0.049022	0.0982521	0.114496	0.125759	0.126447	0.0939944	0.195888	0.0770443	0.112573	0.0724059	0.153648	0.13607	0.0985325	0.0988372	0.0826132	0.0844487	0.0660063	0.092734	0.137056	0.0817182	0.16074	0.123369	0.0994751	0.0729917	0.0812549
PF13240	0.136512	0.055946	0.118758	0.0948461	0.0911139	0.126088	0.141234	0.165952	0.0994291	0.110514	0.117263	0.0570887	0.0845872	0.0608608	0.101754	0.0772924	0.0509938	0.0618431	0.12132	0.104141	0.0751278	0.0794976	0.0927563	0.0940368	0.123075	0.133346	0.144	0.0759406	0.0820268	0.0451999	0.0988502	0.173033	0.0812437	0.0717717	0.0927845	0.109744	0.1191	0.0918906	0.141328	0.109121	0.132925	0.081833	0.196067	0.172106	0.0707564	0.107424	0.186918	0.114978	0.0978917
PF09234	0.132813	0.0842923	0.168824	0.173072	0.169921	0.0892889	0.116086	0.167539	0.0972319	0.11852	0.0859487	0.170544	0.126196	0.0642894	0.0936439	0.12523	0.124401	0.0996109	0.0721269	0.0970092	0.0882198	0.116324	0.0928801	0.0914313	0.104958	0.0630521	0.086013	0.139693	0.100969	0.102027	0.144939	0.06882	0.127185	0.0954982	0.108057	0.0789328	0.0899409	0.092426	0.133942	0.0872487	0.083907	0.133311	0.0749411	0.0633899	0.151057	0.0711686	0.120592	0.107225	0.0943461
PF10620	0.118508	0.116373	0.0633054	0.114027	0.0538982	0.122665	0.130458	0.111022	0.0966856	0.0558567	0.130094	0.060056	0.074522	0.0778303	0.101235	0.0859922	0.138164	0.221567	0.0585805	0.139338	0.086077	0.0993476	0.173737	0.107778	0.124032	0.145593	0.151435	0.0641848	0.257388	0.168727	0.110946	0.0572066	0.157555	0.0853404	0.0743843	0.136572	0.160299	0.0828645	0.113563	0.0667957	0.108604	0.203767	0.109299	0.0812951	0.0743836	0.103281	0.111807	0.0570449	0.090331
PF03073	0.131278	0.0981188	0.105913	0.0972068	0.135268	0.204017	0.0323361	0.0386306	0.0424348	0.157548	0.0703359	0.118941	0.0973168	0.11425	0.0923656	0.0746472	0.107188	0.0861373	0.140944	0.113194	0.127168	0.0993769	0.0913219	0.0671969	0.127198	0.091383	0.0864006	0.066761	0.138628	0.0927423	0.176224	0.0465861	0.103474	0.0724357	0.139077	0.0561143	0.0392579	0.127893	0.116199	0.111164	0.133817	0.175188	0.116055	0.0530158	0.0780082	0.182554	0.177207	0.0885036	0.0500267
PF06779	0.114619	0.12184	0.103071	0.109645	0.104292	0.160805	0.121583	0.172825	0.100479	0.0811021	0.116449	0.0570922	0.098038	0.114234	0.130875	0.104471	0.0620933	0.125865	0.121712	0.108673	0.118375	0.0945311	0.104118	0.11046	0.120298	0.0646934	0.0881356	0.0928461	0.0866813	0.11583	0.0871379	0.0967369	0.104739	0.050506	0.0782406	0.112401	0.0959402	0.184203	0.169946	0.0954968	0.114115	0.118775	0.0597529	0.221726	0.100616	0.0540704	0.067983	0.0946195	0.115475
PF14264	0.119062	0.105751	0.127652	0.0752077	0.0640546	0.0859484	0.0566918	0.0839813	0.103524	0.103644	0.0804682	0.0841486	0.112547	0.107483	0.110825	0.120392	0.0781142	0.0736334	0.100368	0.138272	0.113865	0.137402	0.200485	0.116026	0.160701	0.129234	0.158204	0.0900231	0.191268	0.224089	0.0656428	0.0823983	0.167354	0.107309	0.0724252	0.0965209	0.0694216	0.14776	0.0803263	0.0761928	0.105819	0.122564	0.103949	0.0908297	0.0860975	0.105381	0.0792731	0.0715075	0.136758
PF17426	0.074816	0.143141	0.111183	0.204829	0.0694654	0.154676	0.102717	0.0954925	0.100537	0.111376	0.0839589	0.0826534	0.0935318	0.104714	0.075233	0.0479076	0.103215	0.132676	0.0775085	0.102068	0.107679	0.0836588	0.179224	0.0462961	0.102276	0.0853474	0.0826158	0.0833357	0.105076	0.0946254	0.116484	0.058686	0.0715755	0.0734419	0.115369	0.100598	0.11393	0.0842344	0.129478	0.123393	0.0637029	0.0646231	0.0937744	0.168756	0.198619	0.078194	0.0747372	0.113276	0.10688
PF13708	0.128118	0.145456	0.197869	0.0567256	0.094207	0.0554895	0.080072	0.119279	0.0518311	0.0723687	0.123679	0.0370751	0.0987567	0.119523	0.069872	0.175327	0.0832581	0.365101	0.0763547	0.0509442	0.122229	0.0891446	0.0715189	0.135554	0.0866882	0.0751861	0.206435	0.0433742	0.0640499	0.181827	0.0786267	0.247283	0.150685	0.107498	0.152249	0.097859	0.154447	0.0867715	0.0614091	0.0814488	0.0759222	0.0553522	0.090764	0.0517535	0.0278626	0.19988	0.19098	0.0630982	0.002
PF07799	0.0965928	0.113115	0.0982678	0.099828	0.11868	0.085672	0.0571856	0.0831538	0.0969093	0.0894006	0.144676	0.169645	0.0698386	0.0994779	0.10957	0.063868	0.12811	0.162532	0.121994	0.076363	0.0405064	0.0961253	0.0927568	0.0836978	0.0999715	0.0767313	0.0651473	0.130352	0.0861146	0.0866884	0.0636758	0.105667	0.0861364	0.0814447	0.096339	0.0691939	0.12513	0.11224	0.107988	0.0336079	0.119905	0.0851548	0.0895807	0.133761	0.132563	0.0871114	0.110339	0.101671	0.124447
PF11136	0.0872279	0.11294	0.0360426	0.114038	0.0938106	0.131331	0.0682012	0.0926263	0.123417	0.106111	0.115958	0.0815094	0.106899	0.124705	0.0757764	0.0685813	0.0953483	0.0983146	0.119081	0.120151	0.0410946	0.107954	0.165779	0.138842	0.101413	0.160615	0.105217	0.0988467	0.141405	0.0950651	0.103282	0.0762296	0.0910691	0.0624584	0.0686811	0.110414	0.0833921	0.133427	0.0963188	0.148001	0.0662083	0.101542	0.117088	0.177329	0.116031	0.104839	0.0722961	0.118059	0.0987057
PF13280	0.112181	0.0930593	0.0837625	0.0943407	0.145382	0.065478	0.0479218	0.101072	0.0850785	0.119666	0.0833185	0.0955971	0.131521	0.120845	0.192785	0.0686006	0.139386	0.0547702	0.10325	0.139426	0.137967	0.108262	0.0601772	0.093655	0.0799389	0.0746392	0.138512	0.0771476	0.0786885	0.0947727	0.0611827	0.126589	0.106201	0.129944	0.135554	0.119567	0.151958	0.0984314	0.0629438	0.0916156	0.0875231	0.123338	0.0736432	0.192767	0.117773	0.11528	0.0609688	0.0998964	0.0675151
PF13852	0.0670228	0.151835	0.0920306	0.0929368	0.107667	0.087886	0.0504422	0.114368	0.0441099	0.119856	0.221511	0.27498	0.137469	0.0775521	0.104443	0.106858	0.0329007	0.114326	0.0952358	0.150212	0.0632539	0.0663956	0.0704059	0.0745533	0.0284467	0.120205	0.110963	0.123668	0.160709	0.181645	0.195163	0.070656	0.113117	0.0855712	0.223012	0.0290461	0.177767	0.0805713	0.0801995	0.0726392	0.0751326	0.0622428	0.0277587	0.12319	0.102967	0.168264	0.157064	0.0771399	0.240684
PF04107	0.152263	0.135396	0.0713465	0.0744726	0.166541	0.0697243	0.115138	0.0837264	0.186187	0.111035	0.0770367	0.136024	0.0882931	0.0359295	0.0711679	0.0755404	0.147189	0.102501	0.103924	0.0908804	0.120718	0.204253	0.0957813	0.0957455	0.109749	0.130793	0.145165	0.0895188	0.163845	0.101509	0.135783	0.0970504	0.0536325	0.165867	0.198608	0.11714	0.0675523	0.0816579	0.0931335	0.0651614	0.105901	0.0805653	0.0964509	0.100478	0.136439	0.119147	0.129334	0.117557	0.0959687
PF06635	0.139348	0.0862014	0.14082	0.152836	0.103032	0.157966	0.118933	0.111098	0.0712369	0.0636439	0.157707	0.14	0.116618	0.156992	0.0511147	0.108196	0.0805677	0.0619833	0.168598	0.114604	0.139607	0.128275	0.105927	0.0721837	0.157792	0.0847911	0.0432598	0.052952	0.0816263	0.0859052	0.0694639	0.103397	0.120316	0.152193	0.0877152	0.106015	0.0718846	0.0807494	0.0650108	0.124271	0.0688016	0.1194	0.100346	0.173119	0.194643	0.0921594	0.0944223	0.157579	0.0632474
PF00665	0.115762	0.156127	0.0840646	0.0919757	0.101686	0.0955628	0.073063	0.0781883	0.0968898	0.103537	0.0916996	0.104698	0.0982162	0.132407	0.0778559	0.10657	0.142212	0.11971	0.116311	0.110948	0.129716	0.0979956	0.0772004	0.112669	0.132363	0.144952	0.0773493	0.122332	0.165545	0.0612372	0.0846312	0.084069	0.117208	0.0921363	0.0965843	0.115414	0.112743	0.0712968	0.124876	0.0491813	0.070229	0.116138	0.110522	0.111696	0.13465	0.136136	0.114049	0.138822	0.123641
PF07411	0.0877747	0.0746084	0.124621	0.0252442	0.0454596	0.078517	0.0569478	0.10741	0.0796283	0.0408814	0.259457	0.0858526	0.206661	0.0927236	0.0855767	0.159808	0.093183	0.0364949	0.097081	0.16659	0.0790634	0.148875	0.0562707	0.097709	0.0858694	0.151082	0.19494	0.0415933	0.0558531	0.106853	0.0745187	0.124959	0.0484043	0.141517	0.09154	0.0602637	0.0248339	0.0716011	0.0654865	0.0548833	0.130782	0.0519725	0.188276	0.0545507	0.162226	0.129156	0.167912	0.0690159	0.100827
PF03389	0.0984152	0.0415434	0.0866715	0.0700861	0.04539	0.0669	0.106991	0.102354	0.0775737	0.0877615	0.105561	0.120613	0.1512	0.0809023	0.146527	0.118829	0.111147	0.0851488	0.158565	0.155813	0.095248	0.0873746	0.0696117	0.12571	0.0710873	0.112041	0.143289	0.0985486	0.108091	0.0634832	0.137481	0.143519	0.0795609	0.0879395	0.0990896	0.0982563	0.0841591	0.128156	0.145779	0.0592576	0.123014	0.103547	0.0838906	0.126522	0.0672803	0.129751	0.145081	0.0767271	0.0906331
PF14090	0.0818772	0.0649697	0.0886441	0.0659161	0.119245	0.0938931	0.0485283	0.0841554	0.0962829	0.0848537	0.101785	0.0794362	0.109038	0.0722639	0.0654614	0.196504	0.107638	0.0870232	0.12568	0.114591	0.0901877	0.0932114	0.119898	0.128975	0.0682195	0.127141	0.0782825	0.110543	0.102269	0.094271	0.116658	0.0884721	0.0846203	0.114619	0.0934276	0.144552	0.128671	0.145941	0.0510288	0.0924926	0.063501	0.108373	0.0614774	0.126579	0.0690192	0.0445802	0.098858	0.126486	0.111832
PF05860	0.0343578	0.130114	0.149988	0.122753	0.0860367	0.0947746	0.0666358	0.0709143	0.0932055	0.0487024	0.0891534	0.0586729	0.155261	0.0912713	0.138229	0.106851	0.106155	0.0834693	0.0834275	0.107334	0.0963524	0.0867001	0.0675784	0.162147	0.124349	0.0627784	0.0995432	0.0802478	0.0855207	0.0756499	0.155116	0.0889113	0.0772455	0.0771218	0.0925952	0.140243	0.0694507	0.0558042	0.100886	0.0874396	0.0799735	0.0901605	0.084966	0.145095	0.0678348	0.121676	0.15219	0.134112	0.0619588
PF14863	0.0330263	0.0505973	0.0750034	0.154359	0.103387	0.0779539	0.066318	0.0392935	0.139405	0.109123	0.0637565	0.0700008	0.128795	0.122798	0.083944	0.113673	0.0786303	0.0903145	0.0473668	0.121125	0.162978	0.149175	0.183497	0.180965	0.188174	0.0758184	0.102294	0.0872889	0.0369389	0.0990543	0.132121	0.110422	0.160136	0.110976	0.083641	0.165036	0.170822	0.0427106	0.114914	0.0853308	0.122372	0.0727502	0.085746	0.0590201	0.0945097	0.177833	0.0487342	0.0986699	0.0661767
PF05394	0.09011	0.0940487	0.069995	0.136406	0.0941538	0.0697435	0.10087	0.0779553	0.100326	0.0878103	0.190135	0.104149	0.1394	0.157203	0.0825692	0.0932974	0.0844371	0.0626284	0.0881623	0.103899	0.0758788	0.109988	0.10014	0.131433	0.0932119	0.108936	0.0821045	0.0808067	0.0866197	0.0864462	0.104816	0.0761489	0.0977399	0.142309	0.120488	0.135696	0.125783	0.0979805	0.138437	0.0742362	0.101212	0.0945986	0.0617566	0.089502	0.0474058	0.123565	0.145948	0.110913	0.117151
PF11431	0.165419	0.123946	0.068133	0.0417584	0.162258	0.0787921	0.10968	0.131055	0.106737	0.109159	0.104114	0.157109	0.0979908	0.0962078	0.10943	0.0840588	0.17831	0.126661	0.0592022	0.0678201	0.11199	0.126535	0.174223	0.0660526	0.073413	0.115263	0.079423	0.188607	0.0781766	0.0979875	0.0793137	0.148464	0.125681	0.169346	0.0940088	0.115286	0.0719097	0.0651542	0.0703471	0.127878	0.193002	0.102525	0.0432223	0.100158	0.117614	0.108826	0.105617	0.0998341	0.126466
PF02366	0.172378	0.0402389	0.079763	0.097533	0.0903935	0.100259	0.10261	0.0465357	0.129125	0.153477	0.140435	0.074401	0.129411	0.11084	0.0812785	0.0877375	0.114344	0.0757716	0.107692	0.0821378	0.115962	0.0954817	0.0770461	0.107454	0.0972512	0.218483	0.0957282	0.11609	0.115124	0.068164	0.108769	0.128509	0.134014	0.0880816	0.11871	0.066489	0.0848533	0.129103	0.0783145	0.0997423	0.0486845	0.0895734	0.133947	0.0871606	0.091031	0.122208	0.0827178	0.154596	0.121501
PF11379	0.0904579	0.124617	0.106021	0.0522679	0.117715	0.110658	0.10618	0.0921206	0.0926479	0.0772334	0.0912547	0.122746	0.084744	0.0904271	0.118188	0.0898321	0.087	0.139595	0.0790356	0.0973059	0.118395	0.146429	0.108746	0.0550684	0.0739535	0.145706	0.130673	0.0907488	0.115155	0.156781	0.0833712	0.125461	0.103331	0.0895443	0.105652	0.174702	0.127564	0.100339	0.0610716	0.0695646	0.0783277	0.0409259	0.176987	0.144138	0.172266	0.118324	0.0984723	0.026955	0.165184
PF16263	0.117866	0.102599	0.0843503	0.128842	0.0729874	0.0810178	0.0929249	0.0597709	0.0868681	0.15684	0.0595867	0.124811	0.0785956	0.102376	0.104684	0.144845	0.094787	0.0756168	0.0390884	0.0808515	0.0645325	0.129796	0.146315	0.14468	0.0927423	0.0408366	0.0684496	0.0638909	0.113869	0.104404	0.108275	0.123935	0.125676	0.0692903	0.097211	0.0910672	0.118499	0.0699738	0.092156	0.089308	0.066996	0.2028	0.214536	0.0511352	0.110459	0.101502	0.0632225	0.140041	0.100718
PF09589	0.193153	0.0734672	0.166041	0.0558269	0.084722	0.0714607	0.151742	0.0700766	0.130483	0.132824	0.0537123	0.067142	0.0437265	0.0648972	0.061429	0.14834	0.0762074	0.0875976	0.0858935	0.0913595	0.122784	0.0802927	0.147929	0.099137	0.085884	0.0852714	0.0669647	0.187547	0.136661	0.115272	0.0994816	0.0735898	0.126942	0.0647751	0.0610877	0.068243	0.154296	0.128806	0.17944	0.0779611	0.0976643	0.0930494	0.159382	0.0644258	0.174807	0.120252	0.069797	0.0915932	0.0912661
PF12476	0.125729	0.125043	0.131419	0.0937864	0.137346	0.0892734	0.0887187	0.120267	0.057092	0.0333547	0.129036	0.0573152	0.0809298	0.108623	0.0959143	0.10548	0.0934413	0.151083	0.0588914	0.0818375	0.0708097	0.093032	0.102102	0.227839	0.126459	0.0963118	0.0612006	0.0692529	0.0953764	0.0916579	0.0961283	0.0844272	0.20626	0.104273	0.0432282	0.137116	0.128897	0.0794901	0.0531122	0.0654285	0.0811747	0.103223	0.0853997	0.112372	0.0934956	0.0955481	0.128645	0.092906	0.0416859
PF11300	0.0689818	0.0455164	0.089478	0.101924	0.0892263	0.146521	0.100559	0.0598479	0.0899208	0.130178	0.112202	0.10735	0.109904	0.101755	0.132811	0.0731414	0.118521	0.0841839	0.084746	0.0846814	0.120572	0.0970741	0.153122	0.0701574	0.0932323	0.110212	0.0816398	0.0652356	0.0983918	0.0912402	0.100688	0.156175	0.130938	0.0737621	0.101655	0.105414	0.118634	0.0695814	0.139571	0.116141	0.108957	0.0635758	0.115729	0.116263	0.184527	0.157262	0.103431	0.153652	0.124022
[truncated: 4,950 more rows]
[truncated: 52 more columns]
