# Supplementary material for: A metabolic and physiological design study of Pseudomonas putida KT2440 capable of anaerobic respiration
Source: BMC Microbiol. 2021 Jan 6;21:9. doi: 10.1186/s12866-020-02058-1 (PMC7789669; doi:10.1186/s12866-020-02058-1)
Supplement: Supplementary file 16 — Additional file 16: DataS10. With anaerobic cultivation Analysis 5. [file 12866_2020_2058_MOESM16_ESM.xlsx]

## Sheet: Survivalexp vitmix RAW Feb 2018
Survival experiment											Averages/Stdev Technical replicates
Subject:		Anaerobic survival after aerobic inoculation of recombinant strains									Averages/stdev Biological replicates
		DeBont+ 6g/l Gluconic Acid - vitamin mix - Kanamycin
Inoculation date		07-02-2018
Inoculation OD600		0.1	BW25113 2213F -
Inoculated			Blank	2213F -		2213F A		2213F APR
				p+0	p+3	p+0	p+3	p+0		p+3
T0	2017-10-30
Sample	Dilution:		10^0					AVERAGE	STDEV	10^-1					AVERAGE	STDEV	10^-2					AVERAGE	STDEV	10^-3					AVERAGE	STDEV	10^-4					AVERAGE	STDEV	10^-5					AVERAGE	STDEV	10^-6
Blank	1		0	0	0	0	0	0	0	0	0	0	0	0	0	0	0	0	0	0	0	0	0	0	0	0	0	0	0	0	0	0	0	0	0	0	0	0	0	0	0	0	0	0	0	0	0	0	0
	2		0	0	0	0	0	0	0	0	0	0	0	0	0	0	0	0	0	0	0	0	0	0	0	0	0	0	0	0	0	0	0	0	0	0	0	0	0	0	0	0	0	0	0	0	0	0	0
	3		0	0	0	0	0	0	0	0	0	0	0	0	0	0	0	0	0	0	0	0	0	0	0	0	0	0	0	0	0	0	0	0	0	0	0	0	0	0	0	0	0	0	0	0	0	0	0
								0							0							0							0							0							0
								0							0							0							0							0							0
BW25113 -	1		NA	NA	NA	NA	NA	#DIV/0!	#DIV/0!	NA	NA	NA	NA	NA	#DIV/0!	#DIV/0!	NA	NA	NA	NA	NA	#DIV/0!	#DIV/0!	NA	NA	NA	NA	NA	#DIV/0!	#DIV/0!	NA	NA	NA	NA	NA	#DIV/0!	#DIV/0!	38	37	32	40	35	36.4	3.04959	6	4	3	5	4
pS2213 -	2		NA	NA	NA	NA	NA	#DIV/0!	#DIV/0!	NA	NA	NA	NA	NA	#DIV/0!	#DIV/0!	NA	NA	NA	NA	NA	#DIV/0!	#DIV/0!	NA	NA	NA	NA	NA	#DIV/0!	#DIV/0!	NA	NA	NA	NA	NA	#DIV/0!	#DIV/0!	46	37	37	36	32	37.6	5.12835	8	3	2	5	9
	3		NA	NA	NA	NA	NA	#DIV/0!	#DIV/0!	NA	NA	NA	NA	NA	#DIV/0!	#DIV/0!	NA	NA	NA	NA	NA	#DIV/0!	#DIV/0!	NA	NA	NA	NA	NA	#DIV/0!	#DIV/0!	NA	NA	NA	NA	NA	#DIV/0!	#DIV/0!	44	50	49	46	33	44.4	6.80441	6	8	4	4	4
average								#DIV/0!							#DIV/0!							#DIV/0!							#DIV/0!							#DIV/0!							39.4667
stdev								#DIV/0!							#DIV/0!							#DIV/0!							#DIV/0!							#DIV/0!							14.9824
pS2213 -	1		NA	NA	NA	NA	NA	#DIV/0!	#DIV/0!	NA	NA	NA	NA	NA	#DIV/0!	#DIV/0!	NA	NA	NA	NA	NA	#DIV/0!	#DIV/0!	NA	NA	NA	NA	NA	#DIV/0!	#DIV/0!	NA	NA	NA	NA	NA	#DIV/0!	#DIV/0!	58	62	61	64	57	60.4	2.88097	7	8	7	3	9
p+0	2		NA	NA	NA	NA	NA	#DIV/0!	#DIV/0!	NA	NA	NA	NA	NA	#DIV/0!	#DIV/0!	NA	NA	NA	NA	NA	#DIV/0!	#DIV/0!	NA	NA	NA	NA	NA	#DIV/0!	#DIV/0!	NA	NA	NA	NA	NA	#DIV/0!	#DIV/0!	76	66	60	69	61	66.4	6.50385	7	6	10	7	10
	3		NA	NA	NA	NA	NA	#DIV/0!	#DIV/0!	NA	NA	NA	NA	NA	#DIV/0!	#DIV/0!	NA	NA	NA	NA	NA	#DIV/0!	#DIV/0!	NA	NA	NA	NA	NA	#DIV/0!	#DIV/0!	NA	NA	NA	NA	NA	#DIV/0!	#DIV/0!	51	45	46	52	45	47.8	3.42053	3	4	5	4	8
average								#DIV/0!							#DIV/0!							#DIV/0!							#DIV/0!							#DIV/0!							58.2
stdev								#DIV/0!							#DIV/0!							#DIV/0!							#DIV/0!							#DIV/0!							12.8053
pS2213 A	1		NA	NA	NA	NA	NA	#DIV/0!	#DIV/0!	NA	NA	NA	NA	NA	#DIV/0!	#DIV/0!	NA	NA	NA	NA	NA	#DIV/0!	#DIV/0!	NA	NA	NA	NA	NA	#DIV/0!	#DIV/0!	NA	NA	NA	NA	NA	#DIV/0!	#DIV/0!	32	38	42	43	40	39	4.3589	4	6	3	3	1
p+0	2		NA	NA	NA	NA	NA	#DIV/0!	#DIV/0!	NA	NA	NA	NA	NA	#DIV/0!	#DIV/0!	NA	NA	NA	NA	NA	#DIV/0!	#DIV/0!	NA	NA	NA	NA	NA	#DIV/0!	#DIV/0!	NA	NA	NA	NA	NA	#DIV/0!	#DIV/0!	40	49	39	55	45	45.6	6.61816	7	6	5	4	4
	3		NA	NA	NA	NA	NA	#DIV/0!	#DIV/0!	NA	NA	NA	NA	NA	#DIV/0!	#DIV/0!	NA	NA	NA	NA	NA	#DIV/0!	#DIV/0!	NA	NA	NA	NA	NA	#DIV/0!	#DIV/0!	NA	NA	NA	NA	NA	#DIV/0!	#DIV/0!	45	54	48	47	50	48.8	3.42053	5	8	5	3	6
average								#DIV/0!							#DIV/0!							#DIV/0!							#DIV/0!							#DIV/0!							44.4667
stdev								#DIV/0!							#DIV/0!							#DIV/0!							#DIV/0!							#DIV/0!							14.3976
p+3	1		NA	NA	NA	NA	NA	#DIV/0!	#DIV/0!	NA	NA	NA	NA	NA	#DIV/0!	#DIV/0!	NA	NA	NA	NA	NA	#DIV/0!	#DIV/0!	NA	NA	NA	NA	NA	#DIV/0!	#DIV/0!	NA	NA	NA	NA	NA	#DIV/0!	#DIV/0!	53	55	61	55	54	55.6	3.1305	6	8	10	3	10
	2		NA	NA	NA	NA	NA	#DIV/0!	#DIV/0!	NA	NA	NA	NA	NA	#DIV/0!	#DIV/0!	NA	NA	NA	NA	NA	#DIV/0!	#DIV/0!	NA	NA	NA	NA	NA	#DIV/0!	#DIV/0!	NA	NA	NA	NA	NA	#DIV/0!	#DIV/0!	40	39	32	51	41	40.6	6.80441	2	5	2	5	7
	3		NA	NA	NA	NA	NA	#DIV/0!	#DIV/0!	NA	NA	NA	NA	NA	#DIV/0!	#DIV/0!	NA	NA	NA	NA	NA	#DIV/0!	#DIV/0!	NA	NA	NA	NA	NA	#DIV/0!	#DIV/0!	NA	NA	NA	NA	NA	#DIV/0!	#DIV/0!	41	45	53	36	40	43	6.44205	4	7	7	6	2
average								#DIV/0!							#DIV/0!							#DIV/0!							#DIV/0!							#DIV/0!							46.4
stdev								#DIV/0!							#DIV/0!							#DIV/0!							#DIV/0!							#DIV/0!							16.377
pS2213 APR	1		NA	NA	NA	NA	NA	#DIV/0!	#DIV/0!	NA	NA	NA	NA	NA	#DIV/0!	#DIV/0!	NA	NA	NA	NA	NA	#DIV/0!	#DIV/0!	NA	NA	NA	NA	NA	#DIV/0!	#DIV/0!	NA	NA	NA	NA	NA	#DIV/0!	#DIV/0!	55	51	63	63	53	57	5.65685	4	11	5	6	6
p+0	2		NA	NA	NA	NA	NA	#DIV/0!	#DIV/0!	NA	NA	NA	NA	NA	#DIV/0!	#DIV/0!	NA	NA	NA	NA	NA	#DIV/0!	#DIV/0!	NA	NA	NA	NA	NA	#DIV/0!	#DIV/0!	NA	NA	NA	NA	NA	#DIV/0!	#DIV/0!	48	55	49	53	44	49.8	4.32435	11	4	8	4	7
	3		NA	NA	NA	NA	NA	#DIV/0!	#DIV/0!	NA	NA	NA	NA	NA	#DIV/0!	#DIV/0!	NA	NA	NA	NA	NA	#DIV/0!	#DIV/0!	NA	NA	NA	NA	NA	#DIV/0!	#DIV/0!	NA	NA	NA	NA	NA	#DIV/0!	#DIV/0!	55	42	53	46	39	47	6.89202	10	4	3	4	4
average								#DIV/0!							#DIV/0!							#DIV/0!							#DIV/0!							#DIV/0!							51.2667
stdev								#DIV/0!							#DIV/0!							#DIV/0!							#DIV/0!							#DIV/0!							16.8732
p+3	1		NA	NA	NA	NA	NA	#DIV/0!	#DIV/0!	NA	NA	NA	NA	NA	#DIV/0!	#DIV/0!	NA	NA	NA	NA	NA	#DIV/0!	#DIV/0!	NA	NA	NA	NA	NA	#DIV/0!	#DIV/0!	NA	NA	NA	NA	NA	#DIV/0!	#DIV/0!	87	79	70	59	81	75.2	10.9179	10	15	11	9	17
	2		NA	NA	NA	NA	NA	#DIV/0!	#DIV/0!	NA	NA	NA	NA	NA	#DIV/0!	#DIV/0!	NA	NA	NA	NA	NA	#DIV/0!	#DIV/0!	NA	NA	NA	NA	NA	#DIV/0!	#DIV/0!	NA	NA	NA	NA	NA	#DIV/0!	#DIV/0!	58	47	48	48	54	51	4.79583	10	6	9	5	7
	3		NA	NA	NA	NA	NA	#DIV/0!	#DIV/0!	NA	NA	NA	NA	NA	#DIV/0!	#DIV/0!	NA	NA	NA	NA	NA	#DIV/0!	#DIV/0!	NA	NA	NA	NA	NA	#DIV/0!	#DIV/0!	NA	NA	NA	NA	NA	#DIV/0!	#DIV/0!	82	70	56	69	58	67	10.4881	5	6	12	7	8
average								#DIV/0!							#DIV/0!							#DIV/0!							#DIV/0!							#DIV/0!							64.4
stdev								#DIV/0!							#DIV/0!							#DIV/0!							#DIV/0!							#DIV/0!							26.2018
T4	2018-02-12
Sample	Dilution:		10^0					AVERAGE	STDEV	10^-1					AVERAGE	STDEV	10^-2					AVERAGE	STDEV	10^-3					AVERAGE	STDEV	10^-4					AVERAGE	STDEV	10^-5					AVERAGE	STDEV	10^-6
Blank	1		0	0	0	0	0	0	0	0	0	0	0	0	0	0	0	0	0	0	0	0	0	0	0	0	0	0	0	0	0	0	0	0	0	0	0	0	0	0	0	0	0	0	0	0	0	0	0
	2		0	0	0	0	0	0	0	0	0	0	0	0	0	0	0	0	0	0	0	0	0	0	0	0	0	0	0	0	0	0	0	0	0	0	0	0	0	0	0	0	0	0	0	0	0	0	0
	3		0	0	0	0	0	0	0	0	0	0	0	0	0	0	0	0	0	0	0	0	0	0	0	0	0	0	0	0	0	0	0	0	0	0	0	0	0	0	0	0	0	0	0	0	0	0	0
								0							0							0							0							0							0
								0							0							0							0							0							0
BW25113 -	1		NA	NA	NA	NA	NA	#DIV/0!	#DIV/0!	NA	NA	NA	NA	NA	#DIV/0!	#DIV/0!	NA	NA	NA	NA	NA	#DIV/0!	#DIV/0!	NA	NA	NA	NA	NA	#DIV/0!	#DIV/0!	NA	NA	NA	NA	NA	#DIV/0!	#DIV/0!	NA	NA	NA	NA	NA	#DIV/0!	#DIV/0!	72	64	65	66	39
pS2213 -	2		NA	NA	NA	NA	NA	#DIV/0!	#DIV/0!	NA	NA	NA	NA	NA	#DIV/0!	#DIV/0!	NA	NA	NA	NA	NA	#DIV/0!	#DIV/0!	NA	NA	NA	NA	NA	#DIV/0!	#DIV/0!	NA	NA	NA	NA	NA	#DIV/0!	#DIV/0!	90	82	90	86	88	87.2	3.34664	13	21	19	9	11
	3		NA	NA	NA	NA	NA	#DIV/0!	#DIV/0!	NA	NA	NA	NA	NA	#DIV/0!	#DIV/0!	NA	NA	NA	NA	NA	#DIV/0!	#DIV/0!	NA	NA	NA	NA	NA	#DIV/0!	#DIV/0!	NA	NA	NA	NA	NA	#DIV/0!	#DIV/0!	112	96	108	95	99	102	7.58288	14	17	18	12	14
average								#DIV/0!							#DIV/0!							#DIV/0!							#DIV/0!							#DIV/0!							#DIV/0!
stdev								#DIV/0!							#DIV/0!							#DIV/0!							#DIV/0!							#DIV/0!							#DIV/0!
pS2213 -	1		NA	NA	NA	NA	NA	#DIV/0!	#DIV/0!	NA	NA	NA	NA	NA	#DIV/0!	#DIV/0!	NA	NA	NA	NA	NA	#DIV/0!	#DIV/0!	120	119	99	117	106	112.2	9.25743	17	13	14	12	16	14.4	2.07364	1	0	2	2	1	1.2	0.83666	0	0	0	0	0
p+0	2		NA	NA	NA	NA	NA	#DIV/0!	#DIV/0!	NA	NA	NA	NA	NA	#DIV/0!	#DIV/0!	NA	NA	NA	NA	NA	#DIV/0!	#DIV/0!	91	79	79	102	82	86.6	9.91464	7	6	4	16	3	7.2	5.1672	2	1	0	0	1	0.8	0.83666	0	0	0	0	0
	3		NA	NA	NA	NA	NA	#DIV/0!	#DIV/0!	NA	NA	NA	NA	NA	#DIV/0!	#DIV/0!	NA	NA	NA	NA	NA	#DIV/0!	#DIV/0!	101	100	109	100	111	104.2	5.35724	6	19	11	8	7	10.2	5.26308	0	2	2	1	2	1.4	0.894427	0	0	0	0	0
average								#DIV/0!							#DIV/0!							#DIV/0!							101							10.6							1.13333
stdev								#DIV/0!							#DIV/0!							#DIV/0!							24.5293							12.5039							2.56775
pS2213 A	1		NA	NA	NA	NA	NA	#DIV/0!	#DIV/0!	NA	NA	NA	NA	NA	#DIV/0!	#DIV/0!	NA	NA	NA	NA	NA	#DIV/0!	#DIV/0!	61	58	67	68	59	62.6	4.61519	8	8	3	13	5	7.4	3.78153	0	0	1	1	0	0.4	0.547723	0	0	1	0	0
p+0	2		NA	NA	NA	NA	NA	#DIV/0!	#DIV/0!	NA	NA	NA	NA	NA	#DIV/0!	#DIV/0!	119	113	104	111	110	111.4	5.41295	18	13	22	18	9	16	5.04975	0	0	0	0	0	0	0	0	0	0	0	1	0.2	0.447214	0	0	0	0	0
	3		NA	NA	NA	NA	NA	#DIV/0!	#DIV/0!	NA	NA	NA	NA	NA	#DIV/0!	#DIV/0!	NA	NA	NA	NA	NA	#DIV/0!	#DIV/0!	78	72	70	78	62	72	6.63325	5	2	4	5	5	4.2	1.30384	0	0	0	1	1	0.4	0.547723	0	1	0	0	0
average								#DIV/0!							#DIV/0!							#DIV/0!							50.2							3.86667							0.333333
stdev								#DIV/0!							#DIV/0!							#DIV/0!							16.2982							5.08537							1.54266
p+3	1		NA	NA	NA	NA	NA	#DIV/0!	#DIV/0!	NA	NA	NA	NA	NA	#DIV/0!	#DIV/0!	36	45	32	38	34	37	5	1	6	4	3	3	3.4	1.81659	0	0	0	0	1	0.2	0.447214	0	0	0	0	1	0.2	0.447214	0	0	0	0	0
	2		NA	NA	NA	NA	NA	#DIV/0!	#DIV/0!	NA	NA	NA	NA	NA	#DIV/0!	#DIV/0!	NA	NA	NA	NA	NA	#DIV/0!	#DIV/0!	69	70	61	67	77	68.8	5.76194	7	9	10	6	8	8	1.58114	2	0	0	3	1	1.2	1.30384	0	0	0	0	0
	3		NA	NA	NA	NA	NA	#DIV/0!	#DIV/0!	NA	NA	NA	NA	NA	#DIV/0!	#DIV/0!	NA	NA	NA	NA	NA	#DIV/0!	#DIV/0!	49	49	48	49	45	48	1.73205	4	6	8	4	2	4.8	2.28035	0	2	0	1	0	0.6	0.894427	0	0	0	0	0
average								#DIV/0!							#DIV/0!							#DIV/0!							40.0667							4.33333							0.666667
stdev								#DIV/0!							#DIV/0!							#DIV/0!							9.31059							4.3087							2.64548
pS2213 APR	1		NA	NA	NA	NA	NA	#DIV/0!	#DIV/0!	NA	NA	NA	NA	NA	#DIV/0!	#DIV/0!	NA	NA	NA	NA	NA	#DIV/0!	#DIV/0!	NA	NA	NA	NA	NA	#DIV/0!	#DIV/0!	29	31	26	20	17	24.6	5.94138	2	6	4	2	1	3	2	0	1	1	0	0
p+0	2		NA	NA	NA	NA	NA	#DIV/0!	#DIV/0!	NA	NA	NA	NA	NA	#DIV/0!	#DIV/0!	NA	NA	NA	NA	NA	#DIV/0!	#DIV/0!	NA	NA	NA	NA	NA	#DIV/0!	#DIV/0!	75	80	69	85	64	74.6	8.38451	6	8	10	7	8	7.8	1.48324	0	0	0	1	2
	3		NA	NA	NA	NA	NA	#DIV/0!	#DIV/0!	NA	NA	NA	NA	NA	#DIV/0!	#DIV/0!	NA	NA	NA	NA	NA	#DIV/0!	#DIV/0!	NA	NA	NA	NA	NA	#DIV/0!	#DIV/0!	24	38	25	24	30	28.2	6.01664	2	4	3	5	5	3.8	1.30384	0	0	0	0	2
average								#DIV/0!							#DIV/0!							#DIV/0!							#DIV/0!							42.4667							4.86667
stdev								#DIV/0!							#DIV/0!							#DIV/0!							#DIV/0!							20.3425							4.78708
p+3	1		NA	NA	NA	NA	NA	#DIV/0!	#DIV/0!	NA	NA	NA	NA	NA	#DIV/0!	#DIV/0!	97	98	88	70	110	92.6	14.8593	8	8	13	11	10	10	2.12132	0	0	0	1	0	0.2	0.447214	0	0	0	0	0	0	0	0	0	0	0	0
	2		NA	NA	NA	NA	NA	#DIV/0!	#DIV/0!	NA	NA	NA	NA	NA	#DIV/0!	#DIV/0!	NA	NA	NA	NA	NA	#DIV/0!	#DIV/0!	16	13	2	14	7	10.4	5.77062	1	1	2	4	1	1.8	1.30384	0	0	0	0	0	0	0	0	0	0	0	0
	3		NA	NA	NA	NA	NA	#DIV/0!	#DIV/0!	NA	NA	NA	NA	NA	#DIV/0!	#DIV/0!	NA	NA	NA	NA	NA	#DIV/0!	#DIV/0!	52	21	66	63	47	49.8	17.8802	8	8	8	9	4	7.4	1.94936	1	0	0	1	2	0.8	0.83666	0	0	0	0	0
average								#DIV/0!							#DIV/0!							#DIV/0!							23.4							3.13333							0.266667
stdev								#DIV/0!							#DIV/0!							#DIV/0!							25.7721							3.70041							0.83666
	accidentally diluted the first step of 200µl with 90µl saline solution. Therefor, all values were multiplied by 1.8182 to approximate the original number.	1.8182											1.81818
T7	2018-02-15
Sample	Dilution:		10^0					AVERAGE	STDEV	10^-1					AVERAGE	STDEV	10^-2					AVERAGE	STDEV	10^-3					AVERAGE	STDEV	10^-4					AVERAGE	STDEV	10^-5					AVERAGE	STDEV	10^-6
Blank	1		0	0	0	0	0	0	0	0	0	0	0	0	0	0	0	0	0	0	0	0	0	0	0	0	0	0	0	0	0	0	0	0	0	0	0	0	0	0	0	0	0	0	0	0	0	0	0
	2		0	0	0	0	0	0	0	0	0	0	0	0	0	0	0	0	0	0	0	0	0	0	0	0	0	0	0	0	0	0	0	0	0	0	0	0	0	0	0	0	0	0	0	0	0	0	0
	3		0	0	0	0	0	0	0	0	0	0	0	0	0	0	0	0	0	0	0	0	0	0	0	0	0	0	0	0	0	0	0	0	0	0	0	0	0	0	0	0	0	0	0	0	0	0	0
								0							0							0							0							0							0
								0							0							0							0							0							0
BW25113 -	1		NA	NA	NA	NA	NA	#DIV/0!	#DIV/0!	NA	NA	NA	NA	NA	#DIV/0!	#DIV/0!	NA	NA	NA	NA	NA	#DIV/0!	#DIV/0!	NA	NA	NA	NA	NA	#DIV/0!	#DIV/0!	201	189	210	187	185	194.4	10.7145	36	26	28	31	30	30.2	3.76829	2	3	1	3	4
pS2213 -	2		NA	NA	NA	NA	NA	#DIV/0!	#DIV/0!	NA	NA	NA	NA	NA	#DIV/0!	#DIV/0!	NA	NA	NA	NA	NA	#DIV/0!	#DIV/0!	NA	NA	NA	NA	NA	#DIV/0!	#DIV/0!	124	174	180	169	174	164.2	22.8079	40	30	32	24	21	29.4	7.4027	1	2	6	0	2
	3		NA	NA	NA	NA	NA	#DIV/0!	#DIV/0!	NA	NA	NA	NA	NA	#DIV/0!	#DIV/0!	NA	NA	NA	NA	NA	#DIV/0!	#DIV/0!	NA	NA	NA	NA	NA	#DIV/0!	#DIV/0!	NA	NA	NA	NA	NA	#DIV/0!	#DIV/0!	134	NA	NA	NA	NA	134	#DIV/0!	1	5	0	1	5
average								#DIV/0!							#DIV/0!							#DIV/0!							#DIV/0!							#DIV/0!							64.5333
stdev								#DIV/0!							#DIV/0!							#DIV/0!							#DIV/0!							#DIV/0!							#DIV/0!
pS2213 -	1		NA	NA	NA	NA	NA	#DIV/0!	#DIV/0!	50.9096	41.8186	56.3642	58.1824	52.7278	52.0005	6.37667	3.6364	7.2728	7.2728	0	3.6364	4.36368	3.04243	0	0	0	0	1.8182	0.36364	0.813124	0	0	0	0	0	0	0	0	0	0	0	0	0	0	0	0	0	0	0
p+0	2		NA	NA	NA	NA	NA	#DIV/0!	#DIV/0!	207.275	220.002	234.548	227.275	218.184	221.457	10.237	27.273	40.0004	43.6368	34.5458	40.0004	37.0913	6.37667	1.8182	1.8182	7.2728	1.8182	7.2728	4.00004	2.98761	0	0	0	0	0	0	0	0	0	0	0	0	0	0	0	0	0	0	0
	3		NA	NA	NA	NA	NA	#DIV/0!	#DIV/0!	103.637	98.1828	60.0006	100.001	83.6372	89.0918	17.9533	20.0002	20.0002	25.4548	32.7276	23.6366	24.3639	5.23818	0	5.4546	5.4546	3.6364	3.6364	3.6364	2.22683	0	0	0	0	0	0	0	0	0	0	0	0	0	0	0	0	0	0	0
average								#DIV/0!							120.85							21.9396							2.66669							0							0
stdev								#DIV/0!							34.5669							14.6573							6.02756							0							0
pS2213 A	1		NA	NA	NA	NA	NA	#DIV/0!	#DIV/0!	69.0916	78.1826	74.5462	78.1826	52.7278	70.5462	10.633	5.4546	7.2728	5.4546	14.5456	5.4546	7.63644	3.94176	1.8182	0	0	1.8182	0	0.72728	0.995869	0	0	0	0	0	0	0	0	0	0	0	0	0	0	0	0	0	0	0
p+0	2		NA	NA	NA	NA	NA	#DIV/0!	#DIV/0!	74.5462	74.5462	63.637	78.1826	76.3644	73.4553	5.69187	10.9092	5.4546	10.9092	7.2728	7.2728	8.36372	2.43937	1.8182	1.8182	0	0	0	0.72728	0.995869	0	0	0	0	0	0	0	0	0	0	0	0	0	0	0	0	0	0	0
	3		NA	NA	NA	NA	NA	#DIV/0!	#DIV/0!	189.093	156.365	176.365	154.547	156.365	166.547	15.46	21.8184	21.8184	23.6366	16.3638	25.4548	21.8184	3.40154	0	3.6364	0	1.8182	1.8182	1.45456	1.52122	0	0	0	0	0	0	0	0	0	0	0	0	0	0	0	0	0	0	0
average								#DIV/0!							103.516							12.6062							0.969707							0							0
stdev								#DIV/0!							31.7849							9.78268							3.51295							0							0
p+3	1		207.275	212.729	200.002	223.639	225.457	213.82	10.8026	29.0912	27.273	25.4548	20.0002	30.9094	26.5457	4.18581	3.6364	0	1.8182	1.8182	1.8182	1.8182	1.28566	0	1.8182	0	0	0	0.36364	0.813124	0	0	0	0	0	0	0	0	0	0	0	0	0	0	0	0	0	0	0
	2		NA	NA	NA	NA	NA	#DIV/0!	#DIV/0!	85.4554	98.1828	65.4552	81.819	70.9098	80.3644	12.818	5.4546	12.7274	3.6364	1.8182	10.9092	6.90916	4.70629	5.4546	0	0	1.8182	1.8182	1.8182	2.22683	0	0	0	0	0	0	0	0	0	0	0	0	0	0	0	0	0	0	0
	3		NA	NA	NA	NA	NA	#DIV/0!	#DIV/0!	78.1826	103.637	72.728	94.5464	96.3646	89.0918	13.048	5.4546	9.091	7.2728	10.9092	5.4546	7.63644	2.37064	1.8182	0	0	1.8182	0	0.72728	0.995869	0	0	0	0	0	0	0	0	0	0	0	0	0	0	0	0	0	0	0
average								#DIV/0!							65.334							5.4546							0.969707							0							0
stdev								#DIV/0!							30.0518							8.3626							4.03582							0							0
pS2213 APR	1		NA	NA	NA	NA	NA	#DIV/0!	#DIV/0!	160.002	107.274	114.547	132.729	136.365	130.183	20.6348	23.6366	29.0912	27.273	12.7274	12.7274	21.0911	7.88353	0	1.8182	0	1.8182	0	0.72728	0.995869	0	0	0	0	0	0	0	0	0	0	0	0	0	0	0	0	0	0	0
p+0	2		NA	NA	NA	NA	NA	#DIV/0!	#DIV/0!	NA	NA	NA	NA	NA	#DIV/0!	#DIV/0!	52.7278	50.9096	49.0914	52.7278	45.455	50.1823	3.04243	1.8182	3.6364	9.091	1.8182	12.7274	5.81824	4.87874	0	0	0	0	0	0	0	0	0	0	0	0	0	0	0	0	0	0	0
	3		NA	NA	NA	NA	NA	#DIV/0!	#DIV/0!	92.7282	60.0006	76.3644	76.3644	83.6372	77.819	12.0194	7.2728	7.2728	3.6364	5.4546	5.4546	5.81824	1.52122	0	1.8182	0	0	0	0.36364	0.813124	0	0	0	0	0	0	0	0	0	0	0	0	0	0	0	0	0	0	0
average								#DIV/0!							#DIV/0!							25.6972							2.30305							0							0
stdev								#DIV/0!							#DIV/0!							12.4472							6.68774							0							0
p+3	1		NA	NA	NA	NA	NA	#DIV/0!	#DIV/0!	205.457	176.365	209.093	201.82	216.366	201.82	15.2122	32.7276	34.5458	32.7276	32.7276	27.273	32.0003	2.75744	1.8182	1.8182	3.6364	0	1.8182	1.8182	1.28566	0	0	0	0	0	0	0	0	0	0	0	0	0	0	0	0	0	0	0
	2		NA	NA	NA	NA	NA	#DIV/0!	#DIV/0!	NA	NA	NA	NA	NA	#DIV/0!	#DIV/0!	76.3644	67.2734	69.0916	78.1826	60.0006	70.1825	7.34067	5.4546	3.6364	3.6364	1.8182	7.2728	4.36368	2.07307	0	0	0	0	0	0	0	0	0	0	0	0	0	0	0	0	0	0	0
	3		NA	NA	NA	NA	NA	#DIV/0!	#DIV/0!	227.275	205.457	185.456	176.365	183.638	195.638	20.7147	30.9094	20.0002	32.7276	34.5458	38.1822	31.273	6.8515	1.8182	0	9.091	3.6364	3.6364	3.6364	3.40154	0	0	0	0	0	0	0	0	0	0	0	0	0	0	0	0	0	0	0
average								#DIV/0!							#DIV/0!							44.4853							3.27276							0							0
stdev								#DIV/0!							#DIV/0!							16.9496							6.76027							0							0
T11	2018-02-19
Sample	Dilution:		10^0					AVERAGE	STDEV	10^-1					AVERAGE	STDEV	10^-2					AVERAGE	STDEV	10^-3					AVERAGE	STDEV	10^-4					AVERAGE	STDEV	10^-5					AVERAGE	STDEV	10^-6
Blank	1		0	0	0	0	0	0	0	0	0	0	0	0	0	0	0	0	0	0	0	0	0	0	0	0	0	0	0	0	0	0	0	0	0	0	0	0	0	0	0	0	0	0	0	0	0	0	0
	2		0	0	0	0	0	0	0	0	0	0	0	0	0	0	0	0	0	0	0	0	0	0	0	0	0	0	0	0	0	0	0	0	0	0	0	0	0	0	0	0	0	0	0	0	0	0	0
	3		0	0	0	0	0	0	0	0	0	0	0	0	0	0	0	0	0	0	0	0	0	0	0	0	0	0	0	0	0	0	0	0	0	0	0	0	0	0	0	0	0	0	0	0	0	0	0
								0							0							0							0							0							0
								0							0							0							0							0							0
BW25113 -	1		NA	NA	NA	NA	NA	#DIV/0!	#DIV/0!	NA	NA	NA	NA	NA	#DIV/0!	#DIV/0!	NA	NA	NA	NA	NA	#DIV/0!	#DIV/0!	NA	NA	NA	NA	NA	#DIV/0!	#DIV/0!	228	209	232	229	219	223.4	9.39681	31	40	36	33	22	32.4	6.73053	4	4	3	3	1
pS2213 -	2		NA	NA	NA	NA	NA	#DIV/0!	#DIV/0!	NA	NA	NA	NA	NA	#DIV/0!	#DIV/0!	NA	NA	NA	NA	NA	#DIV/0!	#DIV/0!	NA	NA	NA	NA	NA	#DIV/0!	#DIV/0!	219	205	219	221	211	215	6.78233	33	35	31	35	36	34	2	6	1	1	7	3
	3		NA	NA	NA	NA	NA	#DIV/0!	#DIV/0!	NA	NA	NA	NA	NA	#DIV/0!	#DIV/0!	NA	NA	NA	NA	NA	#DIV/0!	#DIV/0!	NA	NA	NA	NA	NA	#DIV/0!	#DIV/0!	209	229	216	228	217	219.8	8.52643	33	26	31	30	36	31.2	3.70135	2	4	6	2	4
average								#DIV/0!							#DIV/0!							#DIV/0!							#DIV/0!							219.4							32.5333
stdev								#DIV/0!							#DIV/0!							#DIV/0!							#DIV/0!							24.7056							12.4319
pS2213 -	1		101	92	86	96	84	91.8	7.01427	3	6	4	3	6	4.4	1.51658	0	1	1	1	1	0.8	0.447214	1	0	5	1	2	1.8	1.92354	0	0	0	0	0	0	0	0	0	0	0	0	0	0	0	0	0	0	0
p+0	2		NA	NA	NA	NA	NA	#DIV/0!	#DIV/0!	53	57	65	45	62	56.4	7.8613	8	6	7	5	6	6.4	1.14018	0	0	0	0	1	0.2	0.447214	0	0	0	0	0	0	0	0	0	0	0	0	0	0	0	0	0	0	0
	3		77	141	117	117	122	114.8	23.3281	20	18	16	15	21	18	2.54951	23	22	28	22	26	24.2	2.68328	1	4	0	1	3	1.8	1.64317	0	0	0	0	1	0.2	0.447214	0	0	0	0	0	0	0	0	0	0	0	0
average								#DIV/0!							26.2667							10.4667							1.26667							0.0666667							0
stdev								#DIV/0!							11.9274							4.27067							4.01392							0.447214							0
pS2213 A	1		159	143	162	168	167	159.8	10.0846	17	10	16	17	12	14.4	3.20936	3	2	0	3	1	1.8	1.30384	2	0	0	0	0	0.4	0.894427	0	0	0	0	0	0	0	0	0	0	0	0	0	0	0	0	0	0	0
p+0	2		NA	NA	NA	NA	NA	#DIV/0!	#DIV/0!	58	55	63	66	71	62.6	6.34823	8	5	11	7	10	8.2	2.38747	0	0	1	0	1	0.4	0.547723	0	0	0	0	0	0	0	0	0	0	0	0	0	0	0	0	0	0	0
	3		NA	NA	NA	NA	NA	#DIV/0!	#DIV/0!	52	64	66	47	55	56.8	8.04363	10	7	4	11	7	7.8	2.77489	0	1	0	0	1	0.4	0.547723	1	0	0	0	0	0.2	0.447214	0	0	0	0	0	0	0	0	0	0	0	0
average								#DIV/0!							44.6							5.93333							0.4							0.0666667							0
stdev								#DIV/0!							17.6012							6.4662							1.98987							0.447214							0
p+3	1		38	36	34	45	66	43.8	13.0843	14	9	7	7	10	9.4	2.88097	1	2	2	5	1	2.2	1.64317	0	0	0	1	0	0.2	0.447214	0	1	0	0	0	0.2	0.447214	0	0	0	0	0	0	0	0	0	0	0	0
	2		NA	NA	NA	NA	NA	#DIV/0!	#DIV/0!	44	55	51	36	27	42.6	11.327	6	4	8	3	4	5	2	0	0	1	0	1	0.4	0.547723	0	0	0	0	0	0	0	0	0	0	0	0	0	0	0	0	0	0	0
	3		NA	NA	NA	NA	NA	#DIV/0!	#DIV/0!	59	35	45	54	55	49.6	9.63328	8	4	7	4	11	6.8	2.94958	1	2	0	0	1	0.8	0.83666	0	0	0	0	0	0	0	0	0	0	0	0	0	0	0	0	0	0	0
average								#DIV/0!							33.8667							4.66667							0.466667							0.0666667							0
stdev								#DIV/0!							23.8412							6.59274							1.8316							0.447214							0
pS2213 APR	1		NA	174	170	113	123	145	31.4854	35	38	29	31	36	33.8	3.70135	6	6	3	7	7	5.8	1.64317	0	0	0	2	0	0.4	0.894427	0	0	0	0	0	0	0	0	0	0	0	0	0	0	0	0	0	0	0
p+0	2		NA	NA	NA	NA	NA	#DIV/0!	#DIV/0!	111	115	133	119	119	119.4	8.29458	13	22	18	6	20	15.8	6.41872	3	0	0	0	2	1	1.41421	0	0	0	0	0	0	0	0	0	0	0	0	0	0	0	0	0	0	0
	3		100	94	104	95	111	100.8	6.97854	14	13	12	18	12	13.8	2.48998	1	1	1	1	0	0.8	0.447214	0	0	0	0	0	0	0	0	0	0	0	0	0	0	0	0	0	0	0	0	0	0	0	0	0	0
average								#DIV/0!							55.6667							7.46667							0.466667							0							0
stdev								#DIV/0!							14.4859							8.5091							2.30864							0							0
p+3	1		NA	NA	NA	NA	NA	#DIV/0!	#DIV/0!	38	35	40	46	32	38.2	5.31037	10	1	7	3	10	6.2	4.08656	1	2	0	0	0	0.6	0.894427	0	0	0	0	0	0	0	0	0	0	0	0	0	0	0	0	0	0	0
	2		NA	NA	NA	NA	NA	#DIV/0!	#DIV/0!	125	129	141	121	136	130.4	8.11172	9	16	17	22	19	16.6	4.82701	0	1	0	0	2	0.6	0.894427	0	0	0	0	0	0	0	0	0	0	0	0	0	0	0	0	0	0	0
	3		NA	NA	NA	NA	NA	#DIV/0!	#DIV/0!	74	72	81	66	62	71	7.34847	12	11	10	11	8	10.4	1.51658	0	1	1	1	1	0.8	0.447214	0	0	0	0	0	0	0	0	0	0	0	0	0	0	0	0	0	0	0
average								#DIV/0!							79.8667							11.0667							0.666667							0							0
stdev								#DIV/0!							20.7706							10.4301							2.23607							0							0
T14	2018-02-22
Sample	Dilution:		10^0					AVERAGE	STDEV	10^-1					AVERAGE	STDEV	10^-2					AVERAGE	STDEV	10^-3					AVERAGE	STDEV	10^-4					AVERAGE	STDEV	10^-5					AVERAGE	STDEV	10^-6
Blank	1		0	0	0	0	0	0	0	0	0	0	0	0	0	0	0	0	0	0	0	0	0	0	0	0	0	0	0	0	0	0	0	0	0	0	0	0	0	0	0	0	0	0	0	0	0	0	0
	2		0	0	0	0	0	0	0	0	0	0	0	0	0	0	0	0	0	0	0	0	0	0	0	0	0	0	0	0	0	0	0	0	0	0	0	0	0	0	0	0	0	0	0	0	0	0	0
	3		0	0	0	0	0	0	0	0	0	0	0	0	0	0	0	0	0	0	0	0	0	0	0	0	0	0	0	0	0	0	0	0	0	0	0	0	0	0	0	0	0	0	0	0	0	0	0
								0							0							0							0							0							0
								0							0							0							0							0							0
BW25113 -	1		NA	NA	NA	NA	NA	#DIV/0!	#DIV/0!	NA	NA	NA	NA	NA	#DIV/0!	#DIV/0!	NA	NA	NA	NA	NA	#DIV/0!	#DIV/0!	NA	NA	NA	NA	NA	#DIV/0!	#DIV/0!	227	184	221	212	196	208	17.7904	37	43	33	35	34	36.4	3.97492	5	1	2	1	3
pS2213 -	2		NA	NA	NA	NA	NA	#DIV/0!	#DIV/0!	NA	NA	NA	NA	NA	#DIV/0!	#DIV/0!	NA	NA	NA	NA	NA	#DIV/0!	#DIV/0!	NA	NA	NA	NA	NA	#DIV/0!	#DIV/0!	224	205	203	203	207	208.4	8.87694	46	39	30	30	42	37.4	7.19722	7	6	5	2	4
	3		NA	NA	NA	NA	NA	#DIV/0!	#DIV/0!	NA	NA	NA	NA	NA	#DIV/0!	#DIV/0!	NA	NA	NA	NA	NA	#DIV/0!	#DIV/0!	NA	NA	NA	NA	NA	#DIV/0!	#DIV/0!	NA	NA	NA	NA	NA	#DIV/0!	#DIV/0!	37	36	28	48	32	36.2	7.49667	5	5	2	6	6
average								#DIV/0!							#DIV/0!							#DIV/0!							#DIV/0!							#DIV/0!							36.6667
stdev								#DIV/0!							#DIV/0!							#DIV/0!							#DIV/0!							#DIV/0!							18.6688
pS2213 -	1		34	34	44	41	32	37	5.19615	2	5	6	4	3	4	1.58114	0	0	1	0	1	0.4	0.547723	0	0	0	0	0	0	0	0	0	0	0	0	0	0	0	0	0	0	0	0	0	0	0	0	0	0
p+0	2		NA	NA	NA	NA	NA	#DIV/0!	#DIV/0!	47	44	40	50	54	47	5.38516	7	3	9	7	8	6.8	2.28035	2	1	0	0	1	0.8	0.83666	0	0	0	0	0	0	0	0	0	0	0	0	0	0	0	0	0	0	0
	3		114	100	94	96	92	99.2	8.78635	19	19	19	19	16	18.4	1.34164	2	4	2	0	2	2	1.41421	0	0	0	0	0	0	0	0	0	0	0	0	0	0	0	0	0	0	0	0	0	0	0	0	0	0
average								#DIV/0!							23.1333							3.06667							0.266667							0							0
stdev								#DIV/0!							8.30794							4.24229							0.83666							0							0
pS2213 A	1		93	97	88	93	89	92	3.60555	6	12	8	8	8	8.4	2.19089	0	1	0	3	1	1	1.22474	0	0	0	0	0	0	0	0	0	0	0	0	0	0	0	0	0	0	0	0	0	0	0	0	0	0
p+0	2		NA	NA	NA	NA	NA	#DIV/0!	#DIV/0!	87	78	60	73	69	73.4	10.0648	11	10	8	17	10	11.2	3.42053	1	0	1	0	0	0.4	0.547723	0	0	0	0	0	0	0	0	0	0	0	0	0	0	0	0	0	0	0
	3		NA	NA	NA	NA	NA	#DIV/0!	#DIV/0!	64	53	52	57	37	52.6	9.91464	6	7	5	4	4	5.2	1.30384	0	1	1	0	0	0.4	0.547723	0	0	0	0	0	0	0	0	0	0	0	0	0	0	0	0	0	0	0
average								#DIV/0!							44.8							5.8							0.266667							0							0
stdev								#DIV/0!							22.1703							5.94911							1.09545							0							0
p+3	1		29	32	20	31	39	30.2	6.83374	9	5	6	10	10	8	2.34521	1	1	0	3	1	1.2	1.09545	1	0	0	1	0	0.4	0.547723	0	0	0	0	0	0	0	0	0	0	0	0	0	0	0	0	0	0	0
	2		NA	NA	NA	NA	NA	#DIV/0!	#DIV/0!	39	26	26	34	33	31.6	5.59464	4	4	6	3	4	4.2	1.09545	0	0	1	0	0	0.2	0.447214	0	0	0	0	0	0	0	0	0	0	0	0	0	0	0	0	0	0	0
	3		NA	NA	NA	NA	NA	#DIV/0!	#DIV/0!	33	45	53	46	46	44.6	7.23187	4	6	6	6	5	5.4	0.894427	1	0	0	1	1	0.6	0.547723	0	0	0	0	0	0	0	0	0	0	0	0	0	0	0	0	0	0	0
average								#DIV/0!							28.0667							3.6							0.4							0							0
stdev								#DIV/0!							15.1717							3.08532							1.54266							0							0
pS2213 APR	1		NA	NA	NA	NA	NA	#DIV/0!	#DIV/0!	41	20	33	22	35	30.2	8.92749	3	3	3	1	4	2.8	1.09545	1	0	0	0	0	0.2	0.447214	0	0	0	0	0	0	0	0	0	0	0	0	0	0	0	0	0	0	0
p+0	2		NA	NA	NA	NA	NA	#DIV/0!	#DIV/0!	58	64	71	65	61	63.8	4.86826	9	16	8	14	8	11	3.74166	1	1	2	1	1	1.2	0.447214	0	0	0	0	0	0	0	0	0	0	0	0	0	0	0	0	0	0	0
	3		39	40	61	36	51	45.4	10.4067	1	1	2	3	3	2	1	0	0	1	0	0	0.2	0.447214	0	0	0	0	0	0	0	0	0	0	0	0	0	0	0	0	0	0	0	0	0	0	0	0	0	0
average								#DIV/0!							32							4.66667							0.466667							0							0
stdev								#DIV/0!							14.7958							5.28432							0.894427							0							0
p+3	1		NA	NA	NA	NA	NA	#DIV/0!	#DIV/0!	10	4	10	11	10	9	2.82843	2	1	1	1	1	1.2	0.447214	0	0	1	0	0	0.2	0.447214	0	0	0	0	0	0	0	0	0	0	0	0	0	0	0	0	0	0	0
	2		NA	NA	NA	NA	NA	#DIV/0!	#DIV/0!	35	28	28	35	33	31.8	3.56371	4	4	4	2	0	2.8	1.78885	0	0	0	0	0	0	0	0	0	0	0	0	0	0	0	0	0	0	0	0	0	0	0	0	0	0
	3		NA	NA	NA	NA	NA	#DIV/0!	#DIV/0!	30	32	28	37	38	33	4.3589	3	2	7	5	2	3.8	2.16795	0	0	1	0	0	0.2	0.447214	0	0	0	0	0	0	0	0	0	0	0	0	0	0	0	0	0	0	0
average								#DIV/0!							24.6							2.6							0.133333							0							0
stdev								#DIV/0!							10.751							4.40402							0.894427							0							0
								#REF!							#REF!							#REF!							#REF!							#REF!							#REF!
T18
Sample	Dilution:		10^0					AVERAGE	STDEV	10^-1					AVERAGE	STDEV	10^-2					AVERAGE	STDEV	10^-3					AVERAGE	STDEV	10^-4					AVERAGE	STDEV	10^-5					AVERAGE	STDEV	10^-6
Blank	1		0	0	0	0	0	0	0	0	0	0	0	0	0	0	0	0	0	0	0	0	0	0	0	0	0	0	0	0	0	0	0	0	0	0	0	0	0	0	0	0	0	0	0	0	0	0	0
	2		0	0	0	0	0	0	0	0	0	0	0	0	0	0	0	0	0	0	0	0	0	0	0	0	0	0	0	0	0	0	0	0	0	0	0	0	0	0	0	0	0	0	0	0	0	0	0
	3		0	0	0	0	0	0	0	0	0	0	0	0	0	0	0	0	0	0	0	0	0	0	0	0	0	0	0	0	0	0	0	0	0	0	0	0	0	0	0	0	0	0	0	0	0	0	0
								0							0							0							0							0							0
								0							0							0							0							0							0
BW25113 -	1		NA	NA	NA	NA	NA	#DIV/0!	#DIV/0!	NA	NA	NA	NA	NA	#DIV/0!	#DIV/0!	NA	NA	NA	NA	NA	#DIV/0!	#DIV/0!	NA	NA	NA	NA	NA	#DIV/0!	#DIV/0!	NA	NA	NA	NA	NA	#DIV/0!	#DIV/0!	0	0	0	0	0	0	0	0	0	0	0	0
pS2213 -	2		NA	NA	NA	NA	NA	#DIV/0!	#DIV/0!	NA	NA	NA	NA	NA	#DIV/0!	#DIV/0!	NA	NA	NA	NA	NA	#DIV/0!	#DIV/0!	NA	NA	NA	NA	NA	#DIV/0!	#DIV/0!	NA	NA	NA	NA	NA	#DIV/0!	#DIV/0!	0	0	0	0	0	0	0	0	0	0	0	0
	3		NA	NA	NA	NA	NA	#DIV/0!	#DIV/0!	NA	NA	NA	NA	NA	#DIV/0!	#DIV/0!	NA	NA	NA	NA	NA	#DIV/0!	#DIV/0!	NA	NA	NA	NA	NA	#DIV/0!	#DIV/0!	NA	NA	NA	NA	NA	#DIV/0!	#DIV/0!	0	0	0	0	0	0	0	0	0	0	0	0
average								#DIV/0!							#DIV/0!							#DIV/0!							#DIV/0!							#DIV/0!							0
stdev								#DIV/0!							#DIV/0!							#DIV/0!							#DIV/0!							#DIV/0!							0
pS2213 -	1		NA	NA	NA	NA	NA	#DIV/0!	#DIV/0!	NA	NA	NA	NA	NA	#DIV/0!	#DIV/0!	NA	NA	NA	NA	NA	#DIV/0!	#DIV/0!	NA	NA	NA	NA	NA	#DIV/0!	#DIV/0!	NA	NA	NA	NA	NA	#DIV/0!	#DIV/0!	0	0	0	0	0	0	0	0	0	0	0	0
p+0	2		NA	NA	NA	NA	NA	#DIV/0!	#DIV/0!	NA	NA	NA	NA	NA	#DIV/0!	#DIV/0!	NA	NA	NA	NA	NA	#DIV/0!	#DIV/0!	NA	NA	NA	NA	NA	#DIV/0!	#DIV/0!	NA	NA	NA	NA	NA	#DIV/0!	#DIV/0!	0	0	0	0	0	0	0	0	0	0	0	0
	3		NA	NA	NA	NA	NA	#DIV/0!	#DIV/0!	NA	NA	NA	NA	NA	#DIV/0!	#DIV/0!	NA	NA	NA	NA	NA	#DIV/0!	#DIV/0!	NA	NA	NA	NA	NA	#DIV/0!	#DIV/0!	NA	NA	NA	NA	NA	#DIV/0!	#DIV/0!	0	0	0	0	0	0	0	0	0	0	0	0
average								#DIV/0!							#DIV/0!							#DIV/0!							#DIV/0!							#DIV/0!							0
stdev								#DIV/0!							#DIV/0!							#DIV/0!							#DIV/0!							#DIV/0!							0
pS2213 A	1		NA	NA	NA	NA	NA	#DIV/0!	#DIV/0!	NA	NA	NA	NA	NA	#DIV/0!	#DIV/0!	NA	NA	NA	NA	NA	#DIV/0!	#DIV/0!	NA	NA	NA	NA	NA	#DIV/0!	#DIV/0!	NA	NA	NA	NA	NA	#DIV/0!	#DIV/0!	0	0	0	0	0	0	0	0	0	0	0	0
p+0	2		NA	NA	NA	NA	NA	#DIV/0!	#DIV/0!	NA	NA	NA	NA	NA	#DIV/0!	#DIV/0!	NA	NA	NA	NA	NA	#DIV/0!	#DIV/0!	NA	NA	NA	NA	NA	#DIV/0!	#DIV/0!	NA	NA	NA	NA	NA	#DIV/0!	#DIV/0!	0	0	0	0	0	0	0	0	0	0	0	0
	3		NA	NA	NA	NA	NA	#DIV/0!	#DIV/0!	NA	NA	NA	NA	NA	#DIV/0!	#DIV/0!	NA	NA	NA	NA	NA	#DIV/0!	#DIV/0!	NA	NA	NA	NA	NA	#DIV/0!	#DIV/0!	NA	NA	NA	NA	NA	#DIV/0!	#DIV/0!	0	0	0	0	0	0	0	0	0	0	0	0
average								#DIV/0!							#DIV/0!							#DIV/0!							#DIV/0!							#DIV/0!							0
stdev								#DIV/0!							#DIV/0!							#DIV/0!							#DIV/0!							#DIV/0!							0
p+3	1		NA	NA	NA	NA	NA	#DIV/0!	#DIV/0!	NA	NA	NA	NA	NA	#DIV/0!	#DIV/0!	NA	NA	NA	NA	NA	#DIV/0!	#DIV/0!	NA	NA	NA	NA	NA	#DIV/0!	#DIV/0!	NA	NA	NA	NA	NA	#DIV/0!	#DIV/0!	0	0	0	0	0	0	0	0	0	0	0	0
	2		NA	NA	NA	NA	NA	#DIV/0!	#DIV/0!	NA	NA	NA	NA	NA	#DIV/0!	#DIV/0!	NA	NA	NA	NA	NA	#DIV/0!	#DIV/0!	NA	NA	NA	NA	NA	#DIV/0!	#DIV/0!	NA	NA	NA	NA	NA	#DIV/0!	#DIV/0!	0	0	0	0	0	0	0	0	0	0	0	0
	3		NA	NA	NA	NA	NA	#DIV/0!	#DIV/0!	NA	NA	NA	NA	NA	#DIV/0!	#DIV/0!	NA	NA	NA	NA	NA	#DIV/0!	#DIV/0!	NA	NA	NA	NA	NA	#DIV/0!	#DIV/0!	NA	NA	NA	NA	NA	#DIV/0!	#DIV/0!	0	0	0	0	0	0	0	0	0	0	0	0
average								#DIV/0!							#DIV/0!							#DIV/0!							#DIV/0!							#DIV/0!							0
stdev								#DIV/0!							#DIV/0!							#DIV/0!							#DIV/0!							#DIV/0!							0
pS2213 APR	1		NA	NA	NA	NA	NA	#DIV/0!	#DIV/0!	NA	NA	NA	NA	NA	#DIV/0!	#DIV/0!	NA	NA	NA	NA	NA	#DIV/0!	#DIV/0!	NA	NA	NA	NA	NA	#DIV/0!	#DIV/0!	NA	NA	NA	NA	NA	#DIV/0!	#DIV/0!	0	0	0	0	0	0	0	0	0	0	0	0
p+0	2		NA	NA	NA	NA	NA	#DIV/0!	#DIV/0!	NA	NA	NA	NA	NA	#DIV/0!	#DIV/0!	NA	NA	NA	NA	NA	#DIV/0!	#DIV/0!	NA	NA	NA	NA	NA	#DIV/0!	#DIV/0!	NA	NA	NA	NA	NA	#DIV/0!	#DIV/0!	0	0	0	0	0	0	0	0	0	0	0	0
	3		NA	NA	NA	NA	NA	#DIV/0!	#DIV/0!	NA	NA	NA	NA	NA	#DIV/0!	#DIV/0!	NA	NA	NA	NA	NA	#DIV/0!	#DIV/0!	NA	NA	NA	NA	NA	#DIV/0!	#DIV/0!	NA	NA	NA	NA	NA	#DIV/0!	#DIV/0!	0	0	0	0	0	0	0	0	0	0	0	0
average								#DIV/0!							#DIV/0!							#DIV/0!							#DIV/0!							#DIV/0!							0
stdev								#DIV/0!							#DIV/0!							#DIV/0!							#DIV/0!							#DIV/0!							0
p+3	1		NA	NA	NA	NA	NA	#DIV/0!	#DIV/0!	NA	NA	NA	NA	NA	#DIV/0!	#DIV/0!	NA	NA	NA	NA	NA	#DIV/0!	#DIV/0!	NA	NA	NA	NA	NA	#DIV/0!	#DIV/0!	NA	NA	NA	NA	NA	#DIV/0!	#DIV/0!	0	0	0	0	0	0	0	0	0	0	0	0
	2		NA	NA	NA	NA	NA	#DIV/0!	#DIV/0!	NA	NA	NA	NA	NA	#DIV/0!	#DIV/0!	NA	NA	NA	NA	NA	#DIV/0!	#DIV/0!	NA	NA	NA	NA	NA	#DIV/0!	#DIV/0!	NA	NA	NA	NA	NA	#DIV/0!	#DIV/0!	0	0	0	0	0	0	0	0	0	0	0	0
	3		NA	NA	NA	NA	NA	#DIV/0!	#DIV/0!	NA	NA	NA	NA	NA	#DIV/0!	#DIV/0!	NA	NA	NA	NA	NA	#DIV/0!	#DIV/0!	NA	NA	NA	NA	NA	#DIV/0!	#DIV/0!	NA	NA	NA	NA	NA	#DIV/0!	#DIV/0!	0	0	0	0	0	0	0	0	0	0	0	0
average								#DIV/0!							#DIV/0!							#DIV/0!							#DIV/0!							#DIV/0!							0
stdev								#DIV/0!							#DIV/0!							#DIV/0!							#DIV/0!							#DIV/0!							0
[truncated: 9 more columns]

## Sheet: Survivalexp vitmix results
Survival experiment
Subject:		Anaerobic survival after aerobic inoculation of recombinant strains
		DeBont+Gluconic Acid - Kanamycin only in 2213-/A/APR
Inoculation date		2017-10-22
Inoculated		Blank	BW25113 2213F -	2213F -		2213F A		2213F APR
			dilution
			T1										T4										T7										T11										T14
		Sample	1	0.1	0.01	0.001	0.0001	1e-05	1e-06	1e-07	Average nr of bacteria	stdev	1	0.1	0.01	0.001	0.0001	1e-05	1e-06	1e-07	Average nr of bacteria	stdev	1	0.1	0.01	0.001	0.0001	1e-05	1e-06	1e-07	Average nr of bacteria	stdev	1	0.1	0.01	0.001	0.0001	1e-05	1e-06	1e-07	Average nr of bacteria	stdev	1	0.1	0.01	0.001	0.0001	1e-05	1e-06
		Blank	0	0	0	0	0	0	0	0			0	0	0	0	0	0	0	0			0	0	0	0	0	0	0	0			0	0	0	0	0	0	0	0			0	0	0	0	0	0	0
		stdev	0	0	0	0	0	0	0	0			0	0	0	0	0	0	0	0			0	0	0	0	0	0	0	0			0	0	0	0	0	0	0	0			0	0	0	0	0	0	0
	est. nr of bacteria		0	0	0	0	0	0	0	0	0	0	0	0	0	0	0	0	0	0	0	0	0	0	0	0	0	0	0	0	0	0	0	0	0	0	0	0	0	0	0	0	0	0	0	0	0	0	0
		stdev	0	0	0	0	0	0	0	0			0	0	0	0	0	0	0	0			0	0	0	0	0	0	0	0			0	0	0	0	0	0	0	0			0	0	0	0	0	0	0
	BW25113	2213 -	#DIV/0!	#DIV/0!	#DIV/0!	#DIV/0!	#DIV/0!	39.4667	5	0.466667			#DIV/0!	#DIV/0!	#DIV/0!	#DIV/0!	#DIV/0!	#DIV/0!	30.2667	7.26667			#DIV/0!	#DIV/0!	#DIV/0!	#DIV/0!	#DIV/0!	64.5333	2.4	0			#DIV/0!	#DIV/0!	#DIV/0!	#DIV/0!	219.4	32.5333	3.4	0.266667			#DIV/0!	#DIV/0!	#DIV/0!	#DIV/0!	#DIV/0!	36.6667	4
		stdev	#DIV/0!	#DIV/0!	#DIV/0!	#DIV/0!	#DIV/0!	14.9824	5.97862	1.64317			#DIV/0!	#DIV/0!	#DIV/0!	#DIV/0!	#DIV/0!	#DIV/0!	20.4209	5.0346			#DIV/0!	#DIV/0!	#DIV/0!	#DIV/0!	#DIV/0!	#DIV/0!	5.82885	0			#DIV/0!	#DIV/0!	#DIV/0!	#DIV/0!	24.7056	12.4319	5.69091	0.994936			#DIV/0!	#DIV/0!	#DIV/0!	#DIV/0!	#DIV/0!	18.6688	5.24003
	est. nr of bacteria		#DIV/0!	#DIV/0!	#DIV/0!	#DIV/0!	#DIV/0!	3.94667e+06	5000000	4.66667e+06	3.94667e+06	1.49824e+06	#DIV/0!	#DIV/0!	#DIV/0!	#DIV/0!	#DIV/0!	#DIV/0!	3.02667e+07	7.26667e+07	3.02667e+07	2.04209e+07	#DIV/0!	#DIV/0!	#DIV/0!	#DIV/0!	#DIV/0!	6.45333e+06	2.4e+06	0	2.4e+06	5.82885e+06	#DIV/0!	#DIV/0!	#DIV/0!	#DIV/0!	2194000	3.25333e+06	3400000	2.66667e+06	2194000	247056	#DIV/0!	#DIV/0!	#DIV/0!	#DIV/0!	#DIV/0!	3.66667e+06	4000000
		stdev	#DIV/0!	#DIV/0!	#DIV/0!	#DIV/0!	#DIV/0!	1.49824e+06	5.97862e+06	1.64317e+07			#DIV/0!	#DIV/0!	#DIV/0!	#DIV/0!	#DIV/0!	#DIV/0!	2.04209e+07	5.0346e+07			#DIV/0!	#DIV/0!	#DIV/0!	#DIV/0!	#DIV/0!	#DIV/0!	5.82885e+06	0			#DIV/0!	#DIV/0!	#DIV/0!	#DIV/0!	247056	1.24319e+06	5.69091e+06	9.94936e+06			#DIV/0!	#DIV/0!	#DIV/0!	#DIV/0!	#DIV/0!	1.86688e+06	5.24003e+06
	2213F -	p+0	#DIV/0!	#DIV/0!	#DIV/0!	#DIV/0!	#DIV/0!	58.2	6.53333	0.533333			#DIV/0!	#DIV/0!	#DIV/0!	101	10.6	1.13333	0	0			#DIV/0!	120.85	21.9396	2.66669	0	0	0	0			#DIV/0!	26.2667	10.4667	1.26667	0.0666667	0	0	0			#DIV/0!	23.1333	3.06667	0.266667	0	0	0
		stdev	#DIV/0!	#DIV/0!	#DIV/0!	#DIV/0!	#DIV/0!	12.8053	6.07472	2.27881			#DIV/0!	#DIV/0!	#DIV/0!	24.5293	12.5039	2.56775	0	0			#DIV/0!	34.5669	14.6573	6.02756	0	0	0	0			#DIV/0!	11.9274	4.27067	4.01392	0.447214	0	0	0			#DIV/0!	8.30794	4.24229	0.83666	0	0	0
	est. nr of bacteria		#DIV/0!	#DIV/0!	#DIV/0!	#DIV/0!	#DIV/0!	5.82e+06	6.53333e+06	5.33333e+06	5.82e+06	1.28053e+06	#DIV/0!	#DIV/0!	#DIV/0!	101000	106000	113333	0	0	101000	24529.3	#DIV/0!	1208.5	2193.96	2666.69	0	0	0	0	1208.5	345.669	#DIV/0!	262.667	1046.67	1266.67	666.667	0	0	0	262.667	119.274	#DIV/0!	231.333	306.667	266.667	0	0	0
		stdev	#DIV/0!	#DIV/0!	#DIV/0!	#DIV/0!	#DIV/0!	1.28053e+06	6.07472e+06	2.27881e+07			#DIV/0!	#DIV/0!	#DIV/0!	24529.3	125039	256775	0	0			#DIV/0!	345.669	1465.73	6027.56	0	0	0	0			#DIV/0!	119.274	427.067	4013.92	4472.14	0	0	0			#DIV/0!	83.0794	424.229	836.66	0	0	0
	2213F A	p+0	#DIV/0!	#DIV/0!	#DIV/0!	#DIV/0!	#DIV/0!	44.4667	4.66667	0.266667			#DIV/0!	#DIV/0!	#DIV/0!	50.2	3.86667	0.333333	0.133333	0			#DIV/0!	103.516	12.6062	0.969707	0	0	0	0			#DIV/0!	44.6	5.93333	0.4	0.0666667	0	0	0			#DIV/0!	44.8	5.8	0.266667	0	0	0
		stdev	#DIV/0!	#DIV/0!	#DIV/0!	#DIV/0!	#DIV/0!	14.3976	4.93702	1.34164			#DIV/0!	#DIV/0!	#DIV/0!	16.2982	5.08537	1.54266	0.894427	0			#DIV/0!	31.7849	9.78268	3.51295	0	0	0	0			#DIV/0!	17.6012	6.4662	1.98987	0.447214	0	0	0			#DIV/0!	22.1703	5.94911	1.09545	0	0	0
	est. nr of bacteria		#DIV/0!	#DIV/0!	#DIV/0!	#DIV/0!	#DIV/0!	4.44667e+06	4.66667e+06	2.66667e+06	4.44667e+06	1.43976e+06	#DIV/0!	#DIV/0!	#DIV/0!	50200	38666.7	33333.3	133333	0	50200	16298.2	#DIV/0!	1035.16	1260.62	969.707	0	0	0	0	1035.16	317.849	#DIV/0!	446	593.333	400	666.667	0	0	0	446	176.012	#DIV/0!	448	580	266.667	0	0	0
		stdev	#DIV/0!	#DIV/0!	#DIV/0!	#DIV/0!	#DIV/0!	1.43976e+06	4.93702e+06	1.34164e+07			#DIV/0!	#DIV/0!	#DIV/0!	16298.2	50853.7	154266	894427	0			#DIV/0!	317.849	978.268	3512.95	0	0	0	0			#DIV/0!	176.012	646.62	1989.87	4472.14	0	0	0			#DIV/0!	221.703	594.911	1095.45	0	0	0
		p+3	#DIV/0!	#DIV/0!	#DIV/0!	#DIV/0!	#DIV/0!	46.4	5.6	0.4			#DIV/0!	#DIV/0!	#DIV/0!	40.0667	4.33333	0.666667	0	0			#DIV/0!	65.334	5.4546	0.969707	0	0	0	0			#DIV/0!	33.8667	4.66667	0.466667	0.0666667	0	0	0			#DIV/0!	28.0667	3.6	0.4	0	0	0
		stdev	#DIV/0!	#DIV/0!	#DIV/0!	#DIV/0!	#DIV/0!	16.377	7.30238	1.38438			#DIV/0!	#DIV/0!	#DIV/0!	9.31059	4.3087	2.64548	0	0			#DIV/0!	30.0518	8.3626	4.03582	0	0	0	0			#DIV/0!	23.8412	6.59274	1.8316	0.447214	0	0	0			#DIV/0!	15.1717	3.08532	1.54266	0	0	0
	est. nr of bacteria		#DIV/0!	#DIV/0!	#DIV/0!	#DIV/0!	#DIV/0!	4.64e+06	5.6e+06	4e+06	4.64e+06	1.6377e+06	#DIV/0!	#DIV/0!	#DIV/0!	40066.7	43333.3	66666.7	0	0	40066.7	9310.59	#DIV/0!	653.34	545.46	969.707	0	0	0	0	653.34	300.518	#DIV/0!	338.667	466.667	466.667	666.667	0	0	0	338.667	238.412	#DIV/0!	280.667	360	400	0	0	0
		stdev	#DIV/0!	#DIV/0!	#DIV/0!	#DIV/0!	#DIV/0!	1.6377e+06	7.30238e+06	1.38438e+07			#DIV/0!	#DIV/0!	#DIV/0!	9310.59	43087	264548	0	0			#DIV/0!	300.518	836.26	4035.82	0	0	0	0			#DIV/0!	238.412	659.274	1831.6	4472.14	0	0	0			#DIV/0!	151.717	308.532	1542.66	0	0	0
	2213F APR	p+0	#DIV/0!	#DIV/0!	#DIV/0!	#DIV/0!	#DIV/0!	51.2667	6.06667	0.533333			#DIV/0!	#DIV/0!	#DIV/0!	#DIV/0!	42.4667	4.86667	0.466667	0.133333			#DIV/0!	#DIV/0!	25.6972	2.30305	0	0	0	0			#DIV/0!	55.6667	7.46667	0.466667	0	0	0	0			#DIV/0!	32	4.66667	0.466667	0	0	0
		stdev	#DIV/0!	#DIV/0!	#DIV/0!	#DIV/0!	#DIV/0!	16.8732	8.47985	2.33658			#DIV/0!	#DIV/0!	#DIV/0!	#DIV/0!	20.3425	4.78708	2.33658	0.547723			#DIV/0!	#DIV/0!	12.4472	6.68774	0	0	0	0			#DIV/0!	14.4859	8.5091	2.30864	0	0	0	0			#DIV/0!	14.7958	5.28432	0.894427	0	0	0
	est. nr of bacteria		#DIV/0!	#DIV/0!	#DIV/0!	#DIV/0!	#DIV/0!	5.12667e+06	6.06667e+06	5.33333e+06	5.12667e+06	1.68732e+06	#DIV/0!	#DIV/0!	#DIV/0!	#DIV/0!	424667	486667	466667	1.33333e+06	424667	203425	#DIV/0!	#DIV/0!	2569.72	2303.05	0	0	0	0	2569.72	1244.72	#DIV/0!	556.667	746.667	466.667	0	0	0	0	556.667	144.859	#DIV/0!	320	466.667	466.667	0	0	0
		stdev	#DIV/0!	#DIV/0!	#DIV/0!	#DIV/0!	#DIV/0!	1.68732e+06	8.47985e+06	2.33658e+07			#DIV/0!	#DIV/0!	#DIV/0!	#DIV/0!	203425	478708	2.33658e+06	5.47723e+06			#DIV/0!	#DIV/0!	1244.72	6687.74	0	0	0	0			#DIV/0!	144.859	850.91	2308.64	0	0	0	0			#DIV/0!	147.958	528.432	894.427	0	0	0
		p+3	#DIV/0!	#DIV/0!	#DIV/0!	#DIV/0!	#DIV/0!	64.4	9.13333	1.13333			#DIV/0!	#DIV/0!	#DIV/0!	23.4	3.13333	0.266667	0	0			#DIV/0!	#DIV/0!	44.4853	3.27276	0	0	0	0			#DIV/0!	79.8667	11.0667	0.666667	0	0	0	0			#DIV/0!	24.6	2.6	0.133333	0	0	0
		stdev	#DIV/0!	#DIV/0!	#DIV/0!	#DIV/0!	#DIV/0!	26.2018	8.21061	2.47557			#DIV/0!	#DIV/0!	#DIV/0!	25.7721	3.70041	0.83666	0	0			#DIV/0!	#DIV/0!	16.9496	6.76027	0	0	0	0			#DIV/0!	20.7706	10.4301	2.23607	0	0	0	0			#DIV/0!	10.751	4.40402	0.894427	0	0	0
	est. nr of bacteria		#DIV/0!	#DIV/0!	#DIV/0!	#DIV/0!	#DIV/0!	6.44e+06	9.13333e+06	1.13333e+07	6.44e+06	2.62018e+06	#DIV/0!	#DIV/0!	#DIV/0!	23400	31333.3	26666.7	0	0	23400	25772.1	#DIV/0!	#DIV/0!	4448.53	3272.76	0	0	0	0	4448.53	1694.96	#DIV/0!	798.667	1106.67	666.667	0	0	0	0	798.667	207.706	#DIV/0!	246	260	133.333	0	0	0
		stdev	#DIV/0!	#DIV/0!	#DIV/0!	#DIV/0!	#DIV/0!	2.62018e+06	8.21061e+06	2.47557e+07			#DIV/0!	#DIV/0!	#DIV/0!	25772.1	37004.1	83666	0	0			#DIV/0!	#DIV/0!	1694.96	6760.27	0	0	0	0			#DIV/0!	207.706	1043.01	2236.07	0	0	0	0			#DIV/0!	107.51	440.402	894.427	0	0	0
				0	4	7	11	14	18					STDEV		0	4	7	11	14	18
		Numbers	Blank	0	0	0	0	0	0					Numbers	Blank	0	0	0	0	0	0
			BW25113 -	3.94667e+06	3.02667e+07	2.4e+06	2194000	2194000	3.66667e+06						BW25113 2213F -	1.49824e+06	2.04209e+07	5.82885e+06	247056	247056	1.86688e+06
			2213F - p+0	5.82e+06	101000	1208.5	262.667	262.667	231.333						2213F - p+0	1.28053e+06	24529.3	345.669	119.274	119.274	83.0794
			2213F A p+0	4.44667e+06	50200	1035.16	446	446	448						2213F A p+0	1.43976e+06	16298.2	317.849	176.012	176.012	221.703
			2213F A p+3	4.64e+06	40066.7	653.34	338.667	338.667	280.667						2213F A p+3	1.6377e+06	9310.59	300.518	238.412	238.412	151.717
			2213F APR p+0	5.12667e+06	424667	2569.72	556.667	556.667	320						2213F APR p+0	1.68732e+06	203425	1244.72	144.859	144.859	147.958
			2213F APR p+3	6.44e+06	23400	4448.53	798.667	798.667	246						2213F APR p+3	2.62018e+06	25772.1	1694.96	207.706	207.706	107.51
				0	4	7	11	14	18					STDEV		0	4	7	11	14	18
		Percentages	Blank	0	0	0	0	0	0					Percentages	Blank	0	0	0	0	0	0
			BW25113 -	100	766.892	60.8108	55.5912	55.5912	92.9054						BW25113 2213F -	37.962	517.421	147.69	6.25986	6.25986	47.3027
			2213F - p+0	100	1.7354	0.0207646	0.00451317	0.00451317	0.00586149						2213F - p+0	22.0023	0.421466	0.00593933	0.00204938	0.00204938	0.00142748
			2213F A p+0	100	1.12894	0.0232795	0.01003	0.01003	0.0113514						2213F A p+0	32.3784	0.366526	0.00714803	0.0039583	0.0039583	0.00498583
			2213F A p+3	100	0.863506	0.0140806	0.00729885	0.00729885	0.00711149						2213F A p+3	35.2952	0.200659	0.00647669	0.00513819	0.00513819	0.00326977
			2213F APR p+0	100	8.28349	0.0501246	0.0108583	0.0108583	0.00810811						2213F APR p+0	32.9127	3.96798	0.0242793	0.0028256	0.0028256	0.00288604
			2213F APR p+3	100	0.363354	0.0690765	0.0124017	0.0124017	0.00623311						2213F APR p+3	40.686	0.400188	0.0263193	0.00322524	0.00322524	0.00166941
[truncated: 13 more columns]

## Sheet: Survivalexp novitmix RAW feb18
Survival experiment											Averages/Stdev Technical replicates
Subject:		Anaerobic survival after aerobic inoculation of recombinant strains									Averages/stdev Biological replicates
		DeBont+ 6g/l Gluconic Acid - Kanamycin
Inoculation date		07-02-2018
Inoculation OD600		0.1	BW25113 2213F -
Inoculated			Blank	2213F -		2213F A		2213F APR
				p+0	p+3	p+0	p+3	p+0		p+3
T0	2017-10-30
Sample	Dilution:		10^0					AVERAGE	STDEV	10^-1					AVERAGE	STDEV	10^-2					AVERAGE	STDEV	10^-3					AVERAGE	STDEV	10^-4					AVERAGE	STDEV	10^-5					AVERAGE	STDEV	10^-6
Blank	1		0	0	0	0	0	0	0	0	0	0	0	0	0	0	0	0	0	0	0	0	0	0	0	0	0	0	0	0	0	0	0	0	0	0	0	0	0	0	0	0	0	0	0	0	0	0	0
	2		0	0	0	0	0	0	0	0	0	0	0	0	0	0	0	0	0	0	0	0	0	0	0	0	0	0	0	0	0	0	0	0	0	0	0	0	0	0	0	0	0	0	0	0	0	0	0
	3		0	0	0	0	0	0	0	0	0	0	0	0	0	0	0	0	0	0	0	0	0	0	0	0	0	0	0	0	0	0	0	0	0	0	0	0	0	0	0	0	0	0	0	0	0	0	0
								0							0							0							0							0							0
								0							0							0							0							0							0
BW25113 -	1		NA	NA	NA	NA	NA	#DIV/0!	#DIV/0!	NA	NA	NA	NA	NA	#DIV/0!	#DIV/0!	NA	NA	NA	NA	NA	#DIV/0!	#DIV/0!	NA	NA	NA	NA	NA	#DIV/0!	#DIV/0!	NA	NA	NA	NA	NA	#DIV/0!	#DIV/0!	57	51	65	67	69	61.8	7.56307	13	6	11	13	8
pS2213 -	2		NA	NA	NA	NA	NA	#DIV/0!	#DIV/0!	NA	NA	NA	NA	NA	#DIV/0!	#DIV/0!	NA	NA	NA	NA	NA	#DIV/0!	#DIV/0!	NA	NA	NA	NA	NA	#DIV/0!	#DIV/0!	NA	NA	NA	NA	NA	#DIV/0!	#DIV/0!	78	89	92	87	81	85.4	5.77062	12	13	12	7	11
	3		NA	NA	NA	NA	NA	#DIV/0!	#DIV/0!	NA	NA	NA	NA	NA	#DIV/0!	#DIV/0!	NA	NA	NA	NA	NA	#DIV/0!	#DIV/0!	NA	NA	NA	NA	NA	#DIV/0!	#DIV/0!	NA	NA	NA	NA	NA	#DIV/0!	#DIV/0!	60	51	65	56	66	59.6	6.26897	9	13	10	5	4
average								#DIV/0!							#DIV/0!							#DIV/0!							#DIV/0!							#DIV/0!							68.9333
stdev								#DIV/0!							#DIV/0!							#DIV/0!							#DIV/0!							#DIV/0!							19.6027
pS2213 -	1		NA	NA	NA	NA	NA	#DIV/0!	#DIV/0!	NA	NA	NA	NA	NA	#DIV/0!	#DIV/0!	NA	NA	NA	NA	NA	#DIV/0!	#DIV/0!	NA	NA	NA	NA	NA	#DIV/0!	#DIV/0!	NA	NA	NA	NA	NA	#DIV/0!	#DIV/0!	69	55	45	48	55	54.4	9.26283	12	15	6	6	7
p+0	2		NA	NA	NA	NA	NA	#DIV/0!	#DIV/0!	NA	NA	NA	NA	NA	#DIV/0!	#DIV/0!	NA	NA	NA	NA	NA	#DIV/0!	#DIV/0!	NA	NA	NA	NA	NA	#DIV/0!	#DIV/0!	NA	NA	NA	NA	NA	#DIV/0!	#DIV/0!	87	73	67	71	58	71.2	10.5451	10	13	14	8	10
	3		NA	NA	NA	NA	NA	#DIV/0!	#DIV/0!	NA	NA	NA	NA	NA	#DIV/0!	#DIV/0!	NA	NA	NA	NA	NA	#DIV/0!	#DIV/0!	NA	NA	NA	NA	NA	#DIV/0!	#DIV/0!	NA	NA	NA	NA	NA	#DIV/0!	#DIV/0!	49	55	50	52	66	54.4	6.8775	14	13	8	11	6
average								#DIV/0!							#DIV/0!							#DIV/0!							#DIV/0!							#DIV/0!							60
stdev								#DIV/0!							#DIV/0!							#DIV/0!							#DIV/0!							#DIV/0!							26.6855
pS2213 A	1		NA	NA	NA	NA	NA	#DIV/0!	#DIV/0!	NA	NA	NA	NA	NA	#DIV/0!	#DIV/0!	NA	NA	NA	NA	NA	#DIV/0!	#DIV/0!	NA	NA	NA	NA	NA	#DIV/0!	#DIV/0!	NA	NA	NA	NA	NA	#DIV/0!	#DIV/0!	60	60	72	61	57	62	5.78792	11	11	9	12	16
p+0	2		NA	NA	NA	NA	NA	#DIV/0!	#DIV/0!	NA	NA	NA	NA	NA	#DIV/0!	#DIV/0!	NA	NA	NA	NA	NA	#DIV/0!	#DIV/0!	NA	NA	NA	NA	NA	#DIV/0!	#DIV/0!	NA	NA	NA	NA	NA	#DIV/0!	#DIV/0!	56	56	54	54	57	55.4	1.34164	6	8	11	8	6
	3		NA	NA	NA	NA	NA	#DIV/0!	#DIV/0!	NA	NA	NA	NA	NA	#DIV/0!	#DIV/0!	NA	NA	NA	NA	NA	#DIV/0!	#DIV/0!	NA	NA	NA	NA	NA	#DIV/0!	#DIV/0!	NA	NA	NA	NA	NA	#DIV/0!	#DIV/0!	38	46	51	57	53	49	7.31437	8	9	6	9	6
average								#DIV/0!							#DIV/0!							#DIV/0!							#DIV/0!							#DIV/0!							55.4667
stdev								#DIV/0!							#DIV/0!							#DIV/0!							#DIV/0!							#DIV/0!							14.4439
p+3	1		NA	NA	NA	NA	NA	#DIV/0!	#DIV/0!	NA	NA	NA	NA	NA	#DIV/0!	#DIV/0!	NA	NA	NA	NA	NA	#DIV/0!	#DIV/0!	NA	NA	NA	NA	NA	#DIV/0!	#DIV/0!	NA	NA	NA	NA	NA	#DIV/0!	#DIV/0!	NA	NA	NA	NA	NA	#DIV/0!	#DIV/0!	31	40	30	29	22
	2		NA	NA	NA	NA	NA	#DIV/0!	#DIV/0!	NA	NA	NA	NA	NA	#DIV/0!	#DIV/0!	NA	NA	NA	NA	NA	#DIV/0!	#DIV/0!	NA	NA	NA	NA	NA	#DIV/0!	#DIV/0!	NA	NA	NA	NA	NA	#DIV/0!	#DIV/0!	83	62	91	80	74	78	10.8397	13	13	12	10	14
	3		NA	NA	NA	NA	NA	#DIV/0!	#DIV/0!	NA	NA	NA	NA	NA	#DIV/0!	#DIV/0!	NA	NA	NA	NA	NA	#DIV/0!	#DIV/0!	NA	NA	NA	NA	NA	#DIV/0!	#DIV/0!	NA	NA	NA	NA	NA	#DIV/0!	#DIV/0!	56	62	76	68	75	67.4	8.53229	7	11	8	9	7
average								#DIV/0!							#DIV/0!							#DIV/0!							#DIV/0!							#DIV/0!							#DIV/0!
stdev								#DIV/0!							#DIV/0!							#DIV/0!							#DIV/0!							#DIV/0!							#DIV/0!
pS2213 APR	1		NA	NA	NA	NA	NA	#DIV/0!	#DIV/0!	NA	NA	NA	NA	NA	#DIV/0!	#DIV/0!	NA	NA	NA	NA	NA	#DIV/0!	#DIV/0!	NA	NA	NA	NA	NA	#DIV/0!	#DIV/0!	NA	NA	NA	NA	NA	#DIV/0!	#DIV/0!	51	36	45	54	45	46.2	6.90652	7	1	8	10	7
p+0	2		NA	NA	NA	NA	NA	#DIV/0!	#DIV/0!		NA	NA	NA	NA	#DIV/0!	#DIV/0!	NA	NA	NA	NA	NA	#DIV/0!	#DIV/0!	NA	NA	NA	NA	NA	#DIV/0!	#DIV/0!	NA	NA	NA	NA	NA	#DIV/0!	#DIV/0!	44	47	58	57	46	50.4	6.58027	7	11	7	5	4
	3		NA	NA	NA	NA	NA	#DIV/0!	#DIV/0!	NA	NA	NA	NA	NA	#DIV/0!	#DIV/0!	NA	NA	NA	NA	NA	#DIV/0!	#DIV/0!	NA	NA	NA	NA	NA	#DIV/0!	#DIV/0!	NA	NA	NA	NA	NA	#DIV/0!	#DIV/0!	66	70	58	48	63	61	8.48528	8	6	9	9	8
average								#DIV/0!							#DIV/0!							#DIV/0!							#DIV/0!							#DIV/0!							52.5333
stdev								#DIV/0!							#DIV/0!							#DIV/0!							#DIV/0!							#DIV/0!							21.9721
p+3	1		NA	NA	NA	NA	NA	#DIV/0!	#DIV/0!	NA	NA	NA	NA	NA	#DIV/0!	#DIV/0!	NA	NA	NA	NA	NA	#DIV/0!	#DIV/0!	NA	NA	NA	NA	NA	#DIV/0!	#DIV/0!	NA	NA	NA	NA	NA	#DIV/0!	#DIV/0!	94	84	93	96	100	93.4	5.89915	17	15	15	8	6
	2		NA	NA	NA	NA	NA	#DIV/0!	#DIV/0!	NA	NA	NA	NA	NA	#DIV/0!	#DIV/0!	NA	NA	NA	NA	NA	#DIV/0!	#DIV/0!	NA	NA	NA	NA	NA	#DIV/0!	#DIV/0!	NA	NA	NA	NA	NA	#DIV/0!	#DIV/0!	46	46	41	31	38	40.4	6.26897	5	6	4	2	4
	3		NA	NA	NA	NA	NA	#DIV/0!	#DIV/0!	NA	NA	NA	NA	NA	#DIV/0!	#DIV/0!	NA	NA	NA	NA	NA	#DIV/0!	#DIV/0!	NA	NA	NA	NA	NA	#DIV/0!	#DIV/0!	NA	NA	NA	NA	NA	#DIV/0!	#DIV/0!	56	63	55	63	46	56.6	7.0214	6	3	8	9	10
average								#DIV/0!							#DIV/0!							#DIV/0!							#DIV/0!							#DIV/0!							63.4667
stdev								#DIV/0!							#DIV/0!							#DIV/0!							#DIV/0!							#DIV/0!							19.1895
T4	2018-02-12
Sample	Dilution:		10^0					AVERAGE	STDEV	10^-1					AVERAGE	STDEV	10^-2					AVERAGE	STDEV	10^-3					AVERAGE	STDEV	10^-4					AVERAGE	STDEV	10^-5					AVERAGE	STDEV	10^-6
Blank	1		0	0	0	0	0	0	0	0	0	0	0	0	0	0	0	0	0	0	0	0	0	0	0	0	0	0	0	0	0	0	0	0	0	0	0	0	0	0	0	0	0	0	0	0	0	0	0
	2		0	0	0	0	0	0	0	0	0	0	0	0	0	0	0	0	0	0	0	0	0	0	0	0	0	0	0	0	0	0	0	0	0	0	0	0	0	0	0	0	0	0	0	0	0	0	0
	3		0	0	0	0	0	0	0	0	0	0	0	0	0	0	0	0	0	0	0	0	0	0	0	0	0	0	0	0	0	0	0	0	0	0	0	0	0	0	0	0	0	0	0	0	0	0	0
								0							0							0							0							0							0
								0							0							0							0							0							0
BW25113 -	1		NA	NA	NA	NA	NA	#DIV/0!	#DIV/0!	NA	NA	NA	NA	NA	#DIV/0!	#DIV/0!	NA	NA	NA	NA	NA	#DIV/0!	#DIV/0!	NA	NA	NA	NA	NA	#DIV/0!	#DIV/0!	NA	NA	NA	NA	NA	#DIV/0!	#DIV/0!	42	43	57	44	50	47.2	6.30079	8	3	1	6	4
pS2213 -	2		NA	NA	NA	NA	NA	#DIV/0!	#DIV/0!	NA	NA	NA	NA	NA	#DIV/0!	#DIV/0!	NA	NA	NA	NA	NA	#DIV/0!	#DIV/0!	NA	NA	NA	NA	NA	#DIV/0!	#DIV/0!	NA	NA	NA	NA	NA	#DIV/0!	#DIV/0!	58	55	49	50	49	52.2	4.08656	2	7	1	5	6
	3		NA	NA	NA	NA	NA	#DIV/0!	#DIV/0!	NA	NA	NA	NA	NA	#DIV/0!	#DIV/0!	NA	NA	NA	NA	NA	#DIV/0!	#DIV/0!	NA	NA	NA	NA	NA	#DIV/0!	#DIV/0!	NA	NA	NA	NA	NA	#DIV/0!	#DIV/0!	31	40	32	45	44	38.4	6.58027	3	7	4	7	8
average								#DIV/0!							#DIV/0!							#DIV/0!							#DIV/0!							#DIV/0!							45.9333
stdev								#DIV/0!							#DIV/0!							#DIV/0!							#DIV/0!							#DIV/0!							16.9676
pS2213 -	1		NA	NA	NA	NA	NA	#DIV/0!	#DIV/0!	NA	NA	NA	NA	NA	#DIV/0!	#DIV/0!	NA	NA	NA	NA	NA	#DIV/0!	#DIV/0!	NA	NA	NA	NA	NA	#DIV/0!	#DIV/0!	15	12	15	10	11	12.6	2.30217	0	3	2	1	0	1.2	1.30384	0	0	1	0	0
p+0	2		NA	NA	NA	NA	NA	#DIV/0!	#DIV/0!	NA	NA	NA	NA	NA	#DIV/0!	#DIV/0!	NA	NA	NA	NA	NA	#DIV/0!	#DIV/0!	NA	NA	NA	NA	NA	#DIV/0!	#DIV/0!	62	65	73	55	60	63	6.67083	13	12	11	7	9	10.4	2.40832	2	1	2	0	1
	3		NA	NA	NA	NA	NA	#DIV/0!	#DIV/0!	NA	NA	NA	NA	NA	#DIV/0!	#DIV/0!	NA	NA	NA	NA	NA	#DIV/0!	#DIV/0!	39	47	53	29	39	41.4	9.09945	1	0	3	3	3	2	1.41421	0	1	1	0	1	0.6	0.547723	0	0	0	0	0
average								#DIV/0!							#DIV/0!							#DIV/0!							#DIV/0!							25.8667							4.06667
stdev								#DIV/0!							#DIV/0!							#DIV/0!							#DIV/0!							10.3872							4.25988
pS2213 A	1		NA	NA	NA	NA	NA	#DIV/0!	#DIV/0!	NA	NA	NA	NA	NA	#DIV/0!	#DIV/0!	NA	NA	NA	NA	NA	#DIV/0!	#DIV/0!	18	24	11	18	14	17	4.89898	0	1	3	2	1	1.4	1.14018	0	0	0	0	0	0	0	0	0	0	0	0
p+0	2		NA	NA	NA	NA	NA	#DIV/0!	#DIV/0!	NA	NA	NA	NA	NA	#DIV/0!	#DIV/0!	NA	NA	NA	NA	NA	#DIV/0!	#DIV/0!	NA	NA	NA	NA	NA	#DIV/0!	#DIV/0!	NA	NA	NA	NA	NA	#DIV/0!	#DIV/0!	23	25	25	24	21	23.6	1.67332	4	3	5	6	2
	3		NA	NA	NA	NA	NA	#DIV/0!	#DIV/0!	NA	NA	NA	NA	NA	#DIV/0!	#DIV/0!	NA	NA	NA	NA	NA	#DIV/0!	#DIV/0!	54	54	58	56	47	53.8	4.14729	3	NA	3	2	6	3.5	1.73205	0	0	0	2	1	0.6	0.894427	0	0	0	0	1
average								#DIV/0!							#DIV/0!							#DIV/0!							#DIV/0!							#DIV/0!							8.06667
stdev								#DIV/0!							#DIV/0!							#DIV/0!							#DIV/0!							#DIV/0!							2.56775
p+3	1		NA	NA	NA	NA	NA	#DIV/0!	#DIV/0!	NA	NA	NA	NA	NA	#DIV/0!	#DIV/0!	45	49	42	55	54	49	5.61249	9	4	5	5	2	5	2.54951	0	0	0	3	1	0.8	1.30384	1	0	0	0	0	0.2	0.447214	0	0	0	0	0
	2		NA	NA	NA	NA	NA	#DIV/0!	#DIV/0!	NA	NA	NA	NA	NA	#DIV/0!	#DIV/0!	36	20	25	31	32	28.8	6.30079	1	0	3	3	4	2.2	1.64317	0	0	0	0	0	0	0	0	0	0	0	0	0	0	0	0	0	0	0
	3		NA	NA	NA	NA	NA	#DIV/0!	#DIV/0!	NA	NA	NA	NA	NA	#DIV/0!	#DIV/0!	NA	NA	NA	NA	NA	#DIV/0!	#DIV/0!	NA	NA	NA	NA	NA	#DIV/0!	#DIV/0!	79	92	85	86	90	86.4	5.02991	17	10	12	9	12	12	3.08221	0	0	0	1	0
average								#DIV/0!							#DIV/0!							#DIV/0!							#DIV/0!							29.0667							4.06667
stdev								#DIV/0!							#DIV/0!							#DIV/0!							#DIV/0!							6.33375							3.52942
pS2213 APR	1		NA	NA	NA	NA	NA	#DIV/0!	#DIV/0!	NA	NA	NA	NA	NA	#DIV/0!	#DIV/0!	NA	NA	NA	NA	NA	#DIV/0!	#DIV/0!	NA	NA	NA	NA	NA	#DIV/0!	#DIV/0!	10	17	11	13	14	13	2.73861	2	3	3	4	1	2.6	1.14018	0	1	0	0	0
p+0	2		NA	NA	NA	NA	NA	#DIV/0!	#DIV/0!	NA	NA	NA	NA	NA	#DIV/0!	#DIV/0!	NA	NA	NA	NA	NA	#DIV/0!	#DIV/0!	18	17	16	20	16	17.4	1.67332	1	2	4	2	4	2.6	1.34164	0	1	0	0	0	0.2	0.447214	0	0	0	0	0
	3		NA	NA	NA	NA	NA	#DIV/0!	#DIV/0!	NA	NA	NA	NA	NA	#DIV/0!	#DIV/0!	NA	NA	NA	NA	NA	#DIV/0!	#DIV/0!	NA	NA	NA	NA	NA	#DIV/0!	#DIV/0!	28	33	28	31	27	29.4	2.50998	7	4	5	5	4	5	1.22474	0	0	1	0	0
average								#DIV/0!							#DIV/0!							#DIV/0!							#DIV/0!							15							2.6
stdev								#DIV/0!							#DIV/0!							#DIV/0!							#DIV/0!							6.59023							2.81213
p+3	1		NA	NA	NA	NA	NA	#DIV/0!	#DIV/0!	NA	NA	NA	NA	NA	#DIV/0!	#DIV/0!	NA	NA	NA	NA	NA	#DIV/0!	#DIV/0!	NA	NA	NA	NA	NA	#DIV/0!	#DIV/0!	18	11	21	15	13	15.6	3.97492	2	2	4	3	2	2.6	0.894427	0	2	0	1	0
	2		NA	NA	NA	NA	NA	#DIV/0!	#DIV/0!	NA	NA	NA	NA	NA	#DIV/0!	#DIV/0!	NA	NA	NA	NA	NA	#DIV/0!	#DIV/0!	54	48	51	53	54	52	2.54951	1	NA	2	4	1	2	1.41421	2	0	0	0	0	0.4	0.894427	0	0	0	0	0
	3		NA	NA	NA	NA	NA	#DIV/0!	#DIV/0!	NA	NA	NA	NA	NA	#DIV/0!	#DIV/0!	NA	NA	NA	NA	NA	#DIV/0!	#DIV/0!	23	25	31	25	26	26	3	3	1	1	3	3	2.2	1.09545	0	0	0	1	0	0.2	0.447214	0	0	0	0	0
average								#DIV/0!							#DIV/0!							#DIV/0!							#DIV/0!							6.6							1.06667
stdev								#DIV/0!							#DIV/0!							#DIV/0!							#DIV/0!							6.48458							2.23607
T7	2018-02-15
Sample	Dilution:		10^0					AVERAGE	STDEV	10^-1					AVERAGE	STDEV	10^-2					AVERAGE	STDEV	10^-3					AVERAGE	STDEV	10^-4					AVERAGE	STDEV	10^-5					AVERAGE	STDEV	10^-6
Blank	1		0	0	0	0	0	0	0	0	0	0	0	0	0	0	0	0	0	0	0	0	0	0	0	0	0	0	0	0	0	0	0	0	0	0	0	0	0	0	0	0	0	0	0	0	0	0	0
	2		0	0	0	0	0	0	0	0	0	0	0	0	0	0	0	0	0	0	0	0	0	0	0	0	0	0	0	0	0	0	0	0	0	0	0	0	0	0	0	0	0	0	0	0	0	0	0
	3		0	0	0	0	0	0	0	0	0	0	0	0	0	0	0	0	0	0	0	0	0	0	0	0	0	0	0	0	0	0	0	0	0	0	0	0	0	0	0	0	0	0	0	0	0	0	0
								0							0							0							0							0							0
								0							0							0							0							0							0
BW25113 -	1		NA	NA	NA	NA	NA	#DIV/0!	#DIV/0!	NA	NA	NA	NA	NA	#DIV/0!	#DIV/0!	NA	NA	NA	NA	NA	#DIV/0!	#DIV/0!	NA	NA	NA	NA	NA	#DIV/0!	#DIV/0!	245	240	273	258	223	247.8	18.86	32	41	52	62	42	45.8	11.4978	3	5	6	8	4
pS2213 -	2		NA	NA	NA	NA	NA	#DIV/0!	#DIV/0!	NA	NA	NA	NA	NA	#DIV/0!	#DIV/0!	NA	NA	NA	NA	NA	#DIV/0!	#DIV/0!	NA	NA	NA	NA	NA	#DIV/0!	#DIV/0!	257	201	196	220	208	216.4	24.4193	45	45	31	38	41	40	5.83095	2	2	10	5	2
	3		NA	NA	NA	NA	NA	#DIV/0!	#DIV/0!	NA	NA	NA	NA	NA	#DIV/0!	#DIV/0!	NA	NA	NA	NA	NA	#DIV/0!	#DIV/0!	NA	NA	NA	NA	NA	#DIV/0!	#DIV/0!	262	NA	NA	NA	NA	262	#DIV/0!	44	58	48	45	44	47.8	5.93296	8	6	3	9	5
average								#DIV/0!							#DIV/0!							#DIV/0!							#DIV/0!							242.067							44.5333
stdev								#DIV/0!							#DIV/0!							#DIV/0!							#DIV/0!							#DIV/0!							23.2617
pS2213 -	1		NA	NA	NA	NA	NA	#DIV/0!	#DIV/0!	NA	NA	NA	NA	NA	#DIV/0!	#DIV/0!	45	44	37	48	45	43.8	4.08656	2	8	6	10	9	7	3.16228	0	0	0	1	1	0.4	0.547723	0	0	0	0	0	0	0	0	0	0	0	0
p+0	2		NA	NA	NA	NA	NA	#DIV/0!	#DIV/0!	NA	NA	NA	NA	NA	#DIV/0!	#DIV/0!	41	46	26	37	31	36.2	7.91833	2	3	1	1	2	1.8	0.83666	2	0	0	0	0	0.4	0.894427	0	0	0	0	0	0	0	0	0	0	0	0
	3		NA	NA	NA	NA	NA	#DIV/0!	#DIV/0!	159	170	NA	NA	NA	164.5	7.77817	27	26	30	21	35	27.8	5.1672	1	5	2	3	1	2.4	1.67332	0	0	0	0	0	0	0	0	0	0	0	0	0	0	0	0	0	0	0
average								#DIV/0!							#DIV/0!							35.9333							3.73333							0.266667							0
stdev								#DIV/0!							#DIV/0!							17.1721							5.67226							1.44215							0
pS2213 A	1		NA	NA	NA	NA	NA	#DIV/0!	#DIV/0!	71	64	62	64	62	64.6	3.71484	7	5	8	5	4	5.8	1.64317	0	1	0	0	3	0.8	1.30384	0	0	0	0	0	0	0	0	0	0	0	0	0	0	0	0	0	0	0
p+0	2		NA	NA	NA	NA	NA	#DIV/0!	#DIV/0!	NA	NA	NA	NA	NA	#DIV/0!	#DIV/0!	32	30	38	33	43	35.2	5.26308	5	4	3	5	5	4.4	0.894427	0	0	0	0	0	0	0	0	0	0	0	0	0	0	0	0	0	0	0
	3		NA	NA	NA	NA	NA	#DIV/0!	#DIV/0!	88	88	83	90	101	90	6.67083	15	13	19	13	14	14.8	2.48998	1	1	3	7	4	3.2	2.48998	0	0	0	0	0	0	0	0	0	0	0	0	0	0	0	0	0	0	0
average								#DIV/0!							#DIV/0!							18.6							2.8							0							0
stdev								#DIV/0!							#DIV/0!							9.39623							4.68825							0							0
p+3	1		44	44	42	53	42	45	4.58258	8	4	4	6	5	5.4	1.67332	1	0	0	0	1	0.4	0.547723	0	0	0	0	0	0	0	0	0	0	0	0	0	0	0	0	0	0	0	0	0	0	0	0	0	0
	2		NA	NA	NA	NA	NA	#DIV/0!	#DIV/0!	141	147	156	122	141	141.4	12.4619	17	18	28	28	28	23.8	5.76194	3	1	2	2	2	2	0.707107	0	0	0	0	0	0	0	0	0	0	0	0	0	0	0	0	0	0	0
	3		NA	NA	NA	NA	NA	#DIV/0!	#DIV/0!	161	150	134	133	150	145.6	11.929	20	22	22	27	15	21.2	4.32435	5	7	3	4	0	3.8	2.58844	0	0	1	0	0	0.2	0.447214	0	0	0	0	0	0	0	0	0	0	0	0
average								#DIV/0!							97.4667							15.1333							1.93333							0.0666667							0
stdev								#DIV/0!							26.0642							10.634							3.29554							0.447214							0
pS2213 APR	1		NA	NA	NA	NA	NA	#DIV/0!	#DIV/0!	160	158	135	133	131	143.4	14.3283	23	30	24	17	13	21.4	6.58027	1	2	2	3	2	2	0.707107	0	0	0	0	0	0	0	0	0	0	0	0	0	0	0	0	0	0	0
p+0	2		NA	NA	NA	NA	NA	#DIV/0!	#DIV/0!	93	92	69	70	86	82	11.726	10	13	6	9	14	10.4	3.20936	1	0	0	0	0	0.2	0.447214	0	0	0	0	0	0	0	0	0	0	0	0	0	0	0	0	0	0	0
	3		NA	NA	NA	NA	NA	#DIV/0!	#DIV/0!	NA	NA	NA	NA	NA	#DIV/0!	#DIV/0!	32	32	22	23	25	26.8	4.86826	2	2	1	3	1	1.8	0.83666	2	0	0	0	1	0.6	0.894427	0	0	0	0	0	0	0	0	0	0	0	0
average								#DIV/0!							#DIV/0!							19.5333							1.33333							0.2							0
stdev								#DIV/0!							#DIV/0!							14.6579							1.99098							0.894427							0
p+3	1		NA	NA	NA	NA	NA	#DIV/0!	#DIV/0!	76	74	66	67	73	71.2	4.43847	8	8	6	11	8	8.2	1.78885	0	2	1	2	0	1	1	0	0	0	0	0	0	0	0	0	0	0	0	0	0	0	0	0	0	0
	2		NA	NA	NA	NA	NA	#DIV/0!	#DIV/0!	NA	NA	NA	NA	NA	#DIV/0!	#DIV/0!	78	74	76	70	73	74.2	3.03315	4	5	6	5	8	5.6	1.51658	0	0	0	0	0	0	0	0	0	0	0	0	0	0	0	0	0	0	0
	3		NA	NA	NA	NA	NA	#DIV/0!	#DIV/0!	88	81	72	90	86	83.4	7.19722	15	11	14	15	15	14	1.73205	3	0	0	0	1	0.8	1.30384	0	0	0	0	0	0	0	0	0	0	0	0	0	0	0	0	0	0	0
average								#DIV/0!							#DIV/0!							32.1333							2.46667							0							0
stdev								#DIV/0!							#DIV/0!							6.55406							3.82042							0							0
T11	2018-02-19
Sample	Dilution:		10^0					AVERAGE	STDEV	10^-1					AVERAGE	STDEV	10^-2					AVERAGE	STDEV	10^-3					AVERAGE	STDEV	10^-4					AVERAGE	STDEV	10^-5					AVERAGE	STDEV	10^-6
Blank	1		0	0	0	0	0	0	0	0	0	0	0	0	0	0	0	0	0	0	0	0	0	0	0	0	0	0	0	0	0	0	0	0	0	0	0	0	0	0	0	0	0	0	0	0	0	0	0
	2		0	0	0	0	0	0	0	0	0	0	0	0	0	0	0	0	0	0	0	0	0	0	0	0	0	0	0	0	0	0	0	0	0	0	0	0	0	0	0	0	0	0	0	0	0	0	0
	3		0	0	0	0	0	0	0	0	0	0	0	0	0	0	0	0	0	0	0	0	0	0	0	0	0	0	0	0	0	0	0	0	0	0	0	0	0	0	0	0	0	0	0	0	0	0	0
								0							0							0							0							0							0
								0							0							0							0							0							0
BW25113 -	1		NA	NA	NA	NA	NA	#DIV/0!	#DIV/0!	NA	NA	NA	NA	NA	#DIV/0!	#DIV/0!	NA	NA	NA	NA	NA	#DIV/0!	#DIV/0!	NA	NA	NA	NA	NA	#DIV/0!	#DIV/0!	242	277	268	272	260	263.8	13.6821	65	46	50	60	52	54.6	7.73305	8	3	2	0	0
pS2213 -	2		NA	NA	NA	NA	NA	#DIV/0!	#DIV/0!	NA	NA	NA	NA	NA	#DIV/0!	#DIV/0!	NA	NA	NA	NA	NA	#DIV/0!	#DIV/0!	NA	NA	NA	NA	NA	#DIV/0!	#DIV/0!	212	250	244	293	222	244.2	31.4038	47	58	57	58	57	55.4	4.72229	4	9	8	6	4
	3		NA	NA	NA	NA	NA	#DIV/0!	#DIV/0!	NA	NA	NA	NA	NA	#DIV/0!	#DIV/0!	NA	NA	NA	NA	NA	#DIV/0!	#DIV/0!	NA	NA	NA	NA	NA	#DIV/0!	#DIV/0!	274	328	257	293	242	278.8	33.447	45	51	58	72	61	57.4	10.2616	7	6	2	3	5
average								#DIV/0!							#DIV/0!							#DIV/0!							#DIV/0!							262.267							55.8
stdev								#DIV/0!							#DIV/0!							#DIV/0!							#DIV/0!							78.5329							22.7169
pS2213 -	1		NA	NA	NA	NA	NA	#DIV/0!	#DIV/0!	86	84	91	74	78	82.6	6.69328	7	10	12	15	9	10.6	3.04959	1	0	0	2	3	1.2	1.30384	0	0	0	0	0	0	0	0	0	0	0	0	0	0	0	0	0	0	0
p+0	2		NA	NA	NA	NA	NA	#DIV/0!	#DIV/0!	63	NA	NA	84	69	72	10.8167	7	4	14	8	7	8	3.67423	0	0	0	0	0	0	0	0	0	0	0	0	0	0	0	0	0	0	0	0	0	0	0	0	0	0
	3		NA	NA	NA	NA	NA	#DIV/0!	#DIV/0!	65	53	53	55	44	54	7.48331	7	12	8	5	4	7.2	3.11448	0	1	0	0	0	0.2	0.447214	0	0	0	0	0	0	0	0	0	0	0	0	0	0	0	0	0	0	0
average								#DIV/0!							69.5333							8.6							0.466667							0							0
stdev								#DIV/0!							24.9932							9.83831							1.75105							0							0
pS2213 A	1		NA	NA	NA	NA	NA	#DIV/0!	#DIV/0!	26	17	24	19	27	22.6	4.39318	2	1	3	1	3	2	1	1	0	0	0	0	0.2	0.447214	0	0	0	0	0	0	0	0	0	0	0	0	0	0	0	0	0	0	0
p+0	2		NA	NA	NA	NA	NA	#DIV/0!	#DIV/0!	133	110	129	125	133	126	9.53939	17	23	15	26	17	19.6	4.66905	2	3	1	2	2	2	0.707107	0	1	0	1	0	0.4	0.547723	0	0	1	0	0	0.2	0.447214	0	0	0	0	0
	3		NA	NA	NA	NA	NA	#DIV/0!	#DIV/0!	25	NA	NA	NA	21	23	2.82843	1	1	1	0	1	0.8	0.447214	0	1	0	0	0	0.2	0.447214	0	0	0	0	0	0	0	0	0	0	0	0	0	0	0	0	0	0	0
average								#DIV/0!							57.2							7.46667							0.8							0.133333							0.0666667
stdev								#DIV/0!							16.761							6.11626							1.60153							0.547723							0.447214
p+3	1		7	7	5	19	10	9.6	5.54977	1	1	1	2	1	1.2	0.447214	0	0	0	0	0	0	0	0	0	0	0	0	0	0	0	0	0	0	0	0	0	0	0	0	0	0	0	0	0	0	0	0	0
	2		152	193	183	196	211	187	21.9886	42	45	43	31	27	37.6	8.04984	4	2	2	5	5	3.6	1.51658	0	0	0	0	0	0	0	0	0	0	0	0	0	0	0	0	0	0	0	0	0	0	0	0	0	0
	3		NA	NA	NA	NA	NA	#DIV/0!	#DIV/0!	50	33	42	32	31	37.6	8.20366	4	5	3	3	2	3.4	1.14018	0	0	0	0	0	0	0	0	0	0	0	0	0	0	0	0	0	0	0	0	0	0	0	0	0	0
average								#DIV/0!							25.4667							2.33333							0							0							0
stdev								#DIV/0!							16.7007							2.65675							0							0							0
pS2213 APR	1		188	151	122	171	160	158.4	24.5825	22	25	37	28	17	25.8	7.46324	6	3	6	1	3	3.8	2.16795	0	0	0	0	0	0	0	0	0	1	0	0	0.2	0.447214	0	0	0	0	0	0	0	0	0	0	0	0
p+0	2		156	144	135	152	138	145	8.94427	21	12	11	12	10	13.2	4.43847	1	0	0	0	0	0.2	0.447214	0	0	0	0	0	0	0	0	0	0	0	0	0	0	0	0	0	0	0	0	0	0	0	0	0	0
	3		NA	NA	NA	NA	NA	#DIV/0!	#DIV/0!	31	43	25	36	39	34.8	7.01427	1	2	3	6	3	3	1.87083	0	0	0	0	1	0.2	0.447214	0	0	0	0	1	0.2	0.447214	0	0	0	0	0	0	0	0	0	0	0	0
average								#DIV/0!							24.6							2.33333							0.0666667							0.133333							0
stdev								#DIV/0!							18.916							4.48599							0.447214							0.894427							0
p+3	1		215	NA	NA	NA	NA	215	#DIV/0!	19	14	15	12	21	16.2	3.70135	3	3	2	2	3	2.6	0.547723	0	0	0	1	0	0.2	0.447214	0	0	0	0	0	0	0	0	0	0	0	0	0	0	0	0	0	0	0
	2		NA	NA	NA	NA	NA	#DIV/0!	#DIV/0!	51	47	32	30	47	41.4	9.65919	6	4	3	1	4	3.6	1.81659	0	0	0	0	0	0	0	0	0	0	0	0	0	0	0	0	0	0	0	0	0	0	0	0	0	0
	3		123	106	112	112	109	112.4	6.42651	14	14	8	6	20	12.4	5.54977	2	1	1	0	2	1.2	0.83666	0	0	0	0	0	0	0	0	0	0	0	0	0	0	0	0	0	0	0	0	0	0	0	0	0	0
average								#DIV/0!							23.3333							2.46667							0.0666667							0							0
stdev								#DIV/0!							18.9103							3.20097							0.447214							0							0
T14	2018-02-22
Sample	Dilution:		10^0					AVERAGE	STDEV	10^-1					AVERAGE	STDEV	10^-2					AVERAGE	STDEV	10^-3					AVERAGE	STDEV	10^-4					AVERAGE	STDEV	10^-5					AVERAGE	STDEV	10^-6
Blank	1		0	0	0	0	0	0	0	0	0	0	0	0	0	0	0	0	0	0	0	0	0	0	0	0	0	0	0	0	0	0	0	0	0	0	0	0	0	0	0	0	0	0	0	0	0	0	0
	2		0	0	0	0	0	0	0	0	0	0	0	0	0	0	0	0	0	0	0	0	0	0	0	0	0	0	0	0	0	0	0	0	0	0	0	0	0	0	0	0	0	0	0	0	0	0	0
	3		0	0	0	0	0	0	0	0	0	0	0	0	0	0	0	0	0	0	0	0	0	0	0	0	0	0	0	0	0	0	0	0	0	0	0	0	0	0	0	0	0	0	0	0	0	0	0
								0							0							0							0							0							0
								0							0							0							0							0							0
BW25113 -	1		NA	NA	NA	NA	NA	#DIV/0!	#DIV/0!	NA	NA	NA	NA	NA	#DIV/0!	#DIV/0!	NA	NA	NA	NA	NA	#DIV/0!	#DIV/0!	NA	NA	NA	NA	NA	#DIV/0!	#DIV/0!	254	NA	NA	NA	NA	254	#DIV/0!	34	45	35	42	47	40.6	5.85662	3	7	8	9	12
pS2213 -	2		NA	NA	NA	NA	NA	#DIV/0!	#DIV/0!	NA	NA	NA	NA	NA	#DIV/0!	#DIV/0!	NA	NA	NA	NA	NA	#DIV/0!	#DIV/0!	NA	NA	NA	NA	NA	#DIV/0!	#DIV/0!	NA	NA	NA	NA	NA	#DIV/0!	#DIV/0!	37	46	56	53	53	49	7.64853	8	9	5	5	12
	3		NA	NA	NA	NA	NA	#DIV/0!	#DIV/0!	NA	NA	NA	NA	NA	#DIV/0!	#DIV/0!	NA	NA	NA	NA	NA	#DIV/0!	#DIV/0!	NA	NA	NA	NA	NA	#DIV/0!	#DIV/0!	NA	NA	NA	NA	NA	#DIV/0!	#DIV/0!	46	43	43	50	39	44.2	4.08656	8	5	5	4	4
average								#DIV/0!							#DIV/0!							#DIV/0!							#DIV/0!							#DIV/0!							44.6
stdev								#DIV/0!							#DIV/0!							#DIV/0!							#DIV/0!							#DIV/0!							17.5917
pS2213 -	1		NA	NA	NA	NA	NA	#DIV/0!	#DIV/0!	28	27	31	35	22	28.6	4.82701	3	4	6	6	3	4.4	1.51658	1	0	1	0	0	0.4	0.547723	0	0	0	0	0	0	0	0	0	0	0	0	0	0	0	0	0	0	0
p+0	2		NA	NA	NA	NA	NA	#DIV/0!	#DIV/0!	NA	NA	NA	NA	NA	#DIV/0!	#DIV/0!	0	0	0	0	0	0	0	0	0	0	0	0	0	0	0	0	0	0	0	0	0	0	0	0	0	0	0	0	0	0	0	0	0
	3		NA	NA	NA	NA	NA	#DIV/0!	#DIV/0!	NA	NA	NA	NA	NA	#DIV/0!	#DIV/0!	0	0	0	0	0	0	0	0	0	0	0	0	0	0	0	0	0	0	0	0	0	0	0	0	0	0	0	0	0	0	0	0	0
average								#DIV/0!							28.6							1.46667							0.133333							0							0
stdev								#DIV/0!							4.82701							1.51658							0.547723							0							0
pS2213 A	1		80	55	60	65	71	66.2	9.73139	2	8	12	11	14	9.4	4.66905	1	0	0	0	1	0.4	0.547723	0	0	1	0	0	0.2	0.447214	0	0	0	0	0	0	0	0	0	0	0	0	0	0	0	0	0	0	0
p+0	2		NA	NA	NA	NA	NA	#DIV/0!	#DIV/0!	98	116	104	75	83	95.2	16.3921	13	18	15	10	17	14.6	3.20936	1	1	0	0	1	0.6	0.547723	0	0	0	0	0	0	0	0	0	0	0	0	0	0	0	0	0	0	0
	3		130	112	121	111	113	117.4	8.08084	26	25	21	28	23	24.6	2.70185	2	1	2	4	4	2.6	1.34164	0	0	0	0	0	0	0	0	0	0	0	0	0	0	0	0	0	0	0	0	0	0	0	0	0	0
average								#DIV/0!							43.0667							5.86667							0.266667							0							0
stdev								#DIV/0!							23.763							5.09872							0.994936							0							0
p+3	1		NA	NA	NA	NA	NA	#DIV/0!	#DIV/0!	1	1	2	2	2	1.6	0.547723	0	1	0	0	0	0.2	0.447214	1	0	0	0	0	0.2	0.447214	0	0	0	0	0	0	0	0	0	0	0	0	0	0	0	0	0	0	0
	2		82	75	93	90	106	89.2	11.7346	26	29	23	26	24	25.6	2.30217	5	4	4	0	2	3	2	0	0	0	0	0	0	0	0	0	0	0	0	0	0	0	0	0	0	0	0	0	0	0	0	0	0
	3		NA	NA	NA	NA	NA	#DIV/0!	#DIV/0!	33	29	18	20	20	24	6.59545	2	1	7	3	3	3.2	2.28035	0	0	0	0	0	0	0	0	0	0	0	0	0	0	0	0	0	0	0	0	0	0	0	0	0	0
average								#DIV/0!							17.0667							2.13333							0.0666667							0							0
stdev								#DIV/0!							9.44535							4.72756							0.447214							0							0
pS2213 APR	1		NA	NA	NA	NA	NA	#DIV/0!	#DIV/0!	38	41	46	34	42	40.2	4.49444	4	5	9	7	8	6.6	2.07364	0	1	0	0	1	0.4	0.547723	0	0	0	0	0	0	0	0	0	0	0	0	0	0	0	0	0	0	0
p+0	2		73	63	73	83	69	72.2	7.29383	9	6	6	8	9	7.6	1.51658	2	3	1	1	1	1.6	0.894427	1	0	0	0	0	0.2	0.447214	0	0	0	0	0	0	0	0	0	0	0	0	0	0	0	0	0	0	0
	3		130	NA	NA	NA	NA	130	#DIV/0!	27	25	26	32	28	27.6	2.70185	2	3	7	1	2	3	2.34521	0	0	0	0	2	0.4	0.894427	0	0	0	0	0	0	0	0	0	0	0	0	0	0	0	0	0	0	0
average								#DIV/0!							25.1333							3.73333							0.333333							0							0
stdev								#DIV/0!							8.71287							5.31328							1.88936							0							0
p+3	1		70	83	94	82	96	85	10.4881	4	2	5	6	4	4.2	1.48324	0	0	1	0	0	0.2	0.447214	0	0	0	0	0	0	0	0	0	0	0	0	0	0	0	0	0	0	0	0	0	0	0	0	0	0
	2		NA	NA	NA	NA	NA	#DIV/0!	#DIV/0!	10	11	14	9	7	10.2	2.58844	2	1	1	1	1	1.2	0.447214	0	0	0	0	0	0	0	0	0	0	0	0	0	0	0	0	0	0	0	0	0	0	0	0	0	0
	3		60	49	54	55	55	54.6	3.91152	5	6	9	6	4	6	1.87083	1	0	0	1	2	0.8	0.83666	0	0	0	0	0	0	0	0	0	0	0	0	0	0	0	0	0	0	0	0	0	0	0	0	0	0
average								69.8							6.8							0.733333							0							0							0
stdev								14.3996							5.9425							1.73109							0							0							0
T18
Sample	Dilution:		10^0					AVERAGE	STDEV	10^-1					AVERAGE	STDEV	10^-2					AVERAGE	STDEV	10^-3					AVERAGE	STDEV	10^-4					AVERAGE	STDEV	10^-5					AVERAGE	STDEV	10^-6
Blank	1		0	0	0	0	0	0	0	0	0	0	0	0	0	0	0	0	0	0	0	0	0	0	0	0	0	0	0	0	0	0	0	0	0	0	0	0	0	0	0	0	0	0	0	0	0	0	0
	2		0	0	0	0	0	0	0	0	0	0	0	0	0	0	0	0	0	0	0	0	0	0	0	0	0	0	0	0	0	0	0	0	0	0	0	0	0	0	0	0	0	0	0	0	0	0	0
	3		0	0	0	0	0	0	0	0	0	0	0	0	0	0	0	0	0	0	0	0	0	0	0	0	0	0	0	0	0	0	0	0	0	0	0	0	0	0	0	0	0	0	0	0	0	0	0
								0							0							0							0							0							0
								0							0							0							0							0							0
BW25113 -	1		NA	NA	NA	NA	NA	#DIV/0!	#DIV/0!	NA	NA	NA	NA	NA	#DIV/0!	#DIV/0!	NA	NA	NA	NA	NA	#DIV/0!	#DIV/0!	NA	NA	NA	NA	NA	#DIV/0!	#DIV/0!	0	0	0	0	0	0	0	0	0	0	0	0	0	0	0	0	0	0	0
pS2213 -	2		NA	NA	NA	NA	NA	#DIV/0!	#DIV/0!	NA	NA	NA	NA	NA	#DIV/0!	#DIV/0!	NA	NA	NA	NA	NA	#DIV/0!	#DIV/0!	NA	NA	NA	NA	NA	#DIV/0!	#DIV/0!	0	0	0	0	0	0	0	0	0	0	0	0	0	0	0	0	0	0	0
	3		NA	NA	NA	NA	NA	#DIV/0!	#DIV/0!	NA	NA	NA	NA	NA	#DIV/0!	#DIV/0!	NA	NA	NA	NA	NA	#DIV/0!	#DIV/0!	NA	NA	NA	NA	NA	#DIV/0!	#DIV/0!	0	0	0	0	0	0	0	0	0	0	0	0	0	0	0	0	0	0	0
average								#DIV/0!							#DIV/0!							#DIV/0!							#DIV/0!							0							0
stdev								#DIV/0!							#DIV/0!							#DIV/0!							#DIV/0!							0							0
pS2213 -	1		NA	NA	NA	NA	NA	#DIV/0!	#DIV/0!	NA	NA	NA	NA	NA	#DIV/0!	#DIV/0!	0	0	0	0	0	0	0	0	0	0	0	0	0	0	0	0	0	0	0	0	0	0	0	0	0	0	0	0	0	0	0	0	0
p+0	2		NA	NA	NA	NA	NA	#DIV/0!	#DIV/0!	NA	NA	NA	NA	NA	#DIV/0!	#DIV/0!	0	0	0	0	0	0	0	0	0	0	0	0	0	0	0	0	0	0	0	0	0	0	0	0	0	0	0	0	0	0	0	0	0
	3		NA	NA	NA	NA	NA	#DIV/0!	#DIV/0!	NA	NA	NA	NA	NA	#DIV/0!	#DIV/0!	0	0	0	0	0	0	0	0	0	0	0	0	0	0	0	0	0	0	0	0	0	0	0	0	0	0	0	0	0	0	0	0	0
average								#DIV/0!							#DIV/0!							0							0							0							0
stdev								#DIV/0!							#DIV/0!							0							0							0							0
pS2213 A	1		NA	NA	NA	NA	NA	#DIV/0!	#DIV/0!	NA	NA	NA	NA	NA	#DIV/0!	#DIV/0!	0	0	0	0	0	0	0	0	0	0	0	0	0	0	0	0	0	0	0	0	0	0	0	0	0	0	0	0	0	0	0	0	0
p+0	2		NA	NA	NA	NA	NA	#DIV/0!	#DIV/0!	NA	NA	NA	NA	NA	#DIV/0!	#DIV/0!	0	0	0	0	0	0	0	0	0	0	0	0	0	0	0	0	0	0	0	0	0	0	0	0	0	0	0	0	0	0	0	0	0
	3		NA	NA	NA	NA	NA	#DIV/0!	#DIV/0!	NA	NA	NA	NA	NA	#DIV/0!	#DIV/0!	0	0	0	0	0	0	0	0	0	0	0	0	0	0	0	0	0	0	0	0	0	0	0	0	0	0	0	0	0	0	0	0	0
average								#DIV/0!							#DIV/0!							0							0							0							0
stdev								#DIV/0!							#DIV/0!							0							0							0							0
p+3	1		NA	NA	NA	NA	NA	#DIV/0!	#DIV/0!	NA	NA	NA	NA	NA	#DIV/0!	#DIV/0!	0	0	0	0	0	0	0	0	0	0	0	0	0	0	0	0	0	0	0	0	0	0	0	0	0	0	0	0	0	0	0	0	0
	2		NA	NA	NA	NA	NA	#DIV/0!	#DIV/0!	NA	NA	NA	NA	NA	#DIV/0!	#DIV/0!	0	0	0	0	0	0	0	0	0	0	0	0	0	0	0	0	0	0	0	0	0	0	0	0	0	0	0	0	0	0	0	0	0
	3		NA	NA	NA	NA	NA	#DIV/0!	#DIV/0!	NA	NA	NA	NA	NA	#DIV/0!	#DIV/0!	0	0	0	0	0	0	0	0	0	0	0	0	0	0	0	0	0	0	0	0	0	0	0	0	0	0	0	0	0	0	0	0	0
average								#DIV/0!							#DIV/0!							0							0							0							0
stdev								#DIV/0!							#DIV/0!							0							0							0							0
pS2213 APR	1		NA	NA	NA	NA	NA	#DIV/0!	#DIV/0!	NA	NA	NA	NA	NA	#DIV/0!	#DIV/0!	0	0	0	0	0	0	0	0	0	0	0	0	0	0	0	0	0	0	0	0	0	0	0	0	0	0	0	0	0	0	0	0	0
p+0	2		NA	NA	NA	NA	NA	#DIV/0!	#DIV/0!	NA	NA	NA	NA	NA	#DIV/0!	#DIV/0!	0	0	0	0	0	0	0	0	0	0	0	0	0	0	0	0	0	0	0	0	0	0	0	0	0	0	0	0	0	0	0	0	0
	3		NA	NA	NA	NA	NA	#DIV/0!	#DIV/0!	NA	NA	NA	NA	NA	#DIV/0!	#DIV/0!	0	0	0	0	0	0	0	0	0	0	0	0	0	0	0	0	0	0	0	0	0	0	0	0	0	0	0	0	0	0	0	0	0
average								#DIV/0!							#DIV/0!							0							0							0							0
stdev								#DIV/0!							#DIV/0!							0							0							0							0
p+3	1		NA	NA	NA	NA	NA	#DIV/0!	#DIV/0!	NA	NA	NA	NA	NA	#DIV/0!	#DIV/0!	0	0	0	0	0	0	0	0	0	0	0	0	0	0	0	0	0	0	0	0	0	0	0	0	0	0	0	0	0	0	0	0	0
	2		NA	NA	NA	NA	NA	#DIV/0!	#DIV/0!	NA	NA	NA	NA	NA	#DIV/0!	#DIV/0!	0	0	0	0	0	0	0	0	0	0	0	0	0	0	0	0	0	0	0	0	0	0	0	0	0	0	0	0	0	0	0	0	0
	3		NA	NA	NA	NA	NA	#DIV/0!	#DIV/0!	NA	NA	NA	NA	NA	#DIV/0!	#DIV/0!	0	0	0	0	0	0	0	0	0	0	0	0	0	0	0	0	0	0	0	0	0	0	0	0	0	0	0	0	0	0	0	0	0
average								#DIV/0!							#DIV/0!							0							0							0							0
stdev								#DIV/0!							#DIV/0!							0							0							0							0
[truncated: 9 more columns]

## Sheet: Survivalexp results
Survival experiment
Subject:		Anaerobic survival after aerobic inoculation of recombinant strains
		DeBont+Gluconic Acid - Kanamycin only in 2213-/A/APR
Inoculation date		2017-10-22
Inoculated		Blank	BW25113 2213F -	2213F -		2213F A		2213F APR
			dilution
			T1										T4										T7										T11										T14
		Sample	1	0.1	0.01	0.001	0.0001	1e-05	1e-06	1e-07	Average nr of bacteria	stdev	1	0.1	0.01	0.001	0.0001	1e-05	1e-06	1e-07	Average nr of bacteria	stdev	1	0.1	0.01	0.001	0.0001	1e-05	1e-06	1e-07	Average nr of bacteria	stdev	1	0.1	0.01	0.001	0.0001	1e-05	1e-06	1e-07	Average nr of bacteria	stdev	1	0.1	0.01	0.001	0.0001	1e-05	1e-06
		Blank	0	0	0	0	0	0	0	0			0	0	0	0	0	0	0	0			0	0	0	0	0	0	0	0			0	0	0	0	0	0	0	0			0	0	0	0	0	0	0
		stdev	0	0	0	0	0	0	0	0			0	0	0	0	0	0	0	0			0	0	0	0	0	0	0	0			0	0	0	0	0	0	0	0			0	0	0	0	0	0	0
	est. nr of bacteria		0	0	0	0	0	0	0	0	0	0	0	0	0	0	0	0	0	0	0	0	0	0	0	0	0	0	0	0	0	0	0	0	0	0	0	0	0	0	0	0	0	0	0	0	0	0	0
		stdev	0	0	0	0	0	0	0	0			0	0	0	0	0	0	0	0			0	0	0	0	0	0	0	0			0	0	0	0	0	0	0	0			0	0	0	0	0	0	0
		BW25113 -	#DIV/0!	#DIV/0!	#DIV/0!	#DIV/0!	#DIV/0!	68.9333	9.8	0.933333			#DIV/0!	#DIV/0!	#DIV/0!	#DIV/0!	#DIV/0!	45.9333	4.8	0.866667			#DIV/0!	#DIV/0!	#DIV/0!	#DIV/0!	242.067	44.5333	5.2	0.333333			#DIV/0!	#DIV/0!	#DIV/0!	#DIV/0!	262.267	55.8	4.46667	0.533333			#DIV/0!	#DIV/0!	#DIV/0!	#DIV/0!	#DIV/0!	44.6	6.93333
		stdev	#DIV/0!	#DIV/0!	#DIV/0!	#DIV/0!	#DIV/0!	19.6027	9.16104	1.98987			#DIV/0!	#DIV/0!	#DIV/0!	#DIV/0!	#DIV/0!	16.9676	7.45824	2.98987			#DIV/0!	#DIV/0!	#DIV/0!	#DIV/0!	#DIV/0!	23.2617	7.80386	1.09545			#DIV/0!	#DIV/0!	#DIV/0!	#DIV/0!	78.5329	22.7169	7.64033	1.88936			#DIV/0!	#DIV/0!	#DIV/0!	#DIV/0!	#DIV/0!	17.5917	7.86383
	est. nr of bacteria		#DIV/0!	#DIV/0!	#DIV/0!	#DIV/0!	#DIV/0!	6.89333e+06	9800000	9.33333e+06	6.89333e+06	1.96027e+06	#DIV/0!	#DIV/0!	#DIV/0!	#DIV/0!	#DIV/0!	4.59333e+06	4.8e+06	8.66667e+06	4.59333e+06	1.69676e+06	#DIV/0!	#DIV/0!	#DIV/0!	#DIV/0!	2.42067e+06	4.45333e+06	5200000	3.33333e+06	2.42067e+06	#DIV/0!	#DIV/0!	#DIV/0!	#DIV/0!	#DIV/0!	2.62267e+06	5580000	4.46667e+06	5.33333e+06	2.62267e+06	785329	#DIV/0!	#DIV/0!	#DIV/0!	#DIV/0!	#DIV/0!	4460000	6.93333e+06
		stdev	#DIV/0!	#DIV/0!	#DIV/0!	#DIV/0!	#DIV/0!	1.96027e+06	9.16104e+06	1.98987e+07			#DIV/0!	#DIV/0!	#DIV/0!	#DIV/0!	#DIV/0!	1.69676e+06	7.45824e+06	2.98987e+07			#DIV/0!	#DIV/0!	#DIV/0!	#DIV/0!	#DIV/0!	2.32617e+06	7.80386e+06	1.09545e+07			#DIV/0!	#DIV/0!	#DIV/0!	#DIV/0!	785329	2.27169e+06	7.64033e+06	1.88936e+07			#DIV/0!	#DIV/0!	#DIV/0!	#DIV/0!	#DIV/0!	1.75917e+06	7.86383e+06
	2213F -	p+0	#DIV/0!	#DIV/0!	#DIV/0!	#DIV/0!	#DIV/0!	60	10.2	1.33333			#DIV/0!	#DIV/0!	#DIV/0!	#DIV/0!	25.8667	4.06667	0.466667	0			#DIV/0!	#DIV/0!	35.9333	3.73333	0.266667	0	0	0			#DIV/0!	69.5333	8.6	0.466667	0	0	0	0			#DIV/0!	28.6	1.46667	0.133333	0	0	0
		stdev	#DIV/0!	#DIV/0!	#DIV/0!	#DIV/0!	#DIV/0!	26.6855	9.8976	3.61574			#DIV/0!	#DIV/0!	#DIV/0!	#DIV/0!	10.3872	4.25988	1.28387	0			#DIV/0!	#DIV/0!	17.1721	5.67226	1.44215	0	0	0			#DIV/0!	24.9932	9.83831	1.75105	0	0	0	0			#DIV/0!	4.82701	1.51658	0.547723	0	0	0
	est. nr of bacteria		#DIV/0!	#DIV/0!	#DIV/0!	#DIV/0!	#DIV/0!	6e+06	1.02e+07	1.33333e+07	6e+06	2.66855e+06	#DIV/0!	#DIV/0!	#DIV/0!	#DIV/0!	258667	406667	466667	0	258667	103872	#DIV/0!	#DIV/0!	3593.33	3733.33	2666.67	0	0	0	3593.33	1717.21	#DIV/0!	695.333	860	466.667	0	0	0	0	695.333	249.932	#DIV/0!	286	146.667	133.333	0	0	0
		stdev	#DIV/0!	#DIV/0!	#DIV/0!	#DIV/0!	#DIV/0!	2.66855e+06	9.8976e+06	3.61574e+07			#DIV/0!	#DIV/0!	#DIV/0!	#DIV/0!	103872	425988	1.28387e+06	0			#DIV/0!	#DIV/0!	1717.21	5672.26	14421.5	0	0	0			#DIV/0!	249.932	983.831	1751.05	0	0	0	0			#DIV/0!	48.2701	151.658	547.723	0	0	0
	2213F A	p+0	#DIV/0!	#DIV/0!	#DIV/0!	#DIV/0!	#DIV/0!	55.4667	9.06667	0.866667			#DIV/0!	#DIV/0!	#DIV/0!	#DIV/0!	#DIV/0!	8.06667	1.4	0.0666667			#DIV/0!	#DIV/0!	18.6	2.8	0	0	0	0			#DIV/0!	57.2	7.46667	0.8	0.133333	0.0666667	0	0			#DIV/0!	43.0667	5.86667	0.266667	0	0	0
		stdev	#DIV/0!	#DIV/0!	#DIV/0!	#DIV/0!	#DIV/0!	14.4439	6.1544	2.30864			#DIV/0!	#DIV/0!	#DIV/0!	#DIV/0!	#DIV/0!	2.56775	2.02835	0.447214			#DIV/0!	#DIV/0!	9.39623	4.68825	0	0	0	0			#DIV/0!	16.761	6.11626	1.60153	0.547723	0.447214	0	0			#DIV/0!	23.763	5.09872	0.994936	0	0	0
	est. nr of bacteria		#DIV/0!	#DIV/0!	#DIV/0!	#DIV/0!	#DIV/0!	5.54667e+06	9.06667e+06	8.66667e+06	5.54667e+06	1.44439e+06	#DIV/0!	#DIV/0!	#DIV/0!	#DIV/0!	#DIV/0!	806667	1.4e+06	666667	806667	256775	#DIV/0!	#DIV/0!	1860	2800	0	0	0	0	1860	939.623	#DIV/0!	572	746.667	800	1333.33	6666.67	0	0	572	167.61	#DIV/0!	430.667	586.667	266.667	0	0	0
		stdev	#DIV/0!	#DIV/0!	#DIV/0!	#DIV/0!	#DIV/0!	1.44439e+06	6.1544e+06	2.30864e+07			#DIV/0!	#DIV/0!	#DIV/0!	#DIV/0!	#DIV/0!	256775	2.02835e+06	4.47214e+06			#DIV/0!	#DIV/0!	939.623	4688.25	0	0	0	0			#DIV/0!	167.61	611.626	1601.53	5477.23	44721.4	0	0			#DIV/0!	237.63	509.872	994.936	0	0	0
		p+3	#DIV/0!	#DIV/0!	#DIV/0!	#DIV/0!	#DIV/0!	#DIV/0!	17.0667	2			#DIV/0!	#DIV/0!	#DIV/0!	#DIV/0!	29.0667	4.06667	0.0666667	0.0666667			#DIV/0!	97.4667	15.1333	1.93333	0.0666667	0	0	0			#DIV/0!	25.4667	2.33333	0	0	0	0	0			#DIV/0!	17.0667	2.13333	0.0666667	0	0	0
		stdev	#DIV/0!	#DIV/0!	#DIV/0!	#DIV/0!	#DIV/0!	#DIV/0!	9.6164	3.28035			#DIV/0!	#DIV/0!	#DIV/0!	#DIV/0!	6.33375	3.52942	0.447214	0.447214			#DIV/0!	26.0642	10.634	3.29554	0.447214	0	0	0			#DIV/0!	16.7007	2.65675	0	0	0	0	0			#DIV/0!	9.44535	4.72756	0.447214	0	0	0
	est. nr of bacteria		#DIV/0!	#DIV/0!	#DIV/0!	#DIV/0!	#DIV/0!	#DIV/0!	1.70667e+07	20000000	1.70667e+07	9.6164e+06	#DIV/0!	#DIV/0!	#DIV/0!	#DIV/0!	290667	406667	66666.7	666667	290667	63337.5	#DIV/0!	974.667	1513.33	1933.33	666.667	0	0	0	974.667	260.642	#DIV/0!	254.667	233.333	0	0	0	0	0	254.667	167.007	#DIV/0!	170.667	213.333	66.6667	0	0	0
		stdev	#DIV/0!	#DIV/0!	#DIV/0!	#DIV/0!	#DIV/0!	#DIV/0!	9.6164e+06	3.28035e+07			#DIV/0!	#DIV/0!	#DIV/0!	#DIV/0!	63337.5	352942	447214	4.47214e+06			#DIV/0!	260.642	1063.4	3295.54	4472.14	0	0	0			#DIV/0!	167.007	265.675	0	0	0	0	0			#DIV/0!	94.4535	472.756	447.214	0	0	0
	2213F APR	p+0	#DIV/0!	#DIV/0!	#DIV/0!	#DIV/0!	#DIV/0!	52.5333	7.13333	0.666667			#DIV/0!	#DIV/0!	#DIV/0!	#DIV/0!	15	2.6	0.133333	0			#DIV/0!	#DIV/0!	19.5333	1.33333	0.2	0	0	0			#DIV/0!	24.6	2.33333	0.0666667	0.133333	0	0	0			#DIV/0!	25.1333	3.73333	0.333333	0	0	0
		stdev	#DIV/0!	#DIV/0!	#DIV/0!	#DIV/0!	#DIV/0!	21.9721	7.26957	2.62551			#DIV/0!	#DIV/0!	#DIV/0!	#DIV/0!	6.59023	2.81213	0.894427	0			#DIV/0!	#DIV/0!	14.6579	1.99098	0.894427	0	0	0			#DIV/0!	18.916	4.48599	0.447214	0.894427	0	0	0			#DIV/0!	8.71287	5.31328	1.88936	0	0	0
	est. nr of bacteria		#DIV/0!	#DIV/0!	#DIV/0!	#DIV/0!	#DIV/0!	5.25333e+06	7.13333e+06	6.66667e+06	5.25333e+06	2.19721e+06	#DIV/0!	#DIV/0!	#DIV/0!	#DIV/0!	150000	260000	133333	0	150000	65902.3	#DIV/0!	#DIV/0!	1953.33	1333.33	2000	0	0	0	1953.33	1465.79	#DIV/0!	246	233.333	66.6667	1333.33	0	0	0	246	189.16	#DIV/0!	251.333	373.333	333.333	0	0	0
		stdev	#DIV/0!	#DIV/0!	#DIV/0!	#DIV/0!	#DIV/0!	2.19721e+06	7.26957e+06	2.62551e+07			#DIV/0!	#DIV/0!	#DIV/0!	#DIV/0!	65902.3	281213	894427	0			#DIV/0!	#DIV/0!	1465.79	1990.98	8944.27	0	0	0			#DIV/0!	189.16	448.599	447.214	8944.27	0	0	0			#DIV/0!	87.1287	531.328	1889.36	0	0	0
		p+3	#DIV/0!	#DIV/0!	#DIV/0!	#DIV/0!	#DIV/0!	63.4667	7.86667	1.13333			#DIV/0!	#DIV/0!	#DIV/0!	#DIV/0!	6.6	1.06667	0.2	0.0666667			#DIV/0!	#DIV/0!	32.1333	2.46667	0	0	0	0			#DIV/0!	23.3333	2.46667	0.0666667	0	0	0	0			69.8	6.8	0.733333	0	0	0	0
		stdev	#DIV/0!	#DIV/0!	#DIV/0!	#DIV/0!	#DIV/0!	19.1895	9.12639	2.11917			#DIV/0!	#DIV/0!	#DIV/0!	#DIV/0!	6.48458	2.23607	0.894427	0.447214			#DIV/0!	#DIV/0!	6.55406	3.82042	0	0	0	0			#DIV/0!	18.9103	3.20097	0.447214	0	0	0	0			14.3996	5.9425	1.73109	0	0	0	0
	est. nr of bacteria		#DIV/0!	#DIV/0!	#DIV/0!	#DIV/0!	#DIV/0!	6.34667e+06	7.86667e+06	1.13333e+07	6.34667e+06	1.91895e+06	#DIV/0!	#DIV/0!	#DIV/0!	#DIV/0!	66000	106667	200000	666667	66000	64845.8	#DIV/0!	#DIV/0!	3213.33	2466.67	0	0	0	0	3213.33	655.406	#DIV/0!	233.333	246.667	66.6667	0	0	0	0	233.333	189.103	69.8	68	73.3333	0	0	0	0
		stdev	#DIV/0!	#DIV/0!	#DIV/0!	#DIV/0!	#DIV/0!	1.91895e+06	9.12639e+06	2.11917e+07			#DIV/0!	#DIV/0!	#DIV/0!	#DIV/0!	64845.8	223607	894427	4.47214e+06			#DIV/0!	#DIV/0!	655.406	3820.42	0	0	0	0			#DIV/0!	189.103	320.097	447.214	0	0	0	0			14.3996	59.425	173.109	0	0	0	0
				0	4	7	11	14	18					STDEV		0	4	7	11	14	18
		Numbers	Blank	0	0	0	0	0	0					Numbers	Blank	0	0	0	0	0	0
			BW25113 -	6.89333e+06	4.59333e+06	2.42067e+06	2.62267e+06	2.62267e+06	4460000						BW25113 2213F -	1.96027e+06	1.69676e+06	#DIV/0!	785329	785329	1.75917e+06
			2213F - p+0	6e+06	258667	3593.33	695.333	695.333	286						2213F - p+0	2.66855e+06	103872	1717.21	249.932	249.932	48.2701
			2213F A p+0	5.54667e+06	806667	1860	572	572	430.667						2213F A p+0	1.44439e+06	256775	939.623	167.61	167.61	237.63
			2213F A p+3	1.70667e+07	290667	974.667	254.667	254.667	170.667						2213F A p+3	9.6164e+06	63337.5	260.642	167.007	167.007	94.4535
			2213F APR p+0	5.25333e+06	150000	1953.33	246	246	251.333						2213F APR p+0	2.19721e+06	65902.3	1465.79	189.16	189.16	87.1287
			2213F APR p+3	6.34667e+06	66000	3213.33	233.333	233.333	69.8						2213F APR p+3	1.91895e+06	64845.8	655.406	189.103	189.103	14.3996
				0	4	7	11	14	18					STDEV		0	4	7	11	14	18
		Percentages	Blank	0	0	0	0	0	0					Percentages	Blank	0	0	0	0	0	0
			BW25113 -	100	66.6344	35.1161	38.0464	38.0464	64.7002						BW25113 2213F -	28.4371	24.6146	#DIV/0!	11.3926	11.3926	25.5199
			2213F - p+0	100	4.31111	0.0598889	0.0115889	0.0115889	0.00414894						2213F - p+0	44.4758	1.7312	0.0286202	0.00416554	0.00416554	0.000804501
			2213F A p+0	100	14.5433	0.0335337	0.0103125	0.0103125	0.00624758						2213F A p+0	26.0407	4.62935	0.0169403	0.00302181	0.00302181	0.00428419
			2213F A p+3	100	1.70312	0.00571094	0.00149219	0.00149219	0.00247582						2213F A p+3	56.3461	0.371118	0.0015272	0.000978558	0.000978558	0.000553438
			2213F APR p+0	100	2.85533	0.0371827	0.00468274	0.00468274	0.00364603						2213F APR p+0	41.825	1.25449	0.0279021	0.00360076	0.00360076	0.00165854
			2213F APR p+3	100	1.03992	0.0506303	0.00367647	0.00367647	0.00101257						2213F APR p+3	30.2356	1.02173	0.0103268	0.00297957	0.00297957	0.000226885
[truncated: 13 more columns]
