# Supplementary material for: A metabolic and physiological design study of Pseudomonas putida KT2440 capable of anaerobic respiration
Source: BMC Microbiol. 2021 Jan 6;21:9. doi: 10.1186/s12866-020-02058-1 (PMC7789669; doi:10.1186/s12866-020-02058-1)
Supplement: Supplementary file 17 — Additional file 17: DataS11. With anaerobic cultivation Analysis 6. [file 12866_2020_2058_MOESM17_ESM.xlsx]

## Sheet: Sheet1
Vitmix test anaerobic growth experiment
Subject:		anaerobic growth experiment vitamin mix test
		DeBont+Gluconic acid+Km
Inoculation date		2017-12-11	Started with OD600 of 0.10: no oxygen present at time of inoculation
Inoculation OD600		0.1
Inoculated		blank	BW25113 2213F -	KT2440 2213F -	KT2440 2213F A p+0	KT2440 2213F A p+3	KT2440 2213F APR p+0	KT2440 2213F APR p+3
		0	1	4	8	11	30		Average	0	1	4	8	11	30
Blank	1	0	0	0.01	0	0	0.04		Blank	0	0	0.005	0	0.02	0.035
	2	0	0	0	0	0.04	0.03		BW25113 2213F -	0.104333	0.23	0.193333	0.183333	0.24	0.39
BW25113 2213F -	1	0.106	0.27	0.13	0.15	0.23	0.38		KT2440 2213F -	0.101	0.15	0.123333	0.206667	0.15	0.146667
	2	0.105	0.23	0.26	0.24	0.3	0.37		KT2440 2213F A p+0	0.104	0.213333	0.106667	0.313333	0.143333	0.17
	3	0.102	0.19	0.19	0.16	0.19	0.42		KT2440 2213F A p+3	0.111	0.273333	0.176667	0.113333	0.126667	0.126667
KT2440 2213F -	1	0.102	0.23	0.15	0.13	0.07	0.14		KT2440 2213F APR p+0	0.104	0.226667	0.153333	0.25	0.0966667	0.15
	2	0.099	0.03	0.08	0.34	0.3	0.16		KT2440 2213F APR p+3	0.109	0.25	0.153333	0.25	0.0733333	0.123333
	3	0.102	0.19	0.14	0.15	0.08	0.14
KT2440 2213F A p+0	1	0.102	0.18	0.15	0.19	0.28	0.23		stdev	0	1	4	8	11	30
	2	0.108	0.27	0.09	0.62	0.05	0.12		Blank	0	0	0.00707107	0	0.0282843	0.00707107
	3	0.102	0.19	0.08	0.13	0.1	0.16		BW25113 2213F -	0.00208167	0.04	0.0650641	0.0493288	0.0556776	0.0264575
KT2440 2213F A p+3	1	0.108	0.26	0.18	0.14	0.05	0.1		KT2440 2213F -	0.00173205	0.10583	0.0378594	0.115902	0.13	0.011547
	2	0.114	0.3	0.22	0.08	0.25	0.13		KT2440 2213F A p+0	0.0034641	0.0493288	0.0378594	0.26727	0.120968	0.0556776
	3	0.111	0.26	0.13	0.12	0.08	0.15		KT2440 2213F A p+3	0.003	0.023094	0.0450925	0.0305505	0.107858	0.0251661
KT2440 2213F APR p+0	1	0.105	0.21	0.12	0.41	0.14	0.13		KT2440 2213F APR p+0	0.00173205	0.0152753	0.0288675	0.141774	0.0378594	0.02
	2	0.102	0.23	0.17	0.2	0.07	0.17		KT2440 2213F APR p+3	0.00458258	0.034641	0.0152753	0.043589	0.011547	0.0251661
	3	0.105	0.24	0.17	0.14	0.08	0.15
KT2440 2213F APR p+3	1	0.108	0.23	0.15	0.3	0.08	0.12		Average corrected for blank	0	1	4	8	11	30
	2	0.105	0.29	0.17	0.23	0.06	0.1		BW25113 pS2213 -	0.104333	0.23	0.188333	0.183333	0.22	0.37
	3	0.114	0.23	0.14	0.22	0.08	0.15		KT2440 pS2213 -	0.101	0.15	0.118333	0.206667	0.13	0.126667
									KT2440 pS2213 ackA p+0	0.104	0.213333	0.101667	0.313333	0.123333	0.15
									KT2440 pS2213 ackA p+3	0.111	0.273333	0.171667	0.113333	0.106667	0.106667
									KT2440 pS2213 ackA-(pyrK-pyrD B)-(nrdD-nrdG) p+0	0.104	0.226667	0.148333	0.25	0.0766667	0.13
									KT2440 2213F ackA-(pyrK-pyrD B)-(nrdD-nrdG) p+3	0.109	0.25	0.148333	0.25	0.0533333	0.103333
